# Supplementary material for: Essential ion binding residues for Na+ flow in stator complex of the Vibrio flagellar motor
Source: Sci Rep. 2019 Aug 2;9:11216. doi: 10.1038/s41598-019-46038-6 (PMC6677748; doi:10.1038/s41598-019-46038-6)
Supplement: Supplementary file 2 — Dataset1 [file 41598_2019_46038_MOESM2_ESM.zip]

Archive with 4 entries (3 files):
- Supplementary Data/
- Supplementary Data/md105_lastfr.pdb
- Supplementary Data/md305_lastfr.pdb
- Supplementary Data/PomAB-initial-model.pdb
