# Supplementary material for: Essential ion binding residues for Na+ flow in stator complex of the Vibrio flagellar motor
Source: Sci Rep. 2019 Aug 2;9:11216. doi: 10.1038/s41598-019-46038-6 (PMC6677748; doi:10.1038/s41598-019-46038-6)
Supplement: Supplementary file 2 — Dataset1 [file 41598_2019_46038_MOESM2_ESM.zip › Supplementary Data/md105_lastfr.pdb]

CRYST1  125.223  129.562   94.787  90.00  90.00  90.00 P 1           1
ATOM      1  N   MET A   1      75.555  41.158  27.176  1.00  0.00      A0   N
ATOM      2  HT1 MET A   1      75.703  41.751  26.334  1.00  0.00      A0   H
ATOM      3  HT2 MET A   1      76.464  41.115  27.680  1.00  0.00      A0   H
ATOM      4  HT3 MET A   1      75.352  40.201  26.823  1.00  0.00      A0   H
ATOM      5  CA  MET A   1      74.349  41.555  27.994  1.00  0.00      A0   C
ATOM      6  HA  MET A   1      73.479  41.198  27.462  1.00  0.00      A0   H
ATOM      7  CB  MET A   1      74.492  40.986  29.518  1.00  0.00      A0   C
ATOM      8  HB1 MET A   1      75.520  41.239  29.853  1.00  0.00      A0   H
ATOM      9  HB2 MET A   1      73.760  41.524  30.158  1.00  0.00      A0   H
ATOM     10  CG  MET A   1      74.309  39.467  29.605  1.00  0.00      A0   C
ATOM     11  HG1 MET A   1      73.364  39.287  29.049  1.00  0.00      A0   H
ATOM     12  HG2 MET A   1      75.103  38.880  29.096  1.00  0.00      A0   H
ATOM     13  SD  MET A   1      73.939  38.824  31.277  1.00  0.00      A0   S
ATOM     14  CE  MET A   1      73.416  37.295  30.463  1.00  0.00      A0   C
ATOM     15  HE1 MET A   1      72.695  37.474  29.636  1.00  0.00      A0   H
ATOM     16  HE2 MET A   1      74.321  36.752  30.116  1.00  0.00      A0   H
ATOM     17  HE3 MET A   1      72.890  36.760  31.282  1.00  0.00      A0   H
ATOM     18  C   MET A   1      74.271  43.051  28.066  1.00  0.00      A0   C
ATOM     19  O   MET A   1      75.272  43.758  27.957  1.00  0.00      A0   O
ATOM     20  N   ASP A   2      73.056  43.557  28.179  1.00  0.00      A0   N
ATOM     21  HN  ASP A   2      72.264  42.952  28.160  1.00  0.00      A0   H
ATOM     22  CA  ASP A   2      72.700  44.926  28.428  1.00  0.00      A0   C
ATOM     23  HA  ASP A   2      73.122  45.543  27.648  1.00  0.00      A0   H
ATOM     24  CB  ASP A   2      71.181  45.047  28.205  1.00  0.00      A0   C
ATOM     25  HB1 ASP A   2      70.598  44.593  29.035  1.00  0.00      A0   H
ATOM     26  HB2 ASP A   2      71.004  46.142  28.281  1.00  0.00      A0   H
ATOM     27  CG  ASP A   2      70.799  44.335  26.928  1.00  0.00      A0   C
ATOM     28  OD1 ASP A   2      70.814  44.967  25.861  1.00  0.00      A0   O
ATOM     29  OD2 ASP A   2      70.453  43.106  27.041  1.00  0.00      A0   O
ATOM     30  C   ASP A   2      73.149  45.476  29.737  1.00  0.00      A0   C
ATOM     31  O   ASP A   2      73.196  44.811  30.695  1.00  0.00      A0   O
ATOM     32  N   LEU A   3      73.508  46.821  29.793  1.00  0.00      A0   N
ATOM     33  HN  LEU A   3      73.278  47.366  28.991  1.00  0.00      A0   H
ATOM     34  CA  LEU A   3      74.050  47.493  30.846  1.00  0.00      A0   C
ATOM     35  HA  LEU A   3      75.019  47.097  31.112  1.00  0.00      A0   H
ATOM     36  CB  LEU A   3      74.229  48.954  30.413  1.00  0.00      A0   C
ATOM     37  HB1 LEU A   3      74.463  48.918  29.327  1.00  0.00      A0   H
ATOM     38  HB2 LEU A   3      73.240  49.457  30.455  1.00  0.00      A0   H
ATOM     39  CG  LEU A   3      75.292  49.812  31.163  1.00  0.00      A0   C
ATOM     40  HG  LEU A   3      75.593  50.550  30.389  1.00  0.00      A0   H
ATOM     41  CD1 LEU A   3      74.622  50.539  32.348  1.00  0.00      A0   C
ATOM     42 HD11 LEU A   3      74.402  49.865  33.203  1.00  0.00      A0   H
ATOM     43 HD12 LEU A   3      75.232  51.411  32.666  1.00  0.00      A0   H
ATOM     44 HD13 LEU A   3      73.679  50.990  31.973  1.00  0.00      A0   H
ATOM     45  CD2 LEU A   3      76.480  49.010  31.639  1.00  0.00      A0   C
ATOM     46 HD21 LEU A   3      77.189  49.583  32.274  1.00  0.00      A0   H
ATOM     47 HD22 LEU A   3      76.074  48.173  32.246  1.00  0.00      A0   H
ATOM     48 HD23 LEU A   3      76.924  48.540  30.735  1.00  0.00      A0   H
ATOM     49  C   LEU A   3      73.237  47.420  32.138  1.00  0.00      A0   C
ATOM     50  O   LEU A   3      73.862  47.244  33.145  1.00  0.00      A0   O
ATOM     51  N   ALA A   4      71.876  47.577  32.140  1.00  0.00      A0   N
ATOM     52  HN  ALA A   4      71.547  47.571  31.199  1.00  0.00      A0   H
ATOM     53  CA  ALA A   4      71.035  47.567  33.295  1.00  0.00      A0   C
ATOM     54  HA  ALA A   4      71.459  48.262  34.005  1.00  0.00      A0   H
ATOM     55  CB  ALA A   4      69.584  48.024  33.047  1.00  0.00      A0   C
ATOM     56  HB1 ALA A   4      69.002  47.433  32.308  1.00  0.00      A0   H
ATOM     57  HB2 ALA A   4      69.034  48.063  34.012  1.00  0.00      A0   H
ATOM     58  HB3 ALA A   4      69.570  49.095  32.751  1.00  0.00      A0   H
ATOM     59  C   ALA A   4      70.928  46.303  33.944  1.00  0.00      A0   C
ATOM     60  O   ALA A   4      70.885  46.243  35.155  1.00  0.00      A0   O
ATOM     61  N   THR A   5      71.010  45.220  33.132  1.00  0.00      A0   N
ATOM     62  HN  THR A   5      71.140  45.397  32.160  1.00  0.00      A0   H
ATOM     63  CA  THR A   5      71.021  43.814  33.583  1.00  0.00      A0   C
ATOM     64  HA  THR A   5      70.229  43.666  34.302  1.00  0.00      A0   H
ATOM     65  CB  THR A   5      70.808  42.804  32.473  1.00  0.00      A0   C
ATOM     66  HB  THR A   5      71.670  42.715  31.778  1.00  0.00      A0   H
ATOM     67  OG1 THR A   5      69.623  43.160  31.787  1.00  0.00      A0   O
ATOM     68  HG1 THR A   5      69.243  42.368  31.400  1.00  0.00      A0   H
ATOM     69  CG2 THR A   5      70.573  41.428  33.131  1.00  0.00      A0   C
ATOM     70 HG21 THR A   5      70.220  40.705  32.365  1.00  0.00      A0   H
ATOM     71 HG22 THR A   5      71.504  41.066  33.617  1.00  0.00      A0   H
ATOM     72 HG23 THR A   5      69.748  41.442  33.875  1.00  0.00      A0   H
ATOM     73  C   THR A   5      72.326  43.447  34.256  1.00  0.00      A0   C
ATOM     74  O   THR A   5      72.357  42.958  35.382  1.00  0.00      A0   O
ATOM     75  N   LEU A   6      73.468  43.752  33.591  1.00  0.00      A0   N
ATOM     76  HN  LEU A   6      73.406  44.137  32.674  1.00  0.00      A0   H
ATOM     77  CA  LEU A   6      74.689  43.624  34.350  1.00  0.00      A0   C
ATOM     78  HA  LEU A   6      74.792  42.586  34.631  1.00  0.00      A0   H
ATOM     79  CB  LEU A   6      75.806  43.889  33.357  1.00  0.00      A0   C
ATOM     80  HB1 LEU A   6      75.679  44.920  32.965  1.00  0.00      A0   H
ATOM     81  HB2 LEU A   6      76.786  43.912  33.879  1.00  0.00      A0   H
ATOM     82  CG  LEU A   6      75.914  42.989  32.117  1.00  0.00      A0   C
ATOM     83  HG  LEU A   6      74.933  42.876  31.607  1.00  0.00      A0   H
ATOM     84  CD1 LEU A   6      76.899  43.634  31.111  1.00  0.00      A0   C
ATOM     85 HD11 LEU A   6      76.998  43.100  30.142  1.00  0.00      A0   H
ATOM     86 HD12 LEU A   6      76.697  44.697  30.863  1.00  0.00      A0   H
ATOM     87 HD13 LEU A   6      77.898  43.629  31.598  1.00  0.00      A0   H
ATOM     88  CD2 LEU A   6      76.430  41.653  32.606  1.00  0.00      A0   C
ATOM     89 HD21 LEU A   6      76.310  41.029  31.695  1.00  0.00      A0   H
ATOM     90 HD22 LEU A   6      77.496  41.663  32.919  1.00  0.00      A0   H
ATOM     91 HD23 LEU A   6      75.694  41.294  33.357  1.00  0.00      A0   H
ATOM     92  C   LEU A   6      74.920  44.465  35.629  1.00  0.00      A0   C
ATOM     93  O   LEU A   6      75.455  43.983  36.653  1.00  0.00      A0   O
ATOM     94  N   LEU A   7      74.499  45.714  35.654  1.00  0.00      A0   N
ATOM     95  HN  LEU A   7      74.017  46.084  34.864  1.00  0.00      A0   H
ATOM     96  CA  LEU A   7      74.418  46.410  36.909  1.00  0.00      A0   C
ATOM     97  HA  LEU A   7      75.408  46.472  37.337  1.00  0.00      A0   H
ATOM     98  CB  LEU A   7      74.013  47.869  36.658  1.00  0.00      A0   C
ATOM     99  HB1 LEU A   7      74.499  48.331  35.773  1.00  0.00      A0   H
ATOM    100  HB2 LEU A   7      72.925  47.838  36.436  1.00  0.00      A0   H
ATOM    101  CG  LEU A   7      74.279  48.776  37.903  1.00  0.00      A0   C
ATOM    102  HG  LEU A   7      74.406  48.172  38.827  1.00  0.00      A0   H
ATOM    103  CD1 LEU A   7      75.675  49.378  37.646  1.00  0.00      A0   C
ATOM    104 HD11 LEU A   7      76.175  49.941  38.462  1.00  0.00      A0   H
ATOM    105 HD12 LEU A   7      76.332  48.536  37.339  1.00  0.00      A0   H
ATOM    106 HD13 LEU A   7      75.700  50.068  36.776  1.00  0.00      A0   H
ATOM    107  CD2 LEU A   7      73.118  49.740  38.036  1.00  0.00      A0   C
ATOM    108 HD21 LEU A   7      72.879  50.223  37.064  1.00  0.00      A0   H
ATOM    109 HD22 LEU A   7      72.151  49.266  38.305  1.00  0.00      A0   H
ATOM    110 HD23 LEU A   7      73.348  50.545  38.766  1.00  0.00      A0   H
ATOM    111  C   LEU A   7      73.516  45.715  38.021  1.00  0.00      A0   C
ATOM    112  O   LEU A   7      73.879  45.621  39.196  1.00  0.00      A0   O
ATOM    113  N   GLY A   8      72.356  45.186  37.600  1.00  0.00      A0   N
ATOM    114  HN  GLY A   8      72.140  45.146  36.628  1.00  0.00      A0   H
ATOM    115  CA  GLY A   8      71.534  44.328  38.413  1.00  0.00      A0   C
ATOM    116  HA1 GLY A   8      71.173  44.910  39.248  1.00  0.00      A0   H
ATOM    117  HA2 GLY A   8      70.826  44.085  37.634  1.00  0.00      A0   H
ATOM    118  C   GLY A   8      72.025  43.024  38.941  1.00  0.00      A0   C
ATOM    119  O   GLY A   8      71.935  42.751  40.130  1.00  0.00      A0   O
ATOM    120  N   LEU A   9      72.753  42.314  38.052  1.00  0.00      A0   N
ATOM    121  HN  LEU A   9      72.884  42.603  37.106  1.00  0.00      A0   H
ATOM    122  CA  LEU A   9      73.617  41.175  38.417  1.00  0.00      A0   C
ATOM    123  HA  LEU A   9      73.045  40.509  39.046  1.00  0.00      A0   H
ATOM    124  CB  LEU A   9      74.239  40.496  37.133  1.00  0.00      A0   C
ATOM    125  HB1 LEU A   9      74.534  41.416  36.586  1.00  0.00      A0   H
ATOM    126  HB2 LEU A   9      75.065  39.818  37.440  1.00  0.00      A0   H
ATOM    127  CG  LEU A   9      73.255  39.639  36.303  1.00  0.00      A0   C
ATOM    128  HG  LEU A   9      72.235  40.063  36.179  1.00  0.00      A0   H
ATOM    129  CD1 LEU A   9      73.687  39.365  34.836  1.00  0.00      A0   C
ATOM    130 HD11 LEU A   9      72.845  39.006  34.207  1.00  0.00      A0   H
ATOM    131 HD12 LEU A   9      73.949  40.330  34.353  1.00  0.00      A0   H
ATOM    132 HD13 LEU A   9      74.610  38.752  34.913  1.00  0.00      A0   H
ATOM    133  CD2 LEU A   9      72.930  38.307  37.014  1.00  0.00      A0   C
ATOM    134 HD21 LEU A   9      72.119  37.804  36.445  1.00  0.00      A0   H
ATOM    135 HD22 LEU A   9      73.808  37.637  37.129  1.00  0.00      A0   H
ATOM    136 HD23 LEU A   9      72.639  38.502  38.068  1.00  0.00      A0   H
ATOM    137  C   LEU A   9      74.711  41.520  39.390  1.00  0.00      A0   C
ATOM    138  O   LEU A   9      74.845  40.844  40.427  1.00  0.00      A0   O
ATOM    139  N   ILE A  10      75.509  42.563  39.150  1.00  0.00      A0   N
ATOM    140  HN  ILE A  10      75.440  43.049  38.281  1.00  0.00      A0   H
ATOM    141  CA  ILE A  10      76.669  42.926  40.072  1.00  0.00      A0   C
ATOM    142  HA  ILE A  10      77.204  41.997  40.209  1.00  0.00      A0   H
ATOM    143  CB  ILE A  10      77.689  43.839  39.486  1.00  0.00      A0   C
ATOM    144  HB  ILE A  10      77.216  44.837  39.361  1.00  0.00      A0   H
ATOM    145  CG2 ILE A  10      78.812  43.992  40.515  1.00  0.00      A0   C
ATOM    146 HG21 ILE A  10      78.423  44.323  41.502  1.00  0.00      A0   H
ATOM    147 HG22 ILE A  10      79.437  43.097  40.721  1.00  0.00      A0   H
ATOM    148 HG23 ILE A  10      79.459  44.738  40.006  1.00  0.00      A0   H
ATOM    149  CG1 ILE A  10      78.218  43.377  38.145  1.00  0.00      A0   C
ATOM    150 HG11 ILE A  10      78.945  42.565  38.360  1.00  0.00      A0   H
ATOM    151 HG12 ILE A  10      77.376  42.999  37.527  1.00  0.00      A0   H
ATOM    152  CD  ILE A  10      79.020  44.446  37.352  1.00  0.00      A0   C
ATOM    153  HD1 ILE A  10      79.054  44.081  36.303  1.00  0.00      A0   H
ATOM    154  HD2 ILE A  10      78.472  45.406  37.456  1.00  0.00      A0   H
ATOM    155  HD3 ILE A  10      80.055  44.420  37.755  1.00  0.00      A0   H
ATOM    156  C   ILE A  10      76.252  43.440  41.436  1.00  0.00      A0   C
ATOM    157  O   ILE A  10      76.780  43.008  42.470  1.00  0.00      A0   O
ATOM    158  N   GLY A  11      75.267  44.303  41.439  1.00  0.00      A0   N
ATOM    159  HN  GLY A  11      74.941  44.577  40.537  1.00  0.00      A0   H
ATOM    160  CA  GLY A  11      74.626  44.729  42.640  1.00  0.00      A0   C
ATOM    161  HA1 GLY A  11      75.359  45.155  43.309  1.00  0.00      A0   H
ATOM    162  HA2 GLY A  11      73.961  45.512  42.306  1.00  0.00      A0   H
ATOM    163  C   GLY A  11      73.800  43.600  43.391  1.00  0.00      A0   C
ATOM    164  O   GLY A  11      73.725  43.629  44.615  1.00  0.00      A0   O
ATOM    165  N   GLY A  12      73.231  42.623  42.626  1.00  0.00      A0   N
ATOM    166  HN  GLY A  12      73.523  42.533  41.677  1.00  0.00      A0   H
ATOM    167  CA  GLY A  12      72.574  41.388  43.153  1.00  0.00      A0   C
ATOM    168  HA1 GLY A  12      71.670  41.537  43.724  1.00  0.00      A0   H
ATOM    169  HA2 GLY A  12      72.488  40.784  42.262  1.00  0.00      A0   H
ATOM    170  C   GLY A  12      73.483  40.646  44.045  1.00  0.00      A0   C
ATOM    171  O   GLY A  12      73.131  40.280  45.163  1.00  0.00      A0   O
ATOM    172  N   PHE A  13      74.627  40.295  43.448  1.00  0.00      A0   N
ATOM    173  HN  PHE A  13      74.621  40.346  42.453  1.00  0.00      A0   H
ATOM    174  CA  PHE A  13      75.578  39.474  44.128  1.00  0.00      A0   C
ATOM    175  HA  PHE A  13      75.091  38.779  44.796  1.00  0.00      A0   H
ATOM    176  CB  PHE A  13      76.458  38.793  43.105  1.00  0.00      A0   C
ATOM    177  HB1 PHE A  13      77.064  39.595  42.631  1.00  0.00      A0   H
ATOM    178  HB2 PHE A  13      77.048  37.985  43.589  1.00  0.00      A0   H
ATOM    179  CG  PHE A  13      75.798  37.962  41.939  1.00  0.00      A0   C
ATOM    180  CD1 PHE A  13      76.464  37.889  40.703  1.00  0.00      A0   C
ATOM    181  HD1 PHE A  13      77.337  38.523  40.658  1.00  0.00      A0   H
ATOM    182  CE1 PHE A  13      76.076  36.932  39.718  1.00  0.00      A0   C
ATOM    183  HE1 PHE A  13      76.462  37.040  38.715  1.00  0.00      A0   H
ATOM    184  CZ  PHE A  13      74.955  36.152  39.992  1.00  0.00      A0   C
ATOM    185  HZ  PHE A  13      74.605  35.464  39.236  1.00  0.00      A0   H
ATOM    186  CD2 PHE A  13      74.780  37.045  42.235  1.00  0.00      A0   C
ATOM    187  HD2 PHE A  13      74.319  36.990  43.210  1.00  0.00      A0   H
ATOM    188  CE2 PHE A  13      74.352  36.199  41.268  1.00  0.00      A0   C
ATOM    189  HE2 PHE A  13      73.502  35.601  41.563  1.00  0.00      A0   H
ATOM    190  C   PHE A  13      76.467  40.217  45.138  1.00  0.00      A0   C
ATOM    191  O   PHE A  13      76.540  39.788  46.348  1.00  0.00      A0   O
ATOM    192  N   ALA A  14      77.133  41.351  44.782  1.00  0.00      A0   N
ATOM    193  HN  ALA A  14      76.950  41.633  43.844  1.00  0.00      A0   H
ATOM    194  CA  ALA A  14      77.969  42.067  45.763  1.00  0.00      A0   C
ATOM    195  HA  ALA A  14      78.853  41.476  45.950  1.00  0.00      A0   H
ATOM    196  CB  ALA A  14      78.491  43.270  44.985  1.00  0.00      A0   C
ATOM    197  HB1 ALA A  14      79.074  43.913  45.678  1.00  0.00      A0   H
ATOM    198  HB2 ALA A  14      79.030  42.855  44.107  1.00  0.00      A0   H
ATOM    199  HB3 ALA A  14      77.581  43.850  44.720  1.00  0.00      A0   H
ATOM    200  C   ALA A  14      77.415  42.637  47.060  1.00  0.00      A0   C
ATOM    201  O   ALA A  14      78.113  42.540  48.097  1.00  0.00      A0   O
ATOM    202  N   PHE A  15      76.169  43.170  47.059  1.00  0.00      A0   N
ATOM    203  HN  PHE A  15      75.638  43.142  46.216  1.00  0.00      A0   H
ATOM    204  CA  PHE A  15      75.534  43.759  48.230  1.00  0.00      A0   C
ATOM    205  HA  PHE A  15      76.248  44.265  48.862  1.00  0.00      A0   H
ATOM    206  CB  PHE A  15      74.453  44.730  47.843  1.00  0.00      A0   C
ATOM    207  HB1 PHE A  15      73.615  44.247  47.297  1.00  0.00      A0   H
ATOM    208  HB2 PHE A  15      73.965  45.186  48.731  1.00  0.00      A0   H
ATOM    209  CG  PHE A  15      74.979  45.901  47.012  1.00  0.00      A0   C
ATOM    210  CD1 PHE A  15      74.032  46.773  46.577  1.00  0.00      A0   C
ATOM    211  HD1 PHE A  15      73.000  46.507  46.755  1.00  0.00      A0   H
ATOM    212  CE1 PHE A  15      74.361  48.121  46.229  1.00  0.00      A0   C
ATOM    213  HE1 PHE A  15      73.613  48.859  45.979  1.00  0.00      A0   H
ATOM    214  CZ  PHE A  15      75.669  48.477  46.053  1.00  0.00      A0   C
ATOM    215  HZ  PHE A  15      75.996  49.476  45.805  1.00  0.00      A0   H
ATOM    216  CD2 PHE A  15      76.313  46.287  46.957  1.00  0.00      A0   C
ATOM    217  HD2 PHE A  15      77.063  45.652  47.407  1.00  0.00      A0   H
ATOM    218  CE2 PHE A  15      76.682  47.541  46.425  1.00  0.00      A0   C
ATOM    219  HE2 PHE A  15      77.715  47.854  46.385  1.00  0.00      A0   H
ATOM    220  C   PHE A  15      75.064  42.663  49.143  1.00  0.00      A0   C
ATOM    221  O   PHE A  15      75.110  42.843  50.360  1.00  0.00      A0   O
ATOM    222  N   VAL A  16      74.743  41.488  48.658  1.00  0.00      A0   N
ATOM    223  HN  VAL A  16      74.688  41.351  47.672  1.00  0.00      A0   H
ATOM    224  CA  VAL A  16      74.391  40.376  49.552  1.00  0.00      A0   C
ATOM    225  HA  VAL A  16      73.916  40.819  50.415  1.00  0.00      A0   H
ATOM    226  CB  VAL A  16      73.297  39.399  49.033  1.00  0.00      A0   C
ATOM    227  HB  VAL A  16      72.953  38.708  49.832  1.00  0.00      A0   H
ATOM    228  CG1 VAL A  16      72.039  40.255  48.708  1.00  0.00      A0   C
ATOM    229 HG11 VAL A  16      71.791  41.006  49.488  1.00  0.00      A0   H
ATOM    230 HG12 VAL A  16      72.279  40.864  47.811  1.00  0.00      A0   H
ATOM    231 HG13 VAL A  16      71.113  39.670  48.522  1.00  0.00      A0   H
ATOM    232  CG2 VAL A  16      73.833  38.694  47.742  1.00  0.00      A0   C
ATOM    233 HG21 VAL A  16      74.663  37.975  47.913  1.00  0.00      A0   H
ATOM    234 HG22 VAL A  16      73.006  38.044  47.386  1.00  0.00      A0   H
ATOM    235 HG23 VAL A  16      74.164  39.458  47.006  1.00  0.00      A0   H
ATOM    236  C   VAL A  16      75.615  39.694  50.089  1.00  0.00      A0   C
ATOM    237  O   VAL A  16      75.616  39.476  51.245  1.00  0.00      A0   O
ATOM    238  N   ILE A  17      76.781  39.469  49.293  1.00  0.00      A0   N
ATOM    239  HN  ILE A  17      76.737  39.608  48.306  1.00  0.00      A0   H
ATOM    240  CA  ILE A  17      78.075  39.121  49.915  1.00  0.00      A0   C
ATOM    241  HA  ILE A  17      77.883  38.165  50.379  1.00  0.00      A0   H
ATOM    242  CB  ILE A  17      79.090  38.921  48.733  1.00  0.00      A0   C
ATOM    243  HB  ILE A  17      79.093  39.789  48.040  1.00  0.00      A0   H
ATOM    244  CG2 ILE A  17      80.513  38.849  49.284  1.00  0.00      A0   C
ATOM    245 HG21 ILE A  17      80.825  39.493  50.134  1.00  0.00      A0   H
ATOM    246 HG22 ILE A  17      80.423  37.815  49.681  1.00  0.00      A0   H
ATOM    247 HG23 ILE A  17      81.258  38.882  48.460  1.00  0.00      A0   H
ATOM    248  CG1 ILE A  17      78.679  37.620  47.939  1.00  0.00      A0   C
ATOM    249 HG11 ILE A  17      78.570  36.758  48.632  1.00  0.00      A0   H
ATOM    250 HG12 ILE A  17      77.645  37.797  47.571  1.00  0.00      A0   H
ATOM    251  CD  ILE A  17      79.564  37.398  46.712  1.00  0.00      A0   C
ATOM    252  HD1 ILE A  17      79.211  36.623  45.999  1.00  0.00      A0   H
ATOM    253  HD2 ILE A  17      79.653  38.375  46.190  1.00  0.00      A0   H
ATOM    254  HD3 ILE A  17      80.661  37.295  46.857  1.00  0.00      A0   H
ATOM    255  C   ILE A  17      78.571  40.099  50.954  1.00  0.00      A0   C
ATOM    256  O   ILE A  17      79.013  39.590  51.963  1.00  0.00      A0   O
ATOM    257  N   MET A  18      78.513  41.383  50.687  1.00  0.00      A0   N
ATOM    258  HN  MET A  18      78.204  41.801  49.836  1.00  0.00      A0   H
ATOM    259  CA  MET A  18      78.871  42.512  51.541  1.00  0.00      A0   C
ATOM    260  HA  MET A  18      79.934  42.408  51.700  1.00  0.00      A0   H
ATOM    261  CB  MET A  18      78.532  43.837  50.789  1.00  0.00      A0   C
ATOM    262  HB1 MET A  18      79.069  43.765  49.819  1.00  0.00      A0   H
ATOM    263  HB2 MET A  18      77.462  43.857  50.489  1.00  0.00      A0   H
ATOM    264  CG  MET A  18      78.869  45.151  51.521  1.00  0.00      A0   C
ATOM    265  HG1 MET A  18      78.473  45.129  52.559  1.00  0.00      A0   H
ATOM    266  HG2 MET A  18      79.974  45.144  51.630  1.00  0.00      A0   H
ATOM    267  SD  MET A  18      78.505  46.686  50.649  1.00  0.00      A0   S
ATOM    268  CE  MET A  18      78.824  47.868  52.082  1.00  0.00      A0   C
ATOM    269  HE1 MET A  18      78.153  47.671  52.946  1.00  0.00      A0   H
ATOM    270  HE2 MET A  18      79.906  47.930  52.324  1.00  0.00      A0   H
ATOM    271  HE3 MET A  18      78.564  48.921  51.841  1.00  0.00      A0   H
ATOM    272  C   MET A  18      78.277  42.465  52.930  1.00  0.00      A0   C
ATOM    273  O   MET A  18      78.996  42.529  53.932  1.00  0.00      A0   O
ATOM    274  N   ALA A  19      76.988  42.329  52.971  1.00  0.00      A0   N
ATOM    275  HN  ALA A  19      76.432  42.288  52.144  1.00  0.00      A0   H
ATOM    276  CA  ALA A  19      76.094  42.141  53.997  1.00  0.00      A0   C
ATOM    277  HA  ALA A  19      76.204  42.939  54.716  1.00  0.00      A0   H
ATOM    278  CB  ALA A  19      74.698  42.182  53.376  1.00  0.00      A0   C
ATOM    279  HB1 ALA A  19      74.552  41.355  52.648  1.00  0.00      A0   H
ATOM    280  HB2 ALA A  19      73.893  42.154  54.141  1.00  0.00      A0   H
ATOM    281  HB3 ALA A  19      74.725  43.156  52.844  1.00  0.00      A0   H
ATOM    282  C   ALA A  19      76.299  40.891  54.792  1.00  0.00      A0   C
ATOM    283  O   ALA A  19      76.419  40.990  55.985  1.00  0.00      A0   O
ATOM    284  N   MET A  20      76.572  39.798  54.149  1.00  0.00      A0   N
ATOM    285  HN  MET A  20      76.578  39.582  53.176  1.00  0.00      A0   H
ATOM    286  CA  MET A  20      76.988  38.617  54.933  1.00  0.00      A0   C
ATOM    287  HA  MET A  20      76.194  38.569  55.663  1.00  0.00      A0   H
ATOM    288  CB  MET A  20      76.893  37.328  54.094  1.00  0.00      A0   C
ATOM    289  HB1 MET A  20      77.306  37.554  53.088  1.00  0.00      A0   H
ATOM    290  HB2 MET A  20      77.479  36.509  54.563  1.00  0.00      A0   H
ATOM    291  CG  MET A  20      75.438  36.741  53.878  1.00  0.00      A0   C
ATOM    292  HG1 MET A  20      75.153  36.512  54.927  1.00  0.00      A0   H
ATOM    293  HG2 MET A  20      74.838  37.598  53.503  1.00  0.00      A0   H
ATOM    294  SD  MET A  20      75.158  35.195  52.786  1.00  0.00      A0   S
ATOM    295  CE  MET A  20      75.287  36.170  51.256  1.00  0.00      A0   C
ATOM    296  HE1 MET A  20      74.575  37.022  51.213  1.00  0.00      A0   H
ATOM    297  HE2 MET A  20      76.317  36.559  51.106  1.00  0.00      A0   H
ATOM    298  HE3 MET A  20      74.959  35.584  50.371  1.00  0.00      A0   H
ATOM    299  C   MET A  20      78.327  38.738  55.687  1.00  0.00      A0   C
ATOM    300  O   MET A  20      78.461  38.279  56.823  1.00  0.00      A0   O
ATOM    301  N   VAL A  21      79.402  39.332  55.105  1.00  0.00      A0   N
ATOM    302  HN  VAL A  21      79.137  39.790  54.260  1.00  0.00      A0   H
ATOM    303  CA  VAL A  21      80.681  39.505  55.765  1.00  0.00      A0   C
ATOM    304  HA  VAL A  21      81.107  38.563  56.080  1.00  0.00      A0   H
ATOM    305  CB  VAL A  21      81.598  40.019  54.747  1.00  0.00      A0   C
ATOM    306  HB  VAL A  21      81.085  40.845  54.210  1.00  0.00      A0   H
ATOM    307  CG1 VAL A  21      82.966  40.485  55.273  1.00  0.00      A0   C
ATOM    308 HG11 VAL A  21      83.452  39.803  56.003  1.00  0.00      A0   H
ATOM    309 HG12 VAL A  21      83.673  40.523  54.417  1.00  0.00      A0   H
ATOM    310 HG13 VAL A  21      82.892  41.422  55.866  1.00  0.00      A0   H
ATOM    311  CG2 VAL A  21      81.894  38.851  53.723  1.00  0.00      A0   C
ATOM    312 HG21 VAL A  21      82.683  39.256  53.053  1.00  0.00      A0   H
ATOM    313 HG22 VAL A  21      82.271  37.871  54.084  1.00  0.00      A0   H
ATOM    314 HG23 VAL A  21      80.969  38.633  53.148  1.00  0.00      A0   H
ATOM    315  C   VAL A  21      80.537  40.451  56.923  1.00  0.00      A0   C
ATOM    316  O   VAL A  21      80.920  40.197  58.035  1.00  0.00      A0   O
ATOM    317  N   LEU A  22      79.749  41.520  56.640  1.00  0.00      A0   N
ATOM    318  HN  LEU A  22      79.496  41.770  55.708  1.00  0.00      A0   H
ATOM    319  CA  LEU A  22      79.596  42.541  57.666  1.00  0.00      A0   C
ATOM    320  HA  LEU A  22      80.559  42.692  58.131  1.00  0.00      A0   H
ATOM    321  CB  LEU A  22      78.894  43.867  57.028  1.00  0.00      A0   C
ATOM    322  HB1 LEU A  22      77.943  43.558  56.542  1.00  0.00      A0   H
ATOM    323  HB2 LEU A  22      78.600  44.562  57.843  1.00  0.00      A0   H
ATOM    324  CG  LEU A  22      79.881  44.542  56.075  1.00  0.00      A0   C
ATOM    325  HG  LEU A  22      80.247  43.702  55.447  1.00  0.00      A0   H
ATOM    326  CD1 LEU A  22      79.123  45.458  55.120  1.00  0.00      A0   C
ATOM    327 HD11 LEU A  22      79.783  45.828  54.307  1.00  0.00      A0   H
ATOM    328 HD12 LEU A  22      78.314  44.886  54.618  1.00  0.00      A0   H
ATOM    329 HD13 LEU A  22      78.802  46.320  55.743  1.00  0.00      A0   H
ATOM    330  CD2 LEU A  22      81.091  45.332  56.715  1.00  0.00      A0   C
ATOM    331 HD21 LEU A  22      80.853  46.263  57.272  1.00  0.00      A0   H
ATOM    332 HD22 LEU A  22      81.660  44.613  57.341  1.00  0.00      A0   H
ATOM    333 HD23 LEU A  22      81.767  45.571  55.866  1.00  0.00      A0   H
ATOM    334  C   LEU A  22      78.661  42.168  58.804  1.00  0.00      A0   C
ATOM    335  O   LEU A  22      78.915  42.627  59.964  1.00  0.00      A0   O
ATOM    336  N   GLY A  23      77.621  41.352  58.549  1.00  0.00      A0   N
ATOM    337  HN  GLY A  23      77.442  41.101  57.601  1.00  0.00      A0   H
ATOM    338  CA  GLY A  23      76.694  40.852  59.541  1.00  0.00      A0   C
ATOM    339  HA1 GLY A  23      76.504  41.599  60.297  1.00  0.00      A0   H
ATOM    340  HA2 GLY A  23      75.882  40.546  58.899  1.00  0.00      A0   H
ATOM    341  C   GLY A  23      77.030  39.576  60.297  1.00  0.00      A0   C
ATOM    342  O   GLY A  23      76.296  38.967  61.040  1.00  0.00      A0   O
ATOM    343  N   GLY A  24      78.210  39.031  60.021  1.00  0.00      A0   N
ATOM    344  HN  GLY A  24      78.679  39.455  59.250  1.00  0.00      A0   H
ATOM    345  CA  GLY A  24      78.613  37.673  60.198  1.00  0.00      A0   C
ATOM    346  HA1 GLY A  24      77.741  37.048  60.073  1.00  0.00      A0   H
ATOM    347  HA2 GLY A  24      79.439  37.607  59.506  1.00  0.00      A0   H
ATOM    348  C   GLY A  24      79.215  37.486  61.545  1.00  0.00      A0   C
ATOM    349  O   GLY A  24      79.463  36.320  61.905  1.00  0.00      A0   O
ATOM    350  N   SER A  25      79.476  38.612  62.280  1.00  0.00      A0   N
ATOM    351  HN  SER A  25      79.171  39.415  61.774  1.00  0.00      A0   H
ATOM    352  CA  SER A  25      80.118  38.761  63.601  1.00  0.00      A0   C
ATOM    353  HA  SER A  25      80.754  37.915  63.816  1.00  0.00      A0   H
ATOM    354  CB  SER A  25      81.016  40.040  63.803  1.00  0.00      A0   C
ATOM    355  HB1 SER A  25      81.897  40.031  63.126  1.00  0.00      A0   H
ATOM    356  HB2 SER A  25      80.503  41.014  63.659  1.00  0.00      A0   H
ATOM    357  OG  SER A  25      81.565  40.139  65.074  1.00  0.00      A0   O
ATOM    358  HG1 SER A  25      81.930  41.027  65.051  1.00  0.00      A0   H
ATOM    359  C   SER A  25      78.981  38.690  64.647  1.00  0.00      A0   C
ATOM    360  O   SER A  25      78.887  37.984  65.625  1.00  0.00      A0   O
ATOM    361  N   ILE A  26      77.982  39.572  64.481  1.00  0.00      A0   N
ATOM    362  HN  ILE A  26      78.010  40.278  63.778  1.00  0.00      A0   H
ATOM    363  CA  ILE A  26      76.862  39.670  65.451  1.00  0.00      A0   C
ATOM    364  HA  ILE A  26      76.681  38.715  65.921  1.00  0.00      A0   H
ATOM    365  CB  ILE A  26      77.210  40.721  66.458  1.00  0.00      A0   C
ATOM    366  HB  ILE A  26      76.265  40.967  66.988  1.00  0.00      A0   H
ATOM    367  CG2 ILE A  26      78.183  40.189  67.486  1.00  0.00      A0   C
ATOM    368 HG21 ILE A  26      78.281  40.977  68.263  1.00  0.00      A0   H
ATOM    369 HG22 ILE A  26      77.878  39.224  67.944  1.00  0.00      A0   H
ATOM    370 HG23 ILE A  26      79.207  40.011  67.094  1.00  0.00      A0   H
ATOM    371  CG1 ILE A  26      77.777  42.047  65.856  1.00  0.00      A0   C
ATOM    372 HG11 ILE A  26      78.791  41.732  65.528  1.00  0.00      A0   H
ATOM    373 HG12 ILE A  26      77.203  42.585  65.072  1.00  0.00      A0   H
ATOM    374  CD  ILE A  26      78.032  43.111  66.965  1.00  0.00      A0   C
ATOM    375  HD1 ILE A  26      78.954  43.001  67.575  1.00  0.00      A0   H
ATOM    376  HD2 ILE A  26      78.224  44.039  66.384  1.00  0.00      A0   H
ATOM    377  HD3 ILE A  26      77.214  43.333  67.683  1.00  0.00      A0   H
ATOM    378  C   ILE A  26      75.590  40.214  64.774  1.00  0.00      A0   C
ATOM    379  O   ILE A  26      74.565  40.331  65.432  1.00  0.00      A0   O
ATOM    380  N   GLY A  27      75.584  40.491  63.469  1.00  0.00      A0   N
ATOM    381  HN  GLY A  27      76.372  40.360  62.872  1.00  0.00      A0   H
ATOM    382  CA  GLY A  27      74.385  41.035  62.767  1.00  0.00      A0   C
ATOM    383  HA1 GLY A  27      73.981  41.779  63.438  1.00  0.00      A0   H
ATOM    384  HA2 GLY A  27      74.609  41.489  61.812  1.00  0.00      A0   H
ATOM    385  C   GLY A  27      73.384  39.971  62.619  1.00  0.00      A0   C
ATOM    386  O   GLY A  27      73.549  38.735  62.880  1.00  0.00      A0   O
ATOM    387  N   MET A  28      72.170  40.374  62.221  1.00  0.00      A0   N
ATOM    388  HN  MET A  28      71.968  41.350  62.197  1.00  0.00      A0   H
ATOM    389  CA  MET A  28      71.045  39.424  62.274  1.00  0.00      A0   C
ATOM    390  HA  MET A  28      71.416  38.416  62.159  1.00  0.00      A0   H
ATOM    391  CB  MET A  28      70.294  39.492  63.609  1.00  0.00      A0   C
ATOM    392  HB1 MET A  28      70.988  39.248  64.442  1.00  0.00      A0   H
ATOM    393  HB2 MET A  28      69.920  40.520  63.797  1.00  0.00      A0   H
ATOM    394  CG  MET A  28      69.240  38.350  63.702  1.00  0.00      A0   C
ATOM    395  HG1 MET A  28      68.606  38.591  62.822  1.00  0.00      A0   H
ATOM    396  HG2 MET A  28      69.751  37.371  63.581  1.00  0.00      A0   H
ATOM    397  SD  MET A  28      68.260  38.314  65.212  1.00  0.00      A0   S
ATOM    398  CE  MET A  28      67.999  40.077  65.628  1.00  0.00      A0   C
ATOM    399  HE1 MET A  28      67.226  40.154  66.423  1.00  0.00      A0   H
ATOM    400  HE2 MET A  28      68.925  40.608  65.935  1.00  0.00      A0   H
ATOM    401  HE3 MET A  28      67.477  40.610  64.805  1.00  0.00      A0   H
ATOM    402  C   MET A  28      70.084  39.807  61.158  1.00  0.00      A0   C
ATOM    403  O   MET A  28      69.567  40.918  61.150  1.00  0.00      A0   O
ATOM    404  N   PHE A  29      69.700  38.898  60.219  1.00  0.00      A0   N
ATOM    405  HN  PHE A  29      70.138  38.006  60.146  1.00  0.00      A0   H
ATOM    406  CA  PHE A  29      68.752  39.093  59.104  1.00  0.00      A0   C
ATOM    407  HA  PHE A  29      69.110  39.970  58.584  1.00  0.00      A0   H
ATOM    408  CB  PHE A  29      68.847  37.917  58.077  1.00  0.00      A0   C
ATOM    409  HB1 PHE A  29      69.870  37.487  58.020  1.00  0.00      A0   H
ATOM    410  HB2 PHE A  29      68.243  37.023  58.339  1.00  0.00      A0   H
ATOM    411  CG  PHE A  29      68.470  38.247  56.662  1.00  0.00      A0   C
ATOM    412  CD1 PHE A  29      69.134  39.233  55.918  1.00  0.00      A0   C
ATOM    413  HD1 PHE A  29      70.005  39.760  56.279  1.00  0.00      A0   H
ATOM    414  CE1 PHE A  29      68.742  39.531  54.642  1.00  0.00      A0   C
ATOM    415  HE1 PHE A  29      69.319  40.232  54.058  1.00  0.00      A0   H
ATOM    416  CZ  PHE A  29      67.600  38.926  54.153  1.00  0.00      A0   C
ATOM    417  HZ  PHE A  29      67.327  39.150  53.132  1.00  0.00      A0   H
ATOM    418  CD2 PHE A  29      67.347  37.674  56.131  1.00  0.00      A0   C
ATOM    419  HD2 PHE A  29      66.758  36.917  56.626  1.00  0.00      A0   H
ATOM    420  CE2 PHE A  29      66.839  37.979  54.851  1.00  0.00      A0   C
ATOM    421  HE2 PHE A  29      65.938  37.503  54.493  1.00  0.00      A0   H
ATOM    422  C   PHE A  29      67.297  39.332  59.592  1.00  0.00      A0   C
ATOM    423  O   PHE A  29      66.805  38.829  60.635  1.00  0.00      A0   O
ATOM    424  N   VAL A  30      66.656  40.060  58.726  1.00  0.00      A0   N
ATOM    425  HN  VAL A  30      67.161  40.342  57.914  1.00  0.00      A0   H
ATOM    426  CA  VAL A  30      65.277  40.481  58.813  1.00  0.00      A0   C
ATOM    427  HA  VAL A  30      64.946  40.962  59.721  1.00  0.00      A0   H
ATOM    428  CB  VAL A  30      64.899  41.410  57.677  1.00  0.00      A0   C
ATOM    429  HB  VAL A  30      63.806  41.595  57.607  1.00  0.00      A0   H
ATOM    430  CG1 VAL A  30      65.478  42.812  58.047  1.00  0.00      A0   C
ATOM    431 HG11 VAL A  30      65.184  43.492  57.219  1.00  0.00      A0   H
ATOM    432 HG12 VAL A  30      65.022  43.235  58.968  1.00  0.00      A0   H
ATOM    433 HG13 VAL A  30      66.585  42.728  58.050  1.00  0.00      A0   H
ATOM    434  CG2 VAL A  30      65.459  40.913  56.354  1.00  0.00      A0   C
ATOM    435 HG21 VAL A  30      65.073  39.885  56.186  1.00  0.00      A0   H
ATOM    436 HG22 VAL A  30      65.043  41.363  55.427  1.00  0.00      A0   H
ATOM    437 HG23 VAL A  30      66.567  40.836  56.333  1.00  0.00      A0   H
ATOM    438  C   VAL A  30      64.234  39.347  58.837  1.00  0.00      A0   C
ATOM    439  O   VAL A  30      64.500  38.225  58.448  1.00  0.00      A0   O
ATOM    440  N   ASP A  31      62.977  39.631  59.251  1.00  0.00      A0   N
ATOM    441  HN  ASP A  31      62.730  40.433  59.788  1.00  0.00      A0   H
ATOM    442  CA  ASP A  31      61.859  38.755  59.093  1.00  0.00      A0   C
ATOM    443  HA  ASP A  31      62.100  37.862  59.650  1.00  0.00      A0   H
ATOM    444  CB  ASP A  31      60.719  39.399  59.870  1.00  0.00      A0   C
ATOM    445  HB1 ASP A  31      61.013  39.668  60.908  1.00  0.00      A0   H
ATOM    446  HB2 ASP A  31      60.417  40.354  59.389  1.00  0.00      A0   H
ATOM    447  CG  ASP A  31      59.511  38.457  59.962  1.00  0.00      A0   C
ATOM    448  OD1 ASP A  31      58.501  38.624  59.255  1.00  0.00      A0   O
ATOM    449  OD2 ASP A  31      59.518  37.483  60.757  1.00  0.00      A0   O
ATOM    450  C   ASP A  31      61.495  38.290  57.685  1.00  0.00      A0   C
ATOM    451  O   ASP A  31      61.071  39.107  56.838  1.00  0.00      A0   O
ATOM    452  N   VAL A  32      61.635  36.999  57.314  1.00  0.00      A0   N
ATOM    453  HN  VAL A  32      62.017  36.356  57.973  1.00  0.00      A0   H
ATOM    454  CA  VAL A  32      61.489  36.496  55.926  1.00  0.00      A0   C
ATOM    455  HA  VAL A  32      62.067  37.158  55.298  1.00  0.00      A0   H
ATOM    456  CB  VAL A  32      62.016  35.107  55.601  1.00  0.00      A0   C
ATOM    457  HB  VAL A  32      61.439  34.267  56.044  1.00  0.00      A0   H
ATOM    458  CG1 VAL A  32      62.074  34.811  54.074  1.00  0.00      A0   C
ATOM    459 HG11 VAL A  32      61.061  34.451  53.792  1.00  0.00      A0   H
ATOM    460 HG12 VAL A  32      62.282  35.782  53.576  1.00  0.00      A0   H
ATOM    461 HG13 VAL A  32      62.838  34.033  53.864  1.00  0.00      A0   H
ATOM    462  CG2 VAL A  32      63.362  34.985  56.323  1.00  0.00      A0   C
ATOM    463 HG21 VAL A  32      64.028  34.149  56.021  1.00  0.00      A0   H
ATOM    464 HG22 VAL A  32      63.953  35.925  56.297  1.00  0.00      A0   H
ATOM    465 HG23 VAL A  32      63.235  34.720  57.394  1.00  0.00      A0   H
ATOM    466  C   VAL A  32      60.082  36.712  55.330  1.00  0.00      A0   C
ATOM    467  O   VAL A  32      59.998  37.192  54.178  1.00  0.00      A0   O
ATOM    468  N   THR A  33      58.956  36.410  56.033  1.00  0.00      A0   N
ATOM    469  HN  THR A  33      59.059  36.029  56.949  1.00  0.00      A0   H
ATOM    470  CA  THR A  33      57.601  36.652  55.474  1.00  0.00      A0   C
ATOM    471  HA  THR A  33      57.596  36.198  54.494  1.00  0.00      A0   H
ATOM    472  CB  THR A  33      56.456  36.174  56.332  1.00  0.00      A0   C
ATOM    473  HB  THR A  33      56.496  36.801  57.248  1.00  0.00      A0   H
ATOM    474  OG1 THR A  33      56.622  34.859  56.729  1.00  0.00      A0   O
ATOM    475  HG1 THR A  33      56.527  34.854  57.684  1.00  0.00      A0   H
ATOM    476  CG2 THR A  33      55.055  36.178  55.709  1.00  0.00      A0   C
ATOM    477 HG21 THR A  33      54.692  37.098  55.203  1.00  0.00      A0   H
ATOM    478 HG22 THR A  33      54.805  35.455  54.904  1.00  0.00      A0   H
ATOM    479 HG23 THR A  33      54.358  36.053  56.566  1.00  0.00      A0   H
ATOM    480  C   THR A  33      57.362  38.141  55.198  1.00  0.00      A0   C
ATOM    481  O   THR A  33      56.728  38.544  54.262  1.00  0.00      A0   O
ATOM    482  N   SER A  34      57.863  39.040  56.099  1.00  0.00      A0   N
ATOM    483  HN  SER A  34      58.362  38.677  56.882  1.00  0.00      A0   H
ATOM    484  CA  SER A  34      57.749  40.510  56.018  1.00  0.00      A0   C
ATOM    485  HA  SER A  34      56.695  40.662  55.836  1.00  0.00      A0   H
ATOM    486  CB  SER A  34      58.248  41.245  57.199  1.00  0.00      A0   C
ATOM    487  HB1 SER A  34      59.306  40.984  57.414  1.00  0.00      A0   H
ATOM    488  HB2 SER A  34      58.197  42.345  57.050  1.00  0.00      A0   H
ATOM    489  OG  SER A  34      57.447  40.761  58.295  1.00  0.00      A0   O
ATOM    490  HG1 SER A  34      57.899  39.991  58.647  1.00  0.00      A0   H
ATOM    491  C   SER A  34      58.455  41.047  54.753  1.00  0.00      A0   C
ATOM    492  O   SER A  34      57.919  41.849  54.052  1.00  0.00      A0   O
ATOM    493  N   ILE A  35      59.624  40.543  54.369  1.00  0.00      A0   N
ATOM    494  HN  ILE A  35      60.141  39.843  54.855  1.00  0.00      A0   H
ATOM    495  CA  ILE A  35      60.281  40.923  53.125  1.00  0.00      A0   C
ATOM    496  HA  ILE A  35      60.184  41.998  53.116  1.00  0.00      A0   H
ATOM    497  CB  ILE A  35      61.826  40.756  53.116  1.00  0.00      A0   C
ATOM    498  HB  ILE A  35      62.213  41.090  52.129  1.00  0.00      A0   H
ATOM    499  CG2 ILE A  35      62.360  41.640  54.229  1.00  0.00      A0   C
ATOM    500 HG21 ILE A  35      62.310  42.718  53.963  1.00  0.00      A0   H
ATOM    501 HG22 ILE A  35      61.843  41.450  55.194  1.00  0.00      A0   H
ATOM    502 HG23 ILE A  35      63.444  41.415  54.312  1.00  0.00      A0   H
ATOM    503  CG1 ILE A  35      62.045  39.282  53.391  1.00  0.00      A0   C
ATOM    504 HG11 ILE A  35      61.686  39.031  54.412  1.00  0.00      A0   H
ATOM    505 HG12 ILE A  35      61.483  38.731  52.606  1.00  0.00      A0   H
ATOM    506  CD  ILE A  35      63.544  38.876  53.315  1.00  0.00      A0   C
ATOM    507  HD1 ILE A  35      64.103  39.381  54.132  1.00  0.00      A0   H
ATOM    508  HD2 ILE A  35      63.724  37.782  53.386  1.00  0.00      A0   H
ATOM    509  HD3 ILE A  35      63.921  39.072  52.289  1.00  0.00      A0   H
ATOM    510  C   ILE A  35      59.571  40.493  51.849  1.00  0.00      A0   C
ATOM    511  O   ILE A  35      59.482  41.195  50.840  1.00  0.00      A0   O
ATOM    512  N   LEU A  36      58.945  39.251  51.945  1.00  0.00      A0   N
ATOM    513  HN  LEU A  36      59.184  38.639  52.695  1.00  0.00      A0   H
ATOM    514  CA  LEU A  36      58.204  38.736  50.819  1.00  0.00      A0   C
ATOM    515  HA  LEU A  36      58.794  38.917  49.933  1.00  0.00      A0   H
ATOM    516  CB  LEU A  36      57.900  37.242  51.056  1.00  0.00      A0   C
ATOM    517  HB1 LEU A  36      58.918  36.813  51.174  1.00  0.00      A0   H
ATOM    518  HB2 LEU A  36      57.226  37.190  51.937  1.00  0.00      A0   H
ATOM    519  CG  LEU A  36      57.317  36.578  49.769  1.00  0.00      A0   C
ATOM    520  HG  LEU A  36      57.571  37.174  48.867  1.00  0.00      A0   H
ATOM    521  CD1 LEU A  36      57.715  35.092  49.510  1.00  0.00      A0   C
ATOM    522 HD11 LEU A  36      57.101  34.278  49.950  1.00  0.00      A0   H
ATOM    523 HD12 LEU A  36      57.737  34.857  48.425  1.00  0.00      A0   H
ATOM    524 HD13 LEU A  36      58.755  34.974  49.884  1.00  0.00      A0   H
ATOM    525  CD2 LEU A  36      55.805  36.407  49.688  1.00  0.00      A0   C
ATOM    526 HD21 LEU A  36      55.504  35.865  48.766  1.00  0.00      A0   H
ATOM    527 HD22 LEU A  36      55.485  35.834  50.584  1.00  0.00      A0   H
ATOM    528 HD23 LEU A  36      55.372  37.430  49.698  1.00  0.00      A0   H
ATOM    529  C   LEU A  36      56.926  39.555  50.553  1.00  0.00      A0   C
ATOM    530  O   LEU A  36      56.676  39.800  49.364  1.00  0.00      A0   O
ATOM    531  N   ILE A  37      56.251  40.105  51.567  1.00  0.00      A0   N
ATOM    532  HN  ILE A  37      56.576  39.849  52.474  1.00  0.00      A0   H
ATOM    533  CA  ILE A  37      55.155  41.066  51.373  1.00  0.00      A0   C
ATOM    534  HA  ILE A  37      54.442  40.726  50.637  1.00  0.00      A0   H
ATOM    535  CB  ILE A  37      54.452  41.294  52.790  1.00  0.00      A0   C
ATOM    536  HB  ILE A  37      55.238  41.367  53.571  1.00  0.00      A0   H
ATOM    537  CG2 ILE A  37      53.566  42.567  52.721  1.00  0.00      A0   C
ATOM    538 HG21 ILE A  37      54.201  43.478  52.750  1.00  0.00      A0   H
ATOM    539 HG22 ILE A  37      52.851  42.534  51.871  1.00  0.00      A0   H
ATOM    540 HG23 ILE A  37      52.989  42.640  53.668  1.00  0.00      A0   H
ATOM    541  CG1 ILE A  37      53.568  40.113  53.166  1.00  0.00      A0   C
ATOM    542 HG11 ILE A  37      52.698  40.065  52.477  1.00  0.00      A0   H
ATOM    543 HG12 ILE A  37      54.215  39.246  52.912  1.00  0.00      A0   H
ATOM    544  CD  ILE A  37      53.081  39.878  54.590  1.00  0.00      A0   C
ATOM    545  HD1 ILE A  37      53.940  39.777  55.288  1.00  0.00      A0   H
ATOM    546  HD2 ILE A  37      52.409  40.708  54.893  1.00  0.00      A0   H
ATOM    547  HD3 ILE A  37      52.496  38.934  54.571  1.00  0.00      A0   H
ATOM    548  C   ILE A  37      55.725  42.395  50.786  1.00  0.00      A0   C
ATOM    549  O   ILE A  37      55.113  42.896  49.849  1.00  0.00      A0   O
ATOM    550  N   VAL A  38      56.924  42.821  51.297  1.00  0.00      A0   N
ATOM    551  HN  VAL A  38      57.409  42.314  52.006  1.00  0.00      A0   H
ATOM    552  CA  VAL A  38      57.358  44.216  50.887  1.00  0.00      A0   C
ATOM    553  HA  VAL A  38      56.538  44.898  51.057  1.00  0.00      A0   H
ATOM    554  CB  VAL A  38      58.517  44.758  51.713  1.00  0.00      A0   C
ATOM    555  HB  VAL A  38      59.262  43.952  51.883  1.00  0.00      A0   H
ATOM    556  CG1 VAL A  38      59.078  46.019  51.075  1.00  0.00      A0   C
ATOM    557 HG11 VAL A  38      59.834  45.978  50.262  1.00  0.00      A0   H
ATOM    558 HG12 VAL A  38      58.207  46.686  50.902  1.00  0.00      A0   H
ATOM    559 HG13 VAL A  38      59.492  46.614  51.917  1.00  0.00      A0   H
ATOM    560  CG2 VAL A  38      57.965  45.095  53.096  1.00  0.00      A0   C
ATOM    561 HG21 VAL A  38      58.782  45.588  53.665  1.00  0.00      A0   H
ATOM    562 HG22 VAL A  38      57.230  45.924  53.017  1.00  0.00      A0   H
ATOM    563 HG23 VAL A  38      57.594  44.240  53.700  1.00  0.00      A0   H
ATOM    564  C   VAL A  38      57.705  44.148  49.406  1.00  0.00      A0   C
ATOM    565  O   VAL A  38      57.167  44.929  48.636  1.00  0.00      A0   O
ATOM    566  N   VAL A  39      58.452  43.125  48.926  1.00  0.00      A0   N
ATOM    567  HN  VAL A  39      58.813  42.514  49.627  1.00  0.00      A0   H
ATOM    568  CA  VAL A  39      58.850  42.954  47.520  1.00  0.00      A0   C
ATOM    569  HA  VAL A  39      59.202  43.904  47.144  1.00  0.00      A0   H
ATOM    570  CB  VAL A  39      59.712  41.709  47.284  1.00  0.00      A0   C
ATOM    571  HB  VAL A  39      59.204  40.817  47.711  1.00  0.00      A0   H
ATOM    572  CG1 VAL A  39      60.024  41.390  45.806  1.00  0.00      A0   C
ATOM    573 HG11 VAL A  39      60.526  40.402  45.886  1.00  0.00      A0   H
ATOM    574 HG12 VAL A  39      59.078  41.293  45.233  1.00  0.00      A0   H
ATOM    575 HG13 VAL A  39      60.730  42.161  45.430  1.00  0.00      A0   H
ATOM    576  CG2 VAL A  39      61.097  41.698  47.989  1.00  0.00      A0   C
ATOM    577 HG21 VAL A  39      61.603  40.731  47.779  1.00  0.00      A0   H
ATOM    578 HG22 VAL A  39      61.760  42.502  47.604  1.00  0.00      A0   H
ATOM    579 HG23 VAL A  39      61.076  41.986  49.062  1.00  0.00      A0   H
ATOM    580  C   VAL A  39      57.556  42.764  46.699  1.00  0.00      A0   C
ATOM    581  O   VAL A  39      57.486  43.297  45.623  1.00  0.00      A0   O
ATOM    582  N   GLY A  40      56.579  42.081  47.271  1.00  0.00      A0   N
ATOM    583  HN  GLY A  40      56.617  41.728  48.203  1.00  0.00      A0   H
ATOM    584  CA  GLY A  40      55.341  41.707  46.568  1.00  0.00      A0   C
ATOM    585  HA1 GLY A  40      55.599  41.364  45.577  1.00  0.00      A0   H
ATOM    586  HA2 GLY A  40      54.898  40.941  47.187  1.00  0.00      A0   H
ATOM    587  C   GLY A  40      54.388  42.788  46.262  1.00  0.00      A0   C
ATOM    588  O   GLY A  40      53.671  42.905  45.231  1.00  0.00      A0   O
ATOM    589  N   GLY A  41      54.367  43.760  47.214  1.00  0.00      A0   N
ATOM    590  HN  GLY A  41      54.914  43.475  47.998  1.00  0.00      A0   H
ATOM    591  CA  GLY A  41      53.746  45.034  47.115  1.00  0.00      A0   C
ATOM    592  HA1 GLY A  41      52.743  44.871  46.750  1.00  0.00      A0   H
ATOM    593  HA2 GLY A  41      53.785  45.445  48.113  1.00  0.00      A0   H
ATOM    594  C   GLY A  41      54.485  45.961  46.181  1.00  0.00      A0   C
ATOM    595  O   GLY A  41      53.933  46.911  45.572  1.00  0.00      A0   O
ATOM    596  N   SER A  42      55.879  45.905  46.151  1.00  0.00      A0   N
ATOM    597  HN  SER A  42      56.497  45.250  46.580  1.00  0.00      A0   H
ATOM    598  CA  SER A  42      56.589  46.817  45.291  1.00  0.00      A0   C
ATOM    599  HA  SER A  42      56.156  47.793  45.455  1.00  0.00      A0   H
ATOM    600  CB  SER A  42      58.123  46.806  45.620  1.00  0.00      A0   C
ATOM    601  HB1 SER A  42      58.625  45.844  45.381  1.00  0.00      A0   H
ATOM    602  HB2 SER A  42      58.592  47.648  45.068  1.00  0.00      A0   H
ATOM    603  OG  SER A  42      58.363  47.007  47.004  1.00  0.00      A0   O
ATOM    604  HG1 SER A  42      57.977  46.326  47.560  1.00  0.00      A0   H
ATOM    605  C   SER A  42      56.383  46.664  43.757  1.00  0.00      A0   C
ATOM    606  O   SER A  42      56.466  47.644  43.060  1.00  0.00      A0   O
ATOM    607  N   ILE A  43      56.085  45.450  43.293  1.00  0.00      A0   N
ATOM    608  HN  ILE A  43      56.130  44.680  43.924  1.00  0.00      A0   H
ATOM    609  CA  ILE A  43      55.649  45.084  41.972  1.00  0.00      A0   C
ATOM    610  HA  ILE A  43      56.425  45.199  41.231  1.00  0.00      A0   H
ATOM    611  CB  ILE A  43      55.270  43.648  41.942  1.00  0.00      A0   C
ATOM    612  HB  ILE A  43      54.706  43.416  42.870  1.00  0.00      A0   H
ATOM    613  CG2 ILE A  43      54.335  43.159  40.861  1.00  0.00      A0   C
ATOM    614 HG21 ILE A  43      54.467  42.056  40.888  1.00  0.00      A0   H
ATOM    615 HG22 ILE A  43      53.342  43.489  41.233  1.00  0.00      A0   H
ATOM    616 HG23 ILE A  43      54.516  43.640  39.876  1.00  0.00      A0   H
ATOM    617  CG1 ILE A  43      56.585  42.800  41.907  1.00  0.00      A0   C
ATOM    618 HG11 ILE A  43      57.336  43.187  41.186  1.00  0.00      A0   H
ATOM    619 HG12 ILE A  43      57.150  43.056  42.829  1.00  0.00      A0   H
ATOM    620  CD  ILE A  43      56.516  41.230  42.032  1.00  0.00      A0   C
ATOM    621  HD1 ILE A  43      55.812  40.850  42.803  1.00  0.00      A0   H
ATOM    622  HD2 ILE A  43      56.273  40.767  41.052  1.00  0.00      A0   H
ATOM    623  HD3 ILE A  43      57.487  40.818  42.381  1.00  0.00      A0   H
ATOM    624  C   ILE A  43      54.469  45.941  41.542  1.00  0.00      A0   C
ATOM    625  O   ILE A  43      54.395  46.409  40.380  1.00  0.00      A0   O
ATOM    626  N   PHE A  44      53.413  46.208  42.398  1.00  0.00      A0   N
ATOM    627  HN  PHE A  44      53.493  45.925  43.350  1.00  0.00      A0   H
ATOM    628  CA  PHE A  44      52.251  46.964  42.043  1.00  0.00      A0   C
ATOM    629  HA  PHE A  44      51.732  46.687  41.137  1.00  0.00      A0   H
ATOM    630  CB  PHE A  44      51.190  47.037  43.162  1.00  0.00      A0   C
ATOM    631  HB1 PHE A  44      51.564  47.247  44.186  1.00  0.00      A0   H
ATOM    632  HB2 PHE A  44      50.440  47.788  42.834  1.00  0.00      A0   H
ATOM    633  CG  PHE A  44      50.427  45.722  43.274  1.00  0.00      A0   C
ATOM    634  CD1 PHE A  44      49.354  45.436  42.369  1.00  0.00      A0   C
ATOM    635  HD1 PHE A  44      49.061  46.305  41.798  1.00  0.00      A0   H
ATOM    636  CE1 PHE A  44      48.879  44.162  42.267  1.00  0.00      A0   C
ATOM    637  HE1 PHE A  44      47.985  43.893  41.724  1.00  0.00      A0   H
ATOM    638  CZ  PHE A  44      49.375  43.129  43.133  1.00  0.00      A0   C
ATOM    639  HZ  PHE A  44      48.906  42.156  43.141  1.00  0.00      A0   H
ATOM    640  CD2 PHE A  44      50.921  44.672  44.114  1.00  0.00      A0   C
ATOM    641  HD2 PHE A  44      51.722  44.798  44.829  1.00  0.00      A0   H
ATOM    642  CE2 PHE A  44      50.326  43.414  44.071  1.00  0.00      A0   C
ATOM    643  HE2 PHE A  44      50.566  42.671  44.817  1.00  0.00      A0   H
ATOM    644  C   PHE A  44      52.638  48.381  41.663  1.00  0.00      A0   C
ATOM    645  O   PHE A  44      51.951  49.043  40.836  1.00  0.00      A0   O
ATOM    646  N   VAL A  45      53.659  48.962  42.394  1.00  0.00      A0   N
ATOM    647  HN  VAL A  45      54.224  48.405  42.997  1.00  0.00      A0   H
ATOM    648  CA  VAL A  45      54.156  50.320  42.112  1.00  0.00      A0   C
ATOM    649  HA  VAL A  45      53.326  50.985  42.299  1.00  0.00      A0   H
ATOM    650  CB  VAL A  45      55.181  50.711  43.156  1.00  0.00      A0   C
ATOM    651  HB  VAL A  45      56.179  50.287  42.916  1.00  0.00      A0   H
ATOM    652  CG1 VAL A  45      55.455  52.243  43.147  1.00  0.00      A0   C
ATOM    653 HG11 VAL A  45      55.853  52.523  44.146  1.00  0.00      A0   H
ATOM    654 HG12 VAL A  45      56.198  52.617  42.411  1.00  0.00      A0   H
ATOM    655 HG13 VAL A  45      54.515  52.786  42.910  1.00  0.00      A0   H
ATOM    656  CG2 VAL A  45      54.663  50.330  44.551  1.00  0.00      A0   C
ATOM    657 HG21 VAL A  45      55.370  50.788  45.276  1.00  0.00      A0   H
ATOM    658 HG22 VAL A  45      53.586  50.562  44.694  1.00  0.00      A0   H
ATOM    659 HG23 VAL A  45      54.664  49.236  44.743  1.00  0.00      A0   H
ATOM    660  C   VAL A  45      54.612  50.533  40.695  1.00  0.00      A0   C
ATOM    661  O   VAL A  45      54.403  51.592  40.100  1.00  0.00      A0   O
ATOM    662  N   VAL A  46      55.232  49.461  40.128  1.00  0.00      A0   N
ATOM    663  HN  VAL A  46      55.482  48.650  40.652  1.00  0.00      A0   H
ATOM    664  CA  VAL A  46      55.895  49.447  38.782  1.00  0.00      A0   C
ATOM    665  HA  VAL A  46      55.883  50.460  38.408  1.00  0.00      A0   H
ATOM    666  CB  VAL A  46      57.359  48.831  38.744  1.00  0.00      A0   C
ATOM    667  HB  VAL A  46      57.598  49.056  37.683  1.00  0.00      A0   H
ATOM    668  CG1 VAL A  46      58.339  49.473  39.751  1.00  0.00      A0   C
ATOM    669 HG11 VAL A  46      58.383  50.538  39.438  1.00  0.00      A0   H
ATOM    670 HG12 VAL A  46      57.872  49.374  40.755  1.00  0.00      A0   H
ATOM    671 HG13 VAL A  46      59.367  49.054  39.809  1.00  0.00      A0   H
ATOM    672  CG2 VAL A  46      57.136  47.303  38.891  1.00  0.00      A0   C
ATOM    673 HG21 VAL A  46      58.013  46.644  38.714  1.00  0.00      A0   H
ATOM    674 HG22 VAL A  46      56.768  47.107  39.921  1.00  0.00      A0   H
ATOM    675 HG23 VAL A  46      56.357  46.879  38.222  1.00  0.00      A0   H
ATOM    676  C   VAL A  46      54.963  48.797  37.769  1.00  0.00      A0   C
ATOM    677  O   VAL A  46      55.282  48.905  36.596  1.00  0.00      A0   O
ATOM    678  N   LEU A  47      53.826  48.298  38.142  1.00  0.00      A0   N
ATOM    679  HN  LEU A  47      53.671  48.441  39.116  1.00  0.00      A0   H
ATOM    680  CA  LEU A  47      52.834  47.539  37.415  1.00  0.00      A0   C
ATOM    681  HA  LEU A  47      53.383  46.934  36.710  1.00  0.00      A0   H
ATOM    682  CB  LEU A  47      51.975  46.659  38.339  1.00  0.00      A0   C
ATOM    683  HB1 LEU A  47      52.580  46.074  39.064  1.00  0.00      A0   H
ATOM    684  HB2 LEU A  47      51.270  47.299  38.912  1.00  0.00      A0   H
ATOM    685  CG  LEU A  47      51.115  45.578  37.632  1.00  0.00      A0   C
ATOM    686  HG  LEU A  47      50.505  45.903  36.761  1.00  0.00      A0   H
ATOM    687  CD1 LEU A  47      52.098  44.558  37.047  1.00  0.00      A0   C
ATOM    688 HD11 LEU A  47      52.919  45.059  36.490  1.00  0.00      A0   H
ATOM    689 HD12 LEU A  47      52.507  43.997  37.914  1.00  0.00      A0   H
ATOM    690 HD13 LEU A  47      51.633  43.833  36.346  1.00  0.00      A0   H
ATOM    691  CD2 LEU A  47      50.132  44.926  38.656  1.00  0.00      A0   C
ATOM    692 HD21 LEU A  47      49.452  44.255  38.089  1.00  0.00      A0   H
ATOM    693 HD22 LEU A  47      50.608  44.453  39.543  1.00  0.00      A0   H
ATOM    694 HD23 LEU A  47      49.443  45.725  39.002  1.00  0.00      A0   H
ATOM    695  C   LEU A  47      51.874  48.530  36.729  1.00  0.00      A0   C
ATOM    696  O   LEU A  47      51.513  49.490  37.374  1.00  0.00      A0   O
ATOM    697  N   MET A  48      51.608  48.336  35.397  1.00  0.00      A0   N
ATOM    698  HN  MET A  48      51.896  47.532  34.883  1.00  0.00      A0   H
ATOM    699  CA  MET A  48      50.756  49.232  34.544  1.00  0.00      A0   C
ATOM    700  HA  MET A  48      50.810  48.872  33.528  1.00  0.00      A0   H
ATOM    701  CB  MET A  48      49.248  49.366  34.957  1.00  0.00      A0   C
ATOM    702  HB1 MET A  48      49.134  49.825  35.963  1.00  0.00      A0   H
ATOM    703  HB2 MET A  48      48.749  50.074  34.261  1.00  0.00      A0   H
ATOM    704  CG  MET A  48      48.540  48.009  34.990  1.00  0.00      A0   C
ATOM    705  HG1 MET A  48      48.501  47.605  33.955  1.00  0.00      A0   H
ATOM    706  HG2 MET A  48      49.050  47.254  35.625  1.00  0.00      A0   H
ATOM    707  SD  MET A  48      46.809  48.267  35.476  1.00  0.00      A0   S
ATOM    708  CE  MET A  48      46.435  46.511  35.251  1.00  0.00      A0   C
ATOM    709  HE1 MET A  48      45.363  46.289  35.440  1.00  0.00      A0   H
ATOM    710  HE2 MET A  48      46.792  46.145  34.264  1.00  0.00      A0   H
ATOM    711  HE3 MET A  48      47.037  45.976  36.016  1.00  0.00      A0   H
ATOM    712  C   MET A  48      51.356  50.630  34.440  1.00  0.00      A0   C
ATOM    713  O   MET A  48      50.617  51.646  34.352  1.00  0.00      A0   O
ATOM    714  N   LYS A  49      52.712  50.732  34.324  1.00  0.00      A0   N
ATOM    715  HN  LYS A  49      53.347  49.964  34.338  1.00  0.00      A0   H
ATOM    716  CA  LYS A  49      53.393  52.020  34.305  1.00  0.00      A0   C
ATOM    717  HA  LYS A  49      52.659  52.811  34.268  1.00  0.00      A0   H
ATOM    718  CB  LYS A  49      54.342  52.181  35.555  1.00  0.00      A0   C
ATOM    719  HB1 LYS A  49      54.962  51.260  35.578  1.00  0.00      A0   H
ATOM    720  HB2 LYS A  49      55.011  53.061  35.451  1.00  0.00      A0   H
ATOM    721  CG  LYS A  49      53.480  52.353  36.852  1.00  0.00      A0   C
ATOM    722  HG1 LYS A  49      52.822  51.472  37.012  1.00  0.00      A0   H
ATOM    723  HG2 LYS A  49      54.202  52.173  37.677  1.00  0.00      A0   H
ATOM    724  CD  LYS A  49      52.655  53.676  37.029  1.00  0.00      A0   C
ATOM    725  HD1 LYS A  49      52.877  54.448  36.261  1.00  0.00      A0   H
ATOM    726  HD2 LYS A  49      51.600  53.364  36.873  1.00  0.00      A0   H
ATOM    727  CE  LYS A  49      52.748  54.392  38.381  1.00  0.00      A0   C
ATOM    728  HE1 LYS A  49      53.776  54.803  38.468  1.00  0.00      A0   H
ATOM    729  HE2 LYS A  49      52.178  55.338  38.504  1.00  0.00      A0   H
ATOM    730  NZ  LYS A  49      52.619  53.532  39.600  1.00  0.00      A0   N
ATOM    731  HZ1 LYS A  49      52.427  54.077  40.466  1.00  0.00      A0   H
ATOM    732  HZ2 LYS A  49      51.867  52.852  39.371  1.00  0.00      A0   H
ATOM    733  HZ3 LYS A  49      53.517  53.023  39.728  1.00  0.00      A0   H
ATOM    734  C   LYS A  49      54.348  52.146  33.061  1.00  0.00      A0   C
ATOM    735  O   LYS A  49      54.974  53.171  32.875  1.00  0.00      A0   O
ATOM    736  N   PHE A  50      54.585  51.098  32.268  1.00  0.00      A0   N
ATOM    737  HN  PHE A  50      54.189  50.206  32.471  1.00  0.00      A0   H
ATOM    738  CA  PHE A  50      55.580  51.008  31.175  1.00  0.00      A0   C
ATOM    739  HA  PHE A  50      56.555  51.306  31.531  1.00  0.00      A0   H
ATOM    740  CB  PHE A  50      55.790  49.538  30.698  1.00  0.00      A0   C
ATOM    741  HB1 PHE A  50      56.026  49.026  31.656  1.00  0.00      A0   H
ATOM    742  HB2 PHE A  50      54.836  49.257  30.203  1.00  0.00      A0   H
ATOM    743  CG  PHE A  50      56.965  49.258  29.806  1.00  0.00      A0   C
ATOM    744  CD1 PHE A  50      56.770  49.383  28.428  1.00  0.00      A0   C
ATOM    745  HD1 PHE A  50      55.877  49.837  28.024  1.00  0.00      A0   H
ATOM    746  CE1 PHE A  50      57.885  49.269  27.533  1.00  0.00      A0   C
ATOM    747  HE1 PHE A  50      57.647  49.307  26.480  1.00  0.00      A0   H
ATOM    748  CZ  PHE A  50      59.170  49.045  28.038  1.00  0.00      A0   C
ATOM    749  HZ  PHE A  50      59.984  48.837  27.360  1.00  0.00      A0   H
ATOM    750  CD2 PHE A  50      58.235  48.865  30.308  1.00  0.00      A0   C
ATOM    751  HD2 PHE A  50      58.435  48.692  31.356  1.00  0.00      A0   H
ATOM    752  CE2 PHE A  50      59.339  48.749  29.444  1.00  0.00      A0   C
ATOM    753  HE2 PHE A  50      60.298  48.348  29.740  1.00  0.00      A0   H
ATOM    754  C   PHE A  50      55.268  51.945  30.064  1.00  0.00      A0   C
ATOM    755  O   PHE A  50      56.196  52.667  29.631  1.00  0.00      A0   O
ATOM    756  N   THR A  51      54.049  51.928  29.572  1.00  0.00      A0   N
ATOM    757  HN  THR A  51      53.353  51.255  29.812  1.00  0.00      A0   H
ATOM    758  CA  THR A  51      53.543  52.661  28.460  1.00  0.00      A0   C
ATOM    759  HA  THR A  51      54.276  52.576  27.671  1.00  0.00      A0   H
ATOM    760  CB  THR A  51      52.249  52.061  27.929  1.00  0.00      A0   C
ATOM    761  HB  THR A  51      51.876  52.640  27.058  1.00  0.00      A0   H
ATOM    762  OG1 THR A  51      51.146  52.136  28.835  1.00  0.00      A0   O
ATOM    763  HG1 THR A  51      50.338  51.834  28.414  1.00  0.00      A0   H
ATOM    764  CG2 THR A  51      52.514  50.650  27.414  1.00  0.00      A0   C
ATOM    765 HG21 THR A  51      51.611  50.255  26.902  1.00  0.00      A0   H
ATOM    766 HG22 THR A  51      53.324  50.646  26.654  1.00  0.00      A0   H
ATOM    767 HG23 THR A  51      52.730  49.951  28.250  1.00  0.00      A0   H
ATOM    768  C   THR A  51      53.390  54.132  28.831  1.00  0.00      A0   C
ATOM    769  O   THR A  51      53.640  55.077  28.094  1.00  0.00      A0   O
ATOM    770  N   MET A  52      53.105  54.353  30.068  1.00  0.00      A0   N
ATOM    771  HN  MET A  52      52.779  53.660  30.706  1.00  0.00      A0   H
ATOM    772  CA  MET A  52      53.182  55.711  30.728  1.00  0.00      A0   C
ATOM    773  HA  MET A  52      52.561  56.390  30.163  1.00  0.00      A0   H
ATOM    774  CB  MET A  52      52.443  55.649  32.060  1.00  0.00      A0   C
ATOM    775  HB1 MET A  52      51.380  55.375  31.887  1.00  0.00      A0   H
ATOM    776  HB2 MET A  52      52.905  54.793  32.597  1.00  0.00      A0   H
ATOM    777  CG  MET A  52      52.292  56.950  32.868  1.00  0.00      A0   C
ATOM    778  HG1 MET A  52      53.262  57.406  33.160  1.00  0.00      A0   H
ATOM    779  HG2 MET A  52      51.611  57.628  32.310  1.00  0.00      A0   H
ATOM    780  SD  MET A  52      51.531  56.753  34.534  1.00  0.00      A0   S
ATOM    781  CE  MET A  52      50.315  55.494  34.296  1.00  0.00      A0   C
ATOM    782  HE1 MET A  52      49.773  55.268  35.240  1.00  0.00      A0   H
ATOM    783  HE2 MET A  52      49.740  55.874  33.425  1.00  0.00      A0   H
ATOM    784  HE3 MET A  52      50.812  54.560  33.957  1.00  0.00      A0   H
ATOM    785  C   MET A  52      54.498  56.376  30.820  1.00  0.00      A0   C
ATOM    786  O   MET A  52      54.686  57.557  30.575  1.00  0.00      A0   O
ATOM    787  N   GLY A  53      55.421  55.567  31.275  1.00  0.00      A0   N
ATOM    788  HN  GLY A  53      55.271  54.605  31.491  1.00  0.00      A0   H
ATOM    789  CA  GLY A  53      56.851  55.856  31.256  1.00  0.00      A0   C
ATOM    790  HA1 GLY A  53      57.059  56.660  31.947  1.00  0.00      A0   H
ATOM    791  HA2 GLY A  53      57.373  54.972  31.591  1.00  0.00      A0   H
ATOM    792  C   GLY A  53      57.478  56.223  29.896  1.00  0.00      A0   C
ATOM    793  O   GLY A  53      58.527  56.872  29.764  1.00  0.00      A0   O
ATOM    794  N   GLN A  54      56.877  55.593  28.835  1.00  0.00      A0   N
ATOM    795  HN  GLN A  54      56.020  55.091  28.923  1.00  0.00      A0   H
ATOM    796  CA  GLN A  54      57.412  55.845  27.512  1.00  0.00      A0   C
ATOM    797  HA  GLN A  54      58.486  55.766  27.593  1.00  0.00      A0   H
ATOM    798  CB  GLN A  54      56.648  54.897  26.449  1.00  0.00      A0   C
ATOM    799  HB1 GLN A  54      55.577  55.039  26.709  1.00  0.00      A0   H
ATOM    800  HB2 GLN A  54      56.948  55.307  25.461  1.00  0.00      A0   H
ATOM    801  CG  GLN A  54      57.319  53.517  26.466  1.00  0.00      A0   C
ATOM    802  HG1 GLN A  54      58.408  53.638  26.286  1.00  0.00      A0   H
ATOM    803  HG2 GLN A  54      57.143  53.153  27.500  1.00  0.00      A0   H
ATOM    804  CD  GLN A  54      56.724  52.586  25.415  1.00  0.00      A0   C
ATOM    805  OE1 GLN A  54      55.538  52.457  25.153  1.00  0.00      A0   O
ATOM    806  NE2 GLN A  54      57.682  51.867  24.689  1.00  0.00      A0   N
ATOM    807 HE21 GLN A  54      58.667  51.912  24.858  1.00  0.00      A0   H
ATOM    808 HE22 GLN A  54      57.399  51.213  23.988  1.00  0.00      A0   H
ATOM    809  C   GLN A  54      57.250  57.280  27.063  1.00  0.00      A0   C
ATOM    810  O   GLN A  54      58.152  57.684  26.307  1.00  0.00      A0   O
ATOM    811  N   PHE A  55      56.129  58.025  27.488  1.00  0.00      A0   N
ATOM    812  HN  PHE A  55      55.529  57.590  28.155  1.00  0.00      A0   H
ATOM    813  CA  PHE A  55      55.756  59.374  27.168  1.00  0.00      A0   C
ATOM    814  HA  PHE A  55      55.833  59.457  26.094  1.00  0.00      A0   H
ATOM    815  CB  PHE A  55      54.382  59.776  27.711  1.00  0.00      A0   C
ATOM    816  HB1 PHE A  55      54.069  59.557  28.754  1.00  0.00      A0   H
ATOM    817  HB2 PHE A  55      54.241  60.877  27.663  1.00  0.00      A0   H
ATOM    818  CG  PHE A  55      53.468  59.223  26.753  1.00  0.00      A0   C
ATOM    819  CD1 PHE A  55      53.235  59.861  25.492  1.00  0.00      A0   C
ATOM    820  HD1 PHE A  55      53.626  60.815  25.169  1.00  0.00      A0   H
ATOM    821  CE1 PHE A  55      52.336  59.285  24.591  1.00  0.00      A0   C
ATOM    822  HE1 PHE A  55      52.247  59.648  23.577  1.00  0.00      A0   H
ATOM    823  CZ  PHE A  55      51.675  58.100  24.887  1.00  0.00      A0   C
ATOM    824  HZ  PHE A  55      50.962  57.677  24.195  1.00  0.00      A0   H
ATOM    825  CD2 PHE A  55      52.873  57.972  27.036  1.00  0.00      A0   C
ATOM    826  HD2 PHE A  55      53.030  57.499  27.994  1.00  0.00      A0   H
ATOM    827  CE2 PHE A  55      52.018  57.413  26.119  1.00  0.00      A0   C
ATOM    828  HE2 PHE A  55      51.616  56.447  26.386  1.00  0.00      A0   H
ATOM    829  C   PHE A  55      56.777  60.302  27.771  1.00  0.00      A0   C
ATOM    830  O   PHE A  55      57.340  61.221  27.209  1.00  0.00      A0   O
ATOM    831  N   PHE A  56      57.120  59.965  29.049  1.00  0.00      A0   N
ATOM    832  HN  PHE A  56      56.561  59.225  29.415  1.00  0.00      A0   H
ATOM    833  CA  PHE A  56      58.157  60.562  29.859  1.00  0.00      A0   C
ATOM    834  HA  PHE A  56      57.943  61.621  29.849  1.00  0.00      A0   H
ATOM    835  CB  PHE A  56      58.109  59.977  31.295  1.00  0.00      A0   C
ATOM    836  HB1 PHE A  56      58.154  58.878  31.142  1.00  0.00      A0   H
ATOM    837  HB2 PHE A  56      58.969  60.373  31.878  1.00  0.00      A0   H
ATOM    838  CG  PHE A  56      56.910  60.372  32.066  1.00  0.00      A0   C
ATOM    839  CD1 PHE A  56      56.806  61.767  32.266  1.00  0.00      A0   C
ATOM    840  HD1 PHE A  56      57.485  62.482  31.825  1.00  0.00      A0   H
ATOM    841  CE1 PHE A  56      55.814  62.266  33.104  1.00  0.00      A0   C
ATOM    842  HE1 PHE A  56      55.712  63.318  33.322  1.00  0.00      A0   H
ATOM    843  CZ  PHE A  56      55.011  61.466  33.908  1.00  0.00      A0   C
ATOM    844  HZ  PHE A  56      54.219  61.890  34.507  1.00  0.00      A0   H
ATOM    845  CD2 PHE A  56      56.077  59.506  32.874  1.00  0.00      A0   C
ATOM    846  HD2 PHE A  56      55.980  58.431  32.905  1.00  0.00      A0   H
ATOM    847  CE2 PHE A  56      55.097  60.088  33.712  1.00  0.00      A0   C
ATOM    848  HE2 PHE A  56      54.390  59.478  34.254  1.00  0.00      A0   H
ATOM    849  C   PHE A  56      59.486  60.395  29.304  1.00  0.00      A0   C
ATOM    850  O   PHE A  56      60.248  61.323  29.126  1.00  0.00      A0   O
ATOM    851  N   GLY A  57      59.944  59.161  28.914  1.00  0.00      A0   N
ATOM    852  HN  GLY A  57      59.289  58.410  28.909  1.00  0.00      A0   H
ATOM    853  CA  GLY A  57      61.315  58.784  28.698  1.00  0.00      A0   C
ATOM    854  HA1 GLY A  57      61.886  58.952  29.599  1.00  0.00      A0   H
ATOM    855  HA2 GLY A  57      61.369  57.718  28.528  1.00  0.00      A0   H
ATOM    856  C   GLY A  57      61.944  59.426  27.500  1.00  0.00      A0   C
ATOM    857  O   GLY A  57      63.118  59.813  27.499  1.00  0.00      A0   O
ATOM    858  N   ALA A  58      61.277  59.488  26.403  1.00  0.00      A0   N
ATOM    859  HN  ALA A  58      60.318  59.217  26.403  1.00  0.00      A0   H
ATOM    860  CA  ALA A  58      61.789  59.732  25.090  1.00  0.00      A0   C
ATOM    861  HA  ALA A  58      62.713  60.288  25.145  1.00  0.00      A0   H
ATOM    862  CB  ALA A  58      61.774  58.432  24.154  1.00  0.00      A0   C
ATOM    863  HB1 ALA A  58      60.703  58.146  24.069  1.00  0.00      A0   H
ATOM    864  HB2 ALA A  58      62.152  58.668  23.137  1.00  0.00      A0   H
ATOM    865  HB3 ALA A  58      62.415  57.599  24.514  1.00  0.00      A0   H
ATOM    866  C   ALA A  58      60.872  60.787  24.429  1.00  0.00      A0   C
ATOM    867  O   ALA A  58      59.693  60.929  24.837  1.00  0.00      A0   O
ATOM    868  C   THR A  59      59.504  61.767  21.763  1.00  0.00      A0   C
ATOM    869  OT1 THR A  59      59.944  61.479  20.598  1.00  0.00      A0   O
ATOM    870  OT2 THR A  59      58.271  61.594  22.010  1.00  0.00      A0   O
ATOM    871  N   THR A  59      61.358  61.665  23.479  1.00  0.00      A0   N
ATOM    872  HN  THR A  59      62.327  61.747  23.259  1.00  0.00      A0   H
ATOM    873  CA  THR A  59      60.419  62.511  22.730  1.00  0.00      A0   C
ATOM    874  HA  THR A  59      59.749  63.050  23.383  1.00  0.00      A0   H
ATOM    875  CB  THR A  59      60.984  63.686  21.989  1.00  0.00      A0   C
ATOM    876  HB  THR A  59      60.158  64.021  21.325  1.00  0.00      A0   H
ATOM    877  OG1 THR A  59      62.077  63.252  21.147  1.00  0.00      A0   O
ATOM    878  HG1 THR A  59      61.505  62.869  20.477  1.00  0.00      A0   H
ATOM    879  CG2 THR A  59      61.380  64.743  23.022  1.00  0.00      A0   C
ATOM    880 HG21 THR A  59      61.968  65.538  22.517  1.00  0.00      A0   H
ATOM    881 HG22 THR A  59      60.483  65.330  23.314  1.00  0.00      A0   H
ATOM    882 HG23 THR A  59      61.982  64.366  23.876  1.00  0.00      A0   H
ATOM    883  N   ARG A   1      46.070  61.101  30.587  1.00  0.00      A1   N
ATOM    884  HT1 ARG A   1      46.763  61.439  31.285  1.00  0.00      A1   H
ATOM    885  HT2 ARG A   1      45.924  60.071  30.567  1.00  0.00      A1   H
ATOM    886  HT3 ARG A   1      46.332  61.462  29.647  1.00  0.00      A1   H
ATOM    887  CA  ARG A   1      44.759  61.598  31.175  1.00  0.00      A1   C
ATOM    888  HA  ARG A   1      44.696  62.670  31.057  1.00  0.00      A1   H
ATOM    889  CB  ARG A   1      43.492  61.056  30.519  1.00  0.00      A1   C
ATOM    890  HB1 ARG A   1      43.517  59.947  30.569  1.00  0.00      A1   H
ATOM    891  HB2 ARG A   1      42.562  61.287  31.082  1.00  0.00      A1   H
ATOM    892  CG  ARG A   1      43.275  61.461  29.059  1.00  0.00      A1   C
ATOM    893  HG1 ARG A   1      43.106  62.559  29.022  1.00  0.00      A1   H
ATOM    894  HG2 ARG A   1      44.150  61.233  28.413  1.00  0.00      A1   H
ATOM    895  CD  ARG A   1      42.007  60.915  28.430  1.00  0.00      A1   C
ATOM    896  HD1 ARG A   1      41.061  61.183  28.947  1.00  0.00      A1   H
ATOM    897  HD2 ARG A   1      41.891  61.193  27.361  1.00  0.00      A1   H
ATOM    898  NE  ARG A   1      42.175  59.420  28.401  1.00  0.00      A1   N
ATOM    899  HE  ARG A   1      42.905  58.978  28.923  1.00  0.00      A1   H
ATOM    900  CZ  ARG A   1      41.448  58.637  27.604  1.00  0.00      A1   C
ATOM    901  NH1 ARG A   1      40.579  59.059  26.675  1.00  0.00      A1   N
ATOM    902 HH11 ARG A   1      40.519  60.027  26.432  1.00  0.00      A1   H
ATOM    903 HH12 ARG A   1      40.160  58.358  26.098  1.00  0.00      A1   H
ATOM    904  NH2 ARG A   1      41.695  57.309  27.734  1.00  0.00      A1   N
ATOM    905 HH21 ARG A   1      42.536  57.113  28.239  1.00  0.00      A1   H
ATOM    906 HH22 ARG A   1      41.164  56.675  27.173  1.00  0.00      A1   H
ATOM    907  C   ARG A   1      44.793  61.476  32.629  1.00  0.00      A1   C
ATOM    908  O   ARG A   1      45.785  61.225  33.285  1.00  0.00      A1   O
ATOM    909  N   ALA A   2      43.676  61.802  33.258  1.00  0.00      A1   N
ATOM    910  HN  ALA A   2      42.874  61.928  32.679  1.00  0.00      A1   H
ATOM    911  CA  ALA A   2      43.504  62.015  34.702  1.00  0.00      A1   C
ATOM    912  HA  ALA A   2      44.179  62.839  34.878  1.00  0.00      A1   H
ATOM    913  CB  ALA A   2      42.023  62.421  34.867  1.00  0.00      A1   C
ATOM    914  HB1 ALA A   2      41.736  63.252  34.187  1.00  0.00      A1   H
ATOM    915  HB2 ALA A   2      41.308  61.585  34.711  1.00  0.00      A1   H
ATOM    916  HB3 ALA A   2      41.888  62.793  35.905  1.00  0.00      A1   H
ATOM    917  C   ALA A   2      43.883  60.783  35.687  1.00  0.00      A1   C
ATOM    918  O   ALA A   2      44.539  61.047  36.695  1.00  0.00      A1   O
ATOM    919  N   PHE A   3      43.413  59.576  35.339  1.00  0.00      A1   N
ATOM    920  HN  PHE A   3      42.813  59.454  34.552  1.00  0.00      A1   H
ATOM    921  CA  PHE A   3      43.843  58.402  36.030  1.00  0.00      A1   C
ATOM    922  HA  PHE A   3      43.583  58.478  37.076  1.00  0.00      A1   H
ATOM    923  CB  PHE A   3      43.206  57.113  35.407  1.00  0.00      A1   C
ATOM    924  HB1 PHE A   3      42.124  57.365  35.399  1.00  0.00      A1   H
ATOM    925  HB2 PHE A   3      43.540  57.107  34.348  1.00  0.00      A1   H
ATOM    926  CG  PHE A   3      43.350  55.799  36.191  1.00  0.00      A1   C
ATOM    927  CD1 PHE A   3      43.210  54.517  35.512  1.00  0.00      A1   C
ATOM    928  HD1 PHE A   3      43.058  54.525  34.442  1.00  0.00      A1   H
ATOM    929  CE1 PHE A   3      43.421  53.276  36.162  1.00  0.00      A1   C
ATOM    930  HE1 PHE A   3      43.308  52.393  35.551  1.00  0.00      A1   H
ATOM    931  CZ  PHE A   3      43.732  53.303  37.545  1.00  0.00      A1   C
ATOM    932  HZ  PHE A   3      44.182  52.413  37.959  1.00  0.00      A1   H
ATOM    933  CD2 PHE A   3      43.628  55.782  37.585  1.00  0.00      A1   C
ATOM    934  HD2 PHE A   3      43.780  56.672  38.178  1.00  0.00      A1   H
ATOM    935  CE2 PHE A   3      43.973  54.561  38.187  1.00  0.00      A1   C
ATOM    936  HE2 PHE A   3      44.333  54.667  39.200  1.00  0.00      A1   H
ATOM    937  C   PHE A   3      45.413  58.329  35.960  1.00  0.00      A1   C
ATOM    938  O   PHE A   3      46.142  58.143  36.954  1.00  0.00      A1   O
ATOM    939  N   GLY A   4      46.010  58.557  34.755  1.00  0.00      A1   N
ATOM    940  HN  GLY A   4      45.425  58.676  33.956  1.00  0.00      A1   H
ATOM    941  CA  GLY A   4      47.485  58.508  34.596  1.00  0.00      A1   C
ATOM    942  HA1 GLY A   4      47.667  57.652  35.230  1.00  0.00      A1   H
ATOM    943  HA2 GLY A   4      47.669  58.346  33.544  1.00  0.00      A1   H
ATOM    944  C   GLY A   4      48.219  59.632  35.181  1.00  0.00      A1   C
ATOM    945  O   GLY A   4      49.353  59.527  35.609  1.00  0.00      A1   O
ATOM    946  N   ASP A   5      47.600  60.858  35.236  1.00  0.00      A1   N
ATOM    947  HN  ASP A   5      46.765  61.121  34.760  1.00  0.00      A1   H
ATOM    948  CA  ASP A   5      48.182  61.950  35.993  1.00  0.00      A1   C
ATOM    949  HA  ASP A   5      49.165  62.220  35.636  1.00  0.00      A1   H
ATOM    950  CB  ASP A   5      47.401  63.209  35.785  1.00  0.00      A1   C
ATOM    951  HB1 ASP A   5      46.300  63.223  35.934  1.00  0.00      A1   H
ATOM    952  HB2 ASP A   5      47.670  63.966  36.552  1.00  0.00      A1   H
ATOM    953  CG  ASP A   5      47.656  63.973  34.539  1.00  0.00      A1   C
ATOM    954  OD1 ASP A   5      48.817  64.092  34.051  1.00  0.00      A1   O
ATOM    955  OD2 ASP A   5      46.679  64.398  33.958  1.00  0.00      A1   O
ATOM    956  C   ASP A   5      48.443  61.710  37.507  1.00  0.00      A1   C
ATOM    957  O   ASP A   5      49.447  62.082  38.056  1.00  0.00      A1   O
ATOM    958  N   VAL A   6      47.463  61.003  38.201  1.00  0.00      A1   N
ATOM    959  HN  VAL A   6      46.632  60.720  37.729  1.00  0.00      A1   H
ATOM    960  CA  VAL A   6      47.500  60.827  39.662  1.00  0.00      A1   C
ATOM    961  HA  VAL A   6      48.181  61.493  40.171  1.00  0.00      A1   H
ATOM    962  CB  VAL A   6      46.126  61.192  40.149  1.00  0.00      A1   C
ATOM    963  HB  VAL A   6      45.806  62.172  39.736  1.00  0.00      A1   H
ATOM    964  CG1 VAL A   6      45.071  60.146  39.706  1.00  0.00      A1   C
ATOM    965 HG11 VAL A   6      45.225  59.912  38.631  1.00  0.00      A1   H
ATOM    966 HG12 VAL A   6      45.153  59.159  40.210  1.00  0.00      A1   H
ATOM    967 HG13 VAL A   6      44.002  60.412  39.563  1.00  0.00      A1   H
ATOM    968  CG2 VAL A   6      46.191  61.486  41.683  1.00  0.00      A1   C
ATOM    969 HG21 VAL A   6      47.022  62.190  41.903  1.00  0.00      A1   H
ATOM    970 HG22 VAL A   6      45.252  61.985  42.005  1.00  0.00      A1   H
ATOM    971 HG23 VAL A   6      46.160  60.526  42.242  1.00  0.00      A1   H
ATOM    972  C   VAL A   6      48.016  59.459  39.978  1.00  0.00      A1   C
ATOM    973  O   VAL A   6      48.406  59.141  41.155  1.00  0.00      A1   O
ATOM    974  N   ALA A   7      48.323  58.581  38.905  1.00  0.00      A1   N
ATOM    975  HN  ALA A   7      48.044  58.875  37.994  1.00  0.00      A1   H
ATOM    976  CA  ALA A   7      48.890  57.294  39.140  1.00  0.00      A1   C
ATOM    977  HA  ALA A   7      48.291  56.689  39.804  1.00  0.00      A1   H
ATOM    978  CB  ALA A   7      48.899  56.518  37.798  1.00  0.00      A1   C
ATOM    979  HB1 ALA A   7      49.657  56.941  37.105  1.00  0.00      A1   H
ATOM    980  HB2 ALA A   7      49.178  55.443  37.824  1.00  0.00      A1   H
ATOM    981  HB3 ALA A   7      47.861  56.486  37.402  1.00  0.00      A1   H
ATOM    982  C   ALA A   7      50.281  57.262  39.747  1.00  0.00      A1   C
ATOM    983  O   ALA A   7      50.638  56.303  40.517  1.00  0.00      A1   O
ATOM    984  N   PRO A   8      51.239  58.126  39.420  1.00  0.00      A1   N
ATOM    985  CD  PRO A   8      51.404  58.924  38.219  1.00  0.00      A1   C
ATOM    986  HD1 PRO A   8      51.158  59.972  38.492  1.00  0.00      A1   H
ATOM    987  HD2 PRO A   8      50.866  58.545  37.324  1.00  0.00      A1   H
ATOM    988  CA  PRO A   8      52.494  58.081  40.116  1.00  0.00      A1   C
ATOM    989  HA  PRO A   8      52.898  57.087  40.236  1.00  0.00      A1   H
ATOM    990  CB  PRO A   8      53.528  58.913  39.255  1.00  0.00      A1   C
ATOM    991  HB1 PRO A   8      53.677  59.977  39.539  1.00  0.00      A1   H
ATOM    992  HB2 PRO A   8      54.557  58.492  39.253  1.00  0.00      A1   H
ATOM    993  CG  PRO A   8      52.874  58.880  37.914  1.00  0.00      A1   C
ATOM    994  HG1 PRO A   8      53.157  59.737  37.267  1.00  0.00      A1   H
ATOM    995  HG2 PRO A   8      53.234  57.919  37.487  1.00  0.00      A1   H
ATOM    996  C   PRO A   8      52.461  58.637  41.531  1.00  0.00      A1   C
ATOM    997  O   PRO A   8      53.201  58.126  42.337  1.00  0.00      A1   O
ATOM    998  N   ALA A   9      51.526  59.570  41.789  1.00  0.00      A1   N
ATOM    999  HN  ALA A   9      50.975  59.896  41.025  1.00  0.00      A1   H
ATOM   1000  CA  ALA A   9      51.343  60.002  43.161  1.00  0.00      A1   C
ATOM   1001  HA  ALA A   9      52.321  60.139  43.598  1.00  0.00      A1   H
ATOM   1002  CB  ALA A   9      50.556  61.338  43.189  1.00  0.00      A1   C
ATOM   1003  HB1 ALA A   9      50.940  62.140  42.523  1.00  0.00      A1   H
ATOM   1004  HB2 ALA A   9      49.464  61.146  43.131  1.00  0.00      A1   H
ATOM   1005  HB3 ALA A   9      50.605  61.782  44.207  1.00  0.00      A1   H
ATOM   1006  C   ALA A   9      50.715  58.910  43.986  1.00  0.00      A1   C
ATOM   1007  O   ALA A   9      50.848  58.762  45.172  1.00  0.00      A1   O
ATOM   1008  N   MET A  10      49.810  58.019  43.323  1.00  0.00      A1   N
ATOM   1009  HN  MET A  10      49.430  58.251  42.431  1.00  0.00      A1   H
ATOM   1010  CA  MET A  10      49.190  56.833  43.912  1.00  0.00      A1   C
ATOM   1011  HA  MET A  10      48.773  57.174  44.849  1.00  0.00      A1   H
ATOM   1012  CB  MET A  10      48.040  56.192  43.080  1.00  0.00      A1   C
ATOM   1013  HB1 MET A  10      47.445  57.015  42.630  1.00  0.00      A1   H
ATOM   1014  HB2 MET A  10      48.577  55.654  42.270  1.00  0.00      A1   H
ATOM   1015  CG  MET A  10      47.118  55.208  43.892  1.00  0.00      A1   C
ATOM   1016  HG1 MET A  10      47.539  54.252  44.271  1.00  0.00      A1   H
ATOM   1017  HG2 MET A  10      46.652  55.748  44.744  1.00  0.00      A1   H
ATOM   1018  SD  MET A  10      45.716  54.856  42.871  1.00  0.00      A1   S
ATOM   1019  CE  MET A  10      44.943  53.463  43.878  1.00  0.00      A1   C
ATOM   1020  HE1 MET A  10      45.768  52.832  44.273  1.00  0.00      A1   H
ATOM   1021  HE2 MET A  10      44.448  53.917  44.762  1.00  0.00      A1   H
ATOM   1022  HE3 MET A  10      44.218  52.868  43.283  1.00  0.00      A1   H
ATOM   1023  C   MET A  10      50.242  55.798  44.393  1.00  0.00      A1   C
ATOM   1024  O   MET A  10      50.165  55.253  45.484  1.00  0.00      A1   O
ATOM   1025  N   GLY A  11      51.275  55.578  43.537  1.00  0.00      A1   N
ATOM   1026  HN  GLY A  11      51.442  56.161  42.745  1.00  0.00      A1   H
ATOM   1027  CA  GLY A  11      52.384  54.739  43.804  1.00  0.00      A1   C
ATOM   1028  HA1 GLY A  11      52.024  53.800  44.198  1.00  0.00      A1   H
ATOM   1029  HA2 GLY A  11      52.977  54.633  42.907  1.00  0.00      A1   H
ATOM   1030  C   GLY A  11      53.342  55.246  44.858  1.00  0.00      A1   C
ATOM   1031  O   GLY A  11      53.583  54.527  45.851  1.00  0.00      A1   O
ATOM   1032  N   MET A  12      53.776  56.472  44.773  1.00  0.00      A1   N
ATOM   1033  HN  MET A  12      53.358  57.077  44.099  1.00  0.00      A1   H
ATOM   1034  CA  MET A  12      54.646  57.133  45.806  1.00  0.00      A1   C
ATOM   1035  HA  MET A  12      55.572  56.587  45.909  1.00  0.00      A1   H
ATOM   1036  CB  MET A  12      55.002  58.545  45.335  1.00  0.00      A1   C
ATOM   1037  HB1 MET A  12      54.133  59.087  44.903  1.00  0.00      A1   H
ATOM   1038  HB2 MET A  12      55.556  59.160  46.076  1.00  0.00      A1   H
ATOM   1039  CG  MET A  12      55.873  58.498  44.029  1.00  0.00      A1   C
ATOM   1040  HG1 MET A  12      56.717  57.835  44.315  1.00  0.00      A1   H
ATOM   1041  HG2 MET A  12      55.408  57.988  43.159  1.00  0.00      A1   H
ATOM   1042  SD  MET A  12      56.435  60.203  43.739  1.00  0.00      A1   S
ATOM   1043  CE  MET A  12      57.606  59.870  42.373  1.00  0.00      A1   C
ATOM   1044  HE1 MET A  12      58.452  59.293  42.805  1.00  0.00      A1   H
ATOM   1045  HE2 MET A  12      57.064  59.242  41.635  1.00  0.00      A1   H
ATOM   1046  HE3 MET A  12      57.982  60.799  41.895  1.00  0.00      A1   H
ATOM   1047  C   MET A  12      54.024  57.292  47.181  1.00  0.00      A1   C
ATOM   1048  O   MET A  12      54.626  57.006  48.211  1.00  0.00      A1   O
ATOM   1049  N   ILE A  13      52.743  57.725  47.186  1.00  0.00      A1   N
ATOM   1050  HN  ILE A  13      52.260  58.091  46.395  1.00  0.00      A1   H
ATOM   1051  CA  ILE A  13      52.036  57.877  48.466  1.00  0.00      A1   C
ATOM   1052  HA  ILE A  13      52.718  58.415  49.108  1.00  0.00      A1   H
ATOM   1053  CB  ILE A  13      50.857  58.780  48.455  1.00  0.00      A1   C
ATOM   1054  HB  ILE A  13      51.137  59.649  47.822  1.00  0.00      A1   H
ATOM   1055  CG2 ILE A  13      49.613  58.210  47.821  1.00  0.00      A1   C
ATOM   1056 HG21 ILE A  13      48.845  59.001  47.689  1.00  0.00      A1   H
ATOM   1057 HG22 ILE A  13      49.767  57.615  46.895  1.00  0.00      A1   H
ATOM   1058 HG23 ILE A  13      49.103  57.566  48.569  1.00  0.00      A1   H
ATOM   1059  CG1 ILE A  13      50.559  59.425  49.841  1.00  0.00      A1   C
ATOM   1060 HG11 ILE A  13      49.525  59.813  49.965  1.00  0.00      A1   H
ATOM   1061 HG12 ILE A  13      50.636  58.649  50.633  1.00  0.00      A1   H
ATOM   1062  CD  ILE A  13      51.458  60.653  50.064  1.00  0.00      A1   C
ATOM   1063  HD1 ILE A  13      51.136  61.453  49.364  1.00  0.00      A1   H
ATOM   1064  HD2 ILE A  13      51.349  60.942  51.132  1.00  0.00      A1   H
ATOM   1065  HD3 ILE A  13      52.510  60.405  49.807  1.00  0.00      A1   H
ATOM   1066  C   ILE A  13      51.734  56.511  49.039  1.00  0.00      A1   C
ATOM   1067  O   ILE A  13      51.669  56.178  50.235  1.00  0.00      A1   O
ATOM   1068  N   GLY A  14      51.492  55.508  48.124  1.00  0.00      A1   N
ATOM   1069  HN  GLY A  14      51.425  55.639  47.138  1.00  0.00      A1   H
ATOM   1070  CA  GLY A  14      51.296  54.133  48.585  1.00  0.00      A1   C
ATOM   1071  HA1 GLY A  14      50.724  54.190  49.499  1.00  0.00      A1   H
ATOM   1072  HA2 GLY A  14      50.815  53.589  47.785  1.00  0.00      A1   H
ATOM   1073  C   GLY A  14      52.657  53.503  49.018  1.00  0.00      A1   C
ATOM   1074  O   GLY A  14      52.633  52.721  49.977  1.00  0.00      A1   O
ATOM   1075  N   THR A  15      53.814  53.885  48.429  1.00  0.00      A1   N
ATOM   1076  HN  THR A  15      53.715  54.472  47.629  1.00  0.00      A1   H
ATOM   1077  CA  THR A  15      55.117  53.555  48.896  1.00  0.00      A1   C
ATOM   1078  HA  THR A  15      55.029  52.488  49.035  1.00  0.00      A1   H
ATOM   1079  CB  THR A  15      56.231  53.939  47.947  1.00  0.00      A1   C
ATOM   1080  HB  THR A  15      56.439  55.025  47.842  1.00  0.00      A1   H
ATOM   1081  OG1 THR A  15      56.022  53.342  46.696  1.00  0.00      A1   O
ATOM   1082  HG1 THR A  15      55.200  53.697  46.350  1.00  0.00      A1   H
ATOM   1083  CG2 THR A  15      57.505  53.179  48.393  1.00  0.00      A1   C
ATOM   1084 HG21 THR A  15      57.934  53.577  49.337  1.00  0.00      A1   H
ATOM   1085 HG22 THR A  15      57.119  52.171  48.657  1.00  0.00      A1   H
ATOM   1086 HG23 THR A  15      58.318  53.201  47.636  1.00  0.00      A1   H
ATOM   1087  C   THR A  15      55.324  54.064  50.280  1.00  0.00      A1   C
ATOM   1088  O   THR A  15      55.963  53.380  51.108  1.00  0.00      A1   O
ATOM   1089  N   LEU A  16      54.876  55.327  50.616  1.00  0.00      A1   N
ATOM   1090  HN  LEU A  16      54.450  55.932  49.948  1.00  0.00      A1   H
ATOM   1091  CA  LEU A  16      54.802  55.834  51.985  1.00  0.00      A1   C
ATOM   1092  HA  LEU A  16      55.784  55.811  52.434  1.00  0.00      A1   H
ATOM   1093  CB  LEU A  16      54.153  57.321  51.893  1.00  0.00      A1   C
ATOM   1094  HB1 LEU A  16      54.833  57.826  51.175  1.00  0.00      A1   H
ATOM   1095  HB2 LEU A  16      53.083  57.348  51.597  1.00  0.00      A1   H
ATOM   1096  CG  LEU A  16      54.123  58.064  53.224  1.00  0.00      A1   C
ATOM   1097  HG  LEU A  16      53.449  57.520  53.919  1.00  0.00      A1   H
ATOM   1098  CD1 LEU A  16      55.454  58.277  53.880  1.00  0.00      A1   C
ATOM   1099 HD11 LEU A  16      55.921  57.287  54.069  1.00  0.00      A1   H
ATOM   1100 HD12 LEU A  16      56.188  58.755  53.196  1.00  0.00      A1   H
ATOM   1101 HD13 LEU A  16      55.268  58.736  54.874  1.00  0.00      A1   H
ATOM   1102  CD2 LEU A  16      53.423  59.410  53.062  1.00  0.00      A1   C
ATOM   1103 HD21 LEU A  16      54.204  60.032  52.576  1.00  0.00      A1   H
ATOM   1104 HD22 LEU A  16      52.477  59.249  52.502  1.00  0.00      A1   H
ATOM   1105 HD23 LEU A  16      53.304  59.870  54.066  1.00  0.00      A1   H
ATOM   1106  C   LEU A  16      54.036  55.098  52.999  1.00  0.00      A1   C
ATOM   1107  O   LEU A  16      54.458  54.916  54.140  1.00  0.00      A1   O
ATOM   1108  N   VAL A  17      52.853  54.575  52.560  1.00  0.00      A1   N
ATOM   1109  HN  VAL A  17      52.685  54.960  51.656  1.00  0.00      A1   H
ATOM   1110  CA  VAL A  17      52.027  53.641  53.320  1.00  0.00      A1   C
ATOM   1111  HA  VAL A  17      51.600  54.074  54.213  1.00  0.00      A1   H
ATOM   1112  CB  VAL A  17      50.783  53.223  52.572  1.00  0.00      A1   C
ATOM   1113  HB  VAL A  17      51.112  52.895  51.563  1.00  0.00      A1   H
ATOM   1114  CG1 VAL A  17      50.095  52.021  53.250  1.00  0.00      A1   C
ATOM   1115 HG11 VAL A  17      50.714  51.108  53.116  1.00  0.00      A1   H
ATOM   1116 HG12 VAL A  17      49.958  52.206  54.337  1.00  0.00      A1   H
ATOM   1117 HG13 VAL A  17      49.067  51.815  52.884  1.00  0.00      A1   H
ATOM   1118  CG2 VAL A  17      49.835  54.487  52.609  1.00  0.00      A1   C
ATOM   1119 HG21 VAL A  17      48.929  54.405  51.971  1.00  0.00      A1   H
ATOM   1120 HG22 VAL A  17      49.604  54.680  53.678  1.00  0.00      A1   H
ATOM   1121 HG23 VAL A  17      50.340  55.409  52.250  1.00  0.00      A1   H
ATOM   1122  C   VAL A  17      52.841  52.445  53.676  1.00  0.00      A1   C
ATOM   1123  O   VAL A  17      52.961  52.027  54.803  1.00  0.00      A1   O
ATOM   1124  N   GLY A  18      53.574  51.816  52.720  1.00  0.00      A1   N
ATOM   1125  HN  GLY A  18      53.454  52.181  51.799  1.00  0.00      A1   H
ATOM   1126  CA  GLY A  18      54.272  50.564  53.037  1.00  0.00      A1   C
ATOM   1127  HA1 GLY A  18      53.621  50.066  53.740  1.00  0.00      A1   H
ATOM   1128  HA2 GLY A  18      54.467  50.075  52.094  1.00  0.00      A1   H
ATOM   1129  C   GLY A  18      55.548  50.731  53.646  1.00  0.00      A1   C
ATOM   1130  O   GLY A  18      55.927  49.859  54.448  1.00  0.00      A1   O
ATOM   1131  N   LEU A  19      56.231  51.956  53.434  1.00  0.00      A1   N
ATOM   1132  HN  LEU A  19      56.072  52.426  52.569  1.00  0.00      A1   H
ATOM   1133  CA  LEU A  19      57.386  52.354  54.258  1.00  0.00      A1   C
ATOM   1134  HA  LEU A  19      58.155  51.598  54.191  1.00  0.00      A1   H
ATOM   1135  CB  LEU A  19      57.963  53.652  53.669  1.00  0.00      A1   C
ATOM   1136  HB1 LEU A  19      57.978  53.401  52.586  1.00  0.00      A1   H
ATOM   1137  HB2 LEU A  19      57.205  54.457  53.773  1.00  0.00      A1   H
ATOM   1138  CG  LEU A  19      59.291  54.101  54.210  1.00  0.00      A1   C
ATOM   1139  HG  LEU A  19      59.231  54.325  55.296  1.00  0.00      A1   H
ATOM   1140  CD1 LEU A  19      60.378  53.071  54.145  1.00  0.00      A1   C
ATOM   1141 HD11 LEU A  19      60.427  52.537  53.171  1.00  0.00      A1   H
ATOM   1142 HD12 LEU A  19      61.314  53.578  54.463  1.00  0.00      A1   H
ATOM   1143 HD13 LEU A  19      60.246  52.300  54.934  1.00  0.00      A1   H
ATOM   1144  CD2 LEU A  19      59.614  55.393  53.354  1.00  0.00      A1   C
ATOM   1145 HD21 LEU A  19      59.799  55.034  52.319  1.00  0.00      A1   H
ATOM   1146 HD22 LEU A  19      58.733  56.070  53.343  1.00  0.00      A1   H
ATOM   1147 HD23 LEU A  19      60.477  55.910  53.826  1.00  0.00      A1   H
ATOM   1148  C   LEU A  19      57.096  52.628  55.667  1.00  0.00      A1   C
ATOM   1149  O   LEU A  19      57.708  52.177  56.679  1.00  0.00      A1   O
ATOM   1150  N   VAL A  20      55.978  53.375  56.027  1.00  0.00      A1   N
ATOM   1151  HN  VAL A  20      55.353  53.712  55.328  1.00  0.00      A1   H
ATOM   1152  CA  VAL A  20      55.573  53.561  57.422  1.00  0.00      A1   C
ATOM   1153  HA  VAL A  20      56.517  53.845  57.861  1.00  0.00      A1   H
ATOM   1154  CB  VAL A  20      54.685  54.805  57.683  1.00  0.00      A1   C
ATOM   1155  HB  VAL A  20      55.086  55.668  57.108  1.00  0.00      A1   H
ATOM   1156  CG1 VAL A  20      53.233  54.588  57.107  1.00  0.00      A1   C
ATOM   1157 HG11 VAL A  20      53.159  54.563  55.998  1.00  0.00      A1   H
ATOM   1158 HG12 VAL A  20      52.740  53.701  57.560  1.00  0.00      A1   H
ATOM   1159 HG13 VAL A  20      52.622  55.507  57.236  1.00  0.00      A1   H
ATOM   1160  CG2 VAL A  20      54.733  55.232  59.129  1.00  0.00      A1   C
ATOM   1161 HG21 VAL A  20      54.403  56.277  59.309  1.00  0.00      A1   H
ATOM   1162 HG22 VAL A  20      54.096  54.497  59.666  1.00  0.00      A1   H
ATOM   1163 HG23 VAL A  20      55.731  55.060  59.585  1.00  0.00      A1   H
ATOM   1164  C   VAL A  20      55.189  52.248  58.131  1.00  0.00      A1   C
ATOM   1165  O   VAL A  20      55.541  52.045  59.272  1.00  0.00      A1   O
ATOM   1166  N   ALA A  21      54.469  51.328  57.422  1.00  0.00      A1   N
ATOM   1167  HN  ALA A  21      54.244  51.486  56.464  1.00  0.00      A1   H
ATOM   1168  CA  ALA A  21      54.102  50.059  58.031  1.00  0.00      A1   C
ATOM   1169  HA  ALA A  21      53.417  50.157  58.860  1.00  0.00      A1   H
ATOM   1170  CB  ALA A  21      53.346  49.186  56.982  1.00  0.00      A1   C
ATOM   1171  HB1 ALA A  21      53.858  48.919  56.033  1.00  0.00      A1   H
ATOM   1172  HB2 ALA A  21      52.950  48.223  57.371  1.00  0.00      A1   H
ATOM   1173  HB3 ALA A  21      52.423  49.732  56.692  1.00  0.00      A1   H
ATOM   1174  C   ALA A  21      55.271  49.098  58.504  1.00  0.00      A1   C
ATOM   1175  O   ALA A  21      55.320  48.626  59.664  1.00  0.00      A1   O
ATOM   1176  N   MET A  22      56.299  48.864  57.574  1.00  0.00      A1   N
ATOM   1177  HN  MET A  22      56.248  49.167  56.625  1.00  0.00      A1   H
ATOM   1178  CA  MET A  22      57.562  48.139  57.799  1.00  0.00      A1   C
ATOM   1179  HA  MET A  22      57.348  47.113  58.059  1.00  0.00      A1   H
ATOM   1180  CB  MET A  22      58.351  48.188  56.425  1.00  0.00      A1   C
ATOM   1181  HB1 MET A  22      57.634  47.928  55.617  1.00  0.00      A1   H
ATOM   1182  HB2 MET A  22      58.713  49.196  56.131  1.00  0.00      A1   H
ATOM   1183  CG  MET A  22      59.510  47.287  56.280  1.00  0.00      A1   C
ATOM   1184  HG1 MET A  22      59.952  47.320  55.262  1.00  0.00      A1   H
ATOM   1185  HG2 MET A  22      60.366  47.391  56.980  1.00  0.00      A1   H
ATOM   1186  SD  MET A  22      59.060  45.553  56.394  1.00  0.00      A1   S
ATOM   1187  CE  MET A  22      60.732  44.833  56.364  1.00  0.00      A1   C
ATOM   1188  HE1 MET A  22      61.310  45.207  57.235  1.00  0.00      A1   H
ATOM   1189  HE2 MET A  22      60.609  43.729  56.339  1.00  0.00      A1   H
ATOM   1190  HE3 MET A  22      61.314  45.193  55.489  1.00  0.00      A1   H
ATOM   1191  C   MET A  22      58.509  48.775  58.794  1.00  0.00      A1   C
ATOM   1192  O   MET A  22      59.413  48.110  59.253  1.00  0.00      A1   O
ATOM   1193  N   LEU A  23      58.352  50.052  59.141  1.00  0.00      A1   N
ATOM   1194  HN  LEU A  23      57.628  50.615  58.750  1.00  0.00      A1   H
ATOM   1195  CA  LEU A  23      59.110  50.822  60.135  1.00  0.00      A1   C
ATOM   1196  HA  LEU A  23      60.096  50.401  60.261  1.00  0.00      A1   H
ATOM   1197  CB  LEU A  23      59.064  52.308  59.661  1.00  0.00      A1   C
ATOM   1198  HB1 LEU A  23      59.688  52.519  58.766  1.00  0.00      A1   H
ATOM   1199  HB2 LEU A  23      57.988  52.522  59.485  1.00  0.00      A1   H
ATOM   1200  CG  LEU A  23      59.566  53.309  60.766  1.00  0.00      A1   C
ATOM   1201  HG  LEU A  23      59.159  52.812  61.673  1.00  0.00      A1   H
ATOM   1202  CD1 LEU A  23      61.112  53.261  60.964  1.00  0.00      A1   C
ATOM   1203 HD11 LEU A  23      61.603  53.812  60.133  1.00  0.00      A1   H
ATOM   1204 HD12 LEU A  23      61.422  53.710  61.931  1.00  0.00      A1   H
ATOM   1205 HD13 LEU A  23      61.368  52.183  60.878  1.00  0.00      A1   H
ATOM   1206  CD2 LEU A  23      58.948  54.674  60.786  1.00  0.00      A1   C
ATOM   1207 HD21 LEU A  23      59.074  55.099  61.805  1.00  0.00      A1   H
ATOM   1208 HD22 LEU A  23      59.576  55.190  60.028  1.00  0.00      A1   H
ATOM   1209 HD23 LEU A  23      57.893  54.679  60.437  1.00  0.00      A1   H
ATOM   1210  C   LEU A  23      58.416  50.565  61.475  1.00  0.00      A1   C
ATOM   1211  O   LEU A  23      59.138  50.516  62.414  1.00  0.00      A1   O
ATOM   1212  N   SER A  24      57.094  50.468  61.493  1.00  0.00      A1   N
ATOM   1213  HN  SER A  24      56.660  50.639  60.612  1.00  0.00      A1   H
ATOM   1214  CA  SER A  24      56.278  50.554  62.670  1.00  0.00      A1   C
ATOM   1215  HA  SER A  24      56.807  51.162  63.389  1.00  0.00      A1   H
ATOM   1216  CB  SER A  24      54.912  51.232  62.440  1.00  0.00      A1   C
ATOM   1217  HB1 SER A  24      55.123  52.303  62.232  1.00  0.00      A1   H
ATOM   1218  HB2 SER A  24      54.319  50.857  61.579  1.00  0.00      A1   H
ATOM   1219  OG  SER A  24      54.022  51.188  63.548  1.00  0.00      A1   O
ATOM   1220  HG1 SER A  24      53.246  51.679  63.266  1.00  0.00      A1   H
ATOM   1221  C   SER A  24      55.994  49.222  63.279  1.00  0.00      A1   C
ATOM   1222  O   SER A  24      55.894  49.052  64.486  1.00  0.00      A1   O
ATOM   1223  N   ASN A  25      55.697  48.271  62.412  1.00  0.00      A1   N
ATOM   1224  HN  ASN A  25      55.762  48.471  61.437  1.00  0.00      A1   H
ATOM   1225  CA  ASN A  25      55.386  46.908  62.721  1.00  0.00      A1   C
ATOM   1226  HA  ASN A  25      54.885  46.557  61.831  1.00  0.00      A1   H
ATOM   1227  CB  ASN A  25      56.593  46.093  63.020  1.00  0.00      A1   C
ATOM   1228  HB1 ASN A  25      56.893  46.449  64.029  1.00  0.00      A1   H
ATOM   1229  HB2 ASN A  25      56.238  45.044  63.100  1.00  0.00      A1   H
ATOM   1230  CG  ASN A  25      57.603  46.072  61.872  1.00  0.00      A1   C
ATOM   1231  OD1 ASN A  25      57.468  45.210  61.019  1.00  0.00      A1   O
ATOM   1232  ND2 ASN A  25      58.542  47.068  61.761  1.00  0.00      A1   N
ATOM   1233 HD21 ASN A  25      58.518  47.904  62.310  1.00  0.00      A1   H
ATOM   1234 HD22 ASN A  25      59.214  46.885  61.044  1.00  0.00      A1   H
ATOM   1235  C   ASN A  25      54.332  46.748  63.822  1.00  0.00      A1   C
ATOM   1236  O   ASN A  25      54.496  46.135  64.910  1.00  0.00      A1   O
ATOM   1237  N   MET A  26      53.134  47.366  63.547  1.00  0.00      A1   N
ATOM   1238  HN  MET A  26      52.992  47.719  62.625  1.00  0.00      A1   H
ATOM   1239  CA  MET A  26      51.978  47.352  64.379  1.00  0.00      A1   C
ATOM   1240  HA  MET A  26      51.189  47.757  63.762  1.00  0.00      A1   H
ATOM   1241  CB  MET A  26      51.445  45.955  64.764  1.00  0.00      A1   C
ATOM   1242  HB1 MET A  26      51.729  45.418  63.833  1.00  0.00      A1   H
ATOM   1243  HB2 MET A  26      52.101  45.453  65.506  1.00  0.00      A1   H
ATOM   1244  CG  MET A  26      49.991  45.780  65.189  1.00  0.00      A1   C
ATOM   1245  HG1 MET A  26      49.734  46.519  65.977  1.00  0.00      A1   H
ATOM   1246  HG2 MET A  26      49.374  46.074  64.313  1.00  0.00      A1   H
ATOM   1247  SD  MET A  26      49.441  44.117  65.563  1.00  0.00      A1   S
ATOM   1248  CE  MET A  26      49.169  43.628  63.891  1.00  0.00      A1   C
ATOM   1249  HE1 MET A  26      48.760  42.597  63.938  1.00  0.00      A1   H
ATOM   1250  HE2 MET A  26      48.549  44.326  63.288  1.00  0.00      A1   H
ATOM   1251  HE3 MET A  26      50.121  43.471  63.340  1.00  0.00      A1   H
ATOM   1252  C   MET A  26      52.226  48.089  65.657  1.00  0.00      A1   C
ATOM   1253  O   MET A  26      51.885  47.593  66.770  1.00  0.00      A1   O
ATOM   1254  N   ASP A  27      52.900  49.324  65.522  1.00  0.00      A1   N
ATOM   1255  HN  ASP A  27      53.114  49.738  64.641  1.00  0.00      A1   H
ATOM   1256  CA  ASP A  27      53.258  50.096  66.725  1.00  0.00      A1   C
ATOM   1257  HA  ASP A  27      53.816  50.937  66.339  1.00  0.00      A1   H
ATOM   1258  CB  ASP A  27      52.062  50.709  67.544  1.00  0.00      A1   C
ATOM   1259  HB1 ASP A  27      51.280  49.937  67.711  1.00  0.00      A1   H
ATOM   1260  HB2 ASP A  27      52.266  51.189  68.525  1.00  0.00      A1   H
ATOM   1261  CG  ASP A  27      51.279  51.753  66.718  1.00  0.00      A1   C
ATOM   1262  OD1 ASP A  27      51.710  52.935  66.683  1.00  0.00      A1   O
ATOM   1263  OD2 ASP A  27      50.277  51.410  66.067  1.00  0.00      A1   O
ATOM   1264  C   ASP A  27      54.169  49.292  67.721  1.00  0.00      A1   C
ATOM   1265  O   ASP A  27      53.783  49.216  68.878  1.00  0.00      A1   O
ATOM   1266  N   ASP A  28      55.238  48.615  67.229  1.00  0.00      A1   N
ATOM   1267  HN  ASP A  28      55.642  48.720  66.324  1.00  0.00      A1   H
ATOM   1268  CA  ASP A  28      56.003  47.747  68.117  1.00  0.00      A1   C
ATOM   1269  HA  ASP A  28      55.284  47.220  68.728  1.00  0.00      A1   H
ATOM   1270  CB  ASP A  28      56.815  46.665  67.294  1.00  0.00      A1   C
ATOM   1271  HB1 ASP A  28      56.236  46.415  66.381  1.00  0.00      A1   H
ATOM   1272  HB2 ASP A  28      57.707  47.135  66.826  1.00  0.00      A1   H
ATOM   1273  CG  ASP A  28      57.001  45.351  68.051  1.00  0.00      A1   C
ATOM   1274  OD1 ASP A  28      56.014  44.818  68.632  1.00  0.00      A1   O
ATOM   1275  OD2 ASP A  28      58.141  44.896  68.145  1.00  0.00      A1   O
ATOM   1276  C   ASP A  28      56.878  48.574  69.151  1.00  0.00      A1   C
ATOM   1277  O   ASP A  28      57.436  49.564  68.680  1.00  0.00      A1   O
ATOM   1278  N   PRO A  29      57.007  48.211  70.373  1.00  0.00      A1   N
ATOM   1279  CD  PRO A  29      56.360  47.100  70.979  1.00  0.00      A1   C
ATOM   1280  HD1 PRO A  29      56.819  46.123  70.716  1.00  0.00      A1   H
ATOM   1281  HD2 PRO A  29      55.265  47.145  70.800  1.00  0.00      A1   H
ATOM   1282  CA  PRO A  29      58.002  48.860  71.276  1.00  0.00      A1   C
ATOM   1283  HA  PRO A  29      57.564  49.798  71.584  1.00  0.00      A1   H
ATOM   1284  CB  PRO A  29      57.936  47.948  72.512  1.00  0.00      A1   C
ATOM   1285  HB1 PRO A  29      58.798  47.250  72.567  1.00  0.00      A1   H
ATOM   1286  HB2 PRO A  29      58.005  48.601  73.408  1.00  0.00      A1   H
ATOM   1287  CG  PRO A  29      56.532  47.279  72.481  1.00  0.00      A1   C
ATOM   1288  HG1 PRO A  29      56.544  46.379  73.132  1.00  0.00      A1   H
ATOM   1289  HG2 PRO A  29      55.869  48.054  72.923  1.00  0.00      A1   H
ATOM   1290  C   PRO A  29      59.421  49.053  70.747  1.00  0.00      A1   C
ATOM   1291  O   PRO A  29      59.806  48.207  69.931  1.00  0.00      A1   O
ATOM   1292  N   LYS A  30      60.205  50.033  71.119  1.00  0.00      A1   N
ATOM   1293  HN  LYS A  30      59.841  50.658  71.805  1.00  0.00      A1   H
ATOM   1294  CA  LYS A  30      61.534  50.255  70.573  1.00  0.00      A1   C
ATOM   1295  HA  LYS A  30      61.441  50.128  69.504  1.00  0.00      A1   H
ATOM   1296  CB  LYS A  30      62.001  51.702  70.847  1.00  0.00      A1   C
ATOM   1297  HB1 LYS A  30      62.160  51.728  71.946  1.00  0.00      A1   H
ATOM   1298  HB2 LYS A  30      62.993  51.865  70.375  1.00  0.00      A1   H
ATOM   1299  CG  LYS A  30      61.047  52.763  70.331  1.00  0.00      A1   C
ATOM   1300  HG1 LYS A  30      60.058  52.724  70.837  1.00  0.00      A1   H
ATOM   1301  HG2 LYS A  30      61.521  53.759  70.465  1.00  0.00      A1   H
ATOM   1302  CD  LYS A  30      60.689  52.609  68.840  1.00  0.00      A1   C
ATOM   1303  HD1 LYS A  30      61.583  52.265  68.278  1.00  0.00      A1   H
ATOM   1304  HD2 LYS A  30      59.844  51.890  68.774  1.00  0.00      A1   H
ATOM   1305  CE  LYS A  30      59.999  53.827  68.168  1.00  0.00      A1   C
ATOM   1306  HE1 LYS A  30      60.762  54.606  67.953  1.00  0.00      A1   H
ATOM   1307  HE2 LYS A  30      59.606  53.524  67.174  1.00  0.00      A1   H
ATOM   1308  NZ  LYS A  30      58.917  54.347  69.037  1.00  0.00      A1   N
ATOM   1309  HZ1 LYS A  30      58.163  53.633  69.089  1.00  0.00      A1   H
ATOM   1310  HZ2 LYS A  30      59.227  54.671  69.975  1.00  0.00      A1   H
ATOM   1311  HZ3 LYS A  30      58.528  55.151  68.504  1.00  0.00      A1   H
ATOM   1312  C   LYS A  30      62.528  49.318  71.152  1.00  0.00      A1   C
ATOM   1313  O   LYS A  30      62.824  49.211  72.337  1.00  0.00      A1   O
ATOM   1314  N   ALA A  31      63.139  48.445  70.290  1.00  0.00      A1   N
ATOM   1315  HN  ALA A  31      62.708  48.146  69.442  1.00  0.00      A1   H
ATOM   1316  CA  ALA A  31      64.416  47.796  70.700  1.00  0.00      A1   C
ATOM   1317  HA  ALA A  31      64.203  47.253  71.609  1.00  0.00      A1   H
ATOM   1318  CB  ALA A  31      64.760  46.836  69.602  1.00  0.00      A1   C
ATOM   1319  HB1 ALA A  31      63.970  46.065  69.476  1.00  0.00      A1   H
ATOM   1320  HB2 ALA A  31      64.842  47.394  68.644  1.00  0.00      A1   H
ATOM   1321  HB3 ALA A  31      65.755  46.411  69.850  1.00  0.00      A1   H
ATOM   1322  C   ALA A  31      65.583  48.812  70.886  1.00  0.00      A1   C
ATOM   1323  O   ALA A  31      65.757  49.732  70.065  1.00  0.00      A1   O
ATOM   1324  N   ILE A  32      66.474  48.654  71.951  1.00  0.00      A1   N
ATOM   1325  HN  ILE A  32      66.352  47.888  72.578  1.00  0.00      A1   H
ATOM   1326  CA  ILE A  32      67.351  49.737  72.326  1.00  0.00      A1   C
ATOM   1327  HA  ILE A  32      66.768  50.646  72.282  1.00  0.00      A1   H
ATOM   1328  CB  ILE A  32      67.901  49.563  73.784  1.00  0.00      A1   C
ATOM   1329  HB  ILE A  32      68.488  50.477  74.017  1.00  0.00      A1   H
ATOM   1330  CG2 ILE A  32      66.695  49.696  74.656  1.00  0.00      A1   C
ATOM   1331 HG21 ILE A  32      65.975  50.469  74.313  1.00  0.00      A1   H
ATOM   1332 HG22 ILE A  32      66.206  48.704  74.754  1.00  0.00      A1   H
ATOM   1333 HG23 ILE A  32      66.977  49.857  75.719  1.00  0.00      A1   H
ATOM   1334  CG1 ILE A  32      68.716  48.251  74.006  1.00  0.00      A1   C
ATOM   1335 HG11 ILE A  32      67.983  47.426  74.132  1.00  0.00      A1   H
ATOM   1336 HG12 ILE A  32      69.206  48.011  73.038  1.00  0.00      A1   H
ATOM   1337  CD  ILE A  32      69.671  48.201  75.237  1.00  0.00      A1   C
ATOM   1338  HD1 ILE A  32      69.311  48.841  76.071  1.00  0.00      A1   H
ATOM   1339  HD2 ILE A  32      69.869  47.151  75.541  1.00  0.00      A1   H
ATOM   1340  HD3 ILE A  32      70.665  48.613  74.962  1.00  0.00      A1   H
ATOM   1341  C   ILE A  32      68.523  50.048  71.392  1.00  0.00      A1   C
ATOM   1342  O   ILE A  32      68.913  49.261  70.564  1.00  0.00      A1   O
ATOM   1343  N   GLY A  33      68.949  51.290  71.469  1.00  0.00      A1   N
ATOM   1344  HN  GLY A  33      68.393  51.875  72.055  1.00  0.00      A1   H
ATOM   1345  CA  GLY A  33      70.031  51.822  70.655  1.00  0.00      A1   C
ATOM   1346  HA1 GLY A  33      70.452  52.677  71.163  1.00  0.00      A1   H
ATOM   1347  HA2 GLY A  33      70.772  51.111  70.322  1.00  0.00      A1   H
ATOM   1348  C   GLY A  33      69.460  52.433  69.457  1.00  0.00      A1   C
ATOM   1349  O   GLY A  33      68.285  52.313  69.317  1.00  0.00      A1   O
ATOM   1350  N   PRO A  34      70.272  53.165  68.649  1.00  0.00      A1   N
ATOM   1351  CD  PRO A  34      71.556  53.790  69.062  1.00  0.00      A1   C
ATOM   1352  HD1 PRO A  34      72.176  52.933  69.402  1.00  0.00      A1   H
ATOM   1353  HD2 PRO A  34      71.412  54.515  69.891  1.00  0.00      A1   H
ATOM   1354  CA  PRO A  34      69.671  53.796  67.430  1.00  0.00      A1   C
ATOM   1355  HA  PRO A  34      68.665  54.118  67.658  1.00  0.00      A1   H
ATOM   1356  CB  PRO A  34      70.645  55.056  67.272  1.00  0.00      A1   C
ATOM   1357  HB1 PRO A  34      70.668  55.403  66.217  1.00  0.00      A1   H
ATOM   1358  HB2 PRO A  34      70.371  55.950  67.870  1.00  0.00      A1   H
ATOM   1359  CG  PRO A  34      71.993  54.557  67.795  1.00  0.00      A1   C
ATOM   1360  HG1 PRO A  34      72.391  53.752  67.140  1.00  0.00      A1   H
ATOM   1361  HG2 PRO A  34      72.783  55.296  68.049  1.00  0.00      A1   H
ATOM   1362  C   PRO A  34      69.590  52.819  66.278  1.00  0.00      A1   C
ATOM   1363  O   PRO A  34      70.309  51.813  66.283  1.00  0.00      A1   O
ATOM   1364  N   ALA A  35      68.741  53.141  65.285  1.00  0.00      A1   N
ATOM   1365  HN  ALA A  35      68.224  53.993  65.330  1.00  0.00      A1   H
ATOM   1366  CA  ALA A  35      68.447  52.272  64.163  1.00  0.00      A1   C
ATOM   1367  HA  ALA A  35      69.021  51.357  64.183  1.00  0.00      A1   H
ATOM   1368  CB  ALA A  35      67.006  51.676  64.177  1.00  0.00      A1   C
ATOM   1369  HB1 ALA A  35      66.754  51.106  63.257  1.00  0.00      A1   H
ATOM   1370  HB2 ALA A  35      66.966  50.944  65.011  1.00  0.00      A1   H
ATOM   1371  HB3 ALA A  35      66.288  52.522  64.233  1.00  0.00      A1   H
ATOM   1372  C   ALA A  35      68.801  52.858  62.732  1.00  0.00      A1   C
ATOM   1373  O   ALA A  35      68.706  54.081  62.469  1.00  0.00      A1   O
ATOM   1374  N   MET A  36      69.165  52.017  61.728  1.00  0.00      A1   N
ATOM   1375  HN  MET A  36      69.253  51.035  61.873  1.00  0.00      A1   H
ATOM   1376  CA  MET A  36      69.886  52.588  60.585  1.00  0.00      A1   C
ATOM   1377  HA  MET A  36      70.142  53.632  60.684  1.00  0.00      A1   H
ATOM   1378  CB  MET A  36      71.142  51.754  60.491  1.00  0.00      A1   C
ATOM   1379  HB1 MET A  36      70.898  50.671  60.461  1.00  0.00      A1   H
ATOM   1380  HB2 MET A  36      71.692  52.121  59.598  1.00  0.00      A1   H
ATOM   1381  CG  MET A  36      72.095  51.904  61.623  1.00  0.00      A1   C
ATOM   1382  HG1 MET A  36      71.763  51.396  62.554  1.00  0.00      A1   H
ATOM   1383  HG2 MET A  36      73.093  51.443  61.470  1.00  0.00      A1   H
ATOM   1384  SD  MET A  36      72.454  53.618  62.124  1.00  0.00      A1   S
ATOM   1385  CE  MET A  36      73.661  53.134  63.323  1.00  0.00      A1   C
ATOM   1386  HE1 MET A  36      74.572  52.770  62.802  1.00  0.00      A1   H
ATOM   1387  HE2 MET A  36      74.170  54.008  63.783  1.00  0.00      A1   H
ATOM   1388  HE3 MET A  36      73.314  52.402  64.083  1.00  0.00      A1   H
ATOM   1389  C   MET A  36      69.077  52.518  59.268  1.00  0.00      A1   C
ATOM   1390  O   MET A  36      69.683  52.647  58.239  1.00  0.00      A1   O
ATOM   1391  N   ALA A  37      67.762  52.282  59.360  1.00  0.00      A1   N
ATOM   1392  HN  ALA A  37      67.372  52.251  60.278  1.00  0.00      A1   H
ATOM   1393  CA  ALA A  37      66.863  52.340  58.303  1.00  0.00      A1   C
ATOM   1394  HA  ALA A  37      65.886  52.415  58.758  1.00  0.00      A1   H
ATOM   1395  CB  ALA A  37      66.912  53.593  57.454  1.00  0.00      A1   C
ATOM   1396  HB1 ALA A  37      65.913  53.762  56.998  1.00  0.00      A1   H
ATOM   1397  HB2 ALA A  37      67.105  54.517  58.039  1.00  0.00      A1   H
ATOM   1398  HB3 ALA A  37      67.658  53.549  56.632  1.00  0.00      A1   H
ATOM   1399  C   ALA A  37      66.670  51.079  57.451  1.00  0.00      A1   C
ATOM   1400  O   ALA A  37      66.539  51.090  56.264  1.00  0.00      A1   O
ATOM   1401  N   VAL A  38      66.540  49.788  58.021  1.00  0.00      A1   N
ATOM   1402  HN  VAL A  38      66.640  49.591  58.993  1.00  0.00      A1   H
ATOM   1403  CA  VAL A  38      66.200  48.611  57.258  1.00  0.00      A1   C
ATOM   1404  HA  VAL A  38      66.972  48.464  56.518  1.00  0.00      A1   H
ATOM   1405  CB  VAL A  38      66.325  47.426  58.139  1.00  0.00      A1   C
ATOM   1406  HB  VAL A  38      67.304  47.489  58.661  1.00  0.00      A1   H
ATOM   1407  CG1 VAL A  38      65.267  47.278  59.270  1.00  0.00      A1   C
ATOM   1408 HG11 VAL A  38      65.484  46.418  59.939  1.00  0.00      A1   H
ATOM   1409 HG12 VAL A  38      65.235  48.173  59.927  1.00  0.00      A1   H
ATOM   1410 HG13 VAL A  38      64.222  47.238  58.894  1.00  0.00      A1   H
ATOM   1411  CG2 VAL A  38      66.414  46.153  57.267  1.00  0.00      A1   C
ATOM   1412 HG21 VAL A  38      66.927  46.340  56.299  1.00  0.00      A1   H
ATOM   1413 HG22 VAL A  38      67.110  45.398  57.691  1.00  0.00      A1   H
ATOM   1414 HG23 VAL A  38      65.421  45.718  57.025  1.00  0.00      A1   H
ATOM   1415  C   VAL A  38      64.852  48.602  56.560  1.00  0.00      A1   C
ATOM   1416  O   VAL A  38      64.658  48.006  55.546  1.00  0.00      A1   O
ATOM   1417  N   ALA A  39      63.880  49.366  57.129  1.00  0.00      A1   N
ATOM   1418  HN  ALA A  39      64.075  49.843  57.982  1.00  0.00      A1   H
ATOM   1419  CA  ALA A  39      62.596  49.573  56.462  1.00  0.00      A1   C
ATOM   1420  HA  ALA A  39      62.184  48.589  56.293  1.00  0.00      A1   H
ATOM   1421  CB  ALA A  39      61.752  50.296  57.526  1.00  0.00      A1   C
ATOM   1422  HB1 ALA A  39      60.746  50.464  57.084  1.00  0.00      A1   H
ATOM   1423  HB2 ALA A  39      61.580  49.688  58.440  1.00  0.00      A1   H
ATOM   1424  HB3 ALA A  39      62.177  51.279  57.822  1.00  0.00      A1   H
ATOM   1425  C   ALA A  39      62.683  50.340  55.083  1.00  0.00      A1   C
ATOM   1426  O   ALA A  39      62.192  49.987  53.981  1.00  0.00      A1   O
ATOM   1427  N   LEU A  40      63.484  51.432  55.117  1.00  0.00      A1   N
ATOM   1428  HN  LEU A  40      63.752  51.751  56.023  1.00  0.00      A1   H
ATOM   1429  CA  LEU A  40      63.917  52.179  53.926  1.00  0.00      A1   C
ATOM   1430  HA  LEU A  40      62.919  52.360  53.554  1.00  0.00      A1   H
ATOM   1431  CB  LEU A  40      64.791  53.459  54.343  1.00  0.00      A1   C
ATOM   1432  HB1 LEU A  40      64.393  53.902  55.281  1.00  0.00      A1   H
ATOM   1433  HB2 LEU A  40      65.793  53.116  54.679  1.00  0.00      A1   H
ATOM   1434  CG  LEU A  40      64.954  54.575  53.289  1.00  0.00      A1   C
ATOM   1435  HG  LEU A  40      65.385  54.094  52.386  1.00  0.00      A1   H
ATOM   1436  CD1 LEU A  40      63.671  55.219  52.866  1.00  0.00      A1   C
ATOM   1437 HD11 LEU A  40      63.038  54.492  52.315  1.00  0.00      A1   H
ATOM   1438 HD12 LEU A  40      62.998  55.652  53.637  1.00  0.00      A1   H
ATOM   1439 HD13 LEU A  40      63.885  56.045  52.153  1.00  0.00      A1   H
ATOM   1440  CD2 LEU A  40      65.889  55.592  53.908  1.00  0.00      A1   C
ATOM   1441 HD21 LEU A  40      65.313  56.166  54.665  1.00  0.00      A1   H
ATOM   1442 HD22 LEU A  40      66.787  55.186  54.420  1.00  0.00      A1   H
ATOM   1443 HD23 LEU A  40      66.349  56.297  53.182  1.00  0.00      A1   H
ATOM   1444  C   LEU A  40      64.671  51.358  52.936  1.00  0.00      A1   C
ATOM   1445  O   LEU A  40      64.412  51.352  51.754  1.00  0.00      A1   O
ATOM   1446  N   LEU A  41      65.686  50.586  53.432  1.00  0.00      A1   N
ATOM   1447  HN  LEU A  41      66.102  50.563  54.338  1.00  0.00      A1   H
ATOM   1448  CA  LEU A  41      66.390  49.682  52.627  1.00  0.00      A1   C
ATOM   1449  HA  LEU A  41      66.789  50.230  51.786  1.00  0.00      A1   H
ATOM   1450  CB  LEU A  41      67.589  49.087  53.519  1.00  0.00      A1   C
ATOM   1451  HB1 LEU A  41      68.274  49.880  53.887  1.00  0.00      A1   H
ATOM   1452  HB2 LEU A  41      67.054  48.691  54.408  1.00  0.00      A1   H
ATOM   1453  CG  LEU A  41      68.567  48.103  52.864  1.00  0.00      A1   C
ATOM   1454  HG  LEU A  41      68.000  47.170  52.658  1.00  0.00      A1   H
ATOM   1455  CD1 LEU A  41      69.213  48.666  51.540  1.00  0.00      A1   C
ATOM   1456 HD11 LEU A  41      68.892  48.271  50.553  1.00  0.00      A1   H
ATOM   1457 HD12 LEU A  41      69.231  49.776  51.525  1.00  0.00      A1   H
ATOM   1458 HD13 LEU A  41      70.285  48.381  51.603  1.00  0.00      A1   H
ATOM   1459  CD2 LEU A  41      69.569  47.650  53.874  1.00  0.00      A1   C
ATOM   1460 HD21 LEU A  41      69.133  47.177  54.780  1.00  0.00      A1   H
ATOM   1461 HD22 LEU A  41      70.314  46.957  53.428  1.00  0.00      A1   H
ATOM   1462 HD23 LEU A  41      70.139  48.511  54.282  1.00  0.00      A1   H
ATOM   1463  C   LEU A  41      65.656  48.567  51.987  1.00  0.00      A1   C
ATOM   1464  O   LEU A  41      65.740  48.292  50.820  1.00  0.00      A1   O
ATOM   1465  N   THR A  42      64.838  47.936  52.747  1.00  0.00      A1   N
ATOM   1466  HN  THR A  42      64.836  48.145  53.722  1.00  0.00      A1   H
ATOM   1467  CA  THR A  42      63.939  46.929  52.279  1.00  0.00      A1   C
ATOM   1468  HA  THR A  42      64.658  46.263  51.827  1.00  0.00      A1   H
ATOM   1469  CB  THR A  42      63.208  46.056  53.334  1.00  0.00      A1   C
ATOM   1470  HB  THR A  42      62.444  45.436  52.817  1.00  0.00      A1   H
ATOM   1471  OG1 THR A  42      62.552  46.823  54.322  1.00  0.00      A1   O
ATOM   1472  HG1 THR A  42      63.286  47.094  54.878  1.00  0.00      A1   H
ATOM   1473  CG2 THR A  42      64.184  45.085  54.073  1.00  0.00      A1   C
ATOM   1474 HG21 THR A  42      63.578  44.429  54.735  1.00  0.00      A1   H
ATOM   1475 HG22 THR A  42      64.805  44.621  53.278  1.00  0.00      A1   H
ATOM   1476 HG23 THR A  42      64.909  45.604  54.736  1.00  0.00      A1   H
ATOM   1477  C   THR A  42      62.925  47.347  51.211  1.00  0.00      A1   C
ATOM   1478  O   THR A  42      62.676  46.624  50.241  1.00  0.00      A1   O
ATOM   1479  N   THR A  43      62.332  48.541  51.308  1.00  0.00      A1   N
ATOM   1480  HN  THR A  43      62.610  49.042  52.124  1.00  0.00      A1   H
ATOM   1481  CA  THR A  43      61.527  49.296  50.386  1.00  0.00      A1   C
ATOM   1482  HA  THR A  43      60.725  48.632  50.103  1.00  0.00      A1   H
ATOM   1483  CB  THR A  43      61.049  50.607  51.034  1.00  0.00      A1   C
ATOM   1484  HB  THR A  43      61.915  51.236  51.331  1.00  0.00      A1   H
ATOM   1485  OG1 THR A  43      60.246  50.335  52.196  1.00  0.00      A1   O
ATOM   1486  HG1 THR A  43      60.827  50.179  52.945  1.00  0.00      A1   H
ATOM   1487  CG2 THR A  43      60.168  51.412  50.086  1.00  0.00      A1   C
ATOM   1488 HG21 THR A  43      60.693  51.718  49.156  1.00  0.00      A1   H
ATOM   1489 HG22 THR A  43      59.198  50.915  49.870  1.00  0.00      A1   H
ATOM   1490 HG23 THR A  43      59.836  52.364  50.554  1.00  0.00      A1   H
ATOM   1491  C   THR A  43      62.305  49.681  49.130  1.00  0.00      A1   C
ATOM   1492  O   THR A  43      61.800  49.472  48.033  1.00  0.00      A1   O
ATOM   1493  N   LEU A  44      63.599  50.238  49.275  1.00  0.00      A1   N
ATOM   1494  HN  LEU A  44      63.903  50.464  50.197  1.00  0.00      A1   H
ATOM   1495  CA  LEU A  44      64.483  50.563  48.195  1.00  0.00      A1   C
ATOM   1496  HA  LEU A  44      64.092  51.290  47.498  1.00  0.00      A1   H
ATOM   1497  CB  LEU A  44      65.733  51.281  48.732  1.00  0.00      A1   C
ATOM   1498  HB1 LEU A  44      65.844  51.095  49.822  1.00  0.00      A1   H
ATOM   1499  HB2 LEU A  44      66.716  50.938  48.345  1.00  0.00      A1   H
ATOM   1500  CG  LEU A  44      65.711  52.876  48.523  1.00  0.00      A1   C
ATOM   1501  HG  LEU A  44      64.684  53.214  48.779  1.00  0.00      A1   H
ATOM   1502  CD1 LEU A  44      66.920  53.681  49.310  1.00  0.00      A1   C
ATOM   1503 HD11 LEU A  44      66.777  54.638  48.764  1.00  0.00      A1   H
ATOM   1504 HD12 LEU A  44      66.642  53.882  50.367  1.00  0.00      A1   H
ATOM   1505 HD13 LEU A  44      67.922  53.211  49.218  1.00  0.00      A1   H
ATOM   1506  CD2 LEU A  44      65.770  53.178  47.013  1.00  0.00      A1   C
ATOM   1507 HD21 LEU A  44      65.921  54.248  46.753  1.00  0.00      A1   H
ATOM   1508 HD22 LEU A  44      66.690  52.732  46.580  1.00  0.00      A1   H
ATOM   1509 HD23 LEU A  44      64.826  52.921  46.486  1.00  0.00      A1   H
ATOM   1510  C   LEU A  44      64.887  49.341  47.367  1.00  0.00      A1   C
ATOM   1511  O   LEU A  44      64.783  49.383  46.068  1.00  0.00      A1   O
ATOM   1512  N   TYR A  45      65.207  48.206  48.094  1.00  0.00      A1   N
ATOM   1513  HN  TYR A  45      65.443  48.363  49.050  1.00  0.00      A1   H
ATOM   1514  CA  TYR A  45      65.496  46.893  47.471  1.00  0.00      A1   C
ATOM   1515  HA  TYR A  45      66.301  47.003  46.760  1.00  0.00      A1   H
ATOM   1516  CB  TYR A  45      65.885  45.867  48.541  1.00  0.00      A1   C
ATOM   1517  HB1 TYR A  45      65.577  46.163  49.567  1.00  0.00      A1   H
ATOM   1518  HB2 TYR A  45      65.351  44.937  48.249  1.00  0.00      A1   H
ATOM   1519  CG  TYR A  45      67.339  45.452  48.533  1.00  0.00      A1   C
ATOM   1520  CD1 TYR A  45      67.831  44.630  47.482  1.00  0.00      A1   C
ATOM   1521  HD1 TYR A  45      67.129  44.327  46.720  1.00  0.00      A1   H
ATOM   1522  CE1 TYR A  45      69.165  44.100  47.568  1.00  0.00      A1   C
ATOM   1523  HE1 TYR A  45      69.581  43.554  46.734  1.00  0.00      A1   H
ATOM   1524  CZ  TYR A  45      70.001  44.380  48.650  1.00  0.00      A1   C
ATOM   1525  OH  TYR A  45      71.254  43.802  48.760  1.00  0.00      A1   O
ATOM   1526  HH  TYR A  45      71.483  43.515  47.872  1.00  0.00      A1   H
ATOM   1527  CD2 TYR A  45      68.205  45.765  49.608  1.00  0.00      A1   C
ATOM   1528  HD2 TYR A  45      67.764  46.291  50.442  1.00  0.00      A1   H
ATOM   1529  CE2 TYR A  45      69.482  45.182  49.692  1.00  0.00      A1   C
ATOM   1530  HE2 TYR A  45      70.157  45.499  50.473  1.00  0.00      A1   H
ATOM   1531  C   TYR A  45      64.310  46.373  46.661  1.00  0.00      A1   C
ATOM   1532  O   TYR A  45      64.568  45.742  45.640  1.00  0.00      A1   O
ATOM   1533  N   GLY A  46      63.073  46.539  47.101  1.00  0.00      A1   N
ATOM   1534  HN  GLY A  46      63.021  46.841  48.050  1.00  0.00      A1   H
ATOM   1535  CA  GLY A  46      61.929  46.122  46.363  1.00  0.00      A1   C
ATOM   1536  HA1 GLY A  46      62.034  45.118  45.979  1.00  0.00      A1   H
ATOM   1537  HA2 GLY A  46      61.087  46.223  47.031  1.00  0.00      A1   H
ATOM   1538  C   GLY A  46      61.519  46.971  45.204  1.00  0.00      A1   C
ATOM   1539  O   GLY A  46      60.935  46.470  44.246  1.00  0.00      A1   O
ATOM   1540  N   ALA A  47      61.880  48.225  45.424  1.00  0.00      A1   N
ATOM   1541  HN  ALA A  47      62.358  48.609  46.211  1.00  0.00      A1   H
ATOM   1542  CA  ALA A  47      61.753  49.167  44.432  1.00  0.00      A1   C
ATOM   1543  HA  ALA A  47      60.749  49.197  44.036  1.00  0.00      A1   H
ATOM   1544  CB  ALA A  47      61.978  50.610  44.942  1.00  0.00      A1   C
ATOM   1545  HB1 ALA A  47      63.019  50.847  45.250  1.00  0.00      A1   H
ATOM   1546  HB2 ALA A  47      61.743  51.384  44.180  1.00  0.00      A1   H
ATOM   1547  HB3 ALA A  47      61.278  50.741  45.795  1.00  0.00      A1   H
ATOM   1548  C   ALA A  47      62.676  48.908  43.248  1.00  0.00      A1   C
ATOM   1549  O   ALA A  47      62.270  48.835  42.129  1.00  0.00      A1   O
ATOM   1550  N   ILE A  48      63.958  48.733  43.400  1.00  0.00      A1   N
ATOM   1551  HN  ILE A  48      64.278  48.891  44.331  1.00  0.00      A1   H
ATOM   1552  CA  ILE A  48      64.953  48.446  42.400  1.00  0.00      A1   C
ATOM   1553  HA  ILE A  48      64.642  49.141  41.634  1.00  0.00      A1   H
ATOM   1554  CB  ILE A  48      66.362  48.797  42.831  1.00  0.00      A1   C
ATOM   1555  HB  ILE A  48      66.202  49.804  43.273  1.00  0.00      A1   H
ATOM   1556  CG2 ILE A  48      66.904  47.701  43.824  1.00  0.00      A1   C
ATOM   1557 HG21 ILE A  48      66.229  47.650  44.705  1.00  0.00      A1   H
ATOM   1558 HG22 ILE A  48      66.976  46.751  43.252  1.00  0.00      A1   H
ATOM   1559 HG23 ILE A  48      67.897  48.115  44.099  1.00  0.00      A1   H
ATOM   1560  CG1 ILE A  48      67.388  49.017  41.709  1.00  0.00      A1   C
ATOM   1561 HG11 ILE A  48      67.594  48.033  41.236  1.00  0.00      A1   H
ATOM   1562 HG12 ILE A  48      66.832  49.667  41.001  1.00  0.00      A1   H
ATOM   1563  CD  ILE A  48      68.625  49.771  42.160  1.00  0.00      A1   C
ATOM   1564  HD1 ILE A  48      68.302  50.668  42.731  1.00  0.00      A1   H
ATOM   1565  HD2 ILE A  48      69.334  49.154  42.752  1.00  0.00      A1   H
ATOM   1566  HD3 ILE A  48      69.228  50.154  41.309  1.00  0.00      A1   H
ATOM   1567  C   ILE A  48      64.795  46.960  41.897  1.00  0.00      A1   C
ATOM   1568  O   ILE A  48      64.962  46.712  40.737  1.00  0.00      A1   O
ATOM   1569  N   LEU A  49      64.390  45.977  42.759  1.00  0.00      A1   N
ATOM   1570  HN  LEU A  49      64.165  46.190  43.706  1.00  0.00      A1   H
ATOM   1571  CA  LEU A  49      64.164  44.641  42.288  1.00  0.00      A1   C
ATOM   1572  HA  LEU A  49      64.986  44.343  41.654  1.00  0.00      A1   H
ATOM   1573  CB  LEU A  49      63.953  43.676  43.445  1.00  0.00      A1   C
ATOM   1574  HB1 LEU A  49      64.821  43.824  44.121  1.00  0.00      A1   H
ATOM   1575  HB2 LEU A  49      63.048  43.873  44.059  1.00  0.00      A1   H
ATOM   1576  CG  LEU A  49      63.833  42.136  43.031  1.00  0.00      A1   C
ATOM   1577  HG  LEU A  49      62.995  42.033  42.309  1.00  0.00      A1   H
ATOM   1578  CD1 LEU A  49      65.161  41.502  42.420  1.00  0.00      A1   C
ATOM   1579 HD11 LEU A  49      66.033  41.876  42.998  1.00  0.00      A1   H
ATOM   1580 HD12 LEU A  49      64.947  40.417  42.528  1.00  0.00      A1   H
ATOM   1581 HD13 LEU A  49      65.290  41.735  41.342  1.00  0.00      A1   H
ATOM   1582  CD2 LEU A  49      63.414  41.431  44.327  1.00  0.00      A1   C
ATOM   1583 HD21 LEU A  49      63.348  40.335  44.155  1.00  0.00      A1   H
ATOM   1584 HD22 LEU A  49      64.203  41.531  45.102  1.00  0.00      A1   H
ATOM   1585 HD23 LEU A  49      62.421  41.853  44.590  1.00  0.00      A1   H
ATOM   1586  C   LEU A  49      63.025  44.619  41.296  1.00  0.00      A1   C
ATOM   1587  O   LEU A  49      63.152  44.169  40.150  1.00  0.00      A1   O
ATOM   1588  N   SER A  50      61.880  45.285  41.590  1.00  0.00      A1   N
ATOM   1589  HN  SER A  50      61.639  45.508  42.531  1.00  0.00      A1   H
ATOM   1590  CA  SER A  50      60.810  45.577  40.646  1.00  0.00      A1   C
ATOM   1591  HA  SER A  50      60.419  44.601  40.400  1.00  0.00      A1   H
ATOM   1592  CB  SER A  50      59.746  46.293  41.336  1.00  0.00      A1   C
ATOM   1593  HB1 SER A  50      60.158  47.217  41.795  1.00  0.00      A1   H
ATOM   1594  HB2 SER A  50      58.852  46.481  40.703  1.00  0.00      A1   H
ATOM   1595  OG  SER A  50      59.255  45.547  42.393  1.00  0.00      A1   O
ATOM   1596  HG1 SER A  50      59.737  45.704  43.208  1.00  0.00      A1   H
ATOM   1597  C   SER A  50      61.072  46.342  39.438  1.00  0.00      A1   C
ATOM   1598  O   SER A  50      60.645  45.906  38.368  1.00  0.00      A1   O
ATOM   1599  N   ASN A  51      61.774  47.485  39.591  1.00  0.00      A1   N
ATOM   1600  HN  ASN A  51      62.095  47.939  40.419  1.00  0.00      A1   H
ATOM   1601  CA  ASN A  51      62.126  48.278  38.421  1.00  0.00      A1   C
ATOM   1602  HA  ASN A  51      61.193  48.340  37.881  1.00  0.00      A1   H
ATOM   1603  CB  ASN A  51      62.613  49.702  38.620  1.00  0.00      A1   C
ATOM   1604  HB1 ASN A  51      63.374  49.559  39.416  1.00  0.00      A1   H
ATOM   1605  HB2 ASN A  51      63.161  49.967  37.691  1.00  0.00      A1   H
ATOM   1606  CG  ASN A  51      61.528  50.678  39.039  1.00  0.00      A1   C
ATOM   1607  OD1 ASN A  51      60.841  51.154  38.161  1.00  0.00      A1   O
ATOM   1608  ND2 ASN A  51      61.432  51.019  40.368  1.00  0.00      A1   N
ATOM   1609 HD21 ASN A  51      61.935  50.403  40.973  1.00  0.00      A1   H
ATOM   1610 HD22 ASN A  51      60.767  51.693  40.688  1.00  0.00      A1   H
ATOM   1611  C   ASN A  51      63.035  47.503  37.469  1.00  0.00      A1   C
ATOM   1612  O   ASN A  51      62.796  47.509  36.277  1.00  0.00      A1   O
ATOM   1613  N   MET A  52      64.048  46.801  37.823  1.00  0.00      A1   N
ATOM   1614  HN  MET A  52      64.348  46.704  38.768  1.00  0.00      A1   H
ATOM   1615  CA  MET A  52      64.833  45.914  36.990  1.00  0.00      A1   C
ATOM   1616  HA  MET A  52      65.168  46.543  36.179  1.00  0.00      A1   H
ATOM   1617  CB  MET A  52      66.106  45.303  37.729  1.00  0.00      A1   C
ATOM   1618  HB1 MET A  52      65.641  44.710  38.544  1.00  0.00      A1   H
ATOM   1619  HB2 MET A  52      66.640  44.599  37.056  1.00  0.00      A1   H
ATOM   1620  CG  MET A  52      67.094  46.372  38.312  1.00  0.00      A1   C
ATOM   1621  HG1 MET A  52      66.736  47.042  39.123  1.00  0.00      A1   H
ATOM   1622  HG2 MET A  52      67.940  45.921  38.874  1.00  0.00      A1   H
ATOM   1623  SD  MET A  52      68.010  47.331  37.023  1.00  0.00      A1   S
ATOM   1624  CE  MET A  52      69.651  47.672  37.878  1.00  0.00      A1   C
ATOM   1625  HE1 MET A  52      70.334  48.180  37.164  1.00  0.00      A1   H
ATOM   1626  HE2 MET A  52      69.570  48.365  38.743  1.00  0.00      A1   H
ATOM   1627  HE3 MET A  52      70.063  46.728  38.293  1.00  0.00      A1   H
ATOM   1628  C   MET A  52      64.048  44.780  36.346  1.00  0.00      A1   C
ATOM   1629  O   MET A  52      64.165  44.511  35.203  1.00  0.00      A1   O
ATOM   1630  N   VAL A  53      63.314  43.991  37.179  1.00  0.00      A1   N
ATOM   1631  HN  VAL A  53      63.294  44.325  38.118  1.00  0.00      A1   H
ATOM   1632  CA  VAL A  53      62.748  42.683  36.836  1.00  0.00      A1   C
ATOM   1633  HA  VAL A  53      63.063  42.424  35.836  1.00  0.00      A1   H
ATOM   1634  CB  VAL A  53      62.965  41.664  37.881  1.00  0.00      A1   C
ATOM   1635  HB  VAL A  53      62.409  41.919  38.808  1.00  0.00      A1   H
ATOM   1636  CG1 VAL A  53      62.344  40.300  37.651  1.00  0.00      A1   C
ATOM   1637 HG11 VAL A  53      62.493  39.631  38.525  1.00  0.00      A1   H
ATOM   1638 HG12 VAL A  53      61.241  40.281  37.525  1.00  0.00      A1   H
ATOM   1639 HG13 VAL A  53      62.853  39.859  36.767  1.00  0.00      A1   H
ATOM   1640  CG2 VAL A  53      64.410  41.523  38.141  1.00  0.00      A1   C
ATOM   1641 HG21 VAL A  53      65.001  41.414  37.207  1.00  0.00      A1   H
ATOM   1642 HG22 VAL A  53      64.958  42.383  38.583  1.00  0.00      A1   H
ATOM   1643 HG23 VAL A  53      64.608  40.698  38.858  1.00  0.00      A1   H
ATOM   1644  C   VAL A  53      61.282  42.684  36.393  1.00  0.00      A1   C
ATOM   1645  O   VAL A  53      60.872  41.903  35.528  1.00  0.00      A1   O
ATOM   1646  N   PHE A  54      60.368  43.555  36.940  1.00  0.00      A1   N
ATOM   1647  HN  PHE A  54      60.682  44.204  37.628  1.00  0.00      A1   H
ATOM   1648  CA  PHE A  54      58.966  43.600  36.600  1.00  0.00      A1   C
ATOM   1649  HA  PHE A  54      58.698  42.844  35.877  1.00  0.00      A1   H
ATOM   1650  CB  PHE A  54      58.048  43.398  37.834  1.00  0.00      A1   C
ATOM   1651  HB1 PHE A  54      58.272  44.114  38.654  1.00  0.00      A1   H
ATOM   1652  HB2 PHE A  54      56.977  43.525  37.569  1.00  0.00      A1   H
ATOM   1653  CG  PHE A  54      58.143  42.013  38.375  1.00  0.00      A1   C
ATOM   1654  CD1 PHE A  54      57.208  41.041  38.099  1.00  0.00      A1   C
ATOM   1655  HD1 PHE A  54      56.335  41.167  37.476  1.00  0.00      A1   H
ATOM   1656  CE1 PHE A  54      57.254  39.835  38.656  1.00  0.00      A1   C
ATOM   1657  HE1 PHE A  54      56.548  39.081  38.341  1.00  0.00      A1   H
ATOM   1658  CZ  PHE A  54      58.231  39.464  39.557  1.00  0.00      A1   C
ATOM   1659  HZ  PHE A  54      58.141  38.487  40.007  1.00  0.00      A1   H
ATOM   1660  CD2 PHE A  54      59.156  41.697  39.350  1.00  0.00      A1   C
ATOM   1661  HD2 PHE A  54      59.768  42.579  39.468  1.00  0.00      A1   H
ATOM   1662  CE2 PHE A  54      59.244  40.443  39.861  1.00  0.00      A1   C
ATOM   1663  HE2 PHE A  54      59.968  40.247  40.638  1.00  0.00      A1   H
ATOM   1664  C   PHE A  54      58.575  44.846  35.825  1.00  0.00      A1   C
ATOM   1665  O   PHE A  54      57.536  44.847  35.146  1.00  0.00      A1   O
ATOM   1666  N   PHE A  55      59.358  45.958  35.843  1.00  0.00      A1   N
ATOM   1667  HN  PHE A  55      60.053  46.074  36.549  1.00  0.00      A1   H
ATOM   1668  CA  PHE A  55      58.870  47.112  35.088  1.00  0.00      A1   C
ATOM   1669  HA  PHE A  55      57.858  47.469  35.212  1.00  0.00      A1   H
ATOM   1670  CB  PHE A  55      59.688  48.402  35.365  1.00  0.00      A1   C
ATOM   1671  HB1 PHE A  55      59.636  48.583  36.460  1.00  0.00      A1   H
ATOM   1672  HB2 PHE A  55      60.717  48.132  35.046  1.00  0.00      A1   H
ATOM   1673  CG  PHE A  55      59.402  49.713  34.668  1.00  0.00      A1   C
ATOM   1674  CD1 PHE A  55      60.209  50.115  33.585  1.00  0.00      A1   C
ATOM   1675  HD1 PHE A  55      60.983  49.460  33.213  1.00  0.00      A1   H
ATOM   1676  CE1 PHE A  55      59.918  51.320  32.928  1.00  0.00      A1   C
ATOM   1677  HE1 PHE A  55      60.632  51.589  32.164  1.00  0.00      A1   H
ATOM   1678  CZ  PHE A  55      58.788  52.031  33.218  1.00  0.00      A1   C
ATOM   1679  HZ  PHE A  55      58.461  52.905  32.673  1.00  0.00      A1   H
ATOM   1680  CD2 PHE A  55      58.279  50.480  35.067  1.00  0.00      A1   C
ATOM   1681  HD2 PHE A  55      57.687  49.952  35.801  1.00  0.00      A1   H
ATOM   1682  CE2 PHE A  55      57.946  51.603  34.280  1.00  0.00      A1   C
ATOM   1683  HE2 PHE A  55      57.018  52.107  34.503  1.00  0.00      A1   H
ATOM   1684  C   PHE A  55      58.924  46.911  33.554  1.00  0.00      A1   C
ATOM   1685  O   PHE A  55      57.865  47.154  32.989  1.00  0.00      A1   O
ATOM   1686  N   PRO A  56      59.940  46.297  32.904  1.00  0.00      A1   N
ATOM   1687  CD  PRO A  56      59.503  45.297  31.880  1.00  0.00      A1   C
ATOM   1688  HD1 PRO A  56      59.162  45.783  30.941  1.00  0.00      A1   H
ATOM   1689  HD2 PRO A  56      58.670  44.714  32.326  1.00  0.00      A1   H
ATOM   1690  CA  PRO A  56      61.254  46.028  33.392  1.00  0.00      A1   C
ATOM   1691  HA  PRO A  56      61.370  46.186  34.454  1.00  0.00      A1   H
ATOM   1692  CB  PRO A  56      61.556  44.561  32.950  1.00  0.00      A1   C
ATOM   1693  HB1 PRO A  56      62.637  44.346  32.814  1.00  0.00      A1   H
ATOM   1694  HB2 PRO A  56      61.099  43.928  33.740  1.00  0.00      A1   H
ATOM   1695  CG  PRO A  56      60.714  44.362  31.707  1.00  0.00      A1   C
ATOM   1696  HG1 PRO A  56      61.228  44.535  30.737  1.00  0.00      A1   H
ATOM   1697  HG2 PRO A  56      60.383  43.302  31.709  1.00  0.00      A1   H
ATOM   1698  C   PRO A  56      62.305  46.945  32.698  1.00  0.00      A1   C
ATOM   1699  O   PRO A  56      62.113  47.324  31.506  1.00  0.00      A1   O
ATOM   1700  N   ILE A  57      63.278  47.505  33.494  1.00  0.00      A1   N
ATOM   1701  HN  ILE A  57      63.351  47.196  34.439  1.00  0.00      A1   H
ATOM   1702  CA  ILE A  57      64.439  48.213  32.989  1.00  0.00      A1   C
ATOM   1703  HA  ILE A  57      64.017  48.827  32.206  1.00  0.00      A1   H
ATOM   1704  CB  ILE A  57      65.173  49.034  33.989  1.00  0.00      A1   C
ATOM   1705  HB  ILE A  57      65.611  48.341  34.739  1.00  0.00      A1   H
ATOM   1706  CG2 ILE A  57      66.364  49.806  33.355  1.00  0.00      A1   C
ATOM   1707 HG21 ILE A  57      66.944  49.232  32.601  1.00  0.00      A1   H
ATOM   1708 HG22 ILE A  57      65.957  50.701  32.837  1.00  0.00      A1   H
ATOM   1709 HG23 ILE A  57      67.110  49.979  34.160  1.00  0.00      A1   H
ATOM   1710  CG1 ILE A  57      64.296  50.002  34.771  1.00  0.00      A1   C
ATOM   1711 HG11 ILE A  57      63.869  50.788  34.112  1.00  0.00      A1   H
ATOM   1712 HG12 ILE A  57      63.411  49.452  35.155  1.00  0.00      A1   H
ATOM   1713  CD  ILE A  57      64.991  50.576  35.994  1.00  0.00      A1   C
ATOM   1714  HD1 ILE A  57      64.374  51.358  36.486  1.00  0.00      A1   H
ATOM   1715  HD2 ILE A  57      65.215  49.779  36.734  1.00  0.00      A1   H
ATOM   1716  HD3 ILE A  57      65.983  51.057  35.856  1.00  0.00      A1   H
ATOM   1717  C   ILE A  57      65.404  47.342  32.197  1.00  0.00      A1   C
ATOM   1718  O   ILE A  57      65.850  47.550  31.094  1.00  0.00      A1   O
ATOM   1719  N   ALA A  58      65.660  46.167  32.790  1.00  0.00      A1   N
ATOM   1720  HN  ALA A  58      65.210  46.110  33.678  1.00  0.00      A1   H
ATOM   1721  CA  ALA A  58      66.644  45.200  32.384  1.00  0.00      A1   C
ATOM   1722  HA  ALA A  58      67.530  45.778  32.167  1.00  0.00      A1   H
ATOM   1723  CB  ALA A  58      66.879  44.266  33.648  1.00  0.00      A1   C
ATOM   1724  HB1 ALA A  58      66.986  44.826  34.602  1.00  0.00      A1   H
ATOM   1725  HB2 ALA A  58      66.038  43.548  33.761  1.00  0.00      A1   H
ATOM   1726  HB3 ALA A  58      67.866  43.787  33.473  1.00  0.00      A1   H
ATOM   1727  C   ALA A  58      66.150  44.366  31.218  1.00  0.00      A1   C
ATOM   1728  O   ALA A  58      64.929  44.351  30.895  1.00  0.00      A1   O
ATOM   1729  N   ASP A  59      67.039  43.685  30.503  1.00  0.00      A1   N
ATOM   1730  HN  ASP A  59      67.949  44.023  30.727  1.00  0.00      A1   H
ATOM   1731  CA  ASP A  59      66.698  42.734  29.382  1.00  0.00      A1   C
ATOM   1732  HA  ASP A  59      65.625  42.637  29.312  1.00  0.00      A1   H
ATOM   1733  CB  ASP A  59      67.195  43.070  28.008  1.00  0.00      A1   C
ATOM   1734  HB1 ASP A  59      68.268  43.346  27.925  1.00  0.00      A1   H
ATOM   1735  HB2 ASP A  59      66.822  42.341  27.258  1.00  0.00      A1   H
ATOM   1736  CG  ASP A  59      66.455  44.279  27.611  1.00  0.00      A1   C
ATOM   1737  OD1 ASP A  59      65.392  44.212  26.941  1.00  0.00      A1   O
ATOM   1738  OD2 ASP A  59      66.981  45.384  27.933  1.00  0.00      A1   O
ATOM   1739  C   ASP A  59      67.147  41.406  29.799  1.00  0.00      A1   C
ATOM   1740  O   ASP A  59      67.904  41.297  30.727  1.00  0.00      A1   O
ATOM   1741  N   LYS A  60      66.562  40.369  29.186  1.00  0.00      A1   N
ATOM   1742  HN  LYS A  60      65.773  40.613  28.628  1.00  0.00      A1   H
ATOM   1743  CA  LYS A  60      66.754  38.933  29.226  1.00  0.00      A1   C
ATOM   1744  HA  LYS A  60      66.334  38.683  30.189  1.00  0.00      A1   H
ATOM   1745  CB  LYS A  60      66.084  38.194  28.103  1.00  0.00      A1   C
ATOM   1746  HB1 LYS A  60      66.234  37.094  28.077  1.00  0.00      A1   H
ATOM   1747  HB2 LYS A  60      65.017  38.485  28.207  1.00  0.00      A1   H
ATOM   1748  CG  LYS A  60      66.394  38.602  26.653  1.00  0.00      A1   C
ATOM   1749  HG1 LYS A  60      66.360  39.701  26.489  1.00  0.00      A1   H
ATOM   1750  HG2 LYS A  60      67.464  38.366  26.468  1.00  0.00      A1   H
ATOM   1751  CD  LYS A  60      65.593  37.853  25.629  1.00  0.00      A1   C
ATOM   1752  HD1 LYS A  60      66.203  37.854  24.700  1.00  0.00      A1   H
ATOM   1753  HD2 LYS A  60      65.540  36.773  25.887  1.00  0.00      A1   H
ATOM   1754  CE  LYS A  60      64.096  38.291  25.461  1.00  0.00      A1   C
ATOM   1755  HE1 LYS A  60      63.635  38.312  26.471  1.00  0.00      A1   H
ATOM   1756  HE2 LYS A  60      64.051  39.312  25.023  1.00  0.00      A1   H
ATOM   1757  NZ  LYS A  60      63.382  37.350  24.637  1.00  0.00      A1   N
ATOM   1758  HZ1 LYS A  60      63.263  36.554  25.295  1.00  0.00      A1   H
ATOM   1759  HZ2 LYS A  60      62.542  37.830  24.254  1.00  0.00      A1   H
ATOM   1760  HZ3 LYS A  60      64.072  37.143  23.887  1.00  0.00      A1   H
ATOM   1761  C   LYS A  60      68.208  38.442  29.219  1.00  0.00      A1   C
ATOM   1762  O   LYS A  60      69.136  39.068  28.666  1.00  0.00      A1   O
ATOM   1763  N   LEU A  61      68.386  37.287  29.809  1.00  0.00      A1   N
ATOM   1764  HN  LEU A  61      67.625  36.724  30.120  1.00  0.00      A1   H
ATOM   1765  CA  LEU A  61      69.694  36.720  29.913  1.00  0.00      A1   C
ATOM   1766  HA  LEU A  61      70.367  37.544  30.095  1.00  0.00      A1   H
ATOM   1767  CB  LEU A  61      69.872  35.786  31.082  1.00  0.00      A1   C
ATOM   1768  HB1 LEU A  61      69.255  34.879  30.904  1.00  0.00      A1   H
ATOM   1769  HB2 LEU A  61      70.931  35.455  31.136  1.00  0.00      A1   H
ATOM   1770  CG  LEU A  61      69.709  36.405  32.480  1.00  0.00      A1   C
ATOM   1771  HG  LEU A  61      68.635  36.683  32.539  1.00  0.00      A1   H
ATOM   1772  CD1 LEU A  61      69.836  35.399  33.551  1.00  0.00      A1   C
ATOM   1773 HD11 LEU A  61      70.886  35.097  33.759  1.00  0.00      A1   H
ATOM   1774 HD12 LEU A  61      69.475  35.862  34.494  1.00  0.00      A1   H
ATOM   1775 HD13 LEU A  61      69.332  34.467  33.219  1.00  0.00      A1   H
ATOM   1776  CD2 LEU A  61      70.676  37.567  32.795  1.00  0.00      A1   C
ATOM   1777 HD21 LEU A  61      71.736  37.236  32.807  1.00  0.00      A1   H
ATOM   1778 HD22 LEU A  61      70.602  38.336  31.996  1.00  0.00      A1   H
ATOM   1779 HD23 LEU A  61      70.424  37.954  33.806  1.00  0.00      A1   H
ATOM   1780  C   LEU A  61      70.145  35.874  28.710  1.00  0.00      A1   C
ATOM   1781  O   LEU A  61      71.347  35.473  28.679  1.00  0.00      A1   O
ATOM   1782  C   SER A  62      69.600  35.775  25.378  1.00  0.00      A1   C
ATOM   1783  OT1 SER A  62      70.658  35.830  24.638  1.00  0.00      A1   O
ATOM   1784  OT2 SER A  62      68.476  36.324  25.050  1.00  0.00      A1   O
ATOM   1785  N   SER A  62      69.367  35.660  27.690  1.00  0.00      A1   N
ATOM   1786  HN  SER A  62      68.438  36.022  27.713  1.00  0.00      A1   H
ATOM   1787  CA  SER A  62      69.653  34.814  26.587  1.00  0.00      A1   C
ATOM   1788  HA  SER A  62      70.627  34.346  26.604  1.00  0.00      A1   H
ATOM   1789  CB  SER A  62      68.615  33.679  26.493  1.00  0.00      A1   C
ATOM   1790  HB1 SER A  62      68.667  33.205  27.497  1.00  0.00      A1   H
ATOM   1791  HB2 SER A  62      67.605  34.093  26.287  1.00  0.00      A1   H
ATOM   1792  OG  SER A  62      69.035  32.844  25.442  1.00  0.00      A1   O
ATOM   1793  HG1 SER A  62      68.573  32.002  25.458  1.00  0.00      A1   H
ATOM   1794  N   MET B   1      41.294  71.142  31.022  1.00  0.00      B0   N
ATOM   1795  HT1 MET B   1      42.283  71.326  31.285  1.00  0.00      B0   H
ATOM   1796  HT2 MET B   1      41.194  70.732  30.072  1.00  0.00      B0   H
ATOM   1797  HT3 MET B   1      40.942  72.120  31.008  1.00  0.00      B0   H
ATOM   1798  CA  MET B   1      40.640  70.468  32.058  1.00  0.00      B0   C
ATOM   1799  HA  MET B   1      41.171  69.528  32.070  1.00  0.00      B0   H
ATOM   1800  CB  MET B   1      40.794  71.135  33.539  1.00  0.00      B0   C
ATOM   1801  HB1 MET B   1      41.876  71.387  33.561  1.00  0.00      B0   H
ATOM   1802  HB2 MET B   1      40.193  72.057  33.685  1.00  0.00      B0   H
ATOM   1803  CG  MET B   1      40.490  70.218  34.652  1.00  0.00      B0   C
ATOM   1804  HG1 MET B   1      39.655  69.549  34.353  1.00  0.00      B0   H
ATOM   1805  HG2 MET B   1      41.406  69.610  34.812  1.00  0.00      B0   H
ATOM   1806  SD  MET B   1      40.115  71.028  36.218  1.00  0.00      B0   S
ATOM   1807  CE  MET B   1      41.852  71.357  36.532  1.00  0.00      B0   C
ATOM   1808  HE1 MET B   1      42.371  71.461  35.555  1.00  0.00      B0   H
ATOM   1809  HE2 MET B   1      41.997  72.290  37.118  1.00  0.00      B0   H
ATOM   1810  HE3 MET B   1      42.389  70.497  36.985  1.00  0.00      B0   H
ATOM   1811  C   MET B   1      39.153  70.084  31.748  1.00  0.00      B0   C
ATOM   1812  O   MET B   1      38.303  70.899  31.420  1.00  0.00      B0   O
ATOM   1813  N   ASP B   2      38.881  68.782  31.843  1.00  0.00      B0   N
ATOM   1814  HN  ASP B   2      39.596  68.162  32.155  1.00  0.00      B0   H
ATOM   1815  CA  ASP B   2      37.574  68.165  31.569  1.00  0.00      B0   C
ATOM   1816  HA  ASP B   2      37.191  68.506  30.618  1.00  0.00      B0   H
ATOM   1817  CB  ASP B   2      37.891  66.625  31.398  1.00  0.00      B0   C
ATOM   1818  HB1 ASP B   2      38.431  66.296  32.312  1.00  0.00      B0   H
ATOM   1819  HB2 ASP B   2      36.993  65.999  31.205  1.00  0.00      B0   H
ATOM   1820  CG  ASP B   2      38.737  66.386  30.205  1.00  0.00      B0   C
ATOM   1821  OD1 ASP B   2      39.906  65.930  30.350  1.00  0.00      B0   O
ATOM   1822  OD2 ASP B   2      38.299  66.675  29.069  1.00  0.00      B0   O
ATOM   1823  C   ASP B   2      36.727  68.380  32.736  1.00  0.00      B0   C
ATOM   1824  O   ASP B   2      37.210  68.659  33.894  1.00  0.00      B0   O
ATOM   1825  N   LEU B   3      35.389  68.426  32.643  1.00  0.00      B0   N
ATOM   1826  HN  LEU B   3      34.955  67.886  31.926  1.00  0.00      B0   H
ATOM   1827  CA  LEU B   3      34.422  69.017  33.523  1.00  0.00      B0   C
ATOM   1828  HA  LEU B   3      34.930  69.859  33.968  1.00  0.00      B0   H
ATOM   1829  CB  LEU B   3      33.032  69.241  32.800  1.00  0.00      B0   C
ATOM   1830  HB1 LEU B   3      33.309  69.874  31.930  1.00  0.00      B0   H
ATOM   1831  HB2 LEU B   3      32.797  68.280  32.295  1.00  0.00      B0   H
ATOM   1832  CG  LEU B   3      31.796  69.771  33.676  1.00  0.00      B0   C
ATOM   1833  HG  LEU B   3      31.753  68.940  34.412  1.00  0.00      B0   H
ATOM   1834  CD1 LEU B   3      32.048  71.048  34.351  1.00  0.00      B0   C
ATOM   1835 HD11 LEU B   3      32.202  71.901  33.657  1.00  0.00      B0   H
ATOM   1836 HD12 LEU B   3      31.177  71.162  35.032  1.00  0.00      B0   H
ATOM   1837 HD13 LEU B   3      32.852  70.945  35.111  1.00  0.00      B0   H
ATOM   1838  CD2 LEU B   3      30.484  69.658  32.771  1.00  0.00      B0   C
ATOM   1839 HD21 LEU B   3      29.574  69.513  33.391  1.00  0.00      B0   H
ATOM   1840 HD22 LEU B   3      30.296  70.566  32.160  1.00  0.00      B0   H
ATOM   1841 HD23 LEU B   3      30.559  68.732  32.162  1.00  0.00      B0   H
ATOM   1842  C   LEU B   3      34.189  68.053  34.640  1.00  0.00      B0   C
ATOM   1843  O   LEU B   3      34.052  68.426  35.816  1.00  0.00      B0   O
ATOM   1844  N   ALA B   4      34.365  66.752  34.385  1.00  0.00      B0   N
ATOM   1845  HN  ALA B   4      34.487  66.376  33.470  1.00  0.00      B0   H
ATOM   1846  CA  ALA B   4      34.458  65.720  35.394  1.00  0.00      B0   C
ATOM   1847  HA  ALA B   4      33.560  65.652  35.989  1.00  0.00      B0   H
ATOM   1848  CB  ALA B   4      34.460  64.412  34.766  1.00  0.00      B0   C
ATOM   1849  HB1 ALA B   4      33.615  64.376  34.046  1.00  0.00      B0   H
ATOM   1850  HB2 ALA B   4      35.482  64.282  34.348  1.00  0.00      B0   H
ATOM   1851  HB3 ALA B   4      34.335  63.574  35.484  1.00  0.00      B0   H
ATOM   1852  C   ALA B   4      35.622  65.877  36.428  1.00  0.00      B0   C
ATOM   1853  O   ALA B   4      35.394  66.003  37.614  1.00  0.00      B0   O
ATOM   1854  N   THR B   5      36.847  66.252  35.902  1.00  0.00      B0   N
ATOM   1855  HN  THR B   5      36.849  66.414  34.919  1.00  0.00      B0   H
ATOM   1856  CA  THR B   5      38.128  66.577  36.534  1.00  0.00      B0   C
ATOM   1857  HA  THR B   5      38.346  65.662  37.064  1.00  0.00      B0   H
ATOM   1858  CB  THR B   5      39.334  66.874  35.597  1.00  0.00      B0   C
ATOM   1859  HB  THR B   5      39.189  67.843  35.074  1.00  0.00      B0   H
ATOM   1860  OG1 THR B   5      39.357  65.921  34.515  1.00  0.00      B0   O
ATOM   1861  HG1 THR B   5      40.019  66.268  33.912  1.00  0.00      B0   H
ATOM   1862  CG2 THR B   5      40.691  66.933  36.299  1.00  0.00      B0   C
ATOM   1863 HG21 THR B   5      40.804  67.864  36.896  1.00  0.00      B0   H
ATOM   1864 HG22 THR B   5      40.776  66.131  37.064  1.00  0.00      B0   H
ATOM   1865 HG23 THR B   5      41.535  66.917  35.576  1.00  0.00      B0   H
ATOM   1866  C   THR B   5      37.986  67.744  37.540  1.00  0.00      B0   C
ATOM   1867  O   THR B   5      38.501  67.715  38.640  1.00  0.00      B0   O
ATOM   1868  N   LEU B   6      37.275  68.817  37.092  1.00  0.00      B0   N
ATOM   1869  HN  LEU B   6      36.765  68.852  36.236  1.00  0.00      B0   H
ATOM   1870  CA  LEU B   6      37.194  70.054  37.859  1.00  0.00      B0   C
ATOM   1871  HA  LEU B   6      38.153  70.440  38.173  1.00  0.00      B0   H
ATOM   1872  CB  LEU B   6      36.467  71.088  36.908  1.00  0.00      B0   C
ATOM   1873  HB1 LEU B   6      36.950  71.282  35.926  1.00  0.00      B0   H
ATOM   1874  HB2 LEU B   6      35.467  70.666  36.669  1.00  0.00      B0   H
ATOM   1875  CG  LEU B   6      36.295  72.516  37.481  1.00  0.00      B0   C
ATOM   1876  HG  LEU B   6      35.923  72.464  38.527  1.00  0.00      B0   H
ATOM   1877  CD1 LEU B   6      37.588  73.303  37.557  1.00  0.00      B0   C
ATOM   1878 HD11 LEU B   6      37.930  73.488  36.516  1.00  0.00      B0   H
ATOM   1879 HD12 LEU B   6      37.425  74.297  38.025  1.00  0.00      B0   H
ATOM   1880 HD13 LEU B   6      38.410  72.734  38.041  1.00  0.00      B0   H
ATOM   1881  CD2 LEU B   6      35.242  73.327  36.756  1.00  0.00      B0   C
ATOM   1882 HD21 LEU B   6      35.347  73.338  35.650  1.00  0.00      B0   H
ATOM   1883 HD22 LEU B   6      34.218  72.943  36.954  1.00  0.00      B0   H
ATOM   1884 HD23 LEU B   6      35.308  74.371  37.131  1.00  0.00      B0   H
ATOM   1885  C   LEU B   6      36.369  69.891  39.088  1.00  0.00      B0   C
ATOM   1886  O   LEU B   6      36.742  70.239  40.141  1.00  0.00      B0   O
ATOM   1887  N   LEU B   7      35.191  69.212  38.947  1.00  0.00      B0   N
ATOM   1888  HN  LEU B   7      34.918  68.867  38.052  1.00  0.00      B0   H
ATOM   1889  CA  LEU B   7      34.374  68.776  40.078  1.00  0.00      B0   C
ATOM   1890  HA  LEU B   7      33.984  69.637  40.600  1.00  0.00      B0   H
ATOM   1891  CB  LEU B   7      33.169  68.012  39.528  1.00  0.00      B0   C
ATOM   1892  HB1 LEU B   7      33.554  67.118  38.992  1.00  0.00      B0   H
ATOM   1893  HB2 LEU B   7      32.484  67.657  40.328  1.00  0.00      B0   H
ATOM   1894  CG  LEU B   7      32.365  68.859  38.572  1.00  0.00      B0   C
ATOM   1895  HG  LEU B   7      33.134  69.266  37.880  1.00  0.00      B0   H
ATOM   1896  CD1 LEU B   7      31.266  68.053  37.726  1.00  0.00      B0   C
ATOM   1897 HD11 LEU B   7      30.392  68.699  37.493  1.00  0.00      B0   H
ATOM   1898 HD12 LEU B   7      31.851  67.642  36.876  1.00  0.00      B0   H
ATOM   1899 HD13 LEU B   7      30.898  67.226  38.370  1.00  0.00      B0   H
ATOM   1900  CD2 LEU B   7      31.767  70.072  39.217  1.00  0.00      B0   C
ATOM   1901 HD21 LEU B   7      31.152  70.691  38.530  1.00  0.00      B0   H
ATOM   1902 HD22 LEU B   7      31.127  69.842  40.096  1.00  0.00      B0   H
ATOM   1903 HD23 LEU B   7      32.556  70.774  39.561  1.00  0.00      B0   H
ATOM   1904  C   LEU B   7      35.069  67.754  40.971  1.00  0.00      B0   C
ATOM   1905  O   LEU B   7      35.015  67.870  42.219  1.00  0.00      B0   O
ATOM   1906  N   GLY B   8      35.906  66.885  40.418  1.00  0.00      B0   N
ATOM   1907  HN  GLY B   8      35.949  66.912  39.422  1.00  0.00      B0   H
ATOM   1908  CA  GLY B   8      36.797  65.968  41.165  1.00  0.00      B0   C
ATOM   1909  HA1 GLY B   8      36.276  65.444  41.953  1.00  0.00      B0   H
ATOM   1910  HA2 GLY B   8      37.251  65.251  40.496  1.00  0.00      B0   H
ATOM   1911  C   GLY B   8      37.965  66.598  41.823  1.00  0.00      B0   C
ATOM   1912  O   GLY B   8      38.410  66.221  42.898  1.00  0.00      B0   O
ATOM   1913  N   LEU B   9      38.454  67.744  41.274  1.00  0.00      B0   N
ATOM   1914  HN  LEU B   9      38.089  67.927  40.365  1.00  0.00      B0   H
ATOM   1915  CA  LEU B   9      39.407  68.560  41.994  1.00  0.00      B0   C
ATOM   1916  HA  LEU B   9      40.135  67.918  42.466  1.00  0.00      B0   H
ATOM   1917  CB  LEU B   9      40.021  69.561  41.029  1.00  0.00      B0   C
ATOM   1918  HB1 LEU B   9      39.911  69.133  40.010  1.00  0.00      B0   H
ATOM   1919  HB2 LEU B   9      39.384  70.470  40.977  1.00  0.00      B0   H
ATOM   1920  CG  LEU B   9      41.369  70.094  41.470  1.00  0.00      B0   C
ATOM   1921  HG  LEU B   9      41.455  70.239  42.569  1.00  0.00      B0   H
ATOM   1922  CD1 LEU B   9      42.453  69.063  41.143  1.00  0.00      B0   C
ATOM   1923 HD11 LEU B   9      42.350  68.088  41.666  1.00  0.00      B0   H
ATOM   1924 HD12 LEU B   9      42.367  68.714  40.092  1.00  0.00      B0   H
ATOM   1925 HD13 LEU B   9      43.408  69.534  41.459  1.00  0.00      B0   H
ATOM   1926  CD2 LEU B   9      41.591  71.445  40.867  1.00  0.00      B0   C
ATOM   1927 HD21 LEU B   9      40.838  72.199  41.180  1.00  0.00      B0   H
ATOM   1928 HD22 LEU B   9      42.620  71.770  41.134  1.00  0.00      B0   H
ATOM   1929 HD23 LEU B   9      41.529  71.416  39.759  1.00  0.00      B0   H
ATOM   1930  C   LEU B   9      38.662  69.319  43.166  1.00  0.00      B0   C
ATOM   1931  O   LEU B   9      39.251  69.504  44.264  1.00  0.00      B0   O
ATOM   1932  N   ILE B  10      37.351  69.657  43.026  1.00  0.00      B0   N
ATOM   1933  HN  ILE B  10      36.726  69.590  42.252  1.00  0.00      B0   H
ATOM   1934  CA  ILE B  10      36.605  70.085  44.288  1.00  0.00      B0   C
ATOM   1935  HA  ILE B  10      37.281  70.755  44.799  1.00  0.00      B0   H
ATOM   1936  CB  ILE B  10      35.390  70.800  43.878  1.00  0.00      B0   C
ATOM   1937  HB  ILE B  10      34.699  70.193  43.255  1.00  0.00      B0   H
ATOM   1938  CG2 ILE B  10      34.642  71.290  45.090  1.00  0.00      B0   C
ATOM   1939 HG21 ILE B  10      35.330  71.771  45.818  1.00  0.00      B0   H
ATOM   1940 HG22 ILE B  10      33.832  71.991  44.794  1.00  0.00      B0   H
ATOM   1941 HG23 ILE B  10      34.137  70.474  45.650  1.00  0.00      B0   H
ATOM   1942  CG1 ILE B  10      35.756  72.048  42.997  1.00  0.00      B0   C
ATOM   1943 HG11 ILE B  10      36.317  72.762  43.635  1.00  0.00      B0   H
ATOM   1944 HG12 ILE B  10      36.496  71.838  42.196  1.00  0.00      B0   H
ATOM   1945  CD  ILE B  10      34.544  72.741  42.352  1.00  0.00      B0   C
ATOM   1946  HD1 ILE B  10      34.675  73.804  42.055  1.00  0.00      B0   H
ATOM   1947  HD2 ILE B  10      34.220  72.213  41.430  1.00  0.00      B0   H
ATOM   1948  HD3 ILE B  10      33.801  72.810  43.175  1.00  0.00      B0   H
ATOM   1949  C   ILE B  10      36.496  68.993  45.341  1.00  0.00      B0   C
ATOM   1950  O   ILE B  10      36.642  69.300  46.546  1.00  0.00      B0   O
ATOM   1951  N   GLY B  11      36.481  67.721  44.992  1.00  0.00      B0   N
ATOM   1952  HN  GLY B  11      36.319  67.560  44.021  1.00  0.00      B0   H
ATOM   1953  CA  GLY B  11      36.676  66.698  45.972  1.00  0.00      B0   C
ATOM   1954  HA1 GLY B  11      36.017  66.921  46.798  1.00  0.00      B0   H
ATOM   1955  HA2 GLY B  11      36.484  65.760  45.472  1.00  0.00      B0   H
ATOM   1956  C   GLY B  11      38.072  66.559  46.526  1.00  0.00      B0   C
ATOM   1957  O   GLY B  11      38.239  66.334  47.711  1.00  0.00      B0   O
ATOM   1958  N   GLY B  12      39.104  66.780  45.713  1.00  0.00      B0   N
ATOM   1959  HN  GLY B  12      39.002  66.815  44.722  1.00  0.00      B0   H
ATOM   1960  CA  GLY B  12      40.476  66.944  46.214  1.00  0.00      B0   C
ATOM   1961  HA1 GLY B  12      40.815  66.024  46.667  1.00  0.00      B0   H
ATOM   1962  HA2 GLY B  12      41.040  67.180  45.322  1.00  0.00      B0   H
ATOM   1963  C   GLY B  12      40.694  67.993  47.279  1.00  0.00      B0   C
ATOM   1964  O   GLY B  12      41.274  67.781  48.359  1.00  0.00      B0   O
ATOM   1965  N   PHE B  13      40.095  69.239  47.009  1.00  0.00      B0   N
ATOM   1966  HN  PHE B  13      39.716  69.287  46.089  1.00  0.00      B0   H
ATOM   1967  CA  PHE B  13      39.916  70.330  47.918  1.00  0.00      B0   C
ATOM   1968  HA  PHE B  13      40.855  70.662  48.336  1.00  0.00      B0   H
ATOM   1969  CB  PHE B  13      39.302  71.519  47.239  1.00  0.00      B0   C
ATOM   1970  HB1 PHE B  13      40.028  71.822  46.455  1.00  0.00      B0   H
ATOM   1971  HB2 PHE B  13      38.429  71.176  46.644  1.00  0.00      B0   H
ATOM   1972  CG  PHE B  13      39.082  72.716  48.145  1.00  0.00      B0   C
ATOM   1973  CD1 PHE B  13      37.845  73.296  48.100  1.00  0.00      B0   C
ATOM   1974  HD1 PHE B  13      37.005  72.727  47.729  1.00  0.00      B0   H
ATOM   1975  CE1 PHE B  13      37.654  74.599  48.620  1.00  0.00      B0   C
ATOM   1976  HE1 PHE B  13      36.682  74.999  48.371  1.00  0.00      B0   H
ATOM   1977  CZ  PHE B  13      38.720  75.272  49.277  1.00  0.00      B0   C
ATOM   1978  HZ  PHE B  13      38.687  76.256  49.720  1.00  0.00      B0   H
ATOM   1979  CD2 PHE B  13      40.094  73.323  48.888  1.00  0.00      B0   C
ATOM   1980  HD2 PHE B  13      41.002  72.740  48.855  1.00  0.00      B0   H
ATOM   1981  CE2 PHE B  13      39.943  74.571  49.450  1.00  0.00      B0   C
ATOM   1982  HE2 PHE B  13      40.791  75.033  49.935  1.00  0.00      B0   H
ATOM   1983  C   PHE B  13      39.136  69.910  49.216  1.00  0.00      B0   C
ATOM   1984  O   PHE B  13      39.459  70.377  50.252  1.00  0.00      B0   O
ATOM   1985  N   ALA B  14      38.047  69.049  49.025  1.00  0.00      B0   N
ATOM   1986  HN  ALA B  14      37.779  68.877  48.081  1.00  0.00      B0   H
ATOM   1987  CA  ALA B  14      37.175  68.469  50.026  1.00  0.00      B0   C
ATOM   1988  HA  ALA B  14      36.866  69.371  50.533  1.00  0.00      B0   H
ATOM   1989  CB  ALA B  14      35.838  67.763  49.531  1.00  0.00      B0   C
ATOM   1990  HB1 ALA B  14      35.307  67.462  50.459  1.00  0.00      B0   H
ATOM   1991  HB2 ALA B  14      35.220  68.399  48.862  1.00  0.00      B0   H
ATOM   1992  HB3 ALA B  14      36.050  66.781  49.058  1.00  0.00      B0   H
ATOM   1993  C   ALA B  14      37.955  67.612  50.962  1.00  0.00      B0   C
ATOM   1994  O   ALA B  14      37.811  67.680  52.180  1.00  0.00      B0   O
ATOM   1995  N   PHE B  15      38.879  66.828  50.328  1.00  0.00      B0   N
ATOM   1996  HN  PHE B  15      38.882  66.771  49.333  1.00  0.00      B0   H
ATOM   1997  CA  PHE B  15      39.831  66.096  51.057  1.00  0.00      B0   C
ATOM   1998  HA  PHE B  15      39.425  65.464  51.833  1.00  0.00      B0   H
ATOM   1999  CB  PHE B  15      40.595  65.208  50.058  1.00  0.00      B0   C
ATOM   2000  HB1 PHE B  15      40.578  65.648  49.038  1.00  0.00      B0   H
ATOM   2001  HB2 PHE B  15      41.645  65.159  50.416  1.00  0.00      B0   H
ATOM   2002  CG  PHE B  15      40.217  63.751  49.859  1.00  0.00      B0   C
ATOM   2003  CD1 PHE B  15      38.862  63.366  49.738  1.00  0.00      B0   C
ATOM   2004  HD1 PHE B  15      38.098  64.121  49.848  1.00  0.00      B0   H
ATOM   2005  CE1 PHE B  15      38.400  61.993  49.634  1.00  0.00      B0   C
ATOM   2006  HE1 PHE B  15      37.345  61.783  49.723  1.00  0.00      B0   H
ATOM   2007  CZ  PHE B  15      39.438  60.976  49.455  1.00  0.00      B0   C
ATOM   2008  HZ  PHE B  15      39.156  59.940  49.341  1.00  0.00      B0   H
ATOM   2009  CD2 PHE B  15      41.176  62.671  49.753  1.00  0.00      B0   C
ATOM   2010  HD2 PHE B  15      42.210  62.971  49.842  1.00  0.00      B0   H
ATOM   2011  CE2 PHE B  15      40.783  61.398  49.604  1.00  0.00      B0   C
ATOM   2012  HE2 PHE B  15      41.468  60.586  49.409  1.00  0.00      B0   H
ATOM   2013  C   PHE B  15      40.712  66.956  51.950  1.00  0.00      B0   C
ATOM   2014  O   PHE B  15      40.873  66.634  53.150  1.00  0.00      B0   O
ATOM   2015  N   VAL B  16      41.218  68.157  51.416  1.00  0.00      B0   N
ATOM   2016  HN  VAL B  16      41.078  68.328  50.444  1.00  0.00      B0   H
ATOM   2017  CA  VAL B  16      41.908  69.208  52.268  1.00  0.00      B0   C
ATOM   2018  HA  VAL B  16      42.781  68.727  52.684  1.00  0.00      B0   H
ATOM   2019  CB  VAL B  16      42.435  70.415  51.518  1.00  0.00      B0   C
ATOM   2020  HB  VAL B  16      41.533  70.983  51.203  1.00  0.00      B0   H
ATOM   2021  CG1 VAL B  16      43.428  71.255  52.442  1.00  0.00      B0   C
ATOM   2022 HG11 VAL B  16      43.822  72.137  51.892  1.00  0.00      B0   H
ATOM   2023 HG12 VAL B  16      42.971  71.496  53.425  1.00  0.00      B0   H
ATOM   2024 HG13 VAL B  16      44.364  70.687  52.632  1.00  0.00      B0   H
ATOM   2025  CG2 VAL B  16      43.210  69.926  50.252  1.00  0.00      B0   C
ATOM   2026 HG21 VAL B  16      44.284  69.776  50.495  1.00  0.00      B0   H
ATOM   2027 HG22 VAL B  16      42.811  69.030  49.730  1.00  0.00      B0   H
ATOM   2028 HG23 VAL B  16      43.226  70.669  49.426  1.00  0.00      B0   H
ATOM   2029  C   VAL B  16      41.085  69.721  53.438  1.00  0.00      B0   C
ATOM   2030  O   VAL B  16      41.476  69.673  54.579  1.00  0.00      B0   O
ATOM   2031  N   ILE B  17      39.788  70.220  53.166  1.00  0.00      B0   N
ATOM   2032  HN  ILE B  17      39.526  70.373  52.216  1.00  0.00      B0   H
ATOM   2033  CA  ILE B  17      38.856  70.761  54.236  1.00  0.00      B0   C
ATOM   2034  HA  ILE B  17      39.376  71.565  54.734  1.00  0.00      B0   H
ATOM   2035  CB  ILE B  17      37.484  71.321  53.837  1.00  0.00      B0   C
ATOM   2036  HB  ILE B  17      36.909  70.511  53.340  1.00  0.00      B0   H
ATOM   2037  CG2 ILE B  17      36.683  71.935  55.086  1.00  0.00      B0   C
ATOM   2038 HG21 ILE B  17      35.828  72.569  54.768  1.00  0.00      B0   H
ATOM   2039 HG22 ILE B  17      36.406  71.114  55.783  1.00  0.00      B0   H
ATOM   2040 HG23 ILE B  17      37.400  72.653  55.537  1.00  0.00      B0   H
ATOM   2041  CG1 ILE B  17      37.811  72.461  52.784  1.00  0.00      B0   C
ATOM   2042 HG11 ILE B  17      38.496  73.169  53.299  1.00  0.00      B0   H
ATOM   2043 HG12 ILE B  17      38.402  72.039  51.944  1.00  0.00      B0   H
ATOM   2044  CD  ILE B  17      36.655  73.169  52.226  1.00  0.00      B0   C
ATOM   2045  HD1 ILE B  17      36.900  73.731  51.299  1.00  0.00      B0   H
ATOM   2046  HD2 ILE B  17      35.857  72.468  51.901  1.00  0.00      B0   H
ATOM   2047  HD3 ILE B  17      36.138  73.938  52.839  1.00  0.00      B0   H
ATOM   2048  C   ILE B  17      38.649  69.759  55.332  1.00  0.00      B0   C
ATOM   2049  O   ILE B  17      38.815  70.003  56.486  1.00  0.00      B0   O
ATOM   2050  N   MET B  18      38.417  68.508  54.923  1.00  0.00      B0   N
ATOM   2051  HN  MET B  18      38.166  68.276  53.987  1.00  0.00      B0   H
ATOM   2052  CA  MET B  18      38.357  67.352  55.830  1.00  0.00      B0   C
ATOM   2053  HA  MET B  18      37.640  67.481  56.627  1.00  0.00      B0   H
ATOM   2054  CB  MET B  18      37.824  66.096  55.062  1.00  0.00      B0   C
ATOM   2055  HB1 MET B  18      36.873  66.459  54.617  1.00  0.00      B0   H
ATOM   2056  HB2 MET B  18      38.500  65.813  54.227  1.00  0.00      B0   H
ATOM   2057  CG  MET B  18      37.591  64.906  56.015  1.00  0.00      B0   C
ATOM   2058  HG1 MET B  18      37.140  64.146  55.342  1.00  0.00      B0   H
ATOM   2059  HG2 MET B  18      38.504  64.631  56.585  1.00  0.00      B0   H
ATOM   2060  SD  MET B  18      36.370  65.051  57.301  1.00  0.00      B0   S
ATOM   2061  CE  MET B  18      36.584  63.304  57.784  1.00  0.00      B0   C
ATOM   2062  HE1 MET B  18      37.540  63.225  58.343  1.00  0.00      B0   H
ATOM   2063  HE2 MET B  18      35.672  63.070  58.373  1.00  0.00      B0   H
ATOM   2064  HE3 MET B  18      36.597  62.573  56.947  1.00  0.00      B0   H
ATOM   2065  C   MET B  18      39.647  67.032  56.560  1.00  0.00      B0   C
ATOM   2066  O   MET B  18      39.512  66.743  57.733  1.00  0.00      B0   O
ATOM   2067  N   ALA B  19      40.860  67.113  55.980  1.00  0.00      B0   N
ATOM   2068  HN  ALA B  19      40.765  66.997  54.994  1.00  0.00      B0   H
ATOM   2069  CA  ALA B  19      42.104  67.059  56.631  1.00  0.00      B0   C
ATOM   2070  HA  ALA B  19      42.101  66.230  57.322  1.00  0.00      B0   H
ATOM   2071  CB  ALA B  19      43.238  66.754  55.563  1.00  0.00      B0   C
ATOM   2072  HB1 ALA B  19      43.711  67.696  55.211  1.00  0.00      B0   H
ATOM   2073  HB2 ALA B  19      44.187  66.394  56.015  1.00  0.00      B0   H
ATOM   2074  HB3 ALA B  19      42.854  66.255  54.647  1.00  0.00      B0   H
ATOM   2075  C   ALA B  19      42.385  68.337  57.626  1.00  0.00      B0   C
ATOM   2076  O   ALA B  19      42.881  68.275  58.760  1.00  0.00      B0   O
ATOM   2077  N   MET B  20      41.984  69.558  57.219  1.00  0.00      B0   N
ATOM   2078  HN  MET B  20      41.552  69.628  56.323  1.00  0.00      B0   H
ATOM   2079  CA  MET B  20      41.975  70.744  58.090  1.00  0.00      B0   C
ATOM   2080  HA  MET B  20      42.989  70.861  58.442  1.00  0.00      B0   H
ATOM   2081  CB  MET B  20      41.609  71.981  57.319  1.00  0.00      B0   C
ATOM   2082  HB1 MET B  20      40.745  71.804  56.643  1.00  0.00      B0   H
ATOM   2083  HB2 MET B  20      41.312  72.819  57.986  1.00  0.00      B0   H
ATOM   2084  CG  MET B  20      42.732  72.494  56.367  1.00  0.00      B0   C
ATOM   2085  HG1 MET B  20      43.602  72.753  57.008  1.00  0.00      B0   H
ATOM   2086  HG2 MET B  20      43.013  71.599  55.773  1.00  0.00      B0   H
ATOM   2087  SD  MET B  20      42.140  73.917  55.505  1.00  0.00      B0   S
ATOM   2088  CE  MET B  20      43.613  74.355  54.566  1.00  0.00      B0   C
ATOM   2089  HE1 MET B  20      44.488  74.449  55.243  1.00  0.00      B0   H
ATOM   2090  HE2 MET B  20      43.975  73.633  53.803  1.00  0.00      B0   H
ATOM   2091  HE3 MET B  20      43.284  75.338  54.166  1.00  0.00      B0   H
ATOM   2092  C   MET B  20      40.995  70.474  59.294  1.00  0.00      B0   C
ATOM   2093  O   MET B  20      41.236  71.068  60.311  1.00  0.00      B0   O
ATOM   2094  N   VAL B  21      39.946  69.644  59.117  1.00  0.00      B0   N
ATOM   2095  HN  VAL B  21      39.690  69.312  58.212  1.00  0.00      B0   H
ATOM   2096  CA  VAL B  21      38.995  69.498  60.167  1.00  0.00      B0   C
ATOM   2097  HA  VAL B  21      38.841  70.420  60.709  1.00  0.00      B0   H
ATOM   2098  CB  VAL B  21      37.643  69.193  59.531  1.00  0.00      B0   C
ATOM   2099  HB  VAL B  21      37.927  68.520  58.693  1.00  0.00      B0   H
ATOM   2100  CG1 VAL B  21      36.638  68.505  60.457  1.00  0.00      B0   C
ATOM   2101 HG11 VAL B  21      37.113  67.563  60.804  1.00  0.00      B0   H
ATOM   2102 HG12 VAL B  21      36.286  69.098  61.328  1.00  0.00      B0   H
ATOM   2103 HG13 VAL B  21      35.887  68.149  59.719  1.00  0.00      B0   H
ATOM   2104  CG2 VAL B  21      36.946  70.440  58.987  1.00  0.00      B0   C
ATOM   2105 HG21 VAL B  21      36.742  71.194  59.777  1.00  0.00      B0   H
ATOM   2106 HG22 VAL B  21      37.392  70.889  58.073  1.00  0.00      B0   H
ATOM   2107 HG23 VAL B  21      35.931  70.109  58.680  1.00  0.00      B0   H
ATOM   2108  C   VAL B  21      39.450  68.472  61.114  1.00  0.00      B0   C
ATOM   2109  O   VAL B  21      39.137  68.485  62.316  1.00  0.00      B0   O
ATOM   2110  N   LEU B  22      40.255  67.519  60.634  1.00  0.00      B0   N
ATOM   2111  HN  LEU B  22      40.241  67.560  59.638  1.00  0.00      B0   H
ATOM   2112  CA  LEU B  22      40.959  66.531  61.329  1.00  0.00      B0   C
ATOM   2113  HA  LEU B  22      40.265  66.073  62.018  1.00  0.00      B0   H
ATOM   2114  CB  LEU B  22      41.461  65.627  60.218  1.00  0.00      B0   C
ATOM   2115  HB1 LEU B  22      40.583  65.221  59.672  1.00  0.00      B0   H
ATOM   2116  HB2 LEU B  22      42.205  66.246  59.673  1.00  0.00      B0   H
ATOM   2117  CG  LEU B  22      42.247  64.441  60.739  1.00  0.00      B0   C
ATOM   2118  HG  LEU B  22      43.028  64.834  61.424  1.00  0.00      B0   H
ATOM   2119  CD1 LEU B  22      41.270  63.487  61.566  1.00  0.00      B0   C
ATOM   2120 HD11 LEU B  22      41.260  63.811  62.628  1.00  0.00      B0   H
ATOM   2121 HD12 LEU B  22      40.239  63.459  61.152  1.00  0.00      B0   H
ATOM   2122 HD13 LEU B  22      41.611  62.440  61.713  1.00  0.00      B0   H
ATOM   2123  CD2 LEU B  22      42.961  63.808  59.507  1.00  0.00      B0   C
ATOM   2124 HD21 LEU B  22      42.147  63.441  58.846  1.00  0.00      B0   H
ATOM   2125 HD22 LEU B  22      43.671  64.500  59.004  1.00  0.00      B0   H
ATOM   2126 HD23 LEU B  22      43.516  62.881  59.766  1.00  0.00      B0   H
ATOM   2127  C   LEU B  22      42.069  67.133  62.224  1.00  0.00      B0   C
ATOM   2128  O   LEU B  22      42.255  66.902  63.422  1.00  0.00      B0   O
ATOM   2129  N   GLY B  23      42.823  68.007  61.605  1.00  0.00      B0   N
ATOM   2130  HN  GLY B  23      42.688  68.285  60.657  1.00  0.00      B0   H
ATOM   2131  CA  GLY B  23      43.897  68.752  62.225  1.00  0.00      B0   C
ATOM   2132  HA1 GLY B  23      44.483  68.040  62.787  1.00  0.00      B0   H
ATOM   2133  HA2 GLY B  23      44.518  69.244  61.491  1.00  0.00      B0   H
ATOM   2134  C   GLY B  23      43.387  69.743  63.313  1.00  0.00      B0   C
ATOM   2135  O   GLY B  23      44.038  69.901  64.326  1.00  0.00      B0   O
ATOM   2136  N   GLY B  24      42.286  70.453  63.051  1.00  0.00      B0   N
ATOM   2137  HN  GLY B  24      41.783  70.487  62.190  1.00  0.00      B0   H
ATOM   2138  CA  GLY B  24      41.677  71.433  63.959  1.00  0.00      B0   C
ATOM   2139  HA1 GLY B  24      40.628  71.205  64.079  1.00  0.00      B0   H
ATOM   2140  HA2 GLY B  24      42.097  71.390  64.953  1.00  0.00      B0   H
ATOM   2141  C   GLY B  24      41.837  72.776  63.371  1.00  0.00      B0   C
ATOM   2142  O   GLY B  24      42.655  73.036  62.472  1.00  0.00      B0   O
ATOM   2143  N   SER B  25      41.184  73.674  64.095  1.00  0.00      B0   N
ATOM   2144  HN  SER B  25      40.583  73.360  64.825  1.00  0.00      B0   H
ATOM   2145  CA  SER B  25      41.258  75.097  63.818  1.00  0.00      B0   C
ATOM   2146  HA  SER B  25      40.436  75.488  64.399  1.00  0.00      B0   H
ATOM   2147  CB  SER B  25      42.618  75.767  64.257  1.00  0.00      B0   C
ATOM   2148  HB1 SER B  25      43.343  75.344  63.530  1.00  0.00      B0   H
ATOM   2149  HB2 SER B  25      42.639  76.877  64.210  1.00  0.00      B0   H
ATOM   2150  OG  SER B  25      42.926  75.470  65.621  1.00  0.00      B0   O
ATOM   2151  HG1 SER B  25      43.020  74.515  65.642  1.00  0.00      B0   H
ATOM   2152  C   SER B  25      40.870  75.532  62.401  1.00  0.00      B0   C
ATOM   2153  O   SER B  25      41.641  76.150  61.674  1.00  0.00      B0   O
ATOM   2154  N   ILE B  26      39.694  75.146  61.885  1.00  0.00      B0   N
ATOM   2155  HN  ILE B  26      39.052  74.762  62.543  1.00  0.00      B0   H
ATOM   2156  CA  ILE B  26      39.233  75.260  60.477  1.00  0.00      B0   C
ATOM   2157  HA  ILE B  26      39.999  74.783  59.884  1.00  0.00      B0   H
ATOM   2158  CB  ILE B  26      38.019  74.504  60.186  1.00  0.00      B0   C
ATOM   2159  HB  ILE B  26      38.160  73.450  60.510  1.00  0.00      B0   H
ATOM   2160  CG2 ILE B  26      36.783  75.011  61.024  1.00  0.00      B0   C
ATOM   2161 HG21 ILE B  26      36.998  74.861  62.104  1.00  0.00      B0   H
ATOM   2162 HG22 ILE B  26      36.592  76.075  60.767  1.00  0.00      B0   H
ATOM   2163 HG23 ILE B  26      35.873  74.497  60.647  1.00  0.00      B0   H
ATOM   2164  CG1 ILE B  26      37.609  74.497  58.722  1.00  0.00      B0   C
ATOM   2165 HG11 ILE B  26      36.587  74.145  58.466  1.00  0.00      B0   H
ATOM   2166 HG12 ILE B  26      37.464  75.552  58.406  1.00  0.00      B0   H
ATOM   2167  CD  ILE B  26      38.537  73.700  57.783  1.00  0.00      B0   C
ATOM   2168  HD1 ILE B  26      38.320  74.028  56.744  1.00  0.00      B0   H
ATOM   2169  HD2 ILE B  26      39.612  73.828  58.035  1.00  0.00      B0   H
ATOM   2170  HD3 ILE B  26      38.566  72.592  57.861  1.00  0.00      B0   H
ATOM   2171  C   ILE B  26      39.110  76.696  60.050  1.00  0.00      B0   C
ATOM   2172  O   ILE B  26      38.524  77.580  60.652  1.00  0.00      B0   O
ATOM   2173  N   GLY B  27      39.857  77.146  58.965  1.00  0.00      B0   N
ATOM   2174  HN  GLY B  27      40.429  76.489  58.482  1.00  0.00      B0   H
ATOM   2175  CA  GLY B  27      39.878  78.510  58.531  1.00  0.00      B0   C
ATOM   2176  HA1 GLY B  27      39.864  78.617  57.456  1.00  0.00      B0   H
ATOM   2177  HA2 GLY B  27      38.999  78.991  58.933  1.00  0.00      B0   H
ATOM   2178  C   GLY B  27      41.145  79.218  58.859  1.00  0.00      B0   C
ATOM   2179  O   GLY B  27      41.441  80.276  58.359  1.00  0.00      B0   O
ATOM   2180  N   MET B  28      42.021  78.847  59.832  1.00  0.00      B0   N
ATOM   2181  HN  MET B  28      41.850  77.992  60.315  1.00  0.00      B0   H
ATOM   2182  CA  MET B  28      43.348  79.367  60.077  1.00  0.00      B0   C
ATOM   2183  HA  MET B  28      43.273  80.441  60.167  1.00  0.00      B0   H
ATOM   2184  CB  MET B  28      43.848  78.828  61.399  1.00  0.00      B0   C
ATOM   2185  HB1 MET B  28      43.123  78.995  62.224  1.00  0.00      B0   H
ATOM   2186  HB2 MET B  28      43.909  77.721  61.326  1.00  0.00      B0   H
ATOM   2187  CG  MET B  28      45.191  79.300  62.019  1.00  0.00      B0   C
ATOM   2188  HG1 MET B  28      45.891  79.270  61.156  1.00  0.00      B0   H
ATOM   2189  HG2 MET B  28      44.923  80.339  62.304  1.00  0.00      B0   H
ATOM   2190  SD  MET B  28      45.689  78.175  63.278  1.00  0.00      B0   S
ATOM   2191  CE  MET B  28      47.392  78.737  63.572  1.00  0.00      B0   C
ATOM   2192  HE1 MET B  28      48.007  79.102  62.722  1.00  0.00      B0   H
ATOM   2193  HE2 MET B  28      47.432  79.621  64.244  1.00  0.00      B0   H
ATOM   2194  HE3 MET B  28      47.929  77.869  64.012  1.00  0.00      B0   H
ATOM   2195  C   MET B  28      44.309  79.206  58.958  1.00  0.00      B0   C
ATOM   2196  O   MET B  28      44.340  78.146  58.287  1.00  0.00      B0   O
ATOM   2197  N   PHE B  29      45.217  80.233  58.769  1.00  0.00      B0   N
ATOM   2198  HN  PHE B  29      45.048  81.151  59.118  1.00  0.00      B0   H
ATOM   2199  CA  PHE B  29      46.307  80.084  57.908  1.00  0.00      B0   C
ATOM   2200  HA  PHE B  29      46.035  79.349  57.165  1.00  0.00      B0   H
ATOM   2201  CB  PHE B  29      46.754  81.364  57.171  1.00  0.00      B0   C
ATOM   2202  HB1 PHE B  29      46.959  82.130  57.949  1.00  0.00      B0   H
ATOM   2203  HB2 PHE B  29      47.672  81.245  56.557  1.00  0.00      B0   H
ATOM   2204  CG  PHE B  29      45.713  81.799  56.191  1.00  0.00      B0   C
ATOM   2205  CD1 PHE B  29      45.809  81.531  54.860  1.00  0.00      B0   C
ATOM   2206  HD1 PHE B  29      46.560  80.926  54.374  1.00  0.00      B0   H
ATOM   2207  CE1 PHE B  29      44.806  81.883  53.975  1.00  0.00      B0   C
ATOM   2208  HE1 PHE B  29      44.850  81.616  52.929  1.00  0.00      B0   H
ATOM   2209  CZ  PHE B  29      43.631  82.575  54.410  1.00  0.00      B0   C
ATOM   2210  HZ  PHE B  29      42.745  82.667  53.799  1.00  0.00      B0   H
ATOM   2211  CD2 PHE B  29      44.606  82.547  56.591  1.00  0.00      B0   C
ATOM   2212  HD2 PHE B  29      44.472  82.803  57.631  1.00  0.00      B0   H
ATOM   2213  CE2 PHE B  29      43.642  82.960  55.783  1.00  0.00      B0   C
ATOM   2214  HE2 PHE B  29      42.832  83.475  56.279  1.00  0.00      B0   H
ATOM   2215  C   PHE B  29      47.557  79.583  58.624  1.00  0.00      B0   C
ATOM   2216  O   PHE B  29      48.297  80.372  59.233  1.00  0.00      B0   O
ATOM   2217  N   VAL B  30      47.801  78.274  58.579  1.00  0.00      B0   N
ATOM   2218  HN  VAL B  30      47.090  77.720  58.152  1.00  0.00      B0   H
ATOM   2219  CA  VAL B  30      48.964  77.670  59.265  1.00  0.00      B0   C
ATOM   2220  HA  VAL B  30      49.010  78.062  60.271  1.00  0.00      B0   H
ATOM   2221  CB  VAL B  30      48.921  76.130  59.359  1.00  0.00      B0   C
ATOM   2222  HB  VAL B  30      49.849  75.624  59.702  1.00  0.00      B0   H
ATOM   2223  CG1 VAL B  30      47.963  75.719  60.469  1.00  0.00      B0   C
ATOM   2224 HG11 VAL B  30      47.067  76.371  60.383  1.00  0.00      B0   H
ATOM   2225 HG12 VAL B  30      47.668  74.649  60.504  1.00  0.00      B0   H
ATOM   2226 HG13 VAL B  30      48.284  76.040  61.483  1.00  0.00      B0   H
ATOM   2227  CG2 VAL B  30      48.562  75.403  58.017  1.00  0.00      B0   C
ATOM   2228 HG21 VAL B  30      48.373  74.309  57.966  1.00  0.00      B0   H
ATOM   2229 HG22 VAL B  30      47.693  75.928  57.566  1.00  0.00      B0   H
ATOM   2230 HG23 VAL B  30      49.417  75.530  57.319  1.00  0.00      B0   H
ATOM   2231  C   VAL B  30      50.216  78.095  58.525  1.00  0.00      B0   C
ATOM   2232  O   VAL B  30      50.350  78.022  57.330  1.00  0.00      B0   O
ATOM   2233  N   ASP B  31      51.164  78.637  59.374  1.00  0.00      B0   N
ATOM   2234  HN  ASP B  31      50.934  78.655  60.344  1.00  0.00      B0   H
ATOM   2235  CA  ASP B  31      52.379  79.361  58.961  1.00  0.00      B0   C
ATOM   2236  HA  ASP B  31      52.057  80.225  58.397  1.00  0.00      B0   H
ATOM   2237  CB  ASP B  31      53.413  79.768  60.099  1.00  0.00      B0   C
ATOM   2238  HB1 ASP B  31      53.674  78.816  60.609  1.00  0.00      B0   H
ATOM   2239  HB2 ASP B  31      54.353  80.170  59.664  1.00  0.00      B0   H
ATOM   2240  CG  ASP B  31      52.921  80.805  61.066  1.00  0.00      B0   C
ATOM   2241  OD1 ASP B  31      53.585  81.900  61.214  1.00  0.00      B0   O
ATOM   2242  OD2 ASP B  31      51.886  80.543  61.669  1.00  0.00      B0   O
ATOM   2243  C   ASP B  31      53.190  78.584  57.922  1.00  0.00      B0   C
ATOM   2244  O   ASP B  31      53.417  77.374  58.022  1.00  0.00      B0   O
ATOM   2245  N   VAL B  32      53.819  79.322  57.031  1.00  0.00      B0   N
ATOM   2246  HN  VAL B  32      53.575  80.286  56.953  1.00  0.00      B0   H
ATOM   2247  CA  VAL B  32      54.778  78.869  55.941  1.00  0.00      B0   C
ATOM   2248  HA  VAL B  32      54.938  79.802  55.421  1.00  0.00      B0   H
ATOM   2249  CB  VAL B  32      56.001  78.084  56.528  1.00  0.00      B0   C
ATOM   2250  HB  VAL B  32      55.804  77.111  57.026  1.00  0.00      B0   H
ATOM   2251  CG1 VAL B  32      56.940  77.690  55.320  1.00  0.00      B0   C
ATOM   2252 HG11 VAL B  32      57.134  78.465  54.548  1.00  0.00      B0   H
ATOM   2253 HG12 VAL B  32      57.933  77.336  55.671  1.00  0.00      B0   H
ATOM   2254 HG13 VAL B  32      56.530  76.830  54.749  1.00  0.00      B0   H
ATOM   2255  CG2 VAL B  32      56.826  78.916  57.442  1.00  0.00      B0   C
ATOM   2256 HG21 VAL B  32      56.363  79.091  58.436  1.00  0.00      B0   H
ATOM   2257 HG22 VAL B  32      57.803  78.486  57.747  1.00  0.00      B0   H
ATOM   2258 HG23 VAL B  32      57.056  79.900  56.981  1.00  0.00      B0   H
ATOM   2259  C   VAL B  32      54.091  78.002  54.847  1.00  0.00      B0   C
ATOM   2260  O   VAL B  32      53.880  78.449  53.767  1.00  0.00      B0   O
ATOM   2261  N   THR B  33      53.643  76.746  55.154  1.00  0.00      B0   N
ATOM   2262  HN  THR B  33      53.721  76.423  56.094  1.00  0.00      B0   H
ATOM   2263  CA  THR B  33      53.146  75.800  54.204  1.00  0.00      B0   C
ATOM   2264  HA  THR B  33      54.006  75.698  53.559  1.00  0.00      B0   H
ATOM   2265  CB  THR B  33      52.791  74.486  54.815  1.00  0.00      B0   C
ATOM   2266  HB  THR B  33      52.459  73.850  53.967  1.00  0.00      B0   H
ATOM   2267  OG1 THR B  33      51.841  74.519  55.877  1.00  0.00      B0   O
ATOM   2268  HG1 THR B  33      50.961  74.470  55.498  1.00  0.00      B0   H
ATOM   2269  CG2 THR B  33      54.072  73.998  55.525  1.00  0.00      B0   C
ATOM   2270 HG21 THR B  33      54.913  73.847  54.816  1.00  0.00      B0   H
ATOM   2271 HG22 THR B  33      54.466  74.592  56.377  1.00  0.00      B0   H
ATOM   2272 HG23 THR B  33      53.913  72.939  55.819  1.00  0.00      B0   H
ATOM   2273  C   THR B  33      52.050  76.293  53.346  1.00  0.00      B0   C
ATOM   2274  O   THR B  33      52.072  76.053  52.193  1.00  0.00      B0   O
ATOM   2275  N   SER B  34      51.082  77.031  53.850  1.00  0.00      B0   N
ATOM   2276  HN  SER B  34      51.138  77.350  54.793  1.00  0.00      B0   H
ATOM   2277  CA  SER B  34      49.972  77.501  53.068  1.00  0.00      B0   C
ATOM   2278  HA  SER B  34      49.469  76.721  52.515  1.00  0.00      B0   H
ATOM   2279  CB  SER B  34      48.778  78.074  53.971  1.00  0.00      B0   C
ATOM   2280  HB1 SER B  34      49.175  78.717  54.786  1.00  0.00      B0   H
ATOM   2281  HB2 SER B  34      48.037  78.690  53.418  1.00  0.00      B0   H
ATOM   2282  OG  SER B  34      48.134  76.949  54.586  1.00  0.00      B0   O
ATOM   2283  HG1 SER B  34      47.665  77.302  55.346  1.00  0.00      B0   H
ATOM   2284  C   SER B  34      50.290  78.760  52.176  1.00  0.00      B0   C
ATOM   2285  O   SER B  34      49.569  79.084  51.290  1.00  0.00      B0   O
ATOM   2286  N   ILE B  35      51.375  79.510  52.512  1.00  0.00      B0   N
ATOM   2287  HN  ILE B  35      51.990  79.276  53.261  1.00  0.00      B0   H
ATOM   2288  CA  ILE B  35      51.584  80.678  51.781  1.00  0.00      B0   C
ATOM   2289  HA  ILE B  35      50.616  81.152  51.707  1.00  0.00      B0   H
ATOM   2290  CB  ILE B  35      52.561  81.615  52.480  1.00  0.00      B0   C
ATOM   2291  HB  ILE B  35      53.623  81.287  52.491  1.00  0.00      B0   H
ATOM   2292  CG2 ILE B  35      52.538  83.034  51.742  1.00  0.00      B0   C
ATOM   2293 HG21 ILE B  35      53.163  83.715  52.357  1.00  0.00      B0   H
ATOM   2294 HG22 ILE B  35      53.077  83.047  50.770  1.00  0.00      B0   H
ATOM   2295 HG23 ILE B  35      51.479  83.325  51.573  1.00  0.00      B0   H
ATOM   2296  CG1 ILE B  35      52.106  81.798  53.943  1.00  0.00      B0   C
ATOM   2297 HG11 ILE B  35      52.051  80.782  54.391  1.00  0.00      B0   H
ATOM   2298 HG12 ILE B  35      52.906  82.267  54.554  1.00  0.00      B0   H
ATOM   2299  CD  ILE B  35      50.803  82.587  54.035  1.00  0.00      B0   C
ATOM   2300  HD1 ILE B  35      50.419  82.450  55.069  1.00  0.00      B0   H
ATOM   2301  HD2 ILE B  35      50.941  83.686  53.949  1.00  0.00      B0   H
ATOM   2302  HD3 ILE B  35      49.926  82.345  53.398  1.00  0.00      B0   H
ATOM   2303  C   ILE B  35      52.085  80.305  50.357  1.00  0.00      B0   C
ATOM   2304  O   ILE B  35      51.636  80.799  49.360  1.00  0.00      B0   O
ATOM   2305  N   LEU B  36      53.005  79.322  50.338  1.00  0.00      B0   N
ATOM   2306  HN  LEU B  36      53.332  79.034  51.234  1.00  0.00      B0   H
ATOM   2307  CA  LEU B  36      53.682  78.611  49.214  1.00  0.00      B0   C
ATOM   2308  HA  LEU B  36      54.410  79.208  48.686  1.00  0.00      B0   H
ATOM   2309  CB  LEU B  36      54.590  77.625  49.901  1.00  0.00      B0   C
ATOM   2310  HB1 LEU B  36      53.870  76.872  50.289  1.00  0.00      B0   H
ATOM   2311  HB2 LEU B  36      55.148  77.137  49.073  1.00  0.00      B0   H
ATOM   2312  CG  LEU B  36      55.585  78.128  50.935  1.00  0.00      B0   C
ATOM   2313  HG  LEU B  36      54.970  78.773  51.600  1.00  0.00      B0   H
ATOM   2314  CD1 LEU B  36      56.277  77.057  51.792  1.00  0.00      B0   C
ATOM   2315 HD11 LEU B  36      55.553  76.398  52.317  1.00  0.00      B0   H
ATOM   2316 HD12 LEU B  36      56.942  76.426  51.164  1.00  0.00      B0   H
ATOM   2317 HD13 LEU B  36      56.979  77.609  52.454  1.00  0.00      B0   H
ATOM   2318  CD2 LEU B  36      56.715  79.053  50.411  1.00  0.00      B0   C
ATOM   2319 HD21 LEU B  36      56.288  79.911  49.849  1.00  0.00      B0   H
ATOM   2320 HD22 LEU B  36      57.363  79.484  51.204  1.00  0.00      B0   H
ATOM   2321 HD23 LEU B  36      57.432  78.504  49.762  1.00  0.00      B0   H
ATOM   2322  C   LEU B  36      52.680  78.016  48.240  1.00  0.00      B0   C
ATOM   2323  O   LEU B  36      52.761  78.318  47.032  1.00  0.00      B0   O
ATOM   2324  N   ILE B  37      51.676  77.280  48.726  1.00  0.00      B0   N
ATOM   2325  HN  ILE B  37      51.643  76.971  49.674  1.00  0.00      B0   H
ATOM   2326  CA  ILE B  37      50.741  76.587  47.841  1.00  0.00      B0   C
ATOM   2327  HA  ILE B  37      51.384  76.161  47.085  1.00  0.00      B0   H
ATOM   2328  CB  ILE B  37      50.083  75.382  48.511  1.00  0.00      B0   C
ATOM   2329  HB  ILE B  37      50.849  74.650  48.847  1.00  0.00      B0   H
ATOM   2330  CG2 ILE B  37      49.224  75.831  49.614  1.00  0.00      B0   C
ATOM   2331 HG21 ILE B  37      48.672  76.744  49.303  1.00  0.00      B0   H
ATOM   2332 HG22 ILE B  37      48.464  75.136  50.030  1.00  0.00      B0   H
ATOM   2333 HG23 ILE B  37      49.859  76.051  50.498  1.00  0.00      B0   H
ATOM   2334  CG1 ILE B  37      49.176  74.610  47.565  1.00  0.00      B0   C
ATOM   2335 HG11 ILE B  37      48.581  73.913  48.193  1.00  0.00      B0   H
ATOM   2336 HG12 ILE B  37      48.451  75.280  47.054  1.00  0.00      B0   H
ATOM   2337  CD  ILE B  37      49.926  73.855  46.450  1.00  0.00      B0   C
ATOM   2338  HD1 ILE B  37      50.629  73.119  46.896  1.00  0.00      B0   H
ATOM   2339  HD2 ILE B  37      49.282  73.412  45.661  1.00  0.00      B0   H
ATOM   2340  HD3 ILE B  37      50.540  74.557  45.847  1.00  0.00      B0   H
ATOM   2341  C   ILE B  37      49.778  77.537  47.107  1.00  0.00      B0   C
ATOM   2342  O   ILE B  37      49.523  77.425  45.884  1.00  0.00      B0   O
ATOM   2343  N   VAL B  38      49.362  78.647  47.757  1.00  0.00      B0   N
ATOM   2344  HN  VAL B  38      49.687  78.802  48.687  1.00  0.00      B0   H
ATOM   2345  CA  VAL B  38      48.591  79.706  47.081  1.00  0.00      B0   C
ATOM   2346  HA  VAL B  38      47.727  79.165  46.724  1.00  0.00      B0   H
ATOM   2347  CB  VAL B  38      48.049  80.779  48.074  1.00  0.00      B0   C
ATOM   2348  HB  VAL B  38      48.945  81.258  48.524  1.00  0.00      B0   H
ATOM   2349  CG1 VAL B  38      47.141  81.776  47.409  1.00  0.00      B0   C
ATOM   2350 HG11 VAL B  38      46.281  81.375  46.831  1.00  0.00      B0   H
ATOM   2351 HG12 VAL B  38      46.720  82.527  48.112  1.00  0.00      B0   H
ATOM   2352 HG13 VAL B  38      47.751  82.393  46.716  1.00  0.00      B0   H
ATOM   2353  CG2 VAL B  38      47.288  80.162  49.238  1.00  0.00      B0   C
ATOM   2354 HG21 VAL B  38      46.289  79.810  48.902  1.00  0.00      B0   H
ATOM   2355 HG22 VAL B  38      47.865  79.316  49.669  1.00  0.00      B0   H
ATOM   2356 HG23 VAL B  38      47.125  80.854  50.091  1.00  0.00      B0   H
ATOM   2357  C   VAL B  38      49.237  80.418  45.893  1.00  0.00      B0   C
ATOM   2358  O   VAL B  38      48.666  80.533  44.827  1.00  0.00      B0   O
ATOM   2359  N   VAL B  39      50.478  80.867  46.124  1.00  0.00      B0   N
ATOM   2360  HN  VAL B  39      50.947  80.696  46.987  1.00  0.00      B0   H
ATOM   2361  CA  VAL B  39      51.158  81.487  45.071  1.00  0.00      B0   C
ATOM   2362  HA  VAL B  39      50.435  82.088  44.539  1.00  0.00      B0   H
ATOM   2363  CB  VAL B  39      52.211  82.407  45.739  1.00  0.00      B0   C
ATOM   2364  HB  VAL B  39      52.944  81.734  46.232  1.00  0.00      B0   H
ATOM   2365  CG1 VAL B  39      53.019  83.117  44.540  1.00  0.00      B0   C
ATOM   2366 HG11 VAL B  39      52.272  83.663  43.924  1.00  0.00      B0   H
ATOM   2367 HG12 VAL B  39      53.697  83.875  44.985  1.00  0.00      B0   H
ATOM   2368 HG13 VAL B  39      53.704  82.473  43.948  1.00  0.00      B0   H
ATOM   2369  CG2 VAL B  39      51.627  83.517  46.611  1.00  0.00      B0   C
ATOM   2370 HG21 VAL B  39      50.993  84.231  46.042  1.00  0.00      B0   H
ATOM   2371 HG22 VAL B  39      51.313  83.081  47.583  1.00  0.00      B0   H
ATOM   2372 HG23 VAL B  39      52.500  84.151  46.876  1.00  0.00      B0   H
ATOM   2373  C   VAL B  39      51.666  80.606  44.019  1.00  0.00      B0   C
ATOM   2374  O   VAL B  39      51.366  80.873  42.842  1.00  0.00      B0   O
ATOM   2375  N   GLY B  40      52.213  79.379  44.429  1.00  0.00      B0   N
ATOM   2376  HN  GLY B  40      52.266  79.179  45.404  1.00  0.00      B0   H
ATOM   2377  CA  GLY B  40      52.407  78.279  43.537  1.00  0.00      B0   C
ATOM   2378  HA1 GLY B  40      53.114  78.617  42.793  1.00  0.00      B0   H
ATOM   2379  HA2 GLY B  40      52.815  77.392  43.998  1.00  0.00      B0   H
ATOM   2380  C   GLY B  40      51.195  77.914  42.677  1.00  0.00      B0   C
ATOM   2381  O   GLY B  40      51.337  78.033  41.461  1.00  0.00      B0   O
ATOM   2382  N   GLY B  41      50.032  77.605  43.199  1.00  0.00      B0   N
ATOM   2383  HN  GLY B  41      49.856  77.476  44.172  1.00  0.00      B0   H
ATOM   2384  CA  GLY B  41      48.898  77.427  42.370  1.00  0.00      B0   C
ATOM   2385  HA1 GLY B  41      49.108  76.577  41.738  1.00  0.00      B0   H
ATOM   2386  HA2 GLY B  41      48.063  77.211  43.021  1.00  0.00      B0   H
ATOM   2387  C   GLY B  41      48.598  78.579  41.364  1.00  0.00      B0   C
ATOM   2388  O   GLY B  41      48.220  78.371  40.239  1.00  0.00      B0   O
ATOM   2389  N   SER B  42      48.687  79.831  41.790  1.00  0.00      B0   N
ATOM   2390  HN  SER B  42      48.808  80.078  42.748  1.00  0.00      B0   H
ATOM   2391  CA  SER B  42      48.443  81.057  41.047  1.00  0.00      B0   C
ATOM   2392  HA  SER B  42      47.417  81.166  40.727  1.00  0.00      B0   H
ATOM   2393  CB  SER B  42      48.645  82.342  41.871  1.00  0.00      B0   C
ATOM   2394  HB1 SER B  42      49.689  82.415  42.241  1.00  0.00      B0   H
ATOM   2395  HB2 SER B  42      48.475  83.259  41.268  1.00  0.00      B0   H
ATOM   2396  OG  SER B  42      47.662  82.319  42.954  1.00  0.00      B0   O
ATOM   2397  HG1 SER B  42      48.225  81.982  43.655  1.00  0.00      B0   H
ATOM   2398  C   SER B  42      49.318  81.131  39.924  1.00  0.00      B0   C
ATOM   2399  O   SER B  42      48.837  81.331  38.814  1.00  0.00      B0   O
ATOM   2400  N   ILE B  43      50.638  80.893  40.036  1.00  0.00      B0   N
ATOM   2401  HN  ILE B  43      50.917  80.617  40.953  1.00  0.00      B0   H
ATOM   2402  CA  ILE B  43      51.676  80.898  38.944  1.00  0.00      B0   C
ATOM   2403  HA  ILE B  43      51.575  81.880  38.506  1.00  0.00      B0   H
ATOM   2404  CB  ILE B  43      53.075  80.680  39.564  1.00  0.00      B0   C
ATOM   2405  HB  ILE B  43      53.212  79.818  40.251  1.00  0.00      B0   H
ATOM   2406  CG2 ILE B  43      54.178  80.566  38.535  1.00  0.00      B0   C
ATOM   2407 HG21 ILE B  43      55.238  80.456  38.848  1.00  0.00      B0   H
ATOM   2408 HG22 ILE B  43      53.871  79.710  37.896  1.00  0.00      B0   H
ATOM   2409 HG23 ILE B  43      54.093  81.538  38.003  1.00  0.00      B0   H
ATOM   2410  CG1 ILE B  43      53.388  81.837  40.485  1.00  0.00      B0   C
ATOM   2411 HG11 ILE B  43      53.406  82.738  39.835  1.00  0.00      B0   H
ATOM   2412 HG12 ILE B  43      52.494  82.013  41.122  1.00  0.00      B0   H
ATOM   2413  CD  ILE B  43      54.552  81.495  41.346  1.00  0.00      B0   C
ATOM   2414  HD1 ILE B  43      55.381  81.097  40.723  1.00  0.00      B0   H
ATOM   2415  HD2 ILE B  43      54.900  82.356  41.956  1.00  0.00      B0   H
ATOM   2416  HD3 ILE B  43      54.243  80.687  42.044  1.00  0.00      B0   H
ATOM   2417  C   ILE B  43      51.415  79.784  37.901  1.00  0.00      B0   C
ATOM   2418  O   ILE B  43      51.536  79.995  36.673  1.00  0.00      B0   O
ATOM   2419  N   PHE B  44      51.053  78.567  38.346  1.00  0.00      B0   N
ATOM   2420  HN  PHE B  44      51.047  78.370  39.323  1.00  0.00      B0   H
ATOM   2421  CA  PHE B  44      50.722  77.327  37.593  1.00  0.00      B0   C
ATOM   2422  HA  PHE B  44      51.549  77.067  36.949  1.00  0.00      B0   H
ATOM   2423  CB  PHE B  44      50.331  76.128  38.400  1.00  0.00      B0   C
ATOM   2424  HB1 PHE B  44      49.513  76.471  39.069  1.00  0.00      B0   H
ATOM   2425  HB2 PHE B  44      49.962  75.333  37.717  1.00  0.00      B0   H
ATOM   2426  CG  PHE B  44      51.408  75.624  39.329  1.00  0.00      B0   C
ATOM   2427  CD1 PHE B  44      50.980  74.752  40.386  1.00  0.00      B0   C
ATOM   2428  HD1 PHE B  44      49.917  74.564  40.387  1.00  0.00      B0   H
ATOM   2429  CE1 PHE B  44      51.879  74.288  41.313  1.00  0.00      B0   C
ATOM   2430  HE1 PHE B  44      51.542  73.682  42.141  1.00  0.00      B0   H
ATOM   2431  CZ  PHE B  44      53.263  74.507  41.184  1.00  0.00      B0   C
ATOM   2432  HZ  PHE B  44      53.970  74.363  41.987  1.00  0.00      B0   H
ATOM   2433  CD2 PHE B  44      52.763  75.798  39.133  1.00  0.00      B0   C
ATOM   2434  HD2 PHE B  44      53.173  76.329  38.286  1.00  0.00      B0   H
ATOM   2435  CE2 PHE B  44      53.637  75.343  40.096  1.00  0.00      B0   C
ATOM   2436  HE2 PHE B  44      54.696  75.534  39.999  1.00  0.00      B0   H
ATOM   2437  C   PHE B  44      49.461  77.600  36.748  1.00  0.00      B0   C
ATOM   2438  O   PHE B  44      49.303  77.242  35.624  1.00  0.00      B0   O
ATOM   2439  N   VAL B  45      48.477  78.216  37.415  1.00  0.00      B0   N
ATOM   2440  HN  VAL B  45      48.570  78.253  38.407  1.00  0.00      B0   H
ATOM   2441  CA  VAL B  45      47.296  78.763  36.794  1.00  0.00      B0   C
ATOM   2442  HA  VAL B  45      46.985  77.946  36.159  1.00  0.00      B0   H
ATOM   2443  CB  VAL B  45      46.163  78.938  37.764  1.00  0.00      B0   C
ATOM   2444  HB  VAL B  45      46.722  79.578  38.479  1.00  0.00      B0   H
ATOM   2445  CG1 VAL B  45      44.962  79.699  37.327  1.00  0.00      B0   C
ATOM   2446 HG11 VAL B  45      44.858  79.633  36.223  1.00  0.00      B0   H
ATOM   2447 HG12 VAL B  45      44.017  79.316  37.769  1.00  0.00      B0   H
ATOM   2448 HG13 VAL B  45      45.043  80.781  37.567  1.00  0.00      B0   H
ATOM   2449  CG2 VAL B  45      45.776  77.592  38.442  1.00  0.00      B0   C
ATOM   2450 HG21 VAL B  45      45.392  77.722  39.476  1.00  0.00      B0   H
ATOM   2451 HG22 VAL B  45      45.079  76.960  37.852  1.00  0.00      B0   H
ATOM   2452 HG23 VAL B  45      46.689  76.988  38.633  1.00  0.00      B0   H
ATOM   2453  C   VAL B  45      47.461  79.919  35.758  1.00  0.00      B0   C
ATOM   2454  O   VAL B  45      46.950  79.902  34.651  1.00  0.00      B0   O
ATOM   2455  N   VAL B  46      48.225  80.992  36.042  1.00  0.00      B0   N
ATOM   2456  HN  VAL B  46      48.528  81.120  36.983  1.00  0.00      B0   H
ATOM   2457  CA  VAL B  46      48.594  81.974  35.101  1.00  0.00      B0   C
ATOM   2458  HA  VAL B  46      47.648  82.383  34.779  1.00  0.00      B0   H
ATOM   2459  CB  VAL B  46      49.214  83.226  35.739  1.00  0.00      B0   C
ATOM   2460  HB  VAL B  46      50.126  83.026  36.341  1.00  0.00      B0   H
ATOM   2461  CG1 VAL B  46      49.620  84.269  34.697  1.00  0.00      B0   C
ATOM   2462 HG11 VAL B  46      48.722  84.539  34.100  1.00  0.00      B0   H
ATOM   2463 HG12 VAL B  46      49.929  85.189  35.239  1.00  0.00      B0   H
ATOM   2464 HG13 VAL B  46      50.360  83.898  33.956  1.00  0.00      B0   H
ATOM   2465  CG2 VAL B  46      48.197  83.904  36.606  1.00  0.00      B0   C
ATOM   2466 HG21 VAL B  46      48.134  83.319  37.548  1.00  0.00      B0   H
ATOM   2467 HG22 VAL B  46      48.532  84.933  36.857  1.00  0.00      B0   H
ATOM   2468 HG23 VAL B  46      47.218  83.916  36.080  1.00  0.00      B0   H
ATOM   2469  C   VAL B  46      49.416  81.445  33.915  1.00  0.00      B0   C
ATOM   2470  O   VAL B  46      49.090  81.767  32.748  1.00  0.00      B0   O
ATOM   2471  N   LEU B  47      50.435  80.612  34.154  1.00  0.00      B0   N
ATOM   2472  HN  LEU B  47      50.623  80.440  35.118  1.00  0.00      B0   H
ATOM   2473  CA  LEU B  47      51.314  80.235  33.081  1.00  0.00      B0   C
ATOM   2474  HA  LEU B  47      51.777  81.101  32.633  1.00  0.00      B0   H
ATOM   2475  CB  LEU B  47      52.453  79.330  33.670  1.00  0.00      B0   C
ATOM   2476  HB1 LEU B  47      52.781  79.649  34.682  1.00  0.00      B0   H
ATOM   2477  HB2 LEU B  47      52.082  78.302  33.866  1.00  0.00      B0   H
ATOM   2478  CG  LEU B  47      53.805  79.229  32.836  1.00  0.00      B0   C
ATOM   2479  HG  LEU B  47      53.605  78.826  31.820  1.00  0.00      B0   H
ATOM   2480  CD1 LEU B  47      54.608  80.461  32.808  1.00  0.00      B0   C
ATOM   2481 HD11 LEU B  47      55.594  80.348  32.308  1.00  0.00      B0   H
ATOM   2482 HD12 LEU B  47      54.043  81.142  32.136  1.00  0.00      B0   H
ATOM   2483 HD13 LEU B  47      54.804  80.897  33.811  1.00  0.00      B0   H
ATOM   2484  CD2 LEU B  47      54.716  78.270  33.688  1.00  0.00      B0   C
ATOM   2485 HD21 LEU B  47      54.182  77.300  33.779  1.00  0.00      B0   H
ATOM   2486 HD22 LEU B  47      55.690  78.075  33.191  1.00  0.00      B0   H
ATOM   2487 HD23 LEU B  47      54.784  78.631  34.736  1.00  0.00      B0   H
ATOM   2488  C   LEU B  47      50.722  79.372  31.978  1.00  0.00      B0   C
ATOM   2489  O   LEU B  47      51.094  79.520  30.833  1.00  0.00      B0   O
ATOM   2490  N   MET B  48      49.917  78.407  32.325  1.00  0.00      B0   N
ATOM   2491  HN  MET B  48      49.551  78.255  33.240  1.00  0.00      B0   H
ATOM   2492  CA  MET B  48      49.589  77.308  31.424  1.00  0.00      B0   C
ATOM   2493  HA  MET B  48      50.369  77.061  30.719  1.00  0.00      B0   H
ATOM   2494  CB  MET B  48      49.152  76.054  32.202  1.00  0.00      B0   C
ATOM   2495  HB1 MET B  48      48.294  76.449  32.786  1.00  0.00      B0   H
ATOM   2496  HB2 MET B  48      48.752  75.317  31.474  1.00  0.00      B0   H
ATOM   2497  CG  MET B  48      50.296  75.356  32.954  1.00  0.00      B0   C
ATOM   2498  HG1 MET B  48      50.762  75.986  33.742  1.00  0.00      B0   H
ATOM   2499  HG2 MET B  48      49.792  74.614  33.611  1.00  0.00      B0   H
ATOM   2500  SD  MET B  48      51.512  74.538  31.936  1.00  0.00      B0   S
ATOM   2501  CE  MET B  48      51.937  73.625  33.441  1.00  0.00      B0   C
ATOM   2502  HE1 MET B  48      52.858  73.035  33.242  1.00  0.00      B0   H
ATOM   2503  HE2 MET B  48      52.183  74.300  34.289  1.00  0.00      B0   H
ATOM   2504  HE3 MET B  48      51.229  72.847  33.800  1.00  0.00      B0   H
ATOM   2505  C   MET B  48      48.466  77.761  30.511  1.00  0.00      B0   C
ATOM   2506  O   MET B  48      48.436  77.581  29.292  1.00  0.00      B0   O
ATOM   2507  N   LYS B  49      47.449  78.477  31.116  1.00  0.00      B0   N
ATOM   2508  HN  LYS B  49      47.554  78.653  32.092  1.00  0.00      B0   H
ATOM   2509  CA  LYS B  49      46.369  79.074  30.342  1.00  0.00      B0   C
ATOM   2510  HA  LYS B  49      45.973  78.340  29.656  1.00  0.00      B0   H
ATOM   2511  CB  LYS B  49      45.272  79.455  31.394  1.00  0.00      B0   C
ATOM   2512  HB1 LYS B  49      44.865  78.495  31.777  1.00  0.00      B0   H
ATOM   2513  HB2 LYS B  49      45.634  80.071  32.245  1.00  0.00      B0   H
ATOM   2514  CG  LYS B  49      44.051  80.277  30.827  1.00  0.00      B0   C
ATOM   2515  HG1 LYS B  49      43.335  80.481  31.651  1.00  0.00      B0   H
ATOM   2516  HG2 LYS B  49      44.377  81.263  30.434  1.00  0.00      B0   H
ATOM   2517  CD  LYS B  49      43.236  79.565  29.733  1.00  0.00      B0   C
ATOM   2518  HD1 LYS B  49      43.881  79.369  28.850  1.00  0.00      B0   H
ATOM   2519  HD2 LYS B  49      43.001  78.582  30.194  1.00  0.00      B0   H
ATOM   2520  CE  LYS B  49      41.960  80.388  29.395  1.00  0.00      B0   C
ATOM   2521  HE1 LYS B  49      41.505  80.506  30.402  1.00  0.00      B0   H
ATOM   2522  HE2 LYS B  49      42.219  81.368  28.940  1.00  0.00      B0   H
ATOM   2523  NZ  LYS B  49      41.117  79.583  28.564  1.00  0.00      B0   N
ATOM   2524  HZ1 LYS B  49      40.158  79.986  28.578  1.00  0.00      B0   H
ATOM   2525  HZ2 LYS B  49      41.448  79.523  27.580  1.00  0.00      B0   H
ATOM   2526  HZ3 LYS B  49      41.064  78.604  28.911  1.00  0.00      B0   H
ATOM   2527  C   LYS B  49      46.898  80.195  29.489  1.00  0.00      B0   C
ATOM   2528  O   LYS B  49      46.470  80.184  28.347  1.00  0.00      B0   O
ATOM   2529  N   PHE B  50      47.811  81.067  29.871  1.00  0.00      B0   N
ATOM   2530  HN  PHE B  50      48.230  80.939  30.767  1.00  0.00      B0   H
ATOM   2531  CA  PHE B  50      48.245  82.218  29.095  1.00  0.00      B0   C
ATOM   2532  HA  PHE B  50      47.530  82.466  28.324  1.00  0.00      B0   H
ATOM   2533  CB  PHE B  50      48.053  83.469  29.847  1.00  0.00      B0   C
ATOM   2534  HB1 PHE B  50      48.862  83.631  30.590  1.00  0.00      B0   H
ATOM   2535  HB2 PHE B  50      48.250  84.348  29.198  1.00  0.00      B0   H
ATOM   2536  CG  PHE B  50      46.660  83.717  30.503  1.00  0.00      B0   C
ATOM   2537  CD1 PHE B  50      45.610  84.091  29.628  1.00  0.00      B0   C
ATOM   2538  HD1 PHE B  50      45.727  84.266  28.569  1.00  0.00      B0   H
ATOM   2539  CE1 PHE B  50      44.274  84.126  30.201  1.00  0.00      B0   C
ATOM   2540  HE1 PHE B  50      43.442  84.390  29.565  1.00  0.00      B0   H
ATOM   2541  CZ  PHE B  50      44.059  83.893  31.533  1.00  0.00      B0   C
ATOM   2542  HZ  PHE B  50      43.053  83.921  31.926  1.00  0.00      B0   H
ATOM   2543  CD2 PHE B  50      46.316  83.388  31.872  1.00  0.00      B0   C
ATOM   2544  HD2 PHE B  50      47.061  82.976  32.537  1.00  0.00      B0   H
ATOM   2545  CE2 PHE B  50      45.029  83.522  32.404  1.00  0.00      B0   C
ATOM   2546  HE2 PHE B  50      44.808  83.258  33.427  1.00  0.00      B0   H
ATOM   2547  C   PHE B  50      49.640  82.006  28.522  1.00  0.00      B0   C
ATOM   2548  O   PHE B  50      49.800  81.515  27.408  1.00  0.00      B0   O
ATOM   2549  N   THR B  51      50.751  82.312  29.214  1.00  0.00      B0   N
ATOM   2550  HN  THR B  51      50.673  82.580  30.171  1.00  0.00      B0   H
ATOM   2551  CA  THR B  51      52.084  82.681  28.768  1.00  0.00      B0   C
ATOM   2552  HA  THR B  51      51.983  83.580  28.179  1.00  0.00      B0   H
ATOM   2553  CB  THR B  51      53.012  82.914  29.930  1.00  0.00      B0   C
ATOM   2554  HB  THR B  51      53.395  81.903  30.187  1.00  0.00      B0   H
ATOM   2555  OG1 THR B  51      52.318  83.455  31.033  1.00  0.00      B0   O
ATOM   2556  HG1 THR B  51      52.197  84.383  30.818  1.00  0.00      B0   H
ATOM   2557  CG2 THR B  51      54.137  83.918  29.600  1.00  0.00      B0   C
ATOM   2558 HG21 THR B  51      54.589  83.731  28.603  1.00  0.00      B0   H
ATOM   2559 HG22 THR B  51      53.696  84.938  29.609  1.00  0.00      B0   H
ATOM   2560 HG23 THR B  51      54.952  83.809  30.346  1.00  0.00      B0   H
ATOM   2561  C   THR B  51      52.717  81.664  27.850  1.00  0.00      B0   C
ATOM   2562  O   THR B  51      53.604  81.904  27.069  1.00  0.00      B0   O
ATOM   2563  N   MET B  52      52.343  80.418  28.082  1.00  0.00      B0   N
ATOM   2564  HN  MET B  52      51.745  80.206  28.851  1.00  0.00      B0   H
ATOM   2565  CA  MET B  52      52.796  79.220  27.331  1.00  0.00      B0   C
ATOM   2566  HA  MET B  52      53.863  79.194  27.495  1.00  0.00      B0   H
ATOM   2567  CB  MET B  52      52.257  77.893  27.877  1.00  0.00      B0   C
ATOM   2568  HB1 MET B  52      52.728  77.846  28.882  1.00  0.00      B0   H
ATOM   2569  HB2 MET B  52      51.161  77.954  28.046  1.00  0.00      B0   H
ATOM   2570  CG  MET B  52      52.778  76.669  27.159  1.00  0.00      B0   C
ATOM   2571  HG1 MET B  52      52.686  76.748  26.054  1.00  0.00      B0   H
ATOM   2572  HG2 MET B  52      53.877  76.538  27.250  1.00  0.00      B0   H
ATOM   2573  SD  MET B  52      52.138  75.106  27.763  1.00  0.00      B0   S
ATOM   2574  CE  MET B  52      50.470  75.340  27.106  1.00  0.00      B0   C
ATOM   2575  HE1 MET B  52      50.523  75.615  26.031  1.00  0.00      B0   H
ATOM   2576  HE2 MET B  52      49.769  74.529  27.400  1.00  0.00      B0   H
ATOM   2577  HE3 MET B  52      50.083  76.262  27.590  1.00  0.00      B0   H
ATOM   2578  C   MET B  52      52.420  79.247  25.872  1.00  0.00      B0   C
ATOM   2579  O   MET B  52      53.247  79.256  24.950  1.00  0.00      B0   O
ATOM   2580  N   GLY B  53      51.134  79.352  25.617  1.00  0.00      B0   N
ATOM   2581  HN  GLY B  53      50.468  79.401  26.356  1.00  0.00      B0   H
ATOM   2582  CA  GLY B  53      50.633  79.510  24.261  1.00  0.00      B0   C
ATOM   2583  HA1 GLY B  53      51.263  78.877  23.654  1.00  0.00      B0   H
ATOM   2584  HA2 GLY B  53      49.659  79.056  24.156  1.00  0.00      B0   H
ATOM   2585  C   GLY B  53      50.682  80.932  23.721  1.00  0.00      B0   C
ATOM   2586  O   GLY B  53      50.450  81.096  22.497  1.00  0.00      B0   O
ATOM   2587  N   GLN B  54      51.034  81.950  24.543  1.00  0.00      B0   N
ATOM   2588  HN  GLN B  54      51.063  81.763  25.521  1.00  0.00      B0   H
ATOM   2589  CA  GLN B  54      51.511  83.182  24.053  1.00  0.00      B0   C
ATOM   2590  HA  GLN B  54      50.761  83.607  23.403  1.00  0.00      B0   H
ATOM   2591  CB  GLN B  54      51.669  84.153  25.290  1.00  0.00      B0   C
ATOM   2592  HB1 GLN B  54      50.820  83.947  25.978  1.00  0.00      B0   H
ATOM   2593  HB2 GLN B  54      52.576  83.949  25.897  1.00  0.00      B0   H
ATOM   2594  CG  GLN B  54      51.638  85.571  24.897  1.00  0.00      B0   C
ATOM   2595  HG1 GLN B  54      52.470  85.711  24.174  1.00  0.00      B0   H
ATOM   2596  HG2 GLN B  54      50.734  85.913  24.349  1.00  0.00      B0   H
ATOM   2597  CD  GLN B  54      51.895  86.419  26.143  1.00  0.00      B0   C
ATOM   2598  OE1 GLN B  54      51.973  85.900  27.263  1.00  0.00      B0   O
ATOM   2599  NE2 GLN B  54      52.085  87.751  25.996  1.00  0.00      B0   N
ATOM   2600 HE21 GLN B  54      51.947  88.221  25.125  1.00  0.00      B0   H
ATOM   2601 HE22 GLN B  54      51.949  88.185  26.887  1.00  0.00      B0   H
ATOM   2602  C   GLN B  54      52.841  83.052  23.354  1.00  0.00      B0   C
ATOM   2603  O   GLN B  54      53.203  83.560  22.286  1.00  0.00      B0   O
ATOM   2604  N   PHE B  55      53.728  82.257  24.020  1.00  0.00      B0   N
ATOM   2605  HN  PHE B  55      53.484  81.921  24.926  1.00  0.00      B0   H
ATOM   2606  CA  PHE B  55      54.958  81.860  23.535  1.00  0.00      B0   C
ATOM   2607  HA  PHE B  55      55.418  82.786  23.221  1.00  0.00      B0   H
ATOM   2608  CB  PHE B  55      55.889  81.120  24.542  1.00  0.00      B0   C
ATOM   2609  HB1 PHE B  55      55.559  81.627  25.474  1.00  0.00      B0   H
ATOM   2610  HB2 PHE B  55      55.644  80.040  24.628  1.00  0.00      B0   H
ATOM   2611  CG  PHE B  55      57.364  81.415  24.265  1.00  0.00      B0   C
ATOM   2612  CD1 PHE B  55      58.246  80.296  24.042  1.00  0.00      B0   C
ATOM   2613  HD1 PHE B  55      57.964  79.256  24.113  1.00  0.00      B0   H
ATOM   2614  CE1 PHE B  55      59.614  80.514  23.873  1.00  0.00      B0   C
ATOM   2615  HE1 PHE B  55      60.292  79.676  23.812  1.00  0.00      B0   H
ATOM   2616  CZ  PHE B  55      60.104  81.745  23.763  1.00  0.00      B0   C
ATOM   2617  HZ  PHE B  55      61.171  81.885  23.668  1.00  0.00      B0   H
ATOM   2618  CD2 PHE B  55      57.881  82.692  24.236  1.00  0.00      B0   C
ATOM   2619  HD2 PHE B  55      57.300  83.592  24.373  1.00  0.00      B0   H
ATOM   2620  CE2 PHE B  55      59.247  82.831  24.029  1.00  0.00      B0   C
ATOM   2621  HE2 PHE B  55      59.627  83.842  24.018  1.00  0.00      B0   H
ATOM   2622  C   PHE B  55      54.871  81.006  22.234  1.00  0.00      B0   C
ATOM   2623  O   PHE B  55      55.532  81.305  21.194  1.00  0.00      B0   O
ATOM   2624  N   PHE B  56      53.999  80.024  22.253  1.00  0.00      B0   N
ATOM   2625  HN  PHE B  56      53.603  79.799  23.140  1.00  0.00      B0   H
ATOM   2626  CA  PHE B  56      53.758  79.068  21.119  1.00  0.00      B0   C
ATOM   2627  HA  PHE B  56      54.686  78.661  20.744  1.00  0.00      B0   H
ATOM   2628  CB  PHE B  56      52.801  77.868  21.534  1.00  0.00      B0   C
ATOM   2629  HB1 PHE B  56      51.861  78.344  21.884  1.00  0.00      B0   H
ATOM   2630  HB2 PHE B  56      52.569  77.335  20.588  1.00  0.00      B0   H
ATOM   2631  CG  PHE B  56      53.219  76.826  22.528  1.00  0.00      B0   C
ATOM   2632  CD1 PHE B  56      52.435  75.683  22.644  1.00  0.00      B0   C
ATOM   2633  HD1 PHE B  56      51.575  75.507  22.016  1.00  0.00      B0   H
ATOM   2634  CE1 PHE B  56      52.774  74.677  23.538  1.00  0.00      B0   C
ATOM   2635  HE1 PHE B  56      52.035  73.893  23.617  1.00  0.00      B0   H
ATOM   2636  CZ  PHE B  56      53.883  74.776  24.364  1.00  0.00      B0   C
ATOM   2637  HZ  PHE B  56      54.110  74.149  25.213  1.00  0.00      B0   H
ATOM   2638  CD2 PHE B  56      54.361  76.920  23.278  1.00  0.00      B0   C
ATOM   2639  HD2 PHE B  56      54.914  77.848  23.280  1.00  0.00      B0   H
ATOM   2640  CE2 PHE B  56      54.647  75.989  24.232  1.00  0.00      B0   C
ATOM   2641  HE2 PHE B  56      55.525  76.140  24.843  1.00  0.00      B0   H
ATOM   2642  C   PHE B  56      53.179  79.873  19.934  1.00  0.00      B0   C
ATOM   2643  O   PHE B  56      53.461  79.556  18.757  1.00  0.00      B0   O
ATOM   2644  N   GLY B  57      52.381  80.919  20.142  1.00  0.00      B0   N
ATOM   2645  HN  GLY B  57      52.185  81.183  21.084  1.00  0.00      B0   H
ATOM   2646  CA  GLY B  57      51.790  81.708  19.110  1.00  0.00      B0   C
ATOM   2647  HA1 GLY B  57      51.578  81.160  18.204  1.00  0.00      B0   H
ATOM   2648  HA2 GLY B  57      50.969  82.258  19.547  1.00  0.00      B0   H
ATOM   2649  C   GLY B  57      52.663  82.837  18.497  1.00  0.00      B0   C
ATOM   2650  O   GLY B  57      52.339  83.295  17.424  1.00  0.00      B0   O
ATOM   2651  N   ALA B  58      53.733  83.230  19.158  1.00  0.00      B0   N
ATOM   2652  HN  ALA B  58      53.971  82.759  20.004  1.00  0.00      B0   H
ATOM   2653  CA  ALA B  58      54.626  84.244  18.595  1.00  0.00      B0   C
ATOM   2654  HA  ALA B  58      54.059  85.146  18.417  1.00  0.00      B0   H
ATOM   2655  CB  ALA B  58      55.669  84.651  19.685  1.00  0.00      B0   C
ATOM   2656  HB1 ALA B  58      55.107  85.115  20.523  1.00  0.00      B0   H
ATOM   2657  HB2 ALA B  58      56.329  83.833  20.043  1.00  0.00      B0   H
ATOM   2658  HB3 ALA B  58      56.331  85.448  19.283  1.00  0.00      B0   H
ATOM   2659  C   ALA B  58      55.518  83.885  17.354  1.00  0.00      B0   C
ATOM   2660  O   ALA B  58      55.915  84.800  16.617  1.00  0.00      B0   O
ATOM   2661  C   THR B  59      55.951  82.146  14.697  1.00  0.00      B0   C
ATOM   2662  OT1 THR B  59      56.135  83.128  13.939  1.00  0.00      B0   O
ATOM   2663  OT2 THR B  59      55.249  81.132  14.393  1.00  0.00      B0   O
ATOM   2664  N   THR B  59      55.796  82.568  17.090  1.00  0.00      B0   N
ATOM   2665  HN  THR B  59      55.350  81.847  17.615  1.00  0.00      B0   H
ATOM   2666  CA  THR B  59      56.675  82.184  16.034  1.00  0.00      B0   C
ATOM   2667  HA  THR B  59      57.446  82.921  15.864  1.00  0.00      B0   H
ATOM   2668  CB  THR B  59      57.217  80.788  16.385  1.00  0.00      B0   C
ATOM   2669  HB  THR B  59      57.768  80.395  15.504  1.00  0.00      B0   H
ATOM   2670  OG1 THR B  59      56.172  79.892  16.614  1.00  0.00      B0   O
ATOM   2671  HG1 THR B  59      55.710  80.028  15.783  1.00  0.00      B0   H
ATOM   2672  CG2 THR B  59      58.061  80.927  17.607  1.00  0.00      B0   C
ATOM   2673 HG21 THR B  59      58.817  81.660  17.253  1.00  0.00      B0   H
ATOM   2674 HG22 THR B  59      57.589  81.208  18.574  1.00  0.00      B0   H
ATOM   2675 HG23 THR B  59      58.632  79.993  17.792  1.00  0.00      B0   H
ATOM   2676  N   ARG B   1      70.792  83.281  22.823  1.00  0.00      B1   N
ATOM   2677  HT1 ARG B   1      70.793  82.266  22.596  1.00  0.00      B1   H
ATOM   2678  HT2 ARG B   1      70.225  83.632  22.025  1.00  0.00      B1   H
ATOM   2679  HT3 ARG B   1      71.686  83.812  22.824  1.00  0.00      B1   H
ATOM   2680  CA  ARG B   1      69.896  83.563  24.024  1.00  0.00      B1   C
ATOM   2681  HA  ARG B   1      70.506  84.108  24.729  1.00  0.00      B1   H
ATOM   2682  CB  ARG B   1      68.720  84.523  23.686  1.00  0.00      B1   C
ATOM   2683  HB1 ARG B   1      67.913  83.996  23.134  1.00  0.00      B1   H
ATOM   2684  HB2 ARG B   1      68.221  84.840  24.627  1.00  0.00      B1   H
ATOM   2685  CG  ARG B   1      69.039  85.773  22.884  1.00  0.00      B1   C
ATOM   2686  HG1 ARG B   1      69.789  86.395  23.418  1.00  0.00      B1   H
ATOM   2687  HG2 ARG B   1      69.435  85.515  21.878  1.00  0.00      B1   H
ATOM   2688  CD  ARG B   1      67.736  86.548  22.495  1.00  0.00      B1   C
ATOM   2689  HD1 ARG B   1      67.882  87.291  21.682  1.00  0.00      B1   H
ATOM   2690  HD2 ARG B   1      66.910  85.858  22.220  1.00  0.00      B1   H
ATOM   2691  NE  ARG B   1      67.474  87.349  23.771  1.00  0.00      B1   N
ATOM   2692  HE  ARG B   1      68.181  87.339  24.478  1.00  0.00      B1   H
ATOM   2693  CZ  ARG B   1      66.262  87.736  24.088  1.00  0.00      B1   C
ATOM   2694  NH1 ARG B   1      65.295  87.709  23.250  1.00  0.00      B1   N
ATOM   2695 HH11 ARG B   1      65.448  87.486  22.288  1.00  0.00      B1   H
ATOM   2696 HH12 ARG B   1      64.344  87.763  23.554  1.00  0.00      B1   H
ATOM   2697  NH2 ARG B   1      66.055  87.961  25.391  1.00  0.00      B1   N
ATOM   2698 HH21 ARG B   1      66.810  88.300  25.953  1.00  0.00      B1   H
ATOM   2699 HH22 ARG B   1      65.138  88.008  25.787  1.00  0.00      B1   H
ATOM   2700  C   ARG B   1      69.438  82.285  24.760  1.00  0.00      B1   C
ATOM   2701  O   ARG B   1      69.622  81.168  24.231  1.00  0.00      B1   O
ATOM   2702  N   ALA B   2      68.987  82.403  25.998  1.00  0.00      B1   N
ATOM   2703  HN  ALA B   2      68.700  83.246  26.446  1.00  0.00      B1   H
ATOM   2704  CA  ALA B   2      68.659  81.235  26.806  1.00  0.00      B1   C
ATOM   2705  HA  ALA B   2      69.121  80.357  26.379  1.00  0.00      B1   H
ATOM   2706  CB  ALA B   2      69.070  81.537  28.278  1.00  0.00      B1   C
ATOM   2707  HB1 ALA B   2      70.114  81.208  28.467  1.00  0.00      B1   H
ATOM   2708  HB2 ALA B   2      68.986  82.623  28.501  1.00  0.00      B1   H
ATOM   2709  HB3 ALA B   2      68.388  81.035  28.997  1.00  0.00      B1   H
ATOM   2710  C   ALA B   2      67.179  80.909  26.751  1.00  0.00      B1   C
ATOM   2711  O   ALA B   2      66.727  79.912  27.336  1.00  0.00      B1   O
ATOM   2712  N   PHE B   3      66.368  81.689  26.085  1.00  0.00      B1   N
ATOM   2713  HN  PHE B   3      66.600  82.606  25.770  1.00  0.00      B1   H
ATOM   2714  CA  PHE B   3      64.901  81.505  25.815  1.00  0.00      B1   C
ATOM   2715  HA  PHE B   3      64.536  82.519  25.741  1.00  0.00      B1   H
ATOM   2716  CB  PHE B   3      64.757  80.879  24.439  1.00  0.00      B1   C
ATOM   2717  HB1 PHE B   3      65.155  79.843  24.411  1.00  0.00      B1   H
ATOM   2718  HB2 PHE B   3      63.662  80.928  24.256  1.00  0.00      B1   H
ATOM   2719  CG  PHE B   3      65.430  81.616  23.320  1.00  0.00      B1   C
ATOM   2720  CD1 PHE B   3      64.834  82.794  22.731  1.00  0.00      B1   C
ATOM   2721  HD1 PHE B   3      63.977  83.260  23.195  1.00  0.00      B1   H
ATOM   2722  CE1 PHE B   3      65.386  83.478  21.691  1.00  0.00      B1   C
ATOM   2723  HE1 PHE B   3      64.993  84.449  21.425  1.00  0.00      B1   H
ATOM   2724  CZ  PHE B   3      66.607  82.913  21.170  1.00  0.00      B1   C
ATOM   2725  HZ  PHE B   3      67.119  83.483  20.409  1.00  0.00      B1   H
ATOM   2726  CD2 PHE B   3      66.576  81.043  22.708  1.00  0.00      B1   C
ATOM   2727  HD2 PHE B   3      67.033  80.116  23.022  1.00  0.00      B1   H
ATOM   2728  CE2 PHE B   3      67.139  81.705  21.597  1.00  0.00      B1   C
ATOM   2729  HE2 PHE B   3      68.010  81.263  21.136  1.00  0.00      B1   H
ATOM   2730  C   PHE B   3      64.073  80.945  26.955  1.00  0.00      B1   C
ATOM   2731  O   PHE B   3      64.175  81.335  28.129  1.00  0.00      B1   O
ATOM   2732  N   GLY B   4      63.016  80.139  26.565  1.00  0.00      B1   N
ATOM   2733  HN  GLY B   4      63.061  79.671  25.686  1.00  0.00      B1   H
ATOM   2734  CA  GLY B   4      61.996  79.705  27.526  1.00  0.00      B1   C
ATOM   2735  HA1 GLY B   4      61.739  80.512  28.197  1.00  0.00      B1   H
ATOM   2736  HA2 GLY B   4      61.115  79.511  26.934  1.00  0.00      B1   H
ATOM   2737  C   GLY B   4      62.389  78.450  28.333  1.00  0.00      B1   C
ATOM   2738  O   GLY B   4      61.775  78.039  29.274  1.00  0.00      B1   O
ATOM   2739  N   ASP B   5      63.543  77.882  27.992  1.00  0.00      B1   N
ATOM   2740  HN  ASP B   5      64.009  78.334  27.236  1.00  0.00      B1   H
ATOM   2741  CA  ASP B   5      63.887  76.610  28.540  1.00  0.00      B1   C
ATOM   2742  HA  ASP B   5      62.962  76.120  28.802  1.00  0.00      B1   H
ATOM   2743  CB  ASP B   5      64.412  75.648  27.406  1.00  0.00      B1   C
ATOM   2744  HB1 ASP B   5      65.232  76.127  26.830  1.00  0.00      B1   H
ATOM   2745  HB2 ASP B   5      64.812  74.711  27.850  1.00  0.00      B1   H
ATOM   2746  CG  ASP B   5      63.222  75.357  26.505  1.00  0.00      B1   C
ATOM   2747  OD1 ASP B   5      63.115  75.995  25.413  1.00  0.00      B1   O
ATOM   2748  OD2 ASP B   5      62.402  74.438  26.763  1.00  0.00      B1   O
ATOM   2749  C   ASP B   5      64.804  76.650  29.752  1.00  0.00      B1   C
ATOM   2750  O   ASP B   5      65.050  75.659  30.440  1.00  0.00      B1   O
ATOM   2751  N   VAL B   6      65.175  77.896  30.203  1.00  0.00      B1   N
ATOM   2752  HN  VAL B   6      64.949  78.730  29.704  1.00  0.00      B1   H
ATOM   2753  CA  VAL B   6      65.731  78.266  31.555  1.00  0.00      B1   C
ATOM   2754  HA  VAL B   6      66.470  77.524  31.815  1.00  0.00      B1   H
ATOM   2755  CB  VAL B   6      66.407  79.663  31.389  1.00  0.00      B1   C
ATOM   2756  HB  VAL B   6      66.979  79.513  30.449  1.00  0.00      B1   H
ATOM   2757  CG1 VAL B   6      65.353  80.750  31.151  1.00  0.00      B1   C
ATOM   2758 HG11 VAL B   6      64.682  80.432  30.325  1.00  0.00      B1   H
ATOM   2759 HG12 VAL B   6      64.742  80.926  32.063  1.00  0.00      B1   H
ATOM   2760 HG13 VAL B   6      65.830  81.700  30.827  1.00  0.00      B1   H
ATOM   2761  CG2 VAL B   6      67.479  79.918  32.486  1.00  0.00      B1   C
ATOM   2762 HG21 VAL B   6      67.026  79.878  33.500  1.00  0.00      B1   H
ATOM   2763 HG22 VAL B   6      68.330  79.205  32.507  1.00  0.00      B1   H
ATOM   2764 HG23 VAL B   6      67.966  80.908  32.351  1.00  0.00      B1   H
ATOM   2765  C   VAL B   6      64.706  78.236  32.681  1.00  0.00      B1   C
ATOM   2766  O   VAL B   6      65.056  78.175  33.851  1.00  0.00      B1   O
ATOM   2767  N   ALA B   7      63.377  78.191  32.310  1.00  0.00      B1   N
ATOM   2768  HN  ALA B   7      63.094  78.267  31.357  1.00  0.00      B1   H
ATOM   2769  CA  ALA B   7      62.318  78.069  33.296  1.00  0.00      B1   C
ATOM   2770  HA  ALA B   7      62.415  78.796  34.089  1.00  0.00      B1   H
ATOM   2771  CB  ALA B   7      61.131  78.636  32.541  1.00  0.00      B1   C
ATOM   2772  HB1 ALA B   7      61.491  79.545  32.012  1.00  0.00      B1   H
ATOM   2773  HB2 ALA B   7      60.722  77.882  31.835  1.00  0.00      B1   H
ATOM   2774  HB3 ALA B   7      60.265  78.971  33.151  1.00  0.00      B1   H
ATOM   2775  C   ALA B   7      62.232  76.789  34.045  1.00  0.00      B1   C
ATOM   2776  O   ALA B   7      62.388  76.922  35.258  1.00  0.00      B1   O
ATOM   2777  N   PRO B   8      62.057  75.536  33.515  1.00  0.00      B1   N
ATOM   2778  CD  PRO B   8      61.843  75.191  32.119  1.00  0.00      B1   C
ATOM   2779  HD1 PRO B   8      62.235  75.905  31.364  1.00  0.00      B1   H
ATOM   2780  HD2 PRO B   8      60.739  75.181  32.000  1.00  0.00      B1   H
ATOM   2781  CA  PRO B   8      62.424  74.340  34.298  1.00  0.00      B1   C
ATOM   2782  HA  PRO B   8      61.613  74.277  35.009  1.00  0.00      B1   H
ATOM   2783  CB  PRO B   8      62.340  73.184  33.232  1.00  0.00      B1   C
ATOM   2784  HB1 PRO B   8      62.951  72.266  33.366  1.00  0.00      B1   H
ATOM   2785  HB2 PRO B   8      61.326  72.735  33.304  1.00  0.00      B1   H
ATOM   2786  CG  PRO B   8      62.499  73.798  31.884  1.00  0.00      B1   C
ATOM   2787  HG1 PRO B   8      63.526  74.024  31.526  1.00  0.00      B1   H
ATOM   2788  HG2 PRO B   8      61.922  73.239  31.117  1.00  0.00      B1   H
ATOM   2789  C   PRO B   8      63.736  74.391  35.096  1.00  0.00      B1   C
ATOM   2790  O   PRO B   8      63.778  73.967  36.245  1.00  0.00      B1   O
ATOM   2791  N   ALA B   9      64.832  74.910  34.551  1.00  0.00      B1   N
ATOM   2792  HN  ALA B   9      64.768  75.277  33.626  1.00  0.00      B1   H
ATOM   2793  CA  ALA B   9      66.116  74.927  35.080  1.00  0.00      B1   C
ATOM   2794  HA  ALA B   9      66.471  73.958  35.399  1.00  0.00      B1   H
ATOM   2795  CB  ALA B   9      67.099  75.321  33.982  1.00  0.00      B1   C
ATOM   2796  HB1 ALA B   9      67.072  76.392  33.688  1.00  0.00      B1   H
ATOM   2797  HB2 ALA B   9      68.109  74.928  34.225  1.00  0.00      B1   H
ATOM   2798  HB3 ALA B   9      66.918  74.738  33.053  1.00  0.00      B1   H
ATOM   2799  C   ALA B   9      66.178  75.749  36.373  1.00  0.00      B1   C
ATOM   2800  O   ALA B   9      66.551  75.137  37.370  1.00  0.00      B1   O
ATOM   2801  N   MET B  10      65.600  76.986  36.439  1.00  0.00      B1   N
ATOM   2802  HN  MET B  10      65.226  77.452  35.641  1.00  0.00      B1   H
ATOM   2803  CA  MET B  10      65.605  77.801  37.631  1.00  0.00      B1   C
ATOM   2804  HA  MET B  10      66.434  77.416  38.206  1.00  0.00      B1   H
ATOM   2805  CB  MET B  10      65.531  79.314  37.464  1.00  0.00      B1   C
ATOM   2806  HB1 MET B  10      64.613  79.571  36.894  1.00  0.00      B1   H
ATOM   2807  HB2 MET B  10      65.430  79.826  38.444  1.00  0.00      B1   H
ATOM   2808  CG  MET B  10      66.873  79.910  36.821  1.00  0.00      B1   C
ATOM   2809  HG1 MET B  10      66.910  79.440  35.815  1.00  0.00      B1   H
ATOM   2810  HG2 MET B  10      66.696  80.979  36.578  1.00  0.00      B1   H
ATOM   2811  SD  MET B  10      68.380  79.522  37.764  1.00  0.00      B1   S
ATOM   2812  CE  MET B  10      68.064  80.166  39.492  1.00  0.00      B1   C
ATOM   2813  HE1 MET B  10      67.716  81.220  39.441  1.00  0.00      B1   H
ATOM   2814  HE2 MET B  10      67.325  79.616  40.113  1.00  0.00      B1   H
ATOM   2815  HE3 MET B  10      69.069  80.193  39.966  1.00  0.00      B1   H
ATOM   2816  C   MET B  10      64.456  77.515  38.479  1.00  0.00      B1   C
ATOM   2817  O   MET B  10      64.477  77.799  39.666  1.00  0.00      B1   O
ATOM   2818  N   GLY B  11      63.421  76.779  37.965  1.00  0.00      B1   N
ATOM   2819  HN  GLY B  11      63.363  76.578  36.990  1.00  0.00      B1   H
ATOM   2820  CA  GLY B  11      62.266  76.380  38.730  1.00  0.00      B1   C
ATOM   2821  HA1 GLY B  11      61.997  77.209  39.369  1.00  0.00      B1   H
ATOM   2822  HA2 GLY B  11      61.425  76.123  38.103  1.00  0.00      B1   H
ATOM   2823  C   GLY B  11      62.667  75.102  39.468  1.00  0.00      B1   C
ATOM   2824  O   GLY B  11      62.184  74.889  40.593  1.00  0.00      B1   O
ATOM   2825  N   MET B  12      63.453  74.179  38.866  1.00  0.00      B1   N
ATOM   2826  HN  MET B  12      63.719  74.275  37.910  1.00  0.00      B1   H
ATOM   2827  CA  MET B  12      63.890  72.896  39.531  1.00  0.00      B1   C
ATOM   2828  HA  MET B  12      62.954  72.445  39.824  1.00  0.00      B1   H
ATOM   2829  CB  MET B  12      64.679  72.040  38.499  1.00  0.00      B1   C
ATOM   2830  HB1 MET B  12      63.871  71.793  37.778  1.00  0.00      B1   H
ATOM   2831  HB2 MET B  12      65.422  72.646  37.936  1.00  0.00      B1   H
ATOM   2832  CG  MET B  12      65.445  70.854  39.086  1.00  0.00      B1   C
ATOM   2833  HG1 MET B  12      66.176  71.229  39.833  1.00  0.00      B1   H
ATOM   2834  HG2 MET B  12      64.674  70.226  39.582  1.00  0.00      B1   H
ATOM   2835  SD  MET B  12      66.254  69.780  37.830  1.00  0.00      B1   S
ATOM   2836  CE  MET B  12      65.218  69.409  36.354  1.00  0.00      B1   C
ATOM   2837  HE1 MET B  12      64.545  70.293  36.367  1.00  0.00      B1   H
ATOM   2838  HE2 MET B  12      65.769  69.258  35.402  1.00  0.00      B1   H
ATOM   2839  HE3 MET B  12      64.529  68.573  36.601  1.00  0.00      B1   H
ATOM   2840  C   MET B  12      64.725  73.084  40.747  1.00  0.00      B1   C
ATOM   2841  O   MET B  12      64.550  72.419  41.750  1.00  0.00      B1   O
ATOM   2842  N   ILE B  13      65.687  74.057  40.740  1.00  0.00      B1   N
ATOM   2843  HN  ILE B  13      65.801  74.558  39.886  1.00  0.00      B1   H
ATOM   2844  CA  ILE B  13      66.355  74.485  41.966  1.00  0.00      B1   C
ATOM   2845  HA  ILE B  13      66.776  73.606  42.430  1.00  0.00      B1   H
ATOM   2846  CB  ILE B  13      67.684  75.242  41.507  1.00  0.00      B1   C
ATOM   2847  HB  ILE B  13      68.258  74.469  40.951  1.00  0.00      B1   H
ATOM   2848  CG2 ILE B  13      67.643  76.551  40.712  1.00  0.00      B1   C
ATOM   2849 HG21 ILE B  13      68.542  76.872  40.143  1.00  0.00      B1   H
ATOM   2850 HG22 ILE B  13      66.914  76.438  39.882  1.00  0.00      B1   H
ATOM   2851 HG23 ILE B  13      67.391  77.320  41.473  1.00  0.00      B1   H
ATOM   2852  CG1 ILE B  13      68.622  75.468  42.726  1.00  0.00      B1   C
ATOM   2853 HG11 ILE B  13      68.402  76.492  43.097  1.00  0.00      B1   H
ATOM   2854 HG12 ILE B  13      68.307  74.813  43.566  1.00  0.00      B1   H
ATOM   2855  CD  ILE B  13      70.118  75.330  42.438  1.00  0.00      B1   C
ATOM   2856  HD1 ILE B  13      70.737  75.501  43.344  1.00  0.00      B1   H
ATOM   2857  HD2 ILE B  13      70.521  74.396  41.991  1.00  0.00      B1   H
ATOM   2858  HD3 ILE B  13      70.453  76.127  41.741  1.00  0.00      B1   H
ATOM   2859  C   ILE B  13      65.479  75.203  42.941  1.00  0.00      B1   C
ATOM   2860  O   ILE B  13      65.597  74.950  44.146  1.00  0.00      B1   O
ATOM   2861  N   GLY B  14      64.586  76.090  42.376  1.00  0.00      B1   N
ATOM   2862  HN  GLY B  14      64.645  76.250  41.393  1.00  0.00      B1   H
ATOM   2863  CA  GLY B  14      63.867  77.105  43.182  1.00  0.00      B1   C
ATOM   2864  HA1 GLY B  14      64.543  77.669  43.808  1.00  0.00      B1   H
ATOM   2865  HA2 GLY B  14      63.149  77.663  42.601  1.00  0.00      B1   H
ATOM   2866  C   GLY B  14      62.883  76.456  44.126  1.00  0.00      B1   C
ATOM   2867  O   GLY B  14      62.694  76.798  45.285  1.00  0.00      B1   O
ATOM   2868  N   THR B  15      62.291  75.373  43.563  1.00  0.00      B1   N
ATOM   2869  HN  THR B  15      62.515  75.333  42.592  1.00  0.00      B1   H
ATOM   2870  CA  THR B  15      61.408  74.362  44.157  1.00  0.00      B1   C
ATOM   2871  HA  THR B  15      60.645  74.874  44.724  1.00  0.00      B1   H
ATOM   2872  CB  THR B  15      60.744  73.619  42.989  1.00  0.00      B1   C
ATOM   2873  HB  THR B  15      61.461  73.116  42.306  1.00  0.00      B1   H
ATOM   2874  OG1 THR B  15      59.967  74.527  42.231  1.00  0.00      B1   O
ATOM   2875  HG1 THR B  15      60.619  74.897  41.631  1.00  0.00      B1   H
ATOM   2876  CG2 THR B  15      59.684  72.640  43.487  1.00  0.00      B1   C
ATOM   2877 HG21 THR B  15      59.103  72.242  42.627  1.00  0.00      B1   H
ATOM   2878 HG22 THR B  15      60.234  71.798  43.960  1.00  0.00      B1   H
ATOM   2879 HG23 THR B  15      58.994  73.122  44.212  1.00  0.00      B1   H
ATOM   2880  C   THR B  15      62.109  73.438  45.106  1.00  0.00      B1   C
ATOM   2881  O   THR B  15      61.537  73.111  46.173  1.00  0.00      B1   O
ATOM   2882  N   LEU B  16      63.359  73.090  44.843  1.00  0.00      B1   N
ATOM   2883  HN  LEU B  16      63.880  73.271  44.012  1.00  0.00      B1   H
ATOM   2884  CA  LEU B  16      64.142  72.257  45.724  1.00  0.00      B1   C
ATOM   2885  HA  LEU B  16      63.512  71.512  46.187  1.00  0.00      B1   H
ATOM   2886  CB  LEU B  16      65.268  71.656  44.973  1.00  0.00      B1   C
ATOM   2887  HB1 LEU B  16      64.816  71.185  44.074  1.00  0.00      B1   H
ATOM   2888  HB2 LEU B  16      65.964  72.445  44.616  1.00  0.00      B1   H
ATOM   2889  CG  LEU B  16      66.140  70.682  45.814  1.00  0.00      B1   C
ATOM   2890  HG  LEU B  16      66.610  71.196  46.680  1.00  0.00      B1   H
ATOM   2891  CD1 LEU B  16      65.419  69.430  46.232  1.00  0.00      B1   C
ATOM   2892 HD11 LEU B  16      65.033  68.839  45.374  1.00  0.00      B1   H
ATOM   2893 HD12 LEU B  16      65.990  68.712  46.859  1.00  0.00      B1   H
ATOM   2894 HD13 LEU B  16      64.616  69.645  46.969  1.00  0.00      B1   H
ATOM   2895  CD2 LEU B  16      67.365  70.041  44.984  1.00  0.00      B1   C
ATOM   2896 HD21 LEU B  16      68.166  69.547  45.575  1.00  0.00      B1   H
ATOM   2897 HD22 LEU B  16      67.073  69.245  44.266  1.00  0.00      B1   H
ATOM   2898 HD23 LEU B  16      67.899  70.922  44.569  1.00  0.00      B1   H
ATOM   2899  C   LEU B  16      64.573  73.082  46.880  1.00  0.00      B1   C
ATOM   2900  O   LEU B  16      64.352  72.682  48.015  1.00  0.00      B1   O
ATOM   2901  N   VAL B  17      65.168  74.271  46.738  1.00  0.00      B1   N
ATOM   2902  HN  VAL B  17      65.354  74.580  45.809  1.00  0.00      B1   H
ATOM   2903  CA  VAL B  17      65.611  75.134  47.886  1.00  0.00      B1   C
ATOM   2904  HA  VAL B  17      66.287  74.532  48.475  1.00  0.00      B1   H
ATOM   2905  CB  VAL B  17      66.374  76.341  47.221  1.00  0.00      B1   C
ATOM   2906  HB  VAL B  17      65.710  76.909  46.536  1.00  0.00      B1   H
ATOM   2907  CG1 VAL B  17      66.859  77.369  48.284  1.00  0.00      B1   C
ATOM   2908 HG11 VAL B  17      66.030  77.822  48.869  1.00  0.00      B1   H
ATOM   2909 HG12 VAL B  17      67.540  76.819  48.968  1.00  0.00      B1   H
ATOM   2910 HG13 VAL B  17      67.469  78.189  47.848  1.00  0.00      B1   H
ATOM   2911  CG2 VAL B  17      67.621  75.863  46.413  1.00  0.00      B1   C
ATOM   2912 HG21 VAL B  17      67.739  76.519  45.524  1.00  0.00      B1   H
ATOM   2913 HG22 VAL B  17      68.518  76.013  47.051  1.00  0.00      B1   H
ATOM   2914 HG23 VAL B  17      67.534  74.834  46.003  1.00  0.00      B1   H
ATOM   2915  C   VAL B  17      64.457  75.442  48.870  1.00  0.00      B1   C
ATOM   2916  O   VAL B  17      64.550  75.186  50.063  1.00  0.00      B1   O
ATOM   2917  N   GLY B  18      63.240  75.900  48.417  1.00  0.00      B1   N
ATOM   2918  HN  GLY B  18      63.141  75.987  47.429  1.00  0.00      B1   H
ATOM   2919  CA  GLY B  18      62.122  76.115  49.165  1.00  0.00      B1   C
ATOM   2920  HA1 GLY B  18      62.413  76.774  49.970  1.00  0.00      B1   H
ATOM   2921  HA2 GLY B  18      61.350  76.509  48.522  1.00  0.00      B1   H
ATOM   2922  C   GLY B  18      61.474  74.936  49.781  1.00  0.00      B1   C
ATOM   2923  O   GLY B  18      60.950  75.086  50.921  1.00  0.00      B1   O
ATOM   2924  N   LEU B  19      61.575  73.728  49.158  1.00  0.00      B1   N
ATOM   2925  HN  LEU B  19      61.876  73.607  48.215  1.00  0.00      B1   H
ATOM   2926  CA  LEU B  19      61.236  72.554  49.873  1.00  0.00      B1   C
ATOM   2927  HA  LEU B  19      60.229  72.750  50.211  1.00  0.00      B1   H
ATOM   2928  CB  LEU B  19      60.949  71.406  48.892  1.00  0.00      B1   C
ATOM   2929  HB1 LEU B  19      60.190  71.770  48.167  1.00  0.00      B1   H
ATOM   2930  HB2 LEU B  19      61.900  71.230  48.344  1.00  0.00      B1   H
ATOM   2931  CG  LEU B  19      60.520  70.088  49.521  1.00  0.00      B1   C
ATOM   2932  HG  LEU B  19      61.299  69.705  50.214  1.00  0.00      B1   H
ATOM   2933  CD1 LEU B  19      59.157  70.174  50.173  1.00  0.00      B1   C
ATOM   2934 HD11 LEU B  19      59.113  70.951  50.966  1.00  0.00      B1   H
ATOM   2935 HD12 LEU B  19      58.369  70.362  49.413  1.00  0.00      B1   H
ATOM   2936 HD13 LEU B  19      58.834  69.200  50.600  1.00  0.00      B1   H
ATOM   2937  CD2 LEU B  19      60.414  69.033  48.446  1.00  0.00      B1   C
ATOM   2938 HD21 LEU B  19      61.339  69.101  47.833  1.00  0.00      B1   H
ATOM   2939 HD22 LEU B  19      60.256  67.981  48.764  1.00  0.00      B1   H
ATOM   2940 HD23 LEU B  19      59.592  69.346  47.768  1.00  0.00      B1   H
ATOM   2941  C   LEU B  19      62.121  72.208  51.042  1.00  0.00      B1   C
ATOM   2942  O   LEU B  19      61.593  71.848  52.073  1.00  0.00      B1   O
ATOM   2943  N   VAL B  20      63.475  72.259  50.971  1.00  0.00      B1   N
ATOM   2944  HN  VAL B  20      63.904  72.586  50.133  1.00  0.00      B1   H
ATOM   2945  CA  VAL B  20      64.287  71.957  52.089  1.00  0.00      B1   C
ATOM   2946  HA  VAL B  20      63.959  71.020  52.515  1.00  0.00      B1   H
ATOM   2947  CB  VAL B  20      65.784  71.920  51.669  1.00  0.00      B1   C
ATOM   2948  HB  VAL B  20      66.095  72.902  51.253  1.00  0.00      B1   H
ATOM   2949  CG1 VAL B  20      66.771  71.636  52.841  1.00  0.00      B1   C
ATOM   2950 HG11 VAL B  20      67.749  71.446  52.349  1.00  0.00      B1   H
ATOM   2951 HG12 VAL B  20      66.971  72.595  53.365  1.00  0.00      B1   H
ATOM   2952 HG13 VAL B  20      66.474  70.903  53.621  1.00  0.00      B1   H
ATOM   2953  CG2 VAL B  20      66.012  70.759  50.611  1.00  0.00      B1   C
ATOM   2954 HG21 VAL B  20      65.551  69.831  51.010  1.00  0.00      B1   H
ATOM   2955 HG22 VAL B  20      65.415  71.068  49.726  1.00  0.00      B1   H
ATOM   2956 HG23 VAL B  20      67.075  70.474  50.453  1.00  0.00      B1   H
ATOM   2957  C   VAL B  20      64.146  73.077  53.181  1.00  0.00      B1   C
ATOM   2958  O   VAL B  20      64.148  72.778  54.376  1.00  0.00      B1   O
ATOM   2959  N   ALA B  21      63.978  74.369  52.831  1.00  0.00      B1   N
ATOM   2960  HN  ALA B  21      64.240  74.624  51.903  1.00  0.00      B1   H
ATOM   2961  CA  ALA B  21      63.556  75.426  53.745  1.00  0.00      B1   C
ATOM   2962  HA  ALA B  21      64.313  75.453  54.514  1.00  0.00      B1   H
ATOM   2963  CB  ALA B  21      63.596  76.707  52.859  1.00  0.00      B1   C
ATOM   2964  HB1 ALA B  21      63.329  77.558  53.521  1.00  0.00      B1   H
ATOM   2965  HB2 ALA B  21      64.650  76.886  52.559  1.00  0.00      B1   H
ATOM   2966  HB3 ALA B  21      62.968  76.663  51.943  1.00  0.00      B1   H
ATOM   2967  C   ALA B  21      62.215  75.233  54.424  1.00  0.00      B1   C
ATOM   2968  O   ALA B  21      62.134  75.359  55.621  1.00  0.00      B1   O
ATOM   2969  N   MET B  22      61.190  74.727  53.754  1.00  0.00      B1   N
ATOM   2970  HN  MET B  22      61.260  74.819  52.763  1.00  0.00      B1   H
ATOM   2971  CA  MET B  22      59.886  74.167  54.181  1.00  0.00      B1   C
ATOM   2972  HA  MET B  22      59.300  74.930  54.673  1.00  0.00      B1   H
ATOM   2973  CB  MET B  22      58.973  73.780  52.925  1.00  0.00      B1   C
ATOM   2974  HB1 MET B  22      59.089  74.474  52.065  1.00  0.00      B1   H
ATOM   2975  HB2 MET B  22      59.165  72.761  52.526  1.00  0.00      B1   H
ATOM   2976  CG  MET B  22      57.442  73.828  53.207  1.00  0.00      B1   C
ATOM   2977  HG1 MET B  22      57.158  73.072  53.970  1.00  0.00      B1   H
ATOM   2978  HG2 MET B  22      57.027  74.786  53.585  1.00  0.00      B1   H
ATOM   2979  SD  MET B  22      56.396  73.431  51.850  1.00  0.00      B1   S
ATOM   2980  CE  MET B  22      55.967  71.617  52.119  1.00  0.00      B1   C
ATOM   2981  HE1 MET B  22      56.858  71.184  52.621  1.00  0.00      B1   H
ATOM   2982  HE2 MET B  22      55.152  71.525  52.868  1.00  0.00      B1   H
ATOM   2983  HE3 MET B  22      55.591  71.108  51.206  1.00  0.00      B1   H
ATOM   2984  C   MET B  22      59.949  73.062  55.150  1.00  0.00      B1   C
ATOM   2985  O   MET B  22      59.306  73.034  56.181  1.00  0.00      B1   O
ATOM   2986  N   LEU B  23      60.801  72.078  54.809  1.00  0.00      B1   N
ATOM   2987  HN  LEU B  23      61.439  72.104  54.042  1.00  0.00      B1   H
ATOM   2988  CA  LEU B  23      60.939  70.885  55.621  1.00  0.00      B1   C
ATOM   2989  HA  LEU B  23      59.989  70.605  56.051  1.00  0.00      B1   H
ATOM   2990  CB  LEU B  23      61.584  69.565  54.991  1.00  0.00      B1   C
ATOM   2991  HB1 LEU B  23      62.609  69.823  54.648  1.00  0.00      B1   H
ATOM   2992  HB2 LEU B  23      61.599  68.753  55.749  1.00  0.00      B1   H
ATOM   2993  CG  LEU B  23      60.834  69.057  53.702  1.00  0.00      B1   C
ATOM   2994  HG  LEU B  23      60.822  69.923  53.005  1.00  0.00      B1   H
ATOM   2995  CD1 LEU B  23      61.550  67.869  53.105  1.00  0.00      B1   C
ATOM   2996 HD11 LEU B  23      62.630  68.041  52.911  1.00  0.00      B1   H
ATOM   2997 HD12 LEU B  23      61.472  67.053  53.855  1.00  0.00      B1   H
ATOM   2998 HD13 LEU B  23      61.089  67.444  52.188  1.00  0.00      B1   H
ATOM   2999  CD2 LEU B  23      59.391  68.740  54.003  1.00  0.00      B1   C
ATOM   3000 HD21 LEU B  23      58.927  69.605  54.525  1.00  0.00      B1   H
ATOM   3001 HD22 LEU B  23      58.687  68.447  53.195  1.00  0.00      B1   H
ATOM   3002 HD23 LEU B  23      59.285  67.971  54.798  1.00  0.00      B1   H
ATOM   3003  C   LEU B  23      61.604  71.145  56.941  1.00  0.00      B1   C
ATOM   3004  O   LEU B  23      61.314  70.505  57.986  1.00  0.00      B1   O
ATOM   3005  N   SER B  24      62.550  72.105  56.917  1.00  0.00      B1   N
ATOM   3006  HN  SER B  24      62.783  72.585  56.074  1.00  0.00      B1   H
ATOM   3007  CA  SER B  24      63.438  72.493  58.069  1.00  0.00      B1   C
ATOM   3008  HA  SER B  24      63.626  71.569  58.595  1.00  0.00      B1   H
ATOM   3009  CB  SER B  24      64.717  73.147  57.632  1.00  0.00      B1   C
ATOM   3010  HB1 SER B  24      64.516  74.172  57.251  1.00  0.00      B1   H
ATOM   3011  HB2 SER B  24      65.443  73.209  58.471  1.00  0.00      B1   H
ATOM   3012  OG  SER B  24      65.327  72.362  56.593  1.00  0.00      B1   O
ATOM   3013  HG1 SER B  24      64.874  72.586  55.776  1.00  0.00      B1   H
ATOM   3014  C   SER B  24      62.763  73.422  59.023  1.00  0.00      B1   C
ATOM   3015  O   SER B  24      61.972  74.263  58.702  1.00  0.00      B1   O
ATOM   3016  N   ASN B  25      63.074  73.216  60.258  1.00  0.00      B1   N
ATOM   3017  HN  ASN B  25      63.791  72.577  60.528  1.00  0.00      B1   H
ATOM   3018  CA  ASN B  25      62.407  73.780  61.395  1.00  0.00      B1   C
ATOM   3019  HA  ASN B  25      61.385  74.040  61.157  1.00  0.00      B1   H
ATOM   3020  CB  ASN B  25      62.218  72.775  62.560  1.00  0.00      B1   C
ATOM   3021  HB1 ASN B  25      63.174  72.830  63.123  1.00  0.00      B1   H
ATOM   3022  HB2 ASN B  25      61.455  73.287  63.184  1.00  0.00      B1   H
ATOM   3023  CG  ASN B  25      61.605  71.472  62.071  1.00  0.00      B1   C
ATOM   3024  OD1 ASN B  25      60.454  71.246  61.712  1.00  0.00      B1   O
ATOM   3025  ND2 ASN B  25      62.469  70.452  62.195  1.00  0.00      B1   N
ATOM   3026 HD21 ASN B  25      63.430  70.591  62.434  1.00  0.00      B1   H
ATOM   3027 HD22 ASN B  25      62.088  69.559  61.955  1.00  0.00      B1   H
ATOM   3028  C   ASN B  25      63.026  75.075  61.926  1.00  0.00      B1   C
ATOM   3029  O   ASN B  25      64.210  75.188  62.220  1.00  0.00      B1   O
ATOM   3030  N   MET B  26      62.112  76.111  62.158  1.00  0.00      B1   N
ATOM   3031  HN  MET B  26      61.174  76.009  61.838  1.00  0.00      B1   H
ATOM   3032  CA  MET B  26      62.434  77.380  62.720  1.00  0.00      B1   C
ATOM   3033  HA  MET B  26      63.067  78.027  62.132  1.00  0.00      B1   H
ATOM   3034  CB  MET B  26      61.137  78.147  62.763  1.00  0.00      B1   C
ATOM   3035  HB1 MET B  26      60.344  77.419  63.040  1.00  0.00      B1   H
ATOM   3036  HB2 MET B  26      61.152  78.923  63.557  1.00  0.00      B1   H
ATOM   3037  CG  MET B  26      60.848  78.994  61.490  1.00  0.00      B1   C
ATOM   3038  HG1 MET B  26      61.622  79.769  61.301  1.00  0.00      B1   H
ATOM   3039  HG2 MET B  26      60.953  78.315  60.616  1.00  0.00      B1   H
ATOM   3040  SD  MET B  26      59.120  79.573  61.377  1.00  0.00      B1   S
ATOM   3041  CE  MET B  26      59.057  80.739  62.785  1.00  0.00      B1   C
ATOM   3042  HE1 MET B  26      59.356  80.299  63.761  1.00  0.00      B1   H
ATOM   3043  HE2 MET B  26      59.762  81.593  62.699  1.00  0.00      B1   H
ATOM   3044  HE3 MET B  26      58.044  81.165  62.947  1.00  0.00      B1   H
ATOM   3045  C   MET B  26      62.985  77.201  64.140  1.00  0.00      B1   C
ATOM   3046  O   MET B  26      62.574  76.252  64.838  1.00  0.00      B1   O
ATOM   3047  N   ASP B  27      63.874  78.136  64.550  1.00  0.00      B1   N
ATOM   3048  HN  ASP B  27      64.033  78.907  63.938  1.00  0.00      B1   H
ATOM   3049  CA  ASP B  27      64.175  78.330  65.970  1.00  0.00      B1   C
ATOM   3050  HA  ASP B  27      63.935  77.448  66.544  1.00  0.00      B1   H
ATOM   3051  CB  ASP B  27      65.690  78.550  66.153  1.00  0.00      B1   C
ATOM   3052  HB1 ASP B  27      65.858  79.571  65.751  1.00  0.00      B1   H
ATOM   3053  HB2 ASP B  27      66.057  78.546  67.202  1.00  0.00      B1   H
ATOM   3054  CG  ASP B  27      66.559  77.503  65.483  1.00  0.00      B1   C
ATOM   3055  OD1 ASP B  27      66.570  76.348  65.901  1.00  0.00      B1   O
ATOM   3056  OD2 ASP B  27      67.299  77.943  64.550  1.00  0.00      B1   O
ATOM   3057  C   ASP B  27      63.301  79.384  66.687  1.00  0.00      B1   C
ATOM   3058  O   ASP B  27      63.070  79.226  67.908  1.00  0.00      B1   O
ATOM   3059  N   ASP B  28      62.687  80.297  65.902  1.00  0.00      B1   N
ATOM   3060  HN  ASP B  28      62.781  80.301  64.910  1.00  0.00      B1   H
ATOM   3061  CA  ASP B  28      61.664  81.273  66.336  1.00  0.00      B1   C
ATOM   3062  HA  ASP B  28      61.988  81.637  67.300  1.00  0.00      B1   H
ATOM   3063  CB  ASP B  28      61.419  82.416  65.246  1.00  0.00      B1   C
ATOM   3064  HB1 ASP B  28      61.080  81.902  64.322  1.00  0.00      B1   H
ATOM   3065  HB2 ASP B  28      60.688  83.145  65.657  1.00  0.00      B1   H
ATOM   3066  CG  ASP B  28      62.750  83.020  64.860  1.00  0.00      B1   C
ATOM   3067  OD1 ASP B  28      62.999  83.074  63.593  1.00  0.00      B1   O
ATOM   3068  OD2 ASP B  28      63.479  83.586  65.697  1.00  0.00      B1   O
ATOM   3069  C   ASP B  28      60.431  80.616  66.807  1.00  0.00      B1   C
ATOM   3070  O   ASP B  28      60.065  79.583  66.210  1.00  0.00      B1   O
ATOM   3071  N   PRO B  29      59.715  81.075  67.855  1.00  0.00      B1   N
ATOM   3072  CD  PRO B  29      59.900  82.306  68.573  1.00  0.00      B1   C
ATOM   3073  HD1 PRO B  29      59.934  83.199  67.912  1.00  0.00      B1   H
ATOM   3074  HD2 PRO B  29      60.791  82.166  69.221  1.00  0.00      B1   H
ATOM   3075  CA  PRO B  29      58.363  80.400  68.139  1.00  0.00      B1   C
ATOM   3076  HA  PRO B  29      58.292  79.338  67.958  1.00  0.00      B1   H
ATOM   3077  CB  PRO B  29      58.070  80.960  69.544  1.00  0.00      B1   C
ATOM   3078  HB1 PRO B  29      57.009  81.100  69.843  1.00  0.00      B1   H
ATOM   3079  HB2 PRO B  29      58.644  80.364  70.286  1.00  0.00      B1   H
ATOM   3080  CG  PRO B  29      58.716  82.362  69.532  1.00  0.00      B1   C
ATOM   3081  HG1 PRO B  29      57.930  83.040  69.134  1.00  0.00      B1   H
ATOM   3082  HG2 PRO B  29      59.002  82.525  70.593  1.00  0.00      B1   H
ATOM   3083  C   PRO B  29      57.229  80.868  67.295  1.00  0.00      B1   C
ATOM   3084  O   PRO B  29      57.234  81.982  66.715  1.00  0.00      B1   O
ATOM   3085  N   LYS B  30      56.183  80.053  67.134  1.00  0.00      B1   N
ATOM   3086  HN  LYS B  30      56.257  79.121  67.481  1.00  0.00      B1   H
ATOM   3087  CA  LYS B  30      55.023  80.347  66.411  1.00  0.00      B1   C
ATOM   3088  HA  LYS B  30      54.728  81.361  66.636  1.00  0.00      B1   H
ATOM   3089  CB  LYS B  30      55.232  79.958  64.872  1.00  0.00      B1   C
ATOM   3090  HB1 LYS B  30      54.214  80.139  64.467  1.00  0.00      B1   H
ATOM   3091  HB2 LYS B  30      55.963  80.630  64.374  1.00  0.00      B1   H
ATOM   3092  CG  LYS B  30      55.727  78.527  64.709  1.00  0.00      B1   C
ATOM   3093  HG1 LYS B  30      56.716  78.505  65.215  1.00  0.00      B1   H
ATOM   3094  HG2 LYS B  30      54.991  77.773  65.063  1.00  0.00      B1   H
ATOM   3095  CD  LYS B  30      56.097  78.297  63.190  1.00  0.00      B1   C
ATOM   3096  HD1 LYS B  30      55.159  78.322  62.595  1.00  0.00      B1   H
ATOM   3097  HD2 LYS B  30      56.630  79.173  62.760  1.00  0.00      B1   H
ATOM   3098  CE  LYS B  30      57.001  77.122  62.968  1.00  0.00      B1   C
ATOM   3099  HE1 LYS B  30      57.288  77.024  61.899  1.00  0.00      B1   H
ATOM   3100  HE2 LYS B  30      57.922  77.176  63.586  1.00  0.00      B1   H
ATOM   3101  NZ  LYS B  30      56.265  75.984  63.407  1.00  0.00      B1   N
ATOM   3102  HZ1 LYS B  30      56.229  76.148  64.433  1.00  0.00      B1   H
ATOM   3103  HZ2 LYS B  30      55.250  75.962  63.183  1.00  0.00      B1   H
ATOM   3104  HZ3 LYS B  30      56.723  75.069  63.216  1.00  0.00      B1   H
ATOM   3105  C   LYS B  30      53.918  79.397  66.976  1.00  0.00      B1   C
ATOM   3106  O   LYS B  30      54.261  78.465  67.745  1.00  0.00      B1   O
ATOM   3107  N   ALA B  31      52.660  79.445  66.541  1.00  0.00      B1   N
ATOM   3108  HN  ALA B  31      52.350  80.210  65.982  1.00  0.00      B1   H
ATOM   3109  CA  ALA B  31      51.660  78.437  66.854  1.00  0.00      B1   C
ATOM   3110  HA  ALA B  31      51.642  78.396  67.933  1.00  0.00      B1   H
ATOM   3111  CB  ALA B  31      50.273  78.797  66.278  1.00  0.00      B1   C
ATOM   3112  HB1 ALA B  31      49.435  78.133  66.579  1.00  0.00      B1   H
ATOM   3113  HB2 ALA B  31      49.980  79.841  66.521  1.00  0.00      B1   H
ATOM   3114  HB3 ALA B  31      50.371  78.891  65.175  1.00  0.00      B1   H
ATOM   3115  C   ALA B  31      51.984  77.023  66.331  1.00  0.00      B1   C
ATOM   3116  O   ALA B  31      52.298  76.806  65.146  1.00  0.00      B1   O
ATOM   3117  N   ILE B  32      51.764  75.982  67.179  1.00  0.00      B1   N
ATOM   3118  HN  ILE B  32      51.690  75.980  68.174  1.00  0.00      B1   H
ATOM   3119  CA  ILE B  32      51.712  74.648  66.674  1.00  0.00      B1   C
ATOM   3120  HA  ILE B  32      52.575  74.605  66.026  1.00  0.00      B1   H
ATOM   3121  CB  ILE B  32      51.987  73.552  67.694  1.00  0.00      B1   C
ATOM   3122  HB  ILE B  32      51.828  72.606  67.135  1.00  0.00      B1   H
ATOM   3123  CG2 ILE B  32      53.434  73.787  68.171  1.00  0.00      B1   C
ATOM   3124 HG21 ILE B  32      53.570  74.808  68.586  1.00  0.00      B1   H
ATOM   3125 HG22 ILE B  32      53.836  73.104  68.950  1.00  0.00      B1   H
ATOM   3126 HG23 ILE B  32      54.133  73.478  67.365  1.00  0.00      B1   H
ATOM   3127  CG1 ILE B  32      51.021  73.625  68.837  1.00  0.00      B1   C
ATOM   3128 HG11 ILE B  32      51.146  74.582  69.386  1.00  0.00      B1   H
ATOM   3129 HG12 ILE B  32      49.969  73.639  68.480  1.00  0.00      B1   H
ATOM   3130  CD  ILE B  32      51.211  72.449  69.719  1.00  0.00      B1   C
ATOM   3131  HD1 ILE B  32      51.095  72.755  70.781  1.00  0.00      B1   H
ATOM   3132  HD2 ILE B  32      50.454  71.644  69.602  1.00  0.00      B1   H
ATOM   3133  HD3 ILE B  32      52.224  72.000  69.641  1.00  0.00      B1   H
ATOM   3134  C   ILE B  32      50.444  74.343  65.709  1.00  0.00      B1   C
ATOM   3135  O   ILE B  32      49.290  74.791  65.882  1.00  0.00      B1   O
ATOM   3136  N   GLY B  33      50.787  73.473  64.634  1.00  0.00      B1   N
ATOM   3137  HN  GLY B  33      51.654  73.008  64.795  1.00  0.00      B1   H
ATOM   3138  CA  GLY B  33      49.887  72.885  63.692  1.00  0.00      B1   C
ATOM   3139  HA1 GLY B  33      49.237  73.668  63.331  1.00  0.00      B1   H
ATOM   3140  HA2 GLY B  33      50.531  72.449  62.942  1.00  0.00      B1   H
ATOM   3141  C   GLY B  33      49.109  71.657  64.321  1.00  0.00      B1   C
ATOM   3142  O   GLY B  33      49.155  71.395  65.501  1.00  0.00      B1   O
ATOM   3143  N   PRO B  34      48.579  70.936  63.286  1.00  0.00      B1   N
ATOM   3144  CD  PRO B  34      48.220  71.459  62.025  1.00  0.00      B1   C
ATOM   3145  HD1 PRO B  34      49.105  71.491  61.354  1.00  0.00      B1   H
ATOM   3146  HD2 PRO B  34      47.860  72.503  62.145  1.00  0.00      B1   H
ATOM   3147  CA  PRO B  34      48.258  69.580  63.446  1.00  0.00      B1   C
ATOM   3148  HA  PRO B  34      47.552  69.551  64.263  1.00  0.00      B1   H
ATOM   3149  CB  PRO B  34      47.726  69.150  62.006  1.00  0.00      B1   C
ATOM   3150  HB1 PRO B  34      48.537  68.828  61.319  1.00  0.00      B1   H
ATOM   3151  HB2 PRO B  34      47.096  68.259  62.213  1.00  0.00      B1   H
ATOM   3152  CG  PRO B  34      47.163  70.417  61.453  1.00  0.00      B1   C
ATOM   3153  HG1 PRO B  34      47.117  70.328  60.347  1.00  0.00      B1   H
ATOM   3154  HG2 PRO B  34      46.165  70.713  61.843  1.00  0.00      B1   H
ATOM   3155  C   PRO B  34      49.404  68.667  63.902  1.00  0.00      B1   C
ATOM   3156  O   PRO B  34      50.588  69.044  63.593  1.00  0.00      B1   O
ATOM   3157  N   ALA B  35      49.159  67.504  64.550  1.00  0.00      B1   N
ATOM   3158  HN  ALA B  35      48.269  67.389  64.983  1.00  0.00      B1   H
ATOM   3159  CA  ALA B  35      50.218  66.500  64.517  1.00  0.00      B1   C
ATOM   3160  HA  ALA B  35      51.148  66.901  64.894  1.00  0.00      B1   H
ATOM   3161  CB  ALA B  35      49.936  65.342  65.545  1.00  0.00      B1   C
ATOM   3162  HB1 ALA B  35      49.558  65.654  66.542  1.00  0.00      B1   H
ATOM   3163  HB2 ALA B  35      49.155  64.675  65.122  1.00  0.00      B1   H
ATOM   3164  HB3 ALA B  35      50.926  64.865  65.711  1.00  0.00      B1   H
ATOM   3165  C   ALA B  35      50.466  65.828  63.125  1.00  0.00      B1   C
ATOM   3166  O   ALA B  35      51.624  65.741  62.720  1.00  0.00      B1   O
ATOM   3167  N   MET B  36      49.486  65.412  62.353  1.00  0.00      B1   N
ATOM   3168  HN  MET B  36      48.592  65.289  62.776  1.00  0.00      B1   H
ATOM   3169  CA  MET B  36      49.454  65.128  60.889  1.00  0.00      B1   C
ATOM   3170  HA  MET B  36      49.959  64.174  60.851  1.00  0.00      B1   H
ATOM   3171  CB  MET B  36      47.983  64.965  60.394  1.00  0.00      B1   C
ATOM   3172  HB1 MET B  36      48.029  64.514  59.380  1.00  0.00      B1   H
ATOM   3173  HB2 MET B  36      47.450  64.298  61.104  1.00  0.00      B1   H
ATOM   3174  CG  MET B  36      47.180  66.304  60.214  1.00  0.00      B1   C
ATOM   3175  HG1 MET B  36      46.704  66.611  61.170  1.00  0.00      B1   H
ATOM   3176  HG2 MET B  36      47.880  67.150  60.045  1.00  0.00      B1   H
ATOM   3177  SD  MET B  36      45.833  66.192  58.891  1.00  0.00      B1   S
ATOM   3178  CE  MET B  36      46.816  65.925  57.365  1.00  0.00      B1   C
ATOM   3179  HE1 MET B  36      46.512  65.002  56.826  1.00  0.00      B1   H
ATOM   3180  HE2 MET B  36      46.696  66.776  56.662  1.00  0.00      B1   H
ATOM   3181  HE3 MET B  36      47.920  65.925  57.496  1.00  0.00      B1   H
ATOM   3182  C   MET B  36      50.364  66.029  59.963  1.00  0.00      B1   C
ATOM   3183  O   MET B  36      50.415  67.238  60.032  1.00  0.00      B1   O
ATOM   3184  N   ALA B  37      51.024  65.406  58.995  1.00  0.00      B1   N
ATOM   3185  HN  ALA B  37      50.975  64.416  58.892  1.00  0.00      B1   H
ATOM   3186  CA  ALA B  37      52.063  66.034  58.190  1.00  0.00      B1   C
ATOM   3187  HA  ALA B  37      52.676  66.691  58.790  1.00  0.00      B1   H
ATOM   3188  CB  ALA B  37      52.926  64.909  57.541  1.00  0.00      B1   C
ATOM   3189  HB1 ALA B  37      52.177  64.243  57.060  1.00  0.00      B1   H
ATOM   3190  HB2 ALA B  37      53.595  65.463  56.848  1.00  0.00      B1   H
ATOM   3191  HB3 ALA B  37      53.626  64.356  58.203  1.00  0.00      B1   H
ATOM   3192  C   ALA B  37      51.502  66.888  57.047  1.00  0.00      B1   C
ATOM   3193  O   ALA B  37      51.195  66.413  55.933  1.00  0.00      B1   O
ATOM   3194  N   VAL B  38      51.383  68.224  57.310  1.00  0.00      B1   N
ATOM   3195  HN  VAL B  38      51.751  68.497  58.196  1.00  0.00      B1   H
ATOM   3196  CA  VAL B  38      50.825  69.216  56.406  1.00  0.00      B1   C
ATOM   3197  HA  VAL B  38      49.929  68.819  55.952  1.00  0.00      B1   H
ATOM   3198  CB  VAL B  38      50.460  70.661  57.039  1.00  0.00      B1   C
ATOM   3199  HB  VAL B  38      50.210  71.478  56.329  1.00  0.00      B1   H
ATOM   3200  CG1 VAL B  38      49.133  70.336  57.796  1.00  0.00      B1   C
ATOM   3201 HG11 VAL B  38      49.336  69.494  58.493  1.00  0.00      B1   H
ATOM   3202 HG12 VAL B  38      48.686  71.157  58.396  1.00  0.00      B1   H
ATOM   3203 HG13 VAL B  38      48.341  70.056  57.069  1.00  0.00      B1   H
ATOM   3204  CG2 VAL B  38      51.633  71.093  58.069  1.00  0.00      B1   C
ATOM   3205 HG21 VAL B  38      51.369  71.986  58.675  1.00  0.00      B1   H
ATOM   3206 HG22 VAL B  38      51.865  70.393  58.900  1.00  0.00      B1   H
ATOM   3207 HG23 VAL B  38      52.510  71.358  57.441  1.00  0.00      B1   H
ATOM   3208  C   VAL B  38      51.863  69.491  55.293  1.00  0.00      B1   C
ATOM   3209  O   VAL B  38      51.563  70.015  54.219  1.00  0.00      B1   O
ATOM   3210  N   ALA B  39      53.137  69.122  55.555  1.00  0.00      B1   N
ATOM   3211  HN  ALA B  39      53.431  68.860  56.471  1.00  0.00      B1   H
ATOM   3212  CA  ALA B  39      54.125  69.120  54.433  1.00  0.00      B1   C
ATOM   3213  HA  ALA B  39      54.064  70.141  54.088  1.00  0.00      B1   H
ATOM   3214  CB  ALA B  39      55.500  68.800  55.101  1.00  0.00      B1   C
ATOM   3215  HB1 ALA B  39      55.628  69.503  55.952  1.00  0.00      B1   H
ATOM   3216  HB2 ALA B  39      55.456  67.750  55.463  1.00  0.00      B1   H
ATOM   3217  HB3 ALA B  39      56.469  68.760  54.559  1.00  0.00      B1   H
ATOM   3218  C   ALA B  39      53.867  68.203  53.295  1.00  0.00      B1   C
ATOM   3219  O   ALA B  39      53.936  68.619  52.174  1.00  0.00      B1   O
ATOM   3220  N   LEU B  40      53.517  66.989  53.524  1.00  0.00      B1   N
ATOM   3221  HN  LEU B  40      53.679  66.749  54.478  1.00  0.00      B1   H
ATOM   3222  CA  LEU B  40      52.841  66.066  52.614  1.00  0.00      B1   C
ATOM   3223  HA  LEU B  40      53.480  66.081  51.744  1.00  0.00      B1   H
ATOM   3224  CB  LEU B  40      52.781  64.584  53.245  1.00  0.00      B1   C
ATOM   3225  HB1 LEU B  40      52.277  64.734  54.224  1.00  0.00      B1   H
ATOM   3226  HB2 LEU B  40      52.107  63.890  52.699  1.00  0.00      B1   H
ATOM   3227  CG  LEU B  40      54.104  63.881  53.579  1.00  0.00      B1   C
ATOM   3228  HG  LEU B  40      55.008  64.523  53.637  1.00  0.00      B1   H
ATOM   3229  CD1 LEU B  40      53.976  62.994  54.753  1.00  0.00      B1   C
ATOM   3230 HD11 LEU B  40      52.956  62.558  54.808  1.00  0.00      B1   H
ATOM   3231 HD12 LEU B  40      54.692  62.147  54.693  1.00  0.00      B1   H
ATOM   3232 HD13 LEU B  40      54.217  63.594  55.656  1.00  0.00      B1   H
ATOM   3233  CD2 LEU B  40      54.385  62.951  52.362  1.00  0.00      B1   C
ATOM   3234 HD21 LEU B  40      53.530  62.279  52.133  1.00  0.00      B1   H
ATOM   3235 HD22 LEU B  40      54.535  63.599  51.472  1.00  0.00      B1   H
ATOM   3236 HD23 LEU B  40      55.232  62.278  52.617  1.00  0.00      B1   H
ATOM   3237  C   LEU B  40      51.434  66.574  52.044  1.00  0.00      B1   C
ATOM   3238  O   LEU B  40      51.303  66.498  50.819  1.00  0.00      B1   O
ATOM   3239  N   LEU B  41      50.501  67.123  52.886  1.00  0.00      B1   N
ATOM   3240  HN  LEU B  41      50.680  67.050  53.864  1.00  0.00      B1   H
ATOM   3241  CA  LEU B  41      49.190  67.524  52.375  1.00  0.00      B1   C
ATOM   3242  HA  LEU B  41      48.655  66.714  51.902  1.00  0.00      B1   H
ATOM   3243  CB  LEU B  41      48.411  67.971  53.607  1.00  0.00      B1   C
ATOM   3244  HB1 LEU B  41      48.507  67.157  54.357  1.00  0.00      B1   H
ATOM   3245  HB2 LEU B  41      48.774  68.922  54.053  1.00  0.00      B1   H
ATOM   3246  CG  LEU B  41      46.899  68.316  53.460  1.00  0.00      B1   C
ATOM   3247  HG  LEU B  41      46.841  68.718  52.425  1.00  0.00      B1   H
ATOM   3248  CD1 LEU B  41      45.982  67.048  53.450  1.00  0.00      B1   C
ATOM   3249 HD11 LEU B  41      46.138  66.517  52.486  1.00  0.00      B1   H
ATOM   3250 HD12 LEU B  41      45.934  66.413  54.360  1.00  0.00      B1   H
ATOM   3251 HD13 LEU B  41      44.960  67.460  53.310  1.00  0.00      B1   H
ATOM   3252  CD2 LEU B  41      46.359  69.351  54.413  1.00  0.00      B1   C
ATOM   3253 HD21 LEU B  41      46.746  69.135  55.432  1.00  0.00      B1   H
ATOM   3254 HD22 LEU B  41      46.629  70.392  54.133  1.00  0.00      B1   H
ATOM   3255 HD23 LEU B  41      45.249  69.315  54.414  1.00  0.00      B1   H
ATOM   3256  C   LEU B  41      49.333  68.719  51.408  1.00  0.00      B1   C
ATOM   3257  O   LEU B  41      48.559  68.731  50.398  1.00  0.00      B1   O
ATOM   3258  N   THR B  42      50.287  69.583  51.566  1.00  0.00      B1   N
ATOM   3259  HN  THR B  42      50.887  69.571  52.362  1.00  0.00      B1   H
ATOM   3260  CA  THR B  42      50.482  70.680  50.627  1.00  0.00      B1   C
ATOM   3261  HA  THR B  42      49.500  70.899  50.236  1.00  0.00      B1   H
ATOM   3262  CB  THR B  42      51.059  71.953  51.334  1.00  0.00      B1   C
ATOM   3263  HB  THR B  42      51.451  72.555  50.487  1.00  0.00      B1   H
ATOM   3264  OG1 THR B  42      52.183  71.737  52.098  1.00  0.00      B1   O
ATOM   3265  HG1 THR B  42      51.946  71.149  52.818  1.00  0.00      B1   H
ATOM   3266  CG2 THR B  42      50.047  72.536  52.226  1.00  0.00      B1   C
ATOM   3267 HG21 THR B  42      50.546  73.445  52.624  1.00  0.00      B1   H
ATOM   3268 HG22 THR B  42      49.119  72.919  51.750  1.00  0.00      B1   H
ATOM   3269 HG23 THR B  42      49.725  71.815  53.008  1.00  0.00      B1   H
ATOM   3270  C   THR B  42      51.372  70.241  49.470  1.00  0.00      B1   C
ATOM   3271  O   THR B  42      51.073  70.594  48.323  1.00  0.00      B1   O
ATOM   3272  N   THR B  43      52.412  69.419  49.591  1.00  0.00      B1   N
ATOM   3273  HN  THR B  43      52.759  69.181  50.495  1.00  0.00      B1   H
ATOM   3274  CA  THR B  43      53.081  68.754  48.455  1.00  0.00      B1   C
ATOM   3275  HA  THR B  43      53.537  69.437  47.753  1.00  0.00      B1   H
ATOM   3276  CB  THR B  43      54.322  67.975  48.879  1.00  0.00      B1   C
ATOM   3277  HB  THR B  43      54.043  67.087  49.484  1.00  0.00      B1   H
ATOM   3278  OG1 THR B  43      55.174  68.887  49.558  1.00  0.00      B1   O
ATOM   3279  HG1 THR B  43      54.966  68.886  50.496  1.00  0.00      B1   H
ATOM   3280  CG2 THR B  43      55.196  67.436  47.673  1.00  0.00      B1   C
ATOM   3281 HG21 THR B  43      54.739  66.521  47.239  1.00  0.00      B1   H
ATOM   3282 HG22 THR B  43      55.392  68.251  46.944  1.00  0.00      B1   H
ATOM   3283 HG23 THR B  43      56.189  67.240  48.130  1.00  0.00      B1   H
ATOM   3284  C   THR B  43      52.208  67.841  47.591  1.00  0.00      B1   C
ATOM   3285  O   THR B  43      52.307  67.866  46.368  1.00  0.00      B1   O
ATOM   3286  N   LEU B  44      51.360  66.966  48.151  1.00  0.00      B1   N
ATOM   3287  HN  LEU B  44      51.286  66.969  49.145  1.00  0.00      B1   H
ATOM   3288  CA  LEU B  44      50.570  66.147  47.299  1.00  0.00      B1   C
ATOM   3289  HA  LEU B  44      51.170  65.583  46.601  1.00  0.00      B1   H
ATOM   3290  CB  LEU B  44      49.942  65.004  48.097  1.00  0.00      B1   C
ATOM   3291  HB1 LEU B  44      50.818  64.543  48.601  1.00  0.00      B1   H
ATOM   3292  HB2 LEU B  44      49.311  65.436  48.902  1.00  0.00      B1   H
ATOM   3293  CG  LEU B  44      49.143  64.038  47.305  1.00  0.00      B1   C
ATOM   3294  HG  LEU B  44      48.349  64.646  46.821  1.00  0.00      B1   H
ATOM   3295  CD1 LEU B  44      49.989  63.233  46.276  1.00  0.00      B1   C
ATOM   3296 HD11 LEU B  44      50.347  63.981  45.538  1.00  0.00      B1   H
ATOM   3297 HD12 LEU B  44      50.836  62.765  46.822  1.00  0.00      B1   H
ATOM   3298 HD13 LEU B  44      49.394  62.415  45.816  1.00  0.00      B1   H
ATOM   3299  CD2 LEU B  44      48.367  63.106  48.245  1.00  0.00      B1   C
ATOM   3300 HD21 LEU B  44      47.821  62.323  47.677  1.00  0.00      B1   H
ATOM   3301 HD22 LEU B  44      49.148  62.565  48.820  1.00  0.00      B1   H
ATOM   3302 HD23 LEU B  44      47.704  63.632  48.964  1.00  0.00      B1   H
ATOM   3303  C   LEU B  44      49.488  66.961  46.518  1.00  0.00      B1   C
ATOM   3304  O   LEU B  44      49.310  66.770  45.327  1.00  0.00      B1   O
ATOM   3305  N   TYR B  45      48.833  67.976  47.170  1.00  0.00      B1   N
ATOM   3306  HN  TYR B  45      49.043  68.212  48.115  1.00  0.00      B1   H
ATOM   3307  CA  TYR B  45      47.932  68.986  46.462  1.00  0.00      B1   C
ATOM   3308  HA  TYR B  45      47.230  68.387  45.902  1.00  0.00      B1   H
ATOM   3309  CB  TYR B  45      47.156  69.779  47.558  1.00  0.00      B1   C
ATOM   3310  HB1 TYR B  45      46.794  69.185  48.425  1.00  0.00      B1   H
ATOM   3311  HB2 TYR B  45      47.885  70.471  48.030  1.00  0.00      B1   H
ATOM   3312  CG  TYR B  45      46.062  70.610  46.912  1.00  0.00      B1   C
ATOM   3313  CD1 TYR B  45      44.831  70.041  46.646  1.00  0.00      B1   C
ATOM   3314  HD1 TYR B  45      44.627  69.066  47.062  1.00  0.00      B1   H
ATOM   3315  CE1 TYR B  45      43.853  70.701  45.893  1.00  0.00      B1   C
ATOM   3316  HE1 TYR B  45      42.942  70.169  45.662  1.00  0.00      B1   H
ATOM   3317  CZ  TYR B  45      44.116  72.021  45.404  1.00  0.00      B1   C
ATOM   3318  OH  TYR B  45      43.155  72.625  44.597  1.00  0.00      B1   O
ATOM   3319  HH  TYR B  45      43.381  73.557  44.649  1.00  0.00      B1   H
ATOM   3320  CD2 TYR B  45      46.329  71.982  46.440  1.00  0.00      B1   C
ATOM   3321  HD2 TYR B  45      47.292  72.409  46.678  1.00  0.00      B1   H
ATOM   3322  CE2 TYR B  45      45.357  72.617  45.740  1.00  0.00      B1   C
ATOM   3323  HE2 TYR B  45      45.695  73.591  45.418  1.00  0.00      B1   H
ATOM   3324  C   TYR B  45      48.687  69.817  45.307  1.00  0.00      B1   C
ATOM   3325  O   TYR B  45      48.203  70.029  44.208  1.00  0.00      B1   O
ATOM   3326  N   GLY B  46      49.932  70.209  45.627  1.00  0.00      B1   N
ATOM   3327  HN  GLY B  46      50.328  69.974  46.511  1.00  0.00      B1   H
ATOM   3328  CA  GLY B  46      50.807  71.030  44.683  1.00  0.00      B1   C
ATOM   3329  HA1 GLY B  46      50.227  71.840  44.267  1.00  0.00      B1   H
ATOM   3330  HA2 GLY B  46      51.654  71.311  45.292  1.00  0.00      B1   H
ATOM   3331  C   GLY B  46      51.324  70.216  43.548  1.00  0.00      B1   C
ATOM   3332  O   GLY B  46      51.411  70.726  42.384  1.00  0.00      B1   O
ATOM   3333  N   ALA B  47      51.624  68.913  43.783  1.00  0.00      B1   N
ATOM   3334  HN  ALA B  47      51.498  68.571  44.711  1.00  0.00      B1   H
ATOM   3335  CA  ALA B  47      51.998  67.923  42.809  1.00  0.00      B1   C
ATOM   3336  HA  ALA B  47      52.808  68.257  42.178  1.00  0.00      B1   H
ATOM   3337  CB  ALA B  47      52.634  66.756  43.542  1.00  0.00      B1   C
ATOM   3338  HB1 ALA B  47      53.276  66.089  42.927  1.00  0.00      B1   H
ATOM   3339  HB2 ALA B  47      53.291  67.158  44.342  1.00  0.00      B1   H
ATOM   3340  HB3 ALA B  47      51.954  66.039  44.050  1.00  0.00      B1   H
ATOM   3341  C   ALA B  47      50.916  67.573  41.786  1.00  0.00      B1   C
ATOM   3342  O   ALA B  47      51.128  67.479  40.584  1.00  0.00      B1   O
ATOM   3343  N   ILE B  48      49.663  67.467  42.288  1.00  0.00      B1   N
ATOM   3344  HN  ILE B  48      49.407  67.354  43.245  1.00  0.00      B1   H
ATOM   3345  CA  ILE B  48      48.664  67.204  41.283  1.00  0.00      B1   C
ATOM   3346  HA  ILE B  48      48.720  66.402  40.561  1.00  0.00      B1   H
ATOM   3347  CB  ILE B  48      47.436  66.786  42.078  1.00  0.00      B1   C
ATOM   3348  HB  ILE B  48      47.310  67.500  42.920  1.00  0.00      B1   H
ATOM   3349  CG2 ILE B  48      46.126  66.536  41.265  1.00  0.00      B1   C
ATOM   3350 HG21 ILE B  48      45.744  67.520  40.919  1.00  0.00      B1   H
ATOM   3351 HG22 ILE B  48      46.244  65.941  40.334  1.00  0.00      B1   H
ATOM   3352 HG23 ILE B  48      45.317  66.069  41.867  1.00  0.00      B1   H
ATOM   3353  CG1 ILE B  48      47.835  65.391  42.686  1.00  0.00      B1   C
ATOM   3354 HG11 ILE B  48      48.129  64.713  41.856  1.00  0.00      B1   H
ATOM   3355 HG12 ILE B  48      48.722  65.449  43.354  1.00  0.00      B1   H
ATOM   3356  CD  ILE B  48      46.761  64.776  43.601  1.00  0.00      B1   C
ATOM   3357  HD1 ILE B  48      45.784  64.652  43.087  1.00  0.00      B1   H
ATOM   3358  HD2 ILE B  48      47.020  63.793  44.048  1.00  0.00      B1   H
ATOM   3359  HD3 ILE B  48      46.605  65.378  44.522  1.00  0.00      B1   H
ATOM   3360  C   ILE B  48      48.282  68.431  40.454  1.00  0.00      B1   C
ATOM   3361  O   ILE B  48      48.170  68.368  39.241  1.00  0.00      B1   O
ATOM   3362  N   LEU B  49      48.126  69.539  41.124  1.00  0.00      B1   N
ATOM   3363  HN  LEU B  49      48.327  69.501  42.100  1.00  0.00      B1   H
ATOM   3364  CA  LEU B  49      47.631  70.761  40.604  1.00  0.00      B1   C
ATOM   3365  HA  LEU B  49      46.599  70.614  40.325  1.00  0.00      B1   H
ATOM   3366  CB  LEU B  49      47.691  71.780  41.778  1.00  0.00      B1   C
ATOM   3367  HB1 LEU B  49      47.287  71.301  42.696  1.00  0.00      B1   H
ATOM   3368  HB2 LEU B  49      48.758  71.997  42.003  1.00  0.00      B1   H
ATOM   3369  CG  LEU B  49      47.066  73.160  41.597  1.00  0.00      B1   C
ATOM   3370  HG  LEU B  49      47.636  73.704  40.814  1.00  0.00      B1   H
ATOM   3371  CD1 LEU B  49      45.609  73.147  41.094  1.00  0.00      B1   C
ATOM   3372 HD11 LEU B  49      45.414  73.983  40.389  1.00  0.00      B1   H
ATOM   3373 HD12 LEU B  49      45.491  72.261  40.435  1.00  0.00      B1   H
ATOM   3374 HD13 LEU B  49      44.777  73.079  41.827  1.00  0.00      B1   H
ATOM   3375  CD2 LEU B  49      47.140  74.052  42.814  1.00  0.00      B1   C
ATOM   3376 HD21 LEU B  49      46.569  73.558  43.629  1.00  0.00      B1   H
ATOM   3377 HD22 LEU B  49      48.170  74.255  43.179  1.00  0.00      B1   H
ATOM   3378 HD23 LEU B  49      46.732  75.069  42.633  1.00  0.00      B1   H
ATOM   3379  C   LEU B  49      48.404  71.255  39.352  1.00  0.00      B1   C
ATOM   3380  O   LEU B  49      47.789  71.658  38.389  1.00  0.00      B1   O
ATOM   3381  N   SER B  50      49.782  71.201  39.352  1.00  0.00      B1   N
ATOM   3382  HN  SER B  50      50.200  70.713  40.114  1.00  0.00      B1   H
ATOM   3383  CA  SER B  50      50.588  71.584  38.242  1.00  0.00      B1   C
ATOM   3384  HA  SER B  50      50.409  72.602  37.927  1.00  0.00      B1   H
ATOM   3385  CB  SER B  50      52.120  71.418  38.508  1.00  0.00      B1   C
ATOM   3386  HB1 SER B  50      52.842  71.577  37.678  1.00  0.00      B1   H
ATOM   3387  HB2 SER B  50      52.467  72.232  39.179  1.00  0.00      B1   H
ATOM   3388  OG  SER B  50      52.435  70.196  39.224  1.00  0.00      B1   O
ATOM   3389  HG1 SER B  50      53.391  70.213  39.310  1.00  0.00      B1   H
ATOM   3390  C   SER B  50      50.460  70.820  37.001  1.00  0.00      B1   C
ATOM   3391  O   SER B  50      50.710  71.375  35.942  1.00  0.00      B1   O
ATOM   3392  N   ASN B  51      50.203  69.460  37.165  1.00  0.00      B1   N
ATOM   3393  HN  ASN B  51      50.145  69.178  38.119  1.00  0.00      B1   H
ATOM   3394  CA  ASN B  51      49.852  68.493  36.084  1.00  0.00      B1   C
ATOM   3395  HA  ASN B  51      50.586  68.599  35.299  1.00  0.00      B1   H
ATOM   3396  CB  ASN B  51      49.949  66.997  36.598  1.00  0.00      B1   C
ATOM   3397  HB1 ASN B  51      49.444  66.815  37.571  1.00  0.00      B1   H
ATOM   3398  HB2 ASN B  51      49.689  66.287  35.784  1.00  0.00      B1   H
ATOM   3399  CG  ASN B  51      51.478  66.814  36.923  1.00  0.00      B1   C
ATOM   3400  OD1 ASN B  51      52.216  67.173  35.936  1.00  0.00      B1   O
ATOM   3401  ND2 ASN B  51      51.948  66.332  38.048  1.00  0.00      B1   N
ATOM   3402 HD21 ASN B  51      51.272  66.283  38.783  1.00  0.00      B1   H
ATOM   3403 HD22 ASN B  51      52.933  66.203  38.165  1.00  0.00      B1   H
ATOM   3404  C   ASN B  51      48.438  68.736  35.493  1.00  0.00      B1   C
ATOM   3405  O   ASN B  51      48.255  68.620  34.257  1.00  0.00      B1   O
ATOM   3406  N   MET B  52      47.457  69.028  36.377  1.00  0.00      B1   N
ATOM   3407  HN  MET B  52      47.682  69.250  37.323  1.00  0.00      B1   H
ATOM   3408  CA  MET B  52      46.047  68.929  35.931  1.00  0.00      B1   C
ATOM   3409  HA  MET B  52      46.058  68.070  35.277  1.00  0.00      B1   H
ATOM   3410  CB  MET B  52      45.142  68.756  37.181  1.00  0.00      B1   C
ATOM   3411  HB1 MET B  52      45.477  69.458  37.975  1.00  0.00      B1   H
ATOM   3412  HB2 MET B  52      44.091  69.016  36.930  1.00  0.00      B1   H
ATOM   3413  CG  MET B  52      45.173  67.255  37.773  1.00  0.00      B1   C
ATOM   3414  HG1 MET B  52      46.239  66.943  37.800  1.00  0.00      B1   H
ATOM   3415  HG2 MET B  52      44.895  67.442  38.832  1.00  0.00      B1   H
ATOM   3416  SD  MET B  52      44.060  65.971  37.040  1.00  0.00      B1   S
ATOM   3417  CE  MET B  52      44.740  64.667  38.036  1.00  0.00      B1   C
ATOM   3418  HE1 MET B  52      44.759  63.698  37.494  1.00  0.00      B1   H
ATOM   3419  HE2 MET B  52      45.758  64.915  38.407  1.00  0.00      B1   H
ATOM   3420  HE3 MET B  52      44.135  64.401  38.929  1.00  0.00      B1   H
ATOM   3421  C   MET B  52      45.586  70.128  35.145  1.00  0.00      B1   C
ATOM   3422  O   MET B  52      44.572  70.170  34.445  1.00  0.00      B1   O
ATOM   3423  N   VAL B  53      46.446  71.211  35.228  1.00  0.00      B1   N
ATOM   3424  HN  VAL B  53      47.206  71.299  35.866  1.00  0.00      B1   H
ATOM   3425  CA  VAL B  53      46.203  72.430  34.384  1.00  0.00      B1   C
ATOM   3426  HA  VAL B  53      45.166  72.510  34.093  1.00  0.00      B1   H
ATOM   3427  CB  VAL B  53      46.498  73.701  35.160  1.00  0.00      B1   C
ATOM   3428  HB  VAL B  53      46.390  74.581  34.489  1.00  0.00      B1   H
ATOM   3429  CG1 VAL B  53      45.639  73.733  36.425  1.00  0.00      B1   C
ATOM   3430 HG11 VAL B  53      46.109  72.990  37.105  1.00  0.00      B1   H
ATOM   3431 HG12 VAL B  53      45.768  74.734  36.889  1.00  0.00      B1   H
ATOM   3432 HG13 VAL B  53      44.567  73.452  36.350  1.00  0.00      B1   H
ATOM   3433  CG2 VAL B  53      47.959  73.686  35.481  1.00  0.00      B1   C
ATOM   3434 HG21 VAL B  53      48.154  73.350  36.522  1.00  0.00      B1   H
ATOM   3435 HG22 VAL B  53      48.599  72.944  34.960  1.00  0.00      B1   H
ATOM   3436 HG23 VAL B  53      48.293  74.725  35.273  1.00  0.00      B1   H
ATOM   3437  C   VAL B  53      47.010  72.430  33.074  1.00  0.00      B1   C
ATOM   3438  O   VAL B  53      47.026  73.429  32.407  1.00  0.00      B1   O
ATOM   3439  N   PHE B  54      47.628  71.198  32.687  1.00  0.00      B1   N
ATOM   3440  HN  PHE B  54      47.567  70.423  33.312  1.00  0.00      B1   H
ATOM   3441  CA  PHE B  54      48.371  71.072  31.371  1.00  0.00      B1   C
ATOM   3442  HA  PHE B  54      48.662  72.078  31.108  1.00  0.00      B1   H
ATOM   3443  CB  PHE B  54      49.713  70.320  31.584  1.00  0.00      B1   C
ATOM   3444  HB1 PHE B  54      50.367  70.936  32.238  1.00  0.00      B1   H
ATOM   3445  HB2 PHE B  54      49.570  69.293  31.982  1.00  0.00      B1   H
ATOM   3446  CG  PHE B  54      50.604  70.151  30.401  1.00  0.00      B1   C
ATOM   3447  CD1 PHE B  54      51.039  71.327  29.753  1.00  0.00      B1   C
ATOM   3448  HD1 PHE B  54      50.595  72.269  30.042  1.00  0.00      B1   H
ATOM   3449  CE1 PHE B  54      51.988  71.217  28.773  1.00  0.00      B1   C
ATOM   3450  HE1 PHE B  54      52.337  72.110  28.276  1.00  0.00      B1   H
ATOM   3451  CZ  PHE B  54      52.480  69.946  28.285  1.00  0.00      B1   C
ATOM   3452  HZ  PHE B  54      53.259  69.882  27.541  1.00  0.00      B1   H
ATOM   3453  CD2 PHE B  54      51.002  68.857  29.926  1.00  0.00      B1   C
ATOM   3454  HD2 PHE B  54      50.720  67.930  30.404  1.00  0.00      B1   H
ATOM   3455  CE2 PHE B  54      52.040  68.818  28.944  1.00  0.00      B1   C
ATOM   3456  HE2 PHE B  54      52.339  67.840  28.596  1.00  0.00      B1   H
ATOM   3457  C   PHE B  54      47.376  70.607  30.270  1.00  0.00      B1   C
ATOM   3458  O   PHE B  54      46.410  69.952  30.565  1.00  0.00      B1   O
ATOM   3459  N   PHE B  55      47.469  71.098  29.011  1.00  0.00      B1   N
ATOM   3460  HN  PHE B  55      48.180  71.717  28.686  1.00  0.00      B1   H
ATOM   3461  CA  PHE B  55      46.344  70.955  27.993  1.00  0.00      B1   C
ATOM   3462  HA  PHE B  55      45.449  71.279  28.502  1.00  0.00      B1   H
ATOM   3463  CB  PHE B  55      46.630  71.880  26.806  1.00  0.00      B1   C
ATOM   3464  HB1 PHE B  55      47.024  72.821  27.244  1.00  0.00      B1   H
ATOM   3465  HB2 PHE B  55      47.370  71.430  26.111  1.00  0.00      B1   H
ATOM   3466  CG  PHE B  55      45.390  72.369  26.061  1.00  0.00      B1   C
ATOM   3467  CD1 PHE B  55      44.801  73.581  26.428  1.00  0.00      B1   C
ATOM   3468  HD1 PHE B  55      45.209  74.150  27.250  1.00  0.00      B1   H
ATOM   3469  CE1 PHE B  55      43.698  74.077  25.723  1.00  0.00      B1   C
ATOM   3470  HE1 PHE B  55      43.244  74.994  26.069  1.00  0.00      B1   H
ATOM   3471  CZ  PHE B  55      43.386  73.539  24.432  1.00  0.00      B1   C
ATOM   3472  HZ  PHE B  55      42.646  73.949  23.761  1.00  0.00      B1   H
ATOM   3473  CD2 PHE B  55      44.892  71.729  24.885  1.00  0.00      B1   C
ATOM   3474  HD2 PHE B  55      45.223  70.749  24.574  1.00  0.00      B1   H
ATOM   3475  CE2 PHE B  55      44.027  72.335  24.012  1.00  0.00      B1   C
ATOM   3476  HE2 PHE B  55      43.707  71.816  23.121  1.00  0.00      B1   H
ATOM   3477  C   PHE B  55      45.813  69.628  27.456  1.00  0.00      B1   C
ATOM   3478  O   PHE B  55      44.565  69.515  27.342  1.00  0.00      B1   O
ATOM   3479  N   PRO B  56      46.508  68.498  27.234  1.00  0.00      B1   N
ATOM   3480  CD  PRO B  56      45.807  67.226  27.177  1.00  0.00      B1   C
ATOM   3481  HD1 PRO B  56      45.039  67.235  26.374  1.00  0.00      B1   H
ATOM   3482  HD2 PRO B  56      45.336  66.930  28.139  1.00  0.00      B1   H
ATOM   3483  CA  PRO B  56      47.902  68.399  26.939  1.00  0.00      B1   C
ATOM   3484  HA  PRO B  56      48.461  68.788  27.776  1.00  0.00      B1   H
ATOM   3485  CB  PRO B  56      48.115  66.888  26.980  1.00  0.00      B1   C
ATOM   3486  HB1 PRO B  56      49.034  66.537  26.464  1.00  0.00      B1   H
ATOM   3487  HB2 PRO B  56      48.270  66.602  28.043  1.00  0.00      B1   H
ATOM   3488  CG  PRO B  56      46.808  66.243  26.481  1.00  0.00      B1   C
ATOM   3489  HG1 PRO B  56      46.797  66.425  25.386  1.00  0.00      B1   H
ATOM   3490  HG2 PRO B  56      46.757  65.142  26.627  1.00  0.00      B1   H
ATOM   3491  C   PRO B  56      48.304  68.903  25.566  1.00  0.00      B1   C
ATOM   3492  O   PRO B  56      47.459  68.985  24.696  1.00  0.00      B1   O
ATOM   3493  N   ILE B  57      49.563  69.403  25.374  1.00  0.00      B1   N
ATOM   3494  HN  ILE B  57      50.327  69.261  25.998  1.00  0.00      B1   H
ATOM   3495  CA  ILE B  57      49.899  70.143  24.156  1.00  0.00      B1   C
ATOM   3496  HA  ILE B  57      49.138  70.903  24.070  1.00  0.00      B1   H
ATOM   3497  CB  ILE B  57      51.232  70.933  24.191  1.00  0.00      B1   C
ATOM   3498  HB  ILE B  57      51.250  71.554  23.270  1.00  0.00      B1   H
ATOM   3499  CG2 ILE B  57      51.173  71.897  25.405  1.00  0.00      B1   C
ATOM   3500 HG21 ILE B  57      50.258  72.503  25.233  1.00  0.00      B1   H
ATOM   3501 HG22 ILE B  57      51.130  71.401  26.398  1.00  0.00      B1   H
ATOM   3502 HG23 ILE B  57      52.044  72.585  25.445  1.00  0.00      B1   H
ATOM   3503  CG1 ILE B  57      52.430  69.949  24.113  1.00  0.00      B1   C
ATOM   3504 HG11 ILE B  57      52.503  69.254  24.976  1.00  0.00      B1   H
ATOM   3505 HG12 ILE B  57      52.281  69.305  23.220  1.00  0.00      B1   H
ATOM   3506  CD  ILE B  57      53.777  70.588  23.843  1.00  0.00      B1   C
ATOM   3507  HD1 ILE B  57      53.981  71.248  24.714  1.00  0.00      B1   H
ATOM   3508  HD2 ILE B  57      54.635  69.890  23.747  1.00  0.00      B1   H
ATOM   3509  HD3 ILE B  57      53.713  71.255  22.957  1.00  0.00      B1   H
ATOM   3510  C   ILE B  57      49.884  69.253  22.931  1.00  0.00      B1   C
ATOM   3511  O   ILE B  57      49.924  67.999  22.965  1.00  0.00      B1   O
ATOM   3512  N   ALA B  58      49.674  69.944  21.776  1.00  0.00      B1   N
ATOM   3513  HN  ALA B  58      49.385  70.869  21.538  1.00  0.00      B1   H
ATOM   3514  CA  ALA B  58      49.735  69.221  20.510  1.00  0.00      B1   C
ATOM   3515  HA  ALA B  58      50.574  68.543  20.460  1.00  0.00      B1   H
ATOM   3516  CB  ALA B  58      48.324  68.563  20.324  1.00  0.00      B1   C
ATOM   3517  HB1 ALA B  58      47.418  69.188  20.174  1.00  0.00      B1   H
ATOM   3518  HB2 ALA B  58      48.293  67.948  19.399  1.00  0.00      B1   H
ATOM   3519  HB3 ALA B  58      48.184  67.894  21.200  1.00  0.00      B1   H
ATOM   3520  C   ALA B  58      49.940  70.181  19.344  1.00  0.00      B1   C
ATOM   3521  O   ALA B  58      50.053  71.363  19.551  1.00  0.00      B1   O
ATOM   3522  N   ASP B  59      50.131  69.711  18.140  1.00  0.00      B1   N
ATOM   3523  HN  ASP B  59      50.303  68.737  18.015  1.00  0.00      B1   H
ATOM   3524  CA  ASP B  59      50.092  70.463  16.882  1.00  0.00      B1   C
ATOM   3525  HA  ASP B  59      50.387  69.783  16.096  1.00  0.00      B1   H
ATOM   3526  CB  ASP B  59      48.657  70.936  16.723  1.00  0.00      B1   C
ATOM   3527  HB1 ASP B  59      48.560  71.796  17.418  1.00  0.00      B1   H
ATOM   3528  HB2 ASP B  59      48.661  71.361  15.697  1.00  0.00      B1   H
ATOM   3529  CG  ASP B  59      47.656  69.891  16.768  1.00  0.00      B1   C
ATOM   3530  OD1 ASP B  59      46.631  70.098  17.492  1.00  0.00      B1   O
ATOM   3531  OD2 ASP B  59      47.803  68.904  16.001  1.00  0.00      B1   O
ATOM   3532  C   ASP B  59      51.105  71.508  16.740  1.00  0.00      B1   C
ATOM   3533  O   ASP B  59      50.974  72.385  15.878  1.00  0.00      B1   O
ATOM   3534  N   LYS B  60      52.315  71.365  17.387  1.00  0.00      B1   N
ATOM   3535  HN  LYS B  60      52.281  70.640  18.070  1.00  0.00      B1   H
ATOM   3536  CA  LYS B  60      53.577  72.100  17.128  1.00  0.00      B1   C
ATOM   3537  HA  LYS B  60      53.576  73.112  17.507  1.00  0.00      B1   H
ATOM   3538  CB  LYS B  60      54.755  71.392  17.809  1.00  0.00      B1   C
ATOM   3539  HB1 LYS B  60      54.515  71.106  18.855  1.00  0.00      B1   H
ATOM   3540  HB2 LYS B  60      55.032  70.447  17.294  1.00  0.00      B1   H
ATOM   3541  CG  LYS B  60      55.988  72.354  17.876  1.00  0.00      B1   C
ATOM   3542  HG1 LYS B  60      56.515  72.241  16.904  1.00  0.00      B1   H
ATOM   3543  HG2 LYS B  60      55.712  73.430  17.841  1.00  0.00      B1   H
ATOM   3544  CD  LYS B  60      56.885  72.007  19.002  1.00  0.00      B1   C
ATOM   3545  HD1 LYS B  60      56.292  71.966  19.940  1.00  0.00      B1   H
ATOM   3546  HD2 LYS B  60      57.265  70.980  18.813  1.00  0.00      B1   H
ATOM   3547  CE  LYS B  60      57.943  73.052  19.200  1.00  0.00      B1   C
ATOM   3548  HE1 LYS B  60      57.474  74.058  19.230  1.00  0.00      B1   H
ATOM   3549  HE2 LYS B  60      58.542  72.877  20.120  1.00  0.00      B1   H
ATOM   3550  NZ  LYS B  60      58.881  73.116  18.051  1.00  0.00      B1   N
ATOM   3551  HZ1 LYS B  60      58.340  73.057  17.166  1.00  0.00      B1   H
ATOM   3552  HZ2 LYS B  60      59.525  73.933  18.056  1.00  0.00      B1   H
ATOM   3553  HZ3 LYS B  60      59.575  72.344  18.121  1.00  0.00      B1   H
ATOM   3554  C   LYS B  60      53.995  72.203  15.610  1.00  0.00      B1   C
ATOM   3555  O   LYS B  60      53.861  71.276  14.817  1.00  0.00      B1   O
ATOM   3556  N   LEU B  61      54.320  73.448  15.064  1.00  0.00      B1   N
ATOM   3557  HN  LEU B  61      54.485  74.215  15.679  1.00  0.00      B1   H
ATOM   3558  CA  LEU B  61      54.507  73.650  13.594  1.00  0.00      B1   C
ATOM   3559  HA  LEU B  61      53.925  72.893  13.088  1.00  0.00      B1   H
ATOM   3560  CB  LEU B  61      54.034  75.094  13.027  1.00  0.00      B1   C
ATOM   3561  HB1 LEU B  61      54.410  75.790  13.808  1.00  0.00      B1   H
ATOM   3562  HB2 LEU B  61      54.639  75.259  12.110  1.00  0.00      B1   H
ATOM   3563  CG  LEU B  61      52.515  75.220  12.719  1.00  0.00      B1   C
ATOM   3564  HG  LEU B  61      52.341  76.316  12.668  1.00  0.00      B1   H
ATOM   3565  CD1 LEU B  61      52.115  74.555  11.418  1.00  0.00      B1   C
ATOM   3566 HD11 LEU B  61      52.805  74.746  10.568  1.00  0.00      B1   H
ATOM   3567 HD12 LEU B  61      52.018  73.450  11.480  1.00  0.00      B1   H
ATOM   3568 HD13 LEU B  61      51.094  74.818  11.069  1.00  0.00      B1   H
ATOM   3569  CD2 LEU B  61      51.637  74.808  13.926  1.00  0.00      B1   C
ATOM   3570 HD21 LEU B  61      50.668  75.338  13.809  1.00  0.00      B1   H
ATOM   3571 HD22 LEU B  61      51.503  73.706  13.962  1.00  0.00      B1   H
ATOM   3572 HD23 LEU B  61      52.009  75.136  14.920  1.00  0.00      B1   H
ATOM   3573  C   LEU B  61      56.005  73.340  13.089  1.00  0.00      B1   C
ATOM   3574  O   LEU B  61      56.138  72.545  12.202  1.00  0.00      B1   O
ATOM   3575  C   SER B  62      58.600  72.146  14.350  1.00  0.00      B1   C
ATOM   3576  OT1 SER B  62      58.626  72.097  15.619  1.00  0.00      B1   O
ATOM   3577  OT2 SER B  62      58.817  71.159  13.610  1.00  0.00      B1   O
ATOM   3578  N   SER B  62      57.093  73.906  13.771  1.00  0.00      B1   N
ATOM   3579  HN  SER B  62      56.901  74.575  14.485  1.00  0.00      B1   H
ATOM   3580  CA  SER B  62      58.522  73.512  13.730  1.00  0.00      B1   C
ATOM   3581  HA  SER B  62      58.711  73.399  12.673  1.00  0.00      B1   H
ATOM   3582  CB  SER B  62      59.513  74.584  14.235  1.00  0.00      B1   C
ATOM   3583  HB1 SER B  62      59.305  75.502  13.645  1.00  0.00      B1   H
ATOM   3584  HB2 SER B  62      59.388  74.815  15.314  1.00  0.00      B1   H
ATOM   3585  OG  SER B  62      60.900  74.300  13.970  1.00  0.00      B1   O
ATOM   3586  HG1 SER B  62      61.402  74.897  14.529  1.00  0.00      B1   H
ATOM   3587  N   MET C   1      60.384  95.607  26.066  1.00  0.00      C0   N
ATOM   3588  HT1 MET C   1      61.313  95.559  25.601  1.00  0.00      C0   H
ATOM   3589  HT2 MET C   1      59.699  95.982  25.378  1.00  0.00      C0   H
ATOM   3590  HT3 MET C   1      60.474  96.323  26.814  1.00  0.00      C0   H
ATOM   3591  CA  MET C   1      59.880  94.283  26.654  1.00  0.00      C0   C
ATOM   3592  HA  MET C   1      60.364  94.159  27.611  1.00  0.00      C0   H
ATOM   3593  CB  MET C   1      58.314  94.494  27.001  1.00  0.00      C0   C
ATOM   3594  HB1 MET C   1      58.142  95.417  27.595  1.00  0.00      C0   H
ATOM   3595  HB2 MET C   1      57.623  94.362  26.141  1.00  0.00      C0   H
ATOM   3596  CG  MET C   1      57.802  93.434  28.031  1.00  0.00      C0   C
ATOM   3597  HG1 MET C   1      58.424  93.524  28.948  1.00  0.00      C0   H
ATOM   3598  HG2 MET C   1      56.847  93.865  28.401  1.00  0.00      C0   H
ATOM   3599  SD  MET C   1      57.535  91.619  27.679  1.00  0.00      C0   S
ATOM   3600  CE  MET C   1      56.821  91.647  26.037  1.00  0.00      C0   C
ATOM   3601  HE1 MET C   1      57.619  91.866  25.296  1.00  0.00      C0   H
ATOM   3602  HE2 MET C   1      56.469  90.611  25.844  1.00  0.00      C0   H
ATOM   3603  HE3 MET C   1      55.864  92.210  26.035  1.00  0.00      C0   H
ATOM   3604  C   MET C   1      60.137  93.113  25.731  1.00  0.00      C0   C
ATOM   3605  O   MET C   1      59.913  93.066  24.497  1.00  0.00      C0   O
ATOM   3606  N   ASP C   2      60.710  92.080  26.274  1.00  0.00      C0   N
ATOM   3607  HN  ASP C   2      60.662  91.890  27.251  1.00  0.00      C0   H
ATOM   3608  CA  ASP C   2      61.050  90.832  25.626  1.00  0.00      C0   C
ATOM   3609  HA  ASP C   2      61.024  90.910  24.549  1.00  0.00      C0   H
ATOM   3610  CB  ASP C   2      62.553  90.463  26.050  1.00  0.00      C0   C
ATOM   3611  HB1 ASP C   2      63.198  91.324  25.772  1.00  0.00      C0   H
ATOM   3612  HB2 ASP C   2      62.467  90.496  27.157  1.00  0.00      C0   H
ATOM   3613  CG  ASP C   2      63.093  89.138  25.535  1.00  0.00      C0   C
ATOM   3614  OD1 ASP C   2      63.648  88.371  26.337  1.00  0.00      C0   O
ATOM   3615  OD2 ASP C   2      62.930  88.813  24.353  1.00  0.00      C0   O
ATOM   3616  C   ASP C   2      60.078  89.770  26.195  1.00  0.00      C0   C
ATOM   3617  O   ASP C   2      60.005  89.582  27.389  1.00  0.00      C0   O
ATOM   3618  N   LEU C   3      59.372  89.011  25.364  1.00  0.00      C0   N
ATOM   3619  HN  LEU C   3      59.546  89.126  24.389  1.00  0.00      C0   H
ATOM   3620  CA  LEU C   3      58.424  87.939  25.769  1.00  0.00      C0   C
ATOM   3621  HA  LEU C   3      57.679  88.332  26.445  1.00  0.00      C0   H
ATOM   3622  CB  LEU C   3      57.606  87.424  24.572  1.00  0.00      C0   C
ATOM   3623  HB1 LEU C   3      57.032  88.271  24.139  1.00  0.00      C0   H
ATOM   3624  HB2 LEU C   3      58.357  86.969  23.890  1.00  0.00      C0   H
ATOM   3625  CG  LEU C   3      56.583  86.283  24.869  1.00  0.00      C0   C
ATOM   3626  HG  LEU C   3      57.093  85.422  25.352  1.00  0.00      C0   H
ATOM   3627  CD1 LEU C   3      55.504  86.732  25.897  1.00  0.00      C0   C
ATOM   3628 HD11 LEU C   3      55.951  86.919  26.896  1.00  0.00      C0   H
ATOM   3629 HD12 LEU C   3      54.932  87.634  25.590  1.00  0.00      C0   H
ATOM   3630 HD13 LEU C   3      54.781  85.889  25.924  1.00  0.00      C0   H
ATOM   3631  CD2 LEU C   3      56.015  85.602  23.612  1.00  0.00      C0   C
ATOM   3632 HD21 LEU C   3      55.278  86.322  23.194  1.00  0.00      C0   H
ATOM   3633 HD22 LEU C   3      56.851  85.392  22.911  1.00  0.00      C0   H
ATOM   3634 HD23 LEU C   3      55.404  84.693  23.798  1.00  0.00      C0   H
ATOM   3635  C   LEU C   3      59.130  86.826  26.507  1.00  0.00      C0   C
ATOM   3636  O   LEU C   3      58.686  86.292  27.519  1.00  0.00      C0   O
ATOM   3637  N   ALA C   4      60.405  86.407  26.053  1.00  0.00      C0   N
ATOM   3638  HN  ALA C   4      60.747  86.746  25.180  1.00  0.00      C0   H
ATOM   3639  CA  ALA C   4      61.072  85.298  26.649  1.00  0.00      C0   C
ATOM   3640  HA  ALA C   4      60.310  84.538  26.744  1.00  0.00      C0   H
ATOM   3641  CB  ALA C   4      62.227  84.885  25.725  1.00  0.00      C0   C
ATOM   3642  HB1 ALA C   4      62.990  85.691  25.676  1.00  0.00      C0   H
ATOM   3643  HB2 ALA C   4      62.770  84.050  26.217  1.00  0.00      C0   H
ATOM   3644  HB3 ALA C   4      61.933  84.577  24.699  1.00  0.00      C0   H
ATOM   3645  C   ALA C   4      61.515  85.555  28.031  1.00  0.00      C0   C
ATOM   3646  O   ALA C   4      61.443  84.644  28.878  1.00  0.00      C0   O
ATOM   3647  N   THR C   5      61.994  86.774  28.403  1.00  0.00      C0   N
ATOM   3648  HN  THR C   5      62.192  87.430  27.679  1.00  0.00      C0   H
ATOM   3649  CA  THR C   5      62.367  87.137  29.778  1.00  0.00      C0   C
ATOM   3650  HA  THR C   5      63.110  86.449  30.152  1.00  0.00      C0   H
ATOM   3651  CB  THR C   5      63.094  88.517  29.747  1.00  0.00      C0   C
ATOM   3652  HB  THR C   5      62.415  89.270  29.293  1.00  0.00      C0   H
ATOM   3653  OG1 THR C   5      64.197  88.473  28.849  1.00  0.00      C0   O
ATOM   3654  HG1 THR C   5      63.965  88.329  27.929  1.00  0.00      C0   H
ATOM   3655  CG2 THR C   5      63.648  88.984  31.046  1.00  0.00      C0   C
ATOM   3656 HG21 THR C   5      63.048  89.117  31.971  1.00  0.00      C0   H
ATOM   3657 HG22 THR C   5      64.270  88.194  31.518  1.00  0.00      C0   H
ATOM   3658 HG23 THR C   5      64.151  89.966  31.183  1.00  0.00      C0   H
ATOM   3659  C   THR C   5      61.227  87.276  30.778  1.00  0.00      C0   C
ATOM   3660  O   THR C   5      61.300  86.789  31.924  1.00  0.00      C0   O
ATOM   3661  N   LEU C   6      60.049  87.751  30.246  1.00  0.00      C0   N
ATOM   3662  HN  LEU C   6      60.097  88.097  29.313  1.00  0.00      C0   H
ATOM   3663  CA  LEU C   6      58.752  87.633  30.942  1.00  0.00      C0   C
ATOM   3664  HA  LEU C   6      58.951  87.953  31.955  1.00  0.00      C0   H
ATOM   3665  CB  LEU C   6      57.663  88.427  30.215  1.00  0.00      C0   C
ATOM   3666  HB1 LEU C   6      58.058  89.448  30.028  1.00  0.00      C0   H
ATOM   3667  HB2 LEU C   6      57.399  87.954  29.246  1.00  0.00      C0   H
ATOM   3668  CG  LEU C   6      56.384  88.586  31.021  1.00  0.00      C0   C
ATOM   3669  HG  LEU C   6      56.021  87.579  31.317  1.00  0.00      C0   H
ATOM   3670  CD1 LEU C   6      56.614  89.387  32.325  1.00  0.00      C0   C
ATOM   3671 HD11 LEU C   6      57.001  88.796  33.182  1.00  0.00      C0   H
ATOM   3672 HD12 LEU C   6      57.124  90.345  32.089  1.00  0.00      C0   H
ATOM   3673 HD13 LEU C   6      55.601  89.648  32.698  1.00  0.00      C0   H
ATOM   3674  CD2 LEU C   6      55.214  89.181  30.152  1.00  0.00      C0   C
ATOM   3675 HD21 LEU C   6      55.147  88.647  29.179  1.00  0.00      C0   H
ATOM   3676 HD22 LEU C   6      54.332  89.055  30.816  1.00  0.00      C0   H
ATOM   3677 HD23 LEU C   6      55.407  90.246  29.904  1.00  0.00      C0   H
ATOM   3678  C   LEU C   6      58.360  86.183  31.104  1.00  0.00      C0   C
ATOM   3679  O   LEU C   6      58.029  85.846  32.228  1.00  0.00      C0   O
ATOM   3680  N   LEU C   7      58.556  85.291  30.091  1.00  0.00      C0   N
ATOM   3681  HN  LEU C   7      58.909  85.476  29.177  1.00  0.00      C0   H
ATOM   3682  CA  LEU C   7      58.128  83.875  30.235  1.00  0.00      C0   C
ATOM   3683  HA  LEU C   7      57.101  83.967  30.556  1.00  0.00      C0   H
ATOM   3684  CB  LEU C   7      58.305  83.106  28.887  1.00  0.00      C0   C
ATOM   3685  HB1 LEU C   7      57.715  83.639  28.111  1.00  0.00      C0   H
ATOM   3686  HB2 LEU C   7      59.324  83.284  28.483  1.00  0.00      C0   H
ATOM   3687  CG  LEU C   7      57.895  81.570  28.994  1.00  0.00      C0   C
ATOM   3688  HG  LEU C   7      58.551  81.040  29.718  1.00  0.00      C0   H
ATOM   3689  CD1 LEU C   7      56.480  81.372  29.541  1.00  0.00      C0   C
ATOM   3690 HD11 LEU C   7      56.268  81.949  30.466  1.00  0.00      C0   H
ATOM   3691 HD12 LEU C   7      55.752  81.824  28.835  1.00  0.00      C0   H
ATOM   3692 HD13 LEU C   7      56.324  80.282  29.694  1.00  0.00      C0   H
ATOM   3693  CD2 LEU C   7      58.065  80.789  27.683  1.00  0.00      C0   C
ATOM   3694 HD21 LEU C   7      57.344  81.121  26.906  1.00  0.00      C0   H
ATOM   3695 HD22 LEU C   7      59.093  81.028  27.334  1.00  0.00      C0   H
ATOM   3696 HD23 LEU C   7      57.975  79.700  27.884  1.00  0.00      C0   H
ATOM   3697  C   LEU C   7      58.904  83.240  31.323  1.00  0.00      C0   C
ATOM   3698  O   LEU C   7      58.446  82.581  32.267  1.00  0.00      C0   O
ATOM   3699  N   GLY C   8      60.187  83.594  31.370  1.00  0.00      C0   N
ATOM   3700  HN  GLY C   8      60.575  84.129  30.623  1.00  0.00      C0   H
ATOM   3701  CA  GLY C   8      61.107  83.002  32.333  1.00  0.00      C0   C
ATOM   3702  HA1 GLY C   8      60.949  81.934  32.313  1.00  0.00      C0   H
ATOM   3703  HA2 GLY C   8      62.107  83.307  32.065  1.00  0.00      C0   H
ATOM   3704  C   GLY C   8      60.801  83.522  33.775  1.00  0.00      C0   C
ATOM   3705  O   GLY C   8      60.936  82.763  34.795  1.00  0.00      C0   O
ATOM   3706  N   LEU C   9      60.395  84.788  33.911  1.00  0.00      C0   N
ATOM   3707  HN  LEU C   9      60.254  85.407  33.142  1.00  0.00      C0   H
ATOM   3708  CA  LEU C   9      60.003  85.386  35.137  1.00  0.00      C0   C
ATOM   3709  HA  LEU C   9      60.897  85.390  35.743  1.00  0.00      C0   H
ATOM   3710  CB  LEU C   9      59.558  86.855  34.916  1.00  0.00      C0   C
ATOM   3711  HB1 LEU C   9      60.430  87.447  34.564  1.00  0.00      C0   H
ATOM   3712  HB2 LEU C   9      58.850  86.892  34.061  1.00  0.00      C0   H
ATOM   3713  CG  LEU C   9      58.919  87.553  36.143  1.00  0.00      C0   C
ATOM   3714  HG  LEU C   9      57.983  87.030  36.433  1.00  0.00      C0   H
ATOM   3715  CD1 LEU C   9      59.853  87.538  37.410  1.00  0.00      C0   C
ATOM   3716 HD11 LEU C   9      59.520  88.145  38.279  1.00  0.00      C0   H
ATOM   3717 HD12 LEU C   9      59.774  86.525  37.860  1.00  0.00      C0   H
ATOM   3718 HD13 LEU C   9      60.876  87.911  37.188  1.00  0.00      C0   H
ATOM   3719  CD2 LEU C   9      58.606  89.019  35.743  1.00  0.00      C0   C
ATOM   3720 HD21 LEU C   9      57.825  89.018  34.952  1.00  0.00      C0   H
ATOM   3721 HD22 LEU C   9      58.235  89.603  36.612  1.00  0.00      C0   H
ATOM   3722 HD23 LEU C   9      59.427  89.598  35.270  1.00  0.00      C0   H
ATOM   3723  C   LEU C   9      58.862  84.683  35.852  1.00  0.00      C0   C
ATOM   3724  O   LEU C   9      58.856  84.411  37.079  1.00  0.00      C0   O
ATOM   3725  N   ILE C  10      57.855  84.296  35.081  1.00  0.00      C0   N
ATOM   3726  HN  ILE C  10      57.734  84.709  34.181  1.00  0.00      C0   H
ATOM   3727  CA  ILE C  10      56.779  83.493  35.641  1.00  0.00      C0   C
ATOM   3728  HA  ILE C  10      56.597  83.916  36.618  1.00  0.00      C0   H
ATOM   3729  CB  ILE C  10      55.473  83.572  34.753  1.00  0.00      C0   C
ATOM   3730  HB  ILE C  10      55.612  82.806  33.961  1.00  0.00      C0   H
ATOM   3731  CG2 ILE C  10      54.239  83.039  35.539  1.00  0.00      C0   C
ATOM   3732 HG21 ILE C  10      54.613  82.003  35.681  1.00  0.00      C0   H
ATOM   3733 HG22 ILE C  10      54.094  83.592  36.492  1.00  0.00      C0   H
ATOM   3734 HG23 ILE C  10      53.327  83.067  34.905  1.00  0.00      C0   H
ATOM   3735  CG1 ILE C  10      55.214  84.991  34.251  1.00  0.00      C0   C
ATOM   3736 HG11 ILE C  10      55.394  85.758  35.034  1.00  0.00      C0   H
ATOM   3737 HG12 ILE C  10      55.885  85.190  33.388  1.00  0.00      C0   H
ATOM   3738  CD  ILE C  10      53.708  85.276  33.802  1.00  0.00      C0   C
ATOM   3739  HD1 ILE C  10      53.751  86.345  33.501  1.00  0.00      C0   H
ATOM   3740  HD2 ILE C  10      53.499  84.533  33.003  1.00  0.00      C0   H
ATOM   3741  HD3 ILE C  10      53.019  85.184  34.668  1.00  0.00      C0   H
ATOM   3742  C   ILE C  10      57.155  82.031  35.789  1.00  0.00      C0   C
ATOM   3743  O   ILE C  10      56.766  81.414  36.762  1.00  0.00      C0   O
ATOM   3744  N   GLY C  11      57.839  81.409  34.802  1.00  0.00      C0   N
ATOM   3745  HN  GLY C  11      58.065  81.933  33.985  1.00  0.00      C0   H
ATOM   3746  CA  GLY C  11      58.054  80.016  34.840  1.00  0.00      C0   C
ATOM   3747  HA1 GLY C  11      57.054  79.651  35.020  1.00  0.00      C0   H
ATOM   3748  HA2 GLY C  11      58.363  79.835  33.821  1.00  0.00      C0   H
ATOM   3749  C   GLY C  11      59.080  79.437  35.839  1.00  0.00      C0   C
ATOM   3750  O   GLY C  11      58.959  78.257  36.087  1.00  0.00      C0   O
ATOM   3751  N   GLY C  12      60.085  80.181  36.242  1.00  0.00      C0   N
ATOM   3752  HN  GLY C  12      60.236  81.097  35.880  1.00  0.00      C0   H
ATOM   3753  CA  GLY C  12      61.152  79.598  37.017  1.00  0.00      C0   C
ATOM   3754  HA1 GLY C  12      60.858  78.670  37.483  1.00  0.00      C0   H
ATOM   3755  HA2 GLY C  12      62.041  79.524  36.408  1.00  0.00      C0   H
ATOM   3756  C   GLY C  12      61.542  80.587  38.065  1.00  0.00      C0   C
ATOM   3757  O   GLY C  12      61.674  80.313  39.240  1.00  0.00      C0   O
ATOM   3758  N   PHE C  13      61.624  81.878  37.693  1.00  0.00      C0   N
ATOM   3759  HN  PHE C  13      61.470  82.106  36.735  1.00  0.00      C0   H
ATOM   3760  CA  PHE C  13      62.209  82.889  38.533  1.00  0.00      C0   C
ATOM   3761  HA  PHE C  13      63.152  82.458  38.834  1.00  0.00      C0   H
ATOM   3762  CB  PHE C  13      62.418  84.190  37.721  1.00  0.00      C0   C
ATOM   3763  HB1 PHE C  13      62.702  83.883  36.692  1.00  0.00      C0   H
ATOM   3764  HB2 PHE C  13      61.496  84.795  37.583  1.00  0.00      C0   H
ATOM   3765  CG  PHE C  13      63.564  84.971  38.257  1.00  0.00      C0   C
ATOM   3766  CD1 PHE C  13      64.906  84.526  38.124  1.00  0.00      C0   C
ATOM   3767  HD1 PHE C  13      65.264  83.666  37.576  1.00  0.00      C0   H
ATOM   3768  CE1 PHE C  13      65.923  85.170  38.914  1.00  0.00      C0   C
ATOM   3769  HE1 PHE C  13      66.985  85.012  38.791  1.00  0.00      C0   H
ATOM   3770  CZ  PHE C  13      65.584  86.306  39.659  1.00  0.00      C0   C
ATOM   3771  HZ  PHE C  13      66.448  86.804  40.074  1.00  0.00      C0   H
ATOM   3772  CD2 PHE C  13      63.329  86.111  39.087  1.00  0.00      C0   C
ATOM   3773  HD2 PHE C  13      62.329  86.515  39.146  1.00  0.00      C0   H
ATOM   3774  CE2 PHE C  13      64.354  86.834  39.676  1.00  0.00      C0   C
ATOM   3775  HE2 PHE C  13      64.131  87.784  40.140  1.00  0.00      C0   H
ATOM   3776  C   PHE C  13      61.355  83.158  39.810  1.00  0.00      C0   C
ATOM   3777  O   PHE C  13      61.938  83.363  40.854  1.00  0.00      C0   O
ATOM   3778  N   ALA C  14      60.053  83.142  39.715  1.00  0.00      C0   N
ATOM   3779  HN  ALA C  14      59.604  83.146  38.826  1.00  0.00      C0   H
ATOM   3780  CA  ALA C  14      59.182  83.452  40.810  1.00  0.00      C0   C
ATOM   3781  HA  ALA C  14      59.277  84.446  41.223  1.00  0.00      C0   H
ATOM   3782  CB  ALA C  14      57.745  83.470  40.253  1.00  0.00      C0   C
ATOM   3783  HB1 ALA C  14      57.591  84.351  39.593  1.00  0.00      C0   H
ATOM   3784  HB2 ALA C  14      57.530  82.493  39.769  1.00  0.00      C0   H
ATOM   3785  HB3 ALA C  14      57.027  83.506  41.100  1.00  0.00      C0   H
ATOM   3786  C   ALA C  14      59.437  82.464  42.038  1.00  0.00      C0   C
ATOM   3787  O   ALA C  14      59.353  82.974  43.128  1.00  0.00      C0   O
ATOM   3788  N   PHE C  15      59.690  81.172  41.833  1.00  0.00      C0   N
ATOM   3789  HN  PHE C  15      59.667  80.802  40.908  1.00  0.00      C0   H
ATOM   3790  CA  PHE C  15      60.069  80.170  42.824  1.00  0.00      C0   C
ATOM   3791  HA  PHE C  15      59.328  80.222  43.608  1.00  0.00      C0   H
ATOM   3792  CB  PHE C  15      60.163  78.749  42.230  1.00  0.00      C0   C
ATOM   3793  HB1 PHE C  15      60.997  78.754  41.496  1.00  0.00      C0   H
ATOM   3794  HB2 PHE C  15      60.357  77.980  43.008  1.00  0.00      C0   H
ATOM   3795  CG  PHE C  15      58.893  78.462  41.548  1.00  0.00      C0   C
ATOM   3796  CD1 PHE C  15      57.752  78.278  42.326  1.00  0.00      C0   C
ATOM   3797  HD1 PHE C  15      57.899  78.335  43.394  1.00  0.00      C0   H
ATOM   3798  CE1 PHE C  15      56.572  78.018  41.724  1.00  0.00      C0   C
ATOM   3799  HE1 PHE C  15      55.786  77.648  42.367  1.00  0.00      C0   H
ATOM   3800  CZ  PHE C  15      56.419  77.926  40.341  1.00  0.00      C0   C
ATOM   3801  HZ  PHE C  15      55.466  77.758  39.860  1.00  0.00      C0   H
ATOM   3802  CD2 PHE C  15      58.821  78.319  40.150  1.00  0.00      C0   C
ATOM   3803  HD2 PHE C  15      59.700  78.366  39.524  1.00  0.00      C0   H
ATOM   3804  CE2 PHE C  15      57.550  78.147  39.538  1.00  0.00      C0   C
ATOM   3805  HE2 PHE C  15      57.408  78.133  38.468  1.00  0.00      C0   H
ATOM   3806  C   PHE C  15      61.421  80.558  43.514  1.00  0.00      C0   C
ATOM   3807  O   PHE C  15      61.540  80.435  44.715  1.00  0.00      C0   O
ATOM   3808  N   VAL C  16      62.395  81.145  42.795  1.00  0.00      C0   N
ATOM   3809  HN  VAL C  16      62.436  81.242  41.803  1.00  0.00      C0   H
ATOM   3810  CA  VAL C  16      63.620  81.570  43.372  1.00  0.00      C0   C
ATOM   3811  HA  VAL C  16      63.886  80.692  43.941  1.00  0.00      C0   H
ATOM   3812  CB  VAL C  16      64.603  81.991  42.231  1.00  0.00      C0   C
ATOM   3813  HB  VAL C  16      64.247  82.888  41.681  1.00  0.00      C0   H
ATOM   3814  CG1 VAL C  16      66.060  82.465  42.704  1.00  0.00      C0   C
ATOM   3815 HG11 VAL C  16      66.133  83.513  43.065  1.00  0.00      C0   H
ATOM   3816 HG12 VAL C  16      66.339  81.818  43.564  1.00  0.00      C0   H
ATOM   3817 HG13 VAL C  16      66.747  82.292  41.849  1.00  0.00      C0   H
ATOM   3818  CG2 VAL C  16      64.674  80.810  41.236  1.00  0.00      C0   C
ATOM   3819 HG21 VAL C  16      63.726  80.468  40.770  1.00  0.00      C0   H
ATOM   3820 HG22 VAL C  16      65.396  81.064  40.430  1.00  0.00      C0   H
ATOM   3821 HG23 VAL C  16      65.200  79.990  41.771  1.00  0.00      C0   H
ATOM   3822  C   VAL C  16      63.334  82.815  44.353  1.00  0.00      C0   C
ATOM   3823  O   VAL C  16      63.872  82.855  45.468  1.00  0.00      C0   O
ATOM   3824  N   ILE C  17      62.503  83.778  43.960  1.00  0.00      C0   N
ATOM   3825  HN  ILE C  17      61.991  83.752  43.105  1.00  0.00      C0   H
ATOM   3826  CA  ILE C  17      62.036  84.869  44.851  1.00  0.00      C0   C
ATOM   3827  HA  ILE C  17      62.898  85.394  45.235  1.00  0.00      C0   H
ATOM   3828  CB  ILE C  17      61.229  85.851  44.035  1.00  0.00      C0   C
ATOM   3829  HB  ILE C  17      60.274  85.404  43.685  1.00  0.00      C0   H
ATOM   3830  CG2 ILE C  17      60.846  87.004  45.068  1.00  0.00      C0   C
ATOM   3831 HG21 ILE C  17      61.723  87.559  45.465  1.00  0.00      C0   H
ATOM   3832 HG22 ILE C  17      60.054  87.702  44.722  1.00  0.00      C0   H
ATOM   3833 HG23 ILE C  17      60.341  86.471  45.901  1.00  0.00      C0   H
ATOM   3834  CG1 ILE C  17      61.937  86.411  42.788  1.00  0.00      C0   C
ATOM   3835 HG11 ILE C  17      62.696  87.091  43.231  1.00  0.00      C0   H
ATOM   3836 HG12 ILE C  17      62.521  85.681  42.187  1.00  0.00      C0   H
ATOM   3837  CD  ILE C  17      60.988  87.186  41.894  1.00  0.00      C0   C
ATOM   3838  HD1 ILE C  17      60.317  87.833  42.499  1.00  0.00      C0   H
ATOM   3839  HD2 ILE C  17      61.455  87.763  41.067  1.00  0.00      C0   H
ATOM   3840  HD3 ILE C  17      60.363  86.454  41.339  1.00  0.00      C0   H
ATOM   3841  C   ILE C  17      61.387  84.250  46.027  1.00  0.00      C0   C
ATOM   3842  O   ILE C  17      61.799  84.627  47.141  1.00  0.00      C0   O
ATOM   3843  N   MET C  18      60.397  83.360  45.933  1.00  0.00      C0   N
ATOM   3844  HN  MET C  18      60.096  83.113  45.015  1.00  0.00      C0   H
ATOM   3845  CA  MET C  18      59.754  82.712  47.119  1.00  0.00      C0   C
ATOM   3846  HA  MET C  18      59.377  83.595  47.613  1.00  0.00      C0   H
ATOM   3847  CB  MET C  18      58.650  81.694  46.734  1.00  0.00      C0   C
ATOM   3848  HB1 MET C  18      59.165  80.930  46.114  1.00  0.00      C0   H
ATOM   3849  HB2 MET C  18      58.193  81.261  47.649  1.00  0.00      C0   H
ATOM   3850  CG  MET C  18      57.518  82.247  45.852  1.00  0.00      C0   C
ATOM   3851  HG1 MET C  18      56.821  82.774  46.538  1.00  0.00      C0   H
ATOM   3852  HG2 MET C  18      57.858  82.936  45.049  1.00  0.00      C0   H
ATOM   3853  SD  MET C  18      56.487  80.949  45.063  1.00  0.00      C0   S
ATOM   3854  CE  MET C  18      55.795  80.194  46.528  1.00  0.00      C0   C
ATOM   3855  HE1 MET C  18      55.326  79.241  46.206  1.00  0.00      C0   H
ATOM   3856  HE2 MET C  18      56.705  79.985  47.131  1.00  0.00      C0   H
ATOM   3857  HE3 MET C  18      55.180  80.952  47.059  1.00  0.00      C0   H
ATOM   3858  C   MET C  18      60.681  82.031  48.078  1.00  0.00      C0   C
ATOM   3859  O   MET C  18      60.475  82.150  49.254  1.00  0.00      C0   O
ATOM   3860  N   ALA C  19      61.704  81.282  47.558  1.00  0.00      C0   N
ATOM   3861  HN  ALA C  19      61.712  81.225  46.563  1.00  0.00      C0   H
ATOM   3862  CA  ALA C  19      62.742  80.629  48.276  1.00  0.00      C0   C
ATOM   3863  HA  ALA C  19      62.323  79.861  48.909  1.00  0.00      C0   H
ATOM   3864  CB  ALA C  19      63.448  79.675  47.249  1.00  0.00      C0   C
ATOM   3865  HB1 ALA C  19      63.870  78.784  47.760  1.00  0.00      C0   H
ATOM   3866  HB2 ALA C  19      62.721  79.245  46.528  1.00  0.00      C0   H
ATOM   3867  HB3 ALA C  19      64.293  80.122  46.682  1.00  0.00      C0   H
ATOM   3868  C   ALA C  19      63.641  81.534  49.042  1.00  0.00      C0   C
ATOM   3869  O   ALA C  19      63.934  81.180  50.173  1.00  0.00      C0   O
ATOM   3870  N   MET C  20      64.006  82.740  48.497  1.00  0.00      C0   N
ATOM   3871  HN  MET C  20      63.949  82.904  47.515  1.00  0.00      C0   H
ATOM   3872  CA  MET C  20      64.779  83.721  49.329  1.00  0.00      C0   C
ATOM   3873  HA  MET C  20      65.568  83.198  49.849  1.00  0.00      C0   H
ATOM   3874  CB  MET C  20      65.417  84.815  48.471  1.00  0.00      C0   C
ATOM   3875  HB1 MET C  20      64.679  85.359  47.844  1.00  0.00      C0   H
ATOM   3876  HB2 MET C  20      65.947  85.652  48.973  1.00  0.00      C0   H
ATOM   3877  CG  MET C  20      66.378  84.259  47.426  1.00  0.00      C0   C
ATOM   3878  HG1 MET C  20      65.844  83.367  47.033  1.00  0.00      C0   H
ATOM   3879  HG2 MET C  20      66.621  84.943  46.585  1.00  0.00      C0   H
ATOM   3880  SD  MET C  20      67.955  83.748  48.197  1.00  0.00      C0   S
ATOM   3881  CE  MET C  20      68.635  83.473  46.566  1.00  0.00      C0   C
ATOM   3882  HE1 MET C  20      68.704  84.375  45.921  1.00  0.00      C0   H
ATOM   3883  HE2 MET C  20      69.682  83.116  46.669  1.00  0.00      C0   H
ATOM   3884  HE3 MET C  20      68.043  82.672  46.074  1.00  0.00      C0   H
ATOM   3885  C   MET C  20      63.896  84.397  50.332  1.00  0.00      C0   C
ATOM   3886  O   MET C  20      64.262  84.743  51.431  1.00  0.00      C0   O
ATOM   3887  N   VAL C  21      62.607  84.702  49.979  1.00  0.00      C0   N
ATOM   3888  HN  VAL C  21      62.258  84.587  49.053  1.00  0.00      C0   H
ATOM   3889  CA  VAL C  21      61.701  85.216  50.984  1.00  0.00      C0   C
ATOM   3890  HA  VAL C  21      62.052  86.138  51.423  1.00  0.00      C0   H
ATOM   3891  CB  VAL C  21      60.383  85.544  50.386  1.00  0.00      C0   C
ATOM   3892  HB  VAL C  21      60.020  84.667  49.808  1.00  0.00      C0   H
ATOM   3893  CG1 VAL C  21      59.385  85.877  51.415  1.00  0.00      C0   C
ATOM   3894 HG11 VAL C  21      59.286  85.021  52.117  1.00  0.00      C0   H
ATOM   3895 HG12 VAL C  21      59.711  86.790  51.957  1.00  0.00      C0   H
ATOM   3896 HG13 VAL C  21      58.431  86.119  50.900  1.00  0.00      C0   H
ATOM   3897  CG2 VAL C  21      60.528  86.811  49.510  1.00  0.00      C0   C
ATOM   3898 HG21 VAL C  21      59.595  86.974  48.929  1.00  0.00      C0   H
ATOM   3899 HG22 VAL C  21      60.797  87.730  50.073  1.00  0.00      C0   H
ATOM   3900 HG23 VAL C  21      61.334  86.646  48.764  1.00  0.00      C0   H
ATOM   3901  C   VAL C  21      61.561  84.153  52.234  1.00  0.00      C0   C
ATOM   3902  O   VAL C  21      61.720  84.475  53.415  1.00  0.00      C0   O
ATOM   3903  N   LEU C  22      61.182  82.847  51.959  1.00  0.00      C0   N
ATOM   3904  HN  LEU C  22      60.909  82.634  51.024  1.00  0.00      C0   H
ATOM   3905  CA  LEU C  22      61.341  81.774  52.895  1.00  0.00      C0   C
ATOM   3906  HA  LEU C  22      60.712  81.927  53.759  1.00  0.00      C0   H
ATOM   3907  CB  LEU C  22      60.922  80.483  52.207  1.00  0.00      C0   C
ATOM   3908  HB1 LEU C  22      59.933  80.695  51.748  1.00  0.00      C0   H
ATOM   3909  HB2 LEU C  22      61.672  80.312  51.406  1.00  0.00      C0   H
ATOM   3910  CG  LEU C  22      60.789  79.296  53.215  1.00  0.00      C0   C
ATOM   3911  HG  LEU C  22      61.830  79.081  53.541  1.00  0.00      C0   H
ATOM   3912  CD1 LEU C  22      60.067  79.616  54.548  1.00  0.00      C0   C
ATOM   3913 HD11 LEU C  22      60.769  80.233  55.149  1.00  0.00      C0   H
ATOM   3914 HD12 LEU C  22      59.062  80.060  54.379  1.00  0.00      C0   H
ATOM   3915 HD13 LEU C  22      60.006  78.615  55.025  1.00  0.00      C0   H
ATOM   3916  CD2 LEU C  22      60.261  77.918  52.730  1.00  0.00      C0   C
ATOM   3917 HD21 LEU C  22      60.975  77.459  52.013  1.00  0.00      C0   H
ATOM   3918 HD22 LEU C  22      60.079  77.110  53.469  1.00  0.00      C0   H
ATOM   3919 HD23 LEU C  22      59.313  77.980  52.153  1.00  0.00      C0   H
ATOM   3920  C   LEU C  22      62.657  81.707  53.649  1.00  0.00      C0   C
ATOM   3921  O   LEU C  22      62.693  81.474  54.903  1.00  0.00      C0   O
ATOM   3922  N   GLY C  23      63.714  81.884  52.958  1.00  0.00      C0   N
ATOM   3923  HN  GLY C  23      63.713  81.899  51.961  1.00  0.00      C0   H
ATOM   3924  CA  GLY C  23      65.025  82.007  53.634  1.00  0.00      C0   C
ATOM   3925  HA1 GLY C  23      65.345  81.130  54.178  1.00  0.00      C0   H
ATOM   3926  HA2 GLY C  23      65.740  82.084  52.829  1.00  0.00      C0   H
ATOM   3927  C   GLY C  23      65.279  83.141  54.614  1.00  0.00      C0   C
ATOM   3928  O   GLY C  23      65.896  83.051  55.711  1.00  0.00      C0   O
ATOM   3929  N   GLY C  24      64.760  84.304  54.318  1.00  0.00      C0   N
ATOM   3930  HN  GLY C  24      64.376  84.490  53.417  1.00  0.00      C0   H
ATOM   3931  CA  GLY C  24      64.672  85.379  55.296  1.00  0.00      C0   C
ATOM   3932  HA1 GLY C  24      65.606  85.443  55.834  1.00  0.00      C0   H
ATOM   3933  HA2 GLY C  24      64.576  86.325  54.784  1.00  0.00      C0   H
ATOM   3934  C   GLY C  24      63.612  85.248  56.321  1.00  0.00      C0   C
ATOM   3935  O   GLY C  24      63.772  85.830  57.356  1.00  0.00      C0   O
ATOM   3936  N   SER C  25      62.535  84.516  56.100  1.00  0.00      C0   N
ATOM   3937  HN  SER C  25      62.198  84.298  55.187  1.00  0.00      C0   H
ATOM   3938  CA  SER C  25      61.652  84.115  57.232  1.00  0.00      C0   C
ATOM   3939  HA  SER C  25      61.462  84.908  57.941  1.00  0.00      C0   H
ATOM   3940  CB  SER C  25      60.265  83.579  56.822  1.00  0.00      C0   C
ATOM   3941  HB1 SER C  25      59.908  83.953  55.839  1.00  0.00      C0   H
ATOM   3942  HB2 SER C  25      60.383  82.493  56.618  1.00  0.00      C0   H
ATOM   3943  OG  SER C  25      59.342  83.786  57.818  1.00  0.00      C0   O
ATOM   3944  HG1 SER C  25      59.026  84.680  57.668  1.00  0.00      C0   H
ATOM   3945  C   SER C  25      62.311  83.089  58.215  1.00  0.00      C0   C
ATOM   3946  O   SER C  25      62.285  83.212  59.443  1.00  0.00      C0   O
ATOM   3947  N   ILE C  26      62.969  82.050  57.709  1.00  0.00      C0   N
ATOM   3948  HN  ILE C  26      63.086  81.946  56.724  1.00  0.00      C0   H
ATOM   3949  CA  ILE C  26      63.575  81.130  58.611  1.00  0.00      C0   C
ATOM   3950  HA  ILE C  26      62.885  80.936  59.419  1.00  0.00      C0   H
ATOM   3951  CB  ILE C  26      63.709  79.758  57.911  1.00  0.00      C0   C
ATOM   3952  HB  ILE C  26      62.738  79.567  57.407  1.00  0.00      C0   H
ATOM   3953  CG2 ILE C  26      64.876  79.766  56.854  1.00  0.00      C0   C
ATOM   3954 HG21 ILE C  26      65.869  79.967  57.310  1.00  0.00      C0   H
ATOM   3955 HG22 ILE C  26      64.866  78.748  56.409  1.00  0.00      C0   H
ATOM   3956 HG23 ILE C  26      64.674  80.597  56.145  1.00  0.00      C0   H
ATOM   3957  CG1 ILE C  26      64.064  78.629  58.819  1.00  0.00      C0   C
ATOM   3958 HG11 ILE C  26      64.886  78.842  59.535  1.00  0.00      C0   H
ATOM   3959 HG12 ILE C  26      63.268  78.497  59.583  1.00  0.00      C0   H
ATOM   3960  CD  ILE C  26      64.062  77.235  58.228  1.00  0.00      C0   C
ATOM   3961  HD1 ILE C  26      63.249  77.072  57.487  1.00  0.00      C0   H
ATOM   3962  HD2 ILE C  26      64.980  77.078  57.622  1.00  0.00      C0   H
ATOM   3963  HD3 ILE C  26      64.037  76.510  59.069  1.00  0.00      C0   H
ATOM   3964  C   ILE C  26      64.780  81.666  59.339  1.00  0.00      C0   C
ATOM   3965  O   ILE C  26      64.932  81.453  60.516  1.00  0.00      C0   O
ATOM   3966  N   GLY C  27      65.609  82.470  58.670  1.00  0.00      C0   N
ATOM   3967  HN  GLY C  27      65.550  82.540  57.677  1.00  0.00      C0   H
ATOM   3968  CA  GLY C  27      66.746  83.204  59.170  1.00  0.00      C0   C
ATOM   3969  HA1 GLY C  27      66.487  84.247  59.070  1.00  0.00      C0   H
ATOM   3970  HA2 GLY C  27      67.108  82.964  60.159  1.00  0.00      C0   H
ATOM   3971  C   GLY C  27      67.977  82.933  58.324  1.00  0.00      C0   C
ATOM   3972  O   GLY C  27      68.245  81.756  57.931  1.00  0.00      C0   O
ATOM   3973  N   MET C  28      68.701  84.018  58.029  1.00  0.00      C0   N
ATOM   3974  HN  MET C  28      68.371  84.937  58.232  1.00  0.00      C0   H
ATOM   3975  CA  MET C  28      69.921  84.022  57.309  1.00  0.00      C0   C
ATOM   3976  HA  MET C  28      70.508  83.131  57.476  1.00  0.00      C0   H
ATOM   3977  CB  MET C  28      69.750  84.221  55.739  1.00  0.00      C0   C
ATOM   3978  HB1 MET C  28      68.769  83.861  55.361  1.00  0.00      C0   H
ATOM   3979  HB2 MET C  28      69.705  85.328  55.646  1.00  0.00      C0   H
ATOM   3980  CG  MET C  28      71.001  83.655  54.974  1.00  0.00      C0   C
ATOM   3981  HG1 MET C  28      71.927  84.233  55.176  1.00  0.00      C0   H
ATOM   3982  HG2 MET C  28      71.065  82.603  55.326  1.00  0.00      C0   H
ATOM   3983  SD  MET C  28      70.663  83.431  53.201  1.00  0.00      C0   S
ATOM   3984  CE  MET C  28      72.354  83.674  52.585  1.00  0.00      C0   C
ATOM   3985  HE1 MET C  28      73.186  83.554  53.312  1.00  0.00      C0   H
ATOM   3986  HE2 MET C  28      72.478  82.879  51.820  1.00  0.00      C0   H
ATOM   3987  HE3 MET C  28      72.504  84.686  52.151  1.00  0.00      C0   H
ATOM   3988  C   MET C  28      70.712  85.122  57.980  1.00  0.00      C0   C
ATOM   3989  O   MET C  28      70.275  86.256  58.167  1.00  0.00      C0   O
ATOM   3990  N   PHE C  29      71.883  84.815  58.464  1.00  0.00      C0   N
ATOM   3991  HN  PHE C  29      72.106  83.848  58.368  1.00  0.00      C0   H
ATOM   3992  CA  PHE C  29      72.548  85.679  59.524  1.00  0.00      C0   C
ATOM   3993  HA  PHE C  29      72.319  86.717  59.337  1.00  0.00      C0   H
ATOM   3994  CB  PHE C  29      72.254  85.085  60.956  1.00  0.00      C0   C
ATOM   3995  HB1 PHE C  29      72.311  83.984  60.821  1.00  0.00      C0   H
ATOM   3996  HB2 PHE C  29      73.025  85.536  61.616  1.00  0.00      C0   H
ATOM   3997  CG  PHE C  29      70.890  85.494  61.449  1.00  0.00      C0   C
ATOM   3998  CD1 PHE C  29      69.792  84.556  61.434  1.00  0.00      C0   C
ATOM   3999  HD1 PHE C  29      69.971  83.501  61.291  1.00  0.00      C0   H
ATOM   4000  CE1 PHE C  29      68.493  84.952  61.820  1.00  0.00      C0   C
ATOM   4001  HE1 PHE C  29      67.704  84.227  61.959  1.00  0.00      C0   H
ATOM   4002  CZ  PHE C  29      68.221  86.271  62.059  1.00  0.00      C0   C
ATOM   4003  HZ  PHE C  29      67.240  86.628  62.334  1.00  0.00      C0   H
ATOM   4004  CD2 PHE C  29      70.574  86.860  61.649  1.00  0.00      C0   C
ATOM   4005  HD2 PHE C  29      71.365  87.595  61.613  1.00  0.00      C0   H
ATOM   4006  CE2 PHE C  29      69.261  87.222  61.968  1.00  0.00      C0   C
ATOM   4007  HE2 PHE C  29      69.078  88.263  62.192  1.00  0.00      C0   H
ATOM   4008  C   PHE C  29      74.076  85.618  59.338  1.00  0.00      C0   C
ATOM   4009  O   PHE C  29      74.762  86.536  59.761  1.00  0.00      C0   O
ATOM   4010  N   VAL C  30      74.553  84.496  58.664  1.00  0.00      C0   N
ATOM   4011  HN  VAL C  30      73.900  83.890  58.216  1.00  0.00      C0   H
ATOM   4012  CA  VAL C  30      75.933  83.994  58.517  1.00  0.00      C0   C
ATOM   4013  HA  VAL C  30      75.764  82.955  58.758  1.00  0.00      C0   H
ATOM   4014  CB  VAL C  30      76.486  84.180  57.053  1.00  0.00      C0   C
ATOM   4015  HB  VAL C  30      77.546  83.851  57.114  1.00  0.00      C0   H
ATOM   4016  CG1 VAL C  30      75.691  83.304  56.039  1.00  0.00      C0   C
ATOM   4017 HG11 VAL C  30      75.499  82.247  56.321  1.00  0.00      C0   H
ATOM   4018 HG12 VAL C  30      74.786  83.926  55.870  1.00  0.00      C0   H
ATOM   4019 HG13 VAL C  30      76.262  83.264  55.087  1.00  0.00      C0   H
ATOM   4020  CG2 VAL C  30      76.360  85.676  56.577  1.00  0.00      C0   C
ATOM   4021 HG21 VAL C  30      76.990  85.835  55.676  1.00  0.00      C0   H
ATOM   4022 HG22 VAL C  30      75.303  85.854  56.286  1.00  0.00      C0   H
ATOM   4023 HG23 VAL C  30      76.630  86.364  57.408  1.00  0.00      C0   H
ATOM   4024  C   VAL C  30      76.917  84.363  59.559  1.00  0.00      C0   C
ATOM   4025  O   VAL C  30      77.814  85.223  59.500  1.00  0.00      C0   O
ATOM   4026  N   ASP C  31      76.762  83.709  60.693  1.00  0.00      C0   N
ATOM   4027  HN  ASP C  31      76.147  82.925  60.702  1.00  0.00      C0   H
ATOM   4028  CA  ASP C  31      77.544  83.944  61.905  1.00  0.00      C0   C
ATOM   4029  HA  ASP C  31      77.247  84.921  62.258  1.00  0.00      C0   H
ATOM   4030  CB  ASP C  31      77.045  83.032  62.992  1.00  0.00      C0   C
ATOM   4031  HB1 ASP C  31      76.951  82.015  62.556  1.00  0.00      C0   H
ATOM   4032  HB2 ASP C  31      77.790  83.071  63.815  1.00  0.00      C0   H
ATOM   4033  CG  ASP C  31      75.645  83.349  63.477  1.00  0.00      C0   C
ATOM   4034  OD1 ASP C  31      75.318  84.510  63.861  1.00  0.00      C0   O
ATOM   4035  OD2 ASP C  31      74.748  82.454  63.470  1.00  0.00      C0   O
ATOM   4036  C   ASP C  31      79.014  83.807  61.838  1.00  0.00      C0   C
ATOM   4037  O   ASP C  31      79.753  84.534  62.465  1.00  0.00      C0   O
ATOM   4038  N   VAL C  32      79.534  82.800  61.098  1.00  0.00      C0   N
ATOM   4039  HN  VAL C  32      78.946  82.168  60.598  1.00  0.00      C0   H
ATOM   4040  CA  VAL C  32      80.925  82.451  61.123  1.00  0.00      C0   C
ATOM   4041  HA  VAL C  32      81.509  83.138  61.717  1.00  0.00      C0   H
ATOM   4042  CB  VAL C  32      81.150  81.002  61.687  1.00  0.00      C0   C
ATOM   4043  HB  VAL C  32      82.207  80.687  61.549  1.00  0.00      C0   H
ATOM   4044  CG1 VAL C  32      80.714  80.934  63.159  1.00  0.00      C0   C
ATOM   4045 HG11 VAL C  32      79.673  81.306  63.273  1.00  0.00      C0   H
ATOM   4046 HG12 VAL C  32      80.810  79.924  63.610  1.00  0.00      C0   H
ATOM   4047 HG13 VAL C  32      81.390  81.548  63.791  1.00  0.00      C0   H
ATOM   4048  CG2 VAL C  32      80.366  79.982  60.887  1.00  0.00      C0   C
ATOM   4049 HG21 VAL C  32      80.339  78.900  61.137  1.00  0.00      C0   H
ATOM   4050 HG22 VAL C  32      79.345  80.413  60.810  1.00  0.00      C0   H
ATOM   4051 HG23 VAL C  32      80.932  79.880  59.937  1.00  0.00      C0   H
ATOM   4052  C   VAL C  32      81.390  82.620  59.672  1.00  0.00      C0   C
ATOM   4053  O   VAL C  32      80.705  82.869  58.635  1.00  0.00      C0   O
ATOM   4054  N   THR C  33      82.706  82.551  59.543  1.00  0.00      C0   N
ATOM   4055  HN  THR C  33      83.284  82.282  60.310  1.00  0.00      C0   H
ATOM   4056  CA  THR C  33      83.486  82.731  58.337  1.00  0.00      C0   C
ATOM   4057  HA  THR C  33      83.228  83.693  57.920  1.00  0.00      C0   H
ATOM   4058  CB  THR C  33      85.016  82.741  58.534  1.00  0.00      C0   C
ATOM   4059  HB  THR C  33      85.413  81.739  58.806  1.00  0.00      C0   H
ATOM   4060  OG1 THR C  33      85.365  83.687  59.561  1.00  0.00      C0   O
ATOM   4061  HG1 THR C  33      86.244  83.436  59.855  1.00  0.00      C0   H
ATOM   4062  CG2 THR C  33      85.649  83.189  57.169  1.00  0.00      C0   C
ATOM   4063 HG21 THR C  33      85.354  84.238  56.949  1.00  0.00      C0   H
ATOM   4064 HG22 THR C  33      86.743  83.198  57.362  1.00  0.00      C0   H
ATOM   4065 HG23 THR C  33      85.436  82.535  56.297  1.00  0.00      C0   H
ATOM   4066  C   THR C  33      83.239  81.718  57.256  1.00  0.00      C0   C
ATOM   4067  O   THR C  33      83.029  82.111  56.124  1.00  0.00      C0   O
ATOM   4068  N   SER C  34      83.219  80.416  57.649  1.00  0.00      C0   N
ATOM   4069  HN  SER C  34      83.345  80.130  58.596  1.00  0.00      C0   H
ATOM   4070  CA  SER C  34      83.131  79.243  56.772  1.00  0.00      C0   C
ATOM   4071  HA  SER C  34      83.918  79.218  56.032  1.00  0.00      C0   H
ATOM   4072  CB  SER C  34      83.441  78.038  57.644  1.00  0.00      C0   C
ATOM   4073  HB1 SER C  34      83.493  77.142  56.991  1.00  0.00      C0   H
ATOM   4074  HB2 SER C  34      84.514  78.154  57.907  1.00  0.00      C0   H
ATOM   4075  OG  SER C  34      82.496  77.845  58.656  1.00  0.00      C0   O
ATOM   4076  HG1 SER C  34      82.811  77.043  59.080  1.00  0.00      C0   H
ATOM   4077  C   SER C  34      81.835  79.147  55.958  1.00  0.00      C0   C
ATOM   4078  O   SER C  34      81.840  78.928  54.759  1.00  0.00      C0   O
ATOM   4079  N   ILE C  35      80.711  79.547  56.640  1.00  0.00      C0   N
ATOM   4080  HN  ILE C  35      80.683  79.631  57.633  1.00  0.00      C0   H
ATOM   4081  CA  ILE C  35      79.398  79.597  55.955  1.00  0.00      C0   C
ATOM   4082  HA  ILE C  35      79.298  78.766  55.273  1.00  0.00      C0   H
ATOM   4083  CB  ILE C  35      78.221  79.291  56.866  1.00  0.00      C0   C
ATOM   4084  HB  ILE C  35      77.343  79.268  56.184  1.00  0.00      C0   H
ATOM   4085  CG2 ILE C  35      78.470  77.815  57.339  1.00  0.00      C0   C
ATOM   4086 HG21 ILE C  35      79.270  77.686  58.099  1.00  0.00      C0   H
ATOM   4087 HG22 ILE C  35      77.539  77.475  57.842  1.00  0.00      C0   H
ATOM   4088 HG23 ILE C  35      78.744  77.170  56.477  1.00  0.00      C0   H
ATOM   4089  CG1 ILE C  35      78.064  80.406  57.943  1.00  0.00      C0   C
ATOM   4090 HG11 ILE C  35      79.002  80.468  58.536  1.00  0.00      C0   H
ATOM   4091 HG12 ILE C  35      77.885  81.366  57.415  1.00  0.00      C0   H
ATOM   4092  CD  ILE C  35      76.875  80.088  58.778  1.00  0.00      C0   C
ATOM   4093  HD1 ILE C  35      76.961  79.074  59.222  1.00  0.00      C0   H
ATOM   4094  HD2 ILE C  35      76.774  80.779  59.642  1.00  0.00      C0   H
ATOM   4095  HD3 ILE C  35      75.974  80.185  58.135  1.00  0.00      C0   H
ATOM   4096  C   ILE C  35      79.193  80.878  55.168  1.00  0.00      C0   C
ATOM   4097  O   ILE C  35      78.439  80.796  54.198  1.00  0.00      C0   O
ATOM   4098  N   LEU C  36      79.840  81.981  55.511  1.00  0.00      C0   N
ATOM   4099  HN  LEU C  36      80.486  81.912  56.266  1.00  0.00      C0   H
ATOM   4100  CA  LEU C  36      80.047  83.183  54.660  1.00  0.00      C0   C
ATOM   4101  HA  LEU C  36      79.065  83.502  54.342  1.00  0.00      C0   H
ATOM   4102  CB  LEU C  36      80.686  84.389  55.422  1.00  0.00      C0   C
ATOM   4103  HB1 LEU C  36      80.096  84.531  56.353  1.00  0.00      C0   H
ATOM   4104  HB2 LEU C  36      81.722  84.242  55.796  1.00  0.00      C0   H
ATOM   4105  CG  LEU C  36      80.708  85.746  54.746  1.00  0.00      C0   C
ATOM   4106  HG  LEU C  36      81.109  85.615  53.718  1.00  0.00      C0   H
ATOM   4107  CD1 LEU C  36      79.241  86.241  54.639  1.00  0.00      C0   C
ATOM   4108 HD11 LEU C  36      79.113  87.159  54.027  1.00  0.00      C0   H
ATOM   4109 HD12 LEU C  36      78.685  85.463  54.074  1.00  0.00      C0   H
ATOM   4110 HD13 LEU C  36      78.791  86.395  55.643  1.00  0.00      C0   H
ATOM   4111  CD2 LEU C  36      81.518  86.788  55.451  1.00  0.00      C0   C
ATOM   4112 HD21 LEU C  36      81.147  86.953  56.485  1.00  0.00      C0   H
ATOM   4113 HD22 LEU C  36      82.503  86.312  55.645  1.00  0.00      C0   H
ATOM   4114 HD23 LEU C  36      81.870  87.634  54.822  1.00  0.00      C0   H
ATOM   4115  C   LEU C  36      80.668  82.856  53.323  1.00  0.00      C0   C
ATOM   4116  O   LEU C  36      80.254  83.459  52.327  1.00  0.00      C0   O
ATOM   4117  N   ILE C  37      81.719  81.992  53.341  1.00  0.00      C0   N
ATOM   4118  HN  ILE C  37      81.994  81.555  54.194  1.00  0.00      C0   H
ATOM   4119  CA  ILE C  37      82.522  81.526  52.180  1.00  0.00      C0   C
ATOM   4120  HA  ILE C  37      82.894  82.311  51.538  1.00  0.00      C0   H
ATOM   4121  CB  ILE C  37      83.746  80.543  52.545  1.00  0.00      C0   C
ATOM   4122  HB  ILE C  37      83.318  79.755  53.200  1.00  0.00      C0   H
ATOM   4123  CG2 ILE C  37      84.343  79.860  51.269  1.00  0.00      C0   C
ATOM   4124 HG21 ILE C  37      85.217  79.231  51.542  1.00  0.00      C0   H
ATOM   4125 HG22 ILE C  37      83.622  79.201  50.740  1.00  0.00      C0   H
ATOM   4126 HG23 ILE C  37      84.585  80.587  50.465  1.00  0.00      C0   H
ATOM   4127  CG1 ILE C  37      84.799  81.361  53.319  1.00  0.00      C0   C
ATOM   4128 HG11 ILE C  37      85.323  82.162  52.755  1.00  0.00      C0   H
ATOM   4129 HG12 ILE C  37      84.335  81.872  54.189  1.00  0.00      C0   H
ATOM   4130  CD  ILE C  37      85.911  80.569  54.051  1.00  0.00      C0   C
ATOM   4131  HD1 ILE C  37      85.503  79.855  54.798  1.00  0.00      C0   H
ATOM   4132  HD2 ILE C  37      86.496  80.068  53.250  1.00  0.00      C0   H
ATOM   4133  HD3 ILE C  37      86.558  81.380  54.449  1.00  0.00      C0   H
ATOM   4134  C   ILE C  37      81.672  80.780  51.160  1.00  0.00      C0   C
ATOM   4135  O   ILE C  37      81.711  80.975  49.959  1.00  0.00      C0   O
ATOM   4136  N   VAL C  38      80.895  79.801  51.664  1.00  0.00      C0   N
ATOM   4137  HN  VAL C  38      80.721  79.558  52.615  1.00  0.00      C0   H
ATOM   4138  CA  VAL C  38      79.986  79.112  50.693  1.00  0.00      C0   C
ATOM   4139  HA  VAL C  38      80.783  78.849  50.014  1.00  0.00      C0   H
ATOM   4140  CB  VAL C  38      79.407  77.809  51.340  1.00  0.00      C0   C
ATOM   4141  HB  VAL C  38      80.281  77.191  51.639  1.00  0.00      C0   H
ATOM   4142  CG1 VAL C  38      78.570  78.138  52.568  1.00  0.00      C0   C
ATOM   4143 HG11 VAL C  38      79.121  78.773  53.293  1.00  0.00      C0   H
ATOM   4144 HG12 VAL C  38      77.691  78.771  52.321  1.00  0.00      C0   H
ATOM   4145 HG13 VAL C  38      78.260  77.242  53.148  1.00  0.00      C0   H
ATOM   4146  CG2 VAL C  38      78.589  76.900  50.437  1.00  0.00      C0   C
ATOM   4147 HG21 VAL C  38      77.600  77.405  50.425  1.00  0.00      C0   H
ATOM   4148 HG22 VAL C  38      79.001  76.691  49.426  1.00  0.00      C0   H
ATOM   4149 HG23 VAL C  38      78.345  75.965  50.986  1.00  0.00      C0   H
ATOM   4150  C   VAL C  38      78.891  79.929  49.927  1.00  0.00      C0   C
ATOM   4151  O   VAL C  38      78.788  79.747  48.692  1.00  0.00      C0   O
ATOM   4152  N   VAL C  39      78.140  80.904  50.584  1.00  0.00      C0   N
ATOM   4153  HN  VAL C  39      78.131  80.806  51.576  1.00  0.00      C0   H
ATOM   4154  CA  VAL C  39      77.316  81.872  50.021  1.00  0.00      C0   C
ATOM   4155  HA  VAL C  39      76.638  81.325  49.381  1.00  0.00      C0   H
ATOM   4156  CB  VAL C  39      76.550  82.763  51.055  1.00  0.00      C0   C
ATOM   4157  HB  VAL C  39      77.259  83.350  51.677  1.00  0.00      C0   H
ATOM   4158  CG1 VAL C  39      75.671  83.828  50.304  1.00  0.00      C0   C
ATOM   4159 HG11 VAL C  39      75.256  84.448  51.127  1.00  0.00      C0   H
ATOM   4160 HG12 VAL C  39      76.390  84.465  49.746  1.00  0.00      C0   H
ATOM   4161 HG13 VAL C  39      74.803  83.456  49.720  1.00  0.00      C0   H
ATOM   4162  CG2 VAL C  39      75.809  81.866  52.067  1.00  0.00      C0   C
ATOM   4163 HG21 VAL C  39      76.500  81.226  52.657  1.00  0.00      C0   H
ATOM   4164 HG22 VAL C  39      75.230  82.368  52.872  1.00  0.00      C0   H
ATOM   4165 HG23 VAL C  39      75.073  81.349  51.414  1.00  0.00      C0   H
ATOM   4166  C   VAL C  39      78.025  82.826  49.078  1.00  0.00      C0   C
ATOM   4167  O   VAL C  39      77.549  82.986  47.930  1.00  0.00      C0   O
ATOM   4168  N   GLY C  40      79.269  83.211  49.389  1.00  0.00      C0   N
ATOM   4169  HN  GLY C  40      79.640  82.909  50.263  1.00  0.00      C0   H
ATOM   4170  CA  GLY C  40      80.112  84.123  48.633  1.00  0.00      C0   C
ATOM   4171  HA1 GLY C  40      79.405  84.688  48.044  1.00  0.00      C0   H
ATOM   4172  HA2 GLY C  40      80.850  84.631  49.237  1.00  0.00      C0   H
ATOM   4173  C   GLY C  40      80.884  83.313  47.564  1.00  0.00      C0   C
ATOM   4174  O   GLY C  40      81.651  83.894  46.809  1.00  0.00      C0   O
ATOM   4175  N   GLY C  41      80.437  82.028  47.392  1.00  0.00      C0   N
ATOM   4176  HN  GLY C  41      79.813  81.606  48.044  1.00  0.00      C0   H
ATOM   4177  CA  GLY C  41      80.794  81.185  46.221  1.00  0.00      C0   C
ATOM   4178  HA1 GLY C  41      81.854  81.343  46.086  1.00  0.00      C0   H
ATOM   4179  HA2 GLY C  41      80.434  80.195  46.459  1.00  0.00      C0   H
ATOM   4180  C   GLY C  41      80.172  81.638  44.971  1.00  0.00      C0   C
ATOM   4181  O   GLY C  41      80.764  81.616  43.890  1.00  0.00      C0   O
ATOM   4182  N   SER C  42      78.969  82.202  45.038  1.00  0.00      C0   N
ATOM   4183  HN  SER C  42      78.477  82.165  45.905  1.00  0.00      C0   H
ATOM   4184  CA  SER C  42      78.187  82.731  43.902  1.00  0.00      C0   C
ATOM   4185  HA  SER C  42      78.150  81.964  43.142  1.00  0.00      C0   H
ATOM   4186  CB  SER C  42      76.807  83.050  44.488  1.00  0.00      C0   C
ATOM   4187  HB1 SER C  42      76.062  83.367  43.728  1.00  0.00      C0   H
ATOM   4188  HB2 SER C  42      76.476  82.096  44.951  1.00  0.00      C0   H
ATOM   4189  OG  SER C  42      76.911  83.960  45.554  1.00  0.00      C0   O
ATOM   4190  HG1 SER C  42      77.169  83.431  46.312  1.00  0.00      C0   H
ATOM   4191  C   SER C  42      78.823  83.883  43.207  1.00  0.00      C0   C
ATOM   4192  O   SER C  42      79.090  83.781  42.007  1.00  0.00      C0   O
ATOM   4193  N   ILE C  43      79.311  84.914  43.875  1.00  0.00      C0   N
ATOM   4194  HN  ILE C  43      79.005  84.912  44.824  1.00  0.00      C0   H
ATOM   4195  CA  ILE C  43      80.105  85.979  43.350  1.00  0.00      C0   C
ATOM   4196  HA  ILE C  43      79.524  86.408  42.547  1.00  0.00      C0   H
ATOM   4197  CB  ILE C  43      80.310  87.157  44.385  1.00  0.00      C0   C
ATOM   4198  HB  ILE C  43      81.015  87.895  43.949  1.00  0.00      C0   H
ATOM   4199  CG2 ILE C  43      78.992  87.892  44.617  1.00  0.00      C0   C
ATOM   4200 HG21 ILE C  43      78.185  87.220  44.982  1.00  0.00      C0   H
ATOM   4201 HG22 ILE C  43      79.129  88.667  45.402  1.00  0.00      C0   H
ATOM   4202 HG23 ILE C  43      78.648  88.463  43.729  1.00  0.00      C0   H
ATOM   4203  CG1 ILE C  43      80.936  86.683  45.687  1.00  0.00      C0   C
ATOM   4204 HG11 ILE C  43      80.222  85.948  46.116  1.00  0.00      C0   H
ATOM   4205 HG12 ILE C  43      81.901  86.209  45.405  1.00  0.00      C0   H
ATOM   4206  CD  ILE C  43      81.168  87.802  46.678  1.00  0.00      C0   C
ATOM   4207  HD1 ILE C  43      81.562  87.302  47.589  1.00  0.00      C0   H
ATOM   4208  HD2 ILE C  43      82.009  88.433  46.320  1.00  0.00      C0   H
ATOM   4209  HD3 ILE C  43      80.230  88.373  46.848  1.00  0.00      C0   H
ATOM   4210  C   ILE C  43      81.375  85.552  42.813  1.00  0.00      C0   C
ATOM   4211  O   ILE C  43      81.879  85.965  41.766  1.00  0.00      C0   O
ATOM   4212  N   PHE C  44      82.026  84.535  43.409  1.00  0.00      C0   N
ATOM   4213  HN  PHE C  44      81.640  84.138  44.237  1.00  0.00      C0   H
ATOM   4214  CA  PHE C  44      83.318  84.004  43.052  1.00  0.00      C0   C
ATOM   4215  HA  PHE C  44      83.862  84.864  42.692  1.00  0.00      C0   H
ATOM   4216  CB  PHE C  44      83.985  83.218  44.236  1.00  0.00      C0   C
ATOM   4217  HB1 PHE C  44      83.638  83.549  45.238  1.00  0.00      C0   H
ATOM   4218  HB2 PHE C  44      83.711  82.161  44.031  1.00  0.00      C0   H
ATOM   4219  CG  PHE C  44      85.473  83.421  44.146  1.00  0.00      C0   C
ATOM   4220  CD1 PHE C  44      85.907  84.715  44.235  1.00  0.00      C0   C
ATOM   4221  HD1 PHE C  44      85.187  85.510  44.358  1.00  0.00      C0   H
ATOM   4222  CE1 PHE C  44      87.289  84.959  44.054  1.00  0.00      C0   C
ATOM   4223  HE1 PHE C  44      87.712  85.953  44.041  1.00  0.00      C0   H
ATOM   4224  CZ  PHE C  44      88.183  83.905  43.801  1.00  0.00      C0   C
ATOM   4225  HZ  PHE C  44      89.227  84.052  43.567  1.00  0.00      C0   H
ATOM   4226  CD2 PHE C  44      86.384  82.362  44.097  1.00  0.00      C0   C
ATOM   4227  HD2 PHE C  44      86.049  81.339  44.002  1.00  0.00      C0   H
ATOM   4228  CE2 PHE C  44      87.755  82.614  44.032  1.00  0.00      C0   C
ATOM   4229  HE2 PHE C  44      88.465  81.813  43.885  1.00  0.00      C0   H
ATOM   4230  C   PHE C  44      83.318  83.088  41.798  1.00  0.00      C0   C
ATOM   4231  O   PHE C  44      84.320  82.984  41.080  1.00  0.00      C0   O
ATOM   4232  N   VAL C  45      82.254  82.436  41.499  1.00  0.00      C0   N
ATOM   4233  HN  VAL C  45      81.587  82.163  42.188  1.00  0.00      C0   H
ATOM   4234  CA  VAL C  45      82.054  81.915  40.109  1.00  0.00      C0   C
ATOM   4235  HA  VAL C  45      83.009  81.518  39.796  1.00  0.00      C0   H
ATOM   4236  CB  VAL C  45      81.089  80.769  40.002  1.00  0.00      C0   C
ATOM   4237  HB  VAL C  45      81.285  80.137  39.110  1.00  0.00      C0   H
ATOM   4238  CG1 VAL C  45      81.387  79.751  41.143  1.00  0.00      C0   C
ATOM   4239 HG11 VAL C  45      82.384  79.293  40.971  1.00  0.00      C0   H
ATOM   4240 HG12 VAL C  45      81.496  80.287  42.110  1.00  0.00      C0   H
ATOM   4241 HG13 VAL C  45      80.602  78.992  41.349  1.00  0.00      C0   H
ATOM   4242  CG2 VAL C  45      79.591  81.202  40.069  1.00  0.00      C0   C
ATOM   4243 HG21 VAL C  45      79.569  81.529  41.131  1.00  0.00      C0   H
ATOM   4244 HG22 VAL C  45      79.382  82.049  39.382  1.00  0.00      C0   H
ATOM   4245 HG23 VAL C  45      78.917  80.335  39.901  1.00  0.00      C0   H
ATOM   4246  C   VAL C  45      81.733  82.918  38.986  1.00  0.00      C0   C
ATOM   4247  O   VAL C  45      82.176  82.791  37.845  1.00  0.00      C0   O
ATOM   4248  N   VAL C  46      81.145  84.109  39.285  1.00  0.00      C0   N
ATOM   4249  HN  VAL C  46      80.968  84.314  40.244  1.00  0.00      C0   H
ATOM   4250  CA  VAL C  46      81.140  85.232  38.365  1.00  0.00      C0   C
ATOM   4251  HA  VAL C  46      80.667  84.788  37.502  1.00  0.00      C0   H
ATOM   4252  CB  VAL C  46      80.356  86.416  38.800  1.00  0.00      C0   C
ATOM   4253  HB  VAL C  46      80.901  87.098  39.487  1.00  0.00      C0   H
ATOM   4254  CG1 VAL C  46      80.028  87.318  37.628  1.00  0.00      C0   C
ATOM   4255 HG11 VAL C  46      79.384  86.982  36.788  1.00  0.00      C0   H
ATOM   4256 HG12 VAL C  46      79.475  88.165  38.087  1.00  0.00      C0   H
ATOM   4257 HG13 VAL C  46      81.032  87.661  37.301  1.00  0.00      C0   H
ATOM   4258  CG2 VAL C  46      79.022  85.958  39.406  1.00  0.00      C0   C
ATOM   4259 HG21 VAL C  46      78.456  85.377  38.647  1.00  0.00      C0   H
ATOM   4260 HG22 VAL C  46      79.254  85.180  40.164  1.00  0.00      C0   H
ATOM   4261 HG23 VAL C  46      78.372  86.775  39.786  1.00  0.00      C0   H
ATOM   4262  C   VAL C  46      82.606  85.521  37.950  1.00  0.00      C0   C
ATOM   4263  O   VAL C  46      82.883  85.837  36.782  1.00  0.00      C0   O
ATOM   4264  N   LEU C  47      83.582  85.546  38.898  1.00  0.00      C0   N
ATOM   4265  HN  LEU C  47      83.379  85.224  39.820  1.00  0.00      C0   H
ATOM   4266  CA  LEU C  47      84.936  85.725  38.617  1.00  0.00      C0   C
ATOM   4267  HA  LEU C  47      85.073  86.679  38.129  1.00  0.00      C0   H
ATOM   4268  CB  LEU C  47      85.775  85.971  39.931  1.00  0.00      C0   C
ATOM   4269  HB1 LEU C  47      85.128  86.710  40.451  1.00  0.00      C0   H
ATOM   4270  HB2 LEU C  47      85.700  85.055  40.554  1.00  0.00      C0   H
ATOM   4271  CG  LEU C  47      87.177  86.536  39.802  1.00  0.00      C0   C
ATOM   4272  HG  LEU C  47      87.784  85.946  39.082  1.00  0.00      C0   H
ATOM   4273  CD1 LEU C  47      87.243  87.907  39.259  1.00  0.00      C0   C
ATOM   4274 HD11 LEU C  47      86.753  88.617  39.959  1.00  0.00      C0   H
ATOM   4275 HD12 LEU C  47      88.312  88.207  39.260  1.00  0.00      C0   H
ATOM   4276 HD13 LEU C  47      86.864  87.921  38.214  1.00  0.00      C0   H
ATOM   4277  CD2 LEU C  47      88.009  86.548  41.092  1.00  0.00      C0   C
ATOM   4278 HD21 LEU C  47      87.614  87.272  41.837  1.00  0.00      C0   H
ATOM   4279 HD22 LEU C  47      88.035  85.460  41.315  1.00  0.00      C0   H
ATOM   4280 HD23 LEU C  47      89.049  86.790  40.784  1.00  0.00      C0   H
ATOM   4281  C   LEU C  47      85.664  84.666  37.711  1.00  0.00      C0   C
ATOM   4282  O   LEU C  47      86.293  85.011  36.682  1.00  0.00      C0   O
ATOM   4283  N   MET C  48      85.498  83.378  38.046  1.00  0.00      C0   N
ATOM   4284  HN  MET C  48      85.058  83.081  38.890  1.00  0.00      C0   H
ATOM   4285  CA  MET C  48      85.917  82.185  37.235  1.00  0.00      C0   C
ATOM   4286  HA  MET C  48      86.994  82.110  37.265  1.00  0.00      C0   H
ATOM   4287  CB  MET C  48      85.346  80.923  37.912  1.00  0.00      C0   C
ATOM   4288  HB1 MET C  48      84.244  81.038  38.002  1.00  0.00      C0   H
ATOM   4289  HB2 MET C  48      85.409  79.961  37.359  1.00  0.00      C0   H
ATOM   4290  CG  MET C  48      86.024  80.322  39.207  1.00  0.00      C0   C
ATOM   4291  HG1 MET C  48      87.090  80.299  38.894  1.00  0.00      C0   H
ATOM   4292  HG2 MET C  48      86.062  81.078  40.020  1.00  0.00      C0   H
ATOM   4293  SD  MET C  48      85.407  78.660  39.787  1.00  0.00      C0   S
ATOM   4294  CE  MET C  48      86.233  78.696  41.405  1.00  0.00      C0   C
ATOM   4295  HE1 MET C  48      86.435  77.776  41.995  1.00  0.00      C0   H
ATOM   4296  HE2 MET C  48      87.303  78.988  41.333  1.00  0.00      C0   H
ATOM   4297  HE3 MET C  48      85.749  79.490  42.012  1.00  0.00      C0   H
ATOM   4298  C   MET C  48      85.405  82.196  35.801  1.00  0.00      C0   C
ATOM   4299  O   MET C  48      86.214  82.075  34.907  1.00  0.00      C0   O
ATOM   4300  N   LYS C  49      84.069  82.483  35.555  1.00  0.00      C0   N
ATOM   4301  HN  LYS C  49      83.498  82.551  36.370  1.00  0.00      C0   H
ATOM   4302  CA  LYS C  49      83.461  82.554  34.228  1.00  0.00      C0   C
ATOM   4303  HA  LYS C  49      83.853  81.683  33.725  1.00  0.00      C0   H
ATOM   4304  CB  LYS C  49      81.875  82.510  34.202  1.00  0.00      C0   C
ATOM   4305  HB1 LYS C  49      81.576  81.718  34.921  1.00  0.00      C0   H
ATOM   4306  HB2 LYS C  49      81.610  83.508  34.612  1.00  0.00      C0   H
ATOM   4307  CG  LYS C  49      81.206  82.315  32.833  1.00  0.00      C0   C
ATOM   4308  HG1 LYS C  49      81.545  83.140  32.170  1.00  0.00      C0   H
ATOM   4309  HG2 LYS C  49      81.549  81.358  32.385  1.00  0.00      C0   H
ATOM   4310  CD  LYS C  49      79.667  82.200  33.009  1.00  0.00      C0   C
ATOM   4311  HD1 LYS C  49      79.534  81.229  33.533  1.00  0.00      C0   H
ATOM   4312  HD2 LYS C  49      79.188  83.025  33.578  1.00  0.00      C0   H
ATOM   4313  CE  LYS C  49      78.982  82.003  31.702  1.00  0.00      C0   C
ATOM   4314  HE1 LYS C  49      79.598  81.278  31.128  1.00  0.00      C0   H
ATOM   4315  HE2 LYS C  49      77.951  81.621  31.861  1.00  0.00      C0   H
ATOM   4316  NZ  LYS C  49      78.865  83.317  31.032  1.00  0.00      C0   N
ATOM   4317  HZ1 LYS C  49      78.232  83.966  31.543  1.00  0.00      C0   H
ATOM   4318  HZ2 LYS C  49      79.807  83.725  30.866  1.00  0.00      C0   H
ATOM   4319  HZ3 LYS C  49      78.465  83.026  30.117  1.00  0.00      C0   H
ATOM   4320  C   LYS C  49      84.022  83.685  33.366  1.00  0.00      C0   C
ATOM   4321  O   LYS C  49      84.163  83.494  32.161  1.00  0.00      C0   O
ATOM   4322  N   PHE C  50      84.239  84.869  33.962  1.00  0.00      C0   N
ATOM   4323  HN  PHE C  50      84.095  84.985  34.942  1.00  0.00      C0   H
ATOM   4324  CA  PHE C  50      84.812  86.014  33.214  1.00  0.00      C0   C
ATOM   4325  HA  PHE C  50      84.323  86.041  32.252  1.00  0.00      C0   H
ATOM   4326  CB  PHE C  50      84.637  87.278  34.146  1.00  0.00      C0   C
ATOM   4327  HB1 PHE C  50      83.575  87.407  34.444  1.00  0.00      C0   H
ATOM   4328  HB2 PHE C  50      85.145  87.074  35.113  1.00  0.00      C0   H
ATOM   4329  CG  PHE C  50      84.992  88.636  33.449  1.00  0.00      C0   C
ATOM   4330  CD1 PHE C  50      84.700  88.914  32.099  1.00  0.00      C0   C
ATOM   4331  HD1 PHE C  50      84.078  88.252  31.515  1.00  0.00      C0   H
ATOM   4332  CE1 PHE C  50      85.175  90.117  31.504  1.00  0.00      C0   C
ATOM   4333  HE1 PHE C  50      84.785  90.384  30.532  1.00  0.00      C0   H
ATOM   4334  CZ  PHE C  50      85.954  90.970  32.222  1.00  0.00      C0   C
ATOM   4335  HZ  PHE C  50      86.402  91.835  31.754  1.00  0.00      C0   H
ATOM   4336  CD2 PHE C  50      85.777  89.552  34.254  1.00  0.00      C0   C
ATOM   4337  HD2 PHE C  50      86.033  89.379  35.289  1.00  0.00      C0   H
ATOM   4338  CE2 PHE C  50      86.299  90.688  33.516  1.00  0.00      C0   C
ATOM   4339  HE2 PHE C  50      87.018  91.281  34.061  1.00  0.00      C0   H
ATOM   4340  C   PHE C  50      86.304  85.830  32.871  1.00  0.00      C0   C
ATOM   4341  O   PHE C  50      86.753  85.987  31.737  1.00  0.00      C0   O
ATOM   4342  N   THR C  51      87.077  85.348  33.924  1.00  0.00      C0   N
ATOM   4343  HN  THR C  51      86.650  85.094  34.788  1.00  0.00      C0   H
ATOM   4344  CA  THR C  51      88.554  85.320  33.833  1.00  0.00      C0   C
ATOM   4345  HA  THR C  51      88.760  86.316  33.467  1.00  0.00      C0   H
ATOM   4346  CB  THR C  51      89.357  84.950  35.139  1.00  0.00      C0   C
ATOM   4347  HB  THR C  51      90.379  84.663  34.812  1.00  0.00      C0   H
ATOM   4348  OG1 THR C  51      88.752  83.955  35.966  1.00  0.00      C0   O
ATOM   4349  HG1 THR C  51      87.888  84.310  36.186  1.00  0.00      C0   H
ATOM   4350  CG2 THR C  51      89.475  86.099  36.087  1.00  0.00      C0   C
ATOM   4351 HG21 THR C  51      90.187  85.846  36.901  1.00  0.00      C0   H
ATOM   4352 HG22 THR C  51      89.731  86.995  35.483  1.00  0.00      C0   H
ATOM   4353 HG23 THR C  51      88.513  86.276  36.612  1.00  0.00      C0   H
ATOM   4354  C   THR C  51      88.926  84.365  32.712  1.00  0.00      C0   C
ATOM   4355  O   THR C  51      90.018  84.465  32.081  1.00  0.00      C0   O
ATOM   4356  N   MET C  52      88.174  83.257  32.507  1.00  0.00      C0   N
ATOM   4357  HN  MET C  52      87.368  83.043  33.053  1.00  0.00      C0   H
ATOM   4358  CA  MET C  52      88.560  82.248  31.521  1.00  0.00      C0   C
ATOM   4359  HA  MET C  52      89.606  81.993  31.614  1.00  0.00      C0   H
ATOM   4360  CB  MET C  52      87.741  80.965  31.781  1.00  0.00      C0   C
ATOM   4361  HB1 MET C  52      86.699  81.350  31.803  1.00  0.00      C0   H
ATOM   4362  HB2 MET C  52      87.782  80.246  30.935  1.00  0.00      C0   H
ATOM   4363  CG  MET C  52      88.135  80.193  33.008  1.00  0.00      C0   C
ATOM   4364  HG1 MET C  52      89.204  79.917  32.884  1.00  0.00      C0   H
ATOM   4365  HG2 MET C  52      88.068  80.846  33.905  1.00  0.00      C0   H
ATOM   4366  SD  MET C  52      87.126  78.645  33.247  1.00  0.00      C0   S
ATOM   4367  CE  MET C  52      88.208  77.961  34.476  1.00  0.00      C0   C
ATOM   4368  HE1 MET C  52      87.680  77.098  34.934  1.00  0.00      C0   H
ATOM   4369  HE2 MET C  52      89.284  77.830  34.232  1.00  0.00      C0   H
ATOM   4370  HE3 MET C  52      88.294  78.667  35.330  1.00  0.00      C0   H
ATOM   4371  C   MET C  52      88.178  82.713  30.133  1.00  0.00      C0   C
ATOM   4372  O   MET C  52      88.771  82.237  29.174  1.00  0.00      C0   O
ATOM   4373  N   GLY C  53      87.321  83.707  30.021  1.00  0.00      C0   N
ATOM   4374  HN  GLY C  53      87.013  84.195  30.834  1.00  0.00      C0   H
ATOM   4375  CA  GLY C  53      86.985  84.333  28.750  1.00  0.00      C0   C
ATOM   4376  HA1 GLY C  53      86.791  83.565  28.016  1.00  0.00      C0   H
ATOM   4377  HA2 GLY C  53      86.149  84.987  28.950  1.00  0.00      C0   H
ATOM   4378  C   GLY C  53      88.198  85.145  28.306  1.00  0.00      C0   C
ATOM   4379  O   GLY C  53      88.622  85.107  27.095  1.00  0.00      C0   O
ATOM   4380  N   GLN C  54      88.839  85.913  29.212  1.00  0.00      C0   N
ATOM   4381  HN  GLN C  54      88.439  85.920  30.126  1.00  0.00      C0   H
ATOM   4382  CA  GLN C  54      89.942  86.721  28.817  1.00  0.00      C0   C
ATOM   4383  HA  GLN C  54      89.654  87.302  27.953  1.00  0.00      C0   H
ATOM   4384  CB  GLN C  54      90.277  87.658  29.971  1.00  0.00      C0   C
ATOM   4385  HB1 GLN C  54      90.759  87.119  30.815  1.00  0.00      C0   H
ATOM   4386  HB2 GLN C  54      91.034  88.351  29.546  1.00  0.00      C0   H
ATOM   4387  CG  GLN C  54      89.114  88.550  30.498  1.00  0.00      C0   C
ATOM   4388  HG1 GLN C  54      88.248  87.883  30.697  1.00  0.00      C0   H
ATOM   4389  HG2 GLN C  54      89.464  89.112  31.390  1.00  0.00      C0   H
ATOM   4390  CD  GLN C  54      88.557  89.538  29.420  1.00  0.00      C0   C
ATOM   4391  OE1 GLN C  54      88.193  89.265  28.268  1.00  0.00      C0   O
ATOM   4392  NE2 GLN C  54      88.466  90.824  29.788  1.00  0.00      C0   N
ATOM   4393 HE21 GLN C  54      88.777  91.064  30.708  1.00  0.00      C0   H
ATOM   4394 HE22 GLN C  54      88.201  91.591  29.204  1.00  0.00      C0   H
ATOM   4395  C   GLN C  54      91.205  85.887  28.500  1.00  0.00      C0   C
ATOM   4396  O   GLN C  54      91.935  85.988  27.523  1.00  0.00      C0   O
ATOM   4397  N   PHE C  55      91.514  84.966  29.449  1.00  0.00      C0   N
ATOM   4398  HN  PHE C  55      90.788  84.901  30.129  1.00  0.00      C0   H
ATOM   4399  CA  PHE C  55      92.671  84.125  29.495  1.00  0.00      C0   C
ATOM   4400  HA  PHE C  55      93.537  84.770  29.501  1.00  0.00      C0   H
ATOM   4401  CB  PHE C  55      92.631  83.311  30.798  1.00  0.00      C0   C
ATOM   4402  HB1 PHE C  55      92.532  84.002  31.663  1.00  0.00      C0   H
ATOM   4403  HB2 PHE C  55      91.839  82.539  30.903  1.00  0.00      C0   H
ATOM   4404  CG  PHE C  55      93.948  82.539  31.058  1.00  0.00      C0   C
ATOM   4405  CD1 PHE C  55      93.916  81.269  31.693  1.00  0.00      C0   C
ATOM   4406  HD1 PHE C  55      92.950  80.832  31.898  1.00  0.00      C0   H
ATOM   4407  CE1 PHE C  55      95.012  80.564  32.088  1.00  0.00      C0   C
ATOM   4408  HE1 PHE C  55      94.861  79.767  32.801  1.00  0.00      C0   H
ATOM   4409  CZ  PHE C  55      96.241  81.035  31.669  1.00  0.00      C0   C
ATOM   4410  HZ  PHE C  55      97.131  80.424  31.664  1.00  0.00      C0   H
ATOM   4411  CD2 PHE C  55      95.210  83.073  30.656  1.00  0.00      C0   C
ATOM   4412  HD2 PHE C  55      95.442  84.056  30.274  1.00  0.00      C0   H
ATOM   4413  CE2 PHE C  55      96.331  82.221  30.863  1.00  0.00      C0   C
ATOM   4414  HE2 PHE C  55      97.275  82.718  30.696  1.00  0.00      C0   H
ATOM   4415  C   PHE C  55      92.743  83.199  28.283  1.00  0.00      C0   C
ATOM   4416  O   PHE C  55      93.756  83.086  27.565  1.00  0.00      C0   O
ATOM   4417  N   PHE C  56      91.664  82.492  27.983  1.00  0.00      C0   N
ATOM   4418  HN  PHE C  56      90.831  82.544  28.528  1.00  0.00      C0   H
ATOM   4419  CA  PHE C  56      91.783  81.597  26.823  1.00  0.00      C0   C
ATOM   4420  HA  PHE C  56      92.785  81.211  26.714  1.00  0.00      C0   H
ATOM   4421  CB  PHE C  56      90.804  80.401  27.063  1.00  0.00      C0   C
ATOM   4422  HB1 PHE C  56      89.730  80.678  27.136  1.00  0.00      C0   H
ATOM   4423  HB2 PHE C  56      90.826  79.715  26.189  1.00  0.00      C0   H
ATOM   4424  CG  PHE C  56      91.159  79.550  28.296  1.00  0.00      C0   C
ATOM   4425  CD1 PHE C  56      90.035  79.076  29.013  1.00  0.00      C0   C
ATOM   4426  HD1 PHE C  56      89.034  79.254  28.650  1.00  0.00      C0   H
ATOM   4427  CE1 PHE C  56      90.131  78.310  30.200  1.00  0.00      C0   C
ATOM   4428  HE1 PHE C  56      89.248  77.892  30.660  1.00  0.00      C0   H
ATOM   4429  CZ  PHE C  56      91.493  77.972  30.632  1.00  0.00      C0   C
ATOM   4430  HZ  PHE C  56      91.534  77.404  31.550  1.00  0.00      C0   H
ATOM   4431  CD2 PHE C  56      92.483  79.345  28.877  1.00  0.00      C0   C
ATOM   4432  HD2 PHE C  56      93.388  79.756  28.454  1.00  0.00      C0   H
ATOM   4433  CE2 PHE C  56      92.589  78.578  30.043  1.00  0.00      C0   C
ATOM   4434  HE2 PHE C  56      93.584  78.469  30.449  1.00  0.00      C0   H
ATOM   4435  C   PHE C  56      91.393  82.171  25.494  1.00  0.00      C0   C
ATOM   4436  O   PHE C  56      91.696  81.501  24.518  1.00  0.00      C0   O
ATOM   4437  N   GLY C  57      90.857  83.356  25.450  1.00  0.00      C0   N
ATOM   4438  HN  GLY C  57      90.787  83.803  26.338  1.00  0.00      C0   H
ATOM   4439  CA  GLY C  57      90.611  84.122  24.217  1.00  0.00      C0   C
ATOM   4440  HA1 GLY C  57      90.102  83.393  23.603  1.00  0.00      C0   H
ATOM   4441  HA2 GLY C  57      90.175  85.075  24.476  1.00  0.00      C0   H
ATOM   4442  C   GLY C  57      91.928  84.527  23.457  1.00  0.00      C0   C
ATOM   4443  O   GLY C  57      92.099  84.519  22.212  1.00  0.00      C0   O
ATOM   4444  N   ALA C  58      92.971  84.871  24.226  1.00  0.00      C0   N
ATOM   4445  HN  ALA C  58      92.918  84.900  25.221  1.00  0.00      C0   H
ATOM   4446  CA  ALA C  58      94.322  85.220  23.830  1.00  0.00      C0   C
ATOM   4447  HA  ALA C  58      94.224  85.990  23.079  1.00  0.00      C0   H
ATOM   4448  CB  ALA C  58      95.039  85.634  25.118  1.00  0.00      C0   C
ATOM   4449  HB1 ALA C  58      95.363  84.697  25.618  1.00  0.00      C0   H
ATOM   4450  HB2 ALA C  58      95.947  86.217  24.852  1.00  0.00      C0   H
ATOM   4451  HB3 ALA C  58      94.384  86.287  25.733  1.00  0.00      C0   H
ATOM   4452  C   ALA C  58      94.954  84.025  23.054  1.00  0.00      C0   C
ATOM   4453  O   ALA C  58      94.766  82.919  23.478  1.00  0.00      C0   O
ATOM   4454  C   THR C  59      97.830  83.129  21.724  1.00  0.00      C0   C
ATOM   4455  OT1 THR C  59      98.584  84.109  21.660  1.00  0.00      C0   O
ATOM   4456  OT2 THR C  59      98.314  82.035  22.013  1.00  0.00      C0   O
ATOM   4457  N   THR C  59      95.648  84.341  21.979  1.00  0.00      C0   N
ATOM   4458  HN  THR C  59      95.738  85.290  21.686  1.00  0.00      C0   H
ATOM   4459  CA  THR C  59      96.371  83.303  21.250  1.00  0.00      C0   C
ATOM   4460  HA  THR C  59      95.785  82.396  21.286  1.00  0.00      C0   H
ATOM   4461  CB  THR C  59      96.398  83.728  19.757  1.00  0.00      C0   C
ATOM   4462  HB  THR C  59      97.033  84.639  19.732  1.00  0.00      C0   H
ATOM   4463  OG1 THR C  59      95.113  84.224  19.354  1.00  0.00      C0   O
ATOM   4464  HG1 THR C  59      95.282  84.845  18.642  1.00  0.00      C0   H
ATOM   4465  CG2 THR C  59      96.769  82.634  18.726  1.00  0.00      C0   C
ATOM   4466 HG21 THR C  59      96.050  81.798  18.864  1.00  0.00      C0   H
ATOM   4467 HG22 THR C  59      96.749  83.082  17.710  1.00  0.00      C0   H
ATOM   4468 HG23 THR C  59      97.755  82.240  19.053  1.00  0.00      C0   H
ATOM   4469  N   ARG C   1      78.291  73.329  26.120  1.00  0.00      C1   N
ATOM   4470  HT1 ARG C   1      77.483  73.983  26.112  1.00  0.00      C1   H
ATOM   4471  HT2 ARG C   1      78.005  72.522  25.530  1.00  0.00      C1   H
ATOM   4472  HT3 ARG C   1      78.351  72.815  27.023  1.00  0.00      C1   H
ATOM   4473  CA  ARG C   1      79.581  73.840  25.807  1.00  0.00      C1   C
ATOM   4474  HA  ARG C   1      80.239  72.985  25.782  1.00  0.00      C1   H
ATOM   4475  CB  ARG C   1      79.658  74.495  24.431  1.00  0.00      C1   C
ATOM   4476  HB1 ARG C   1      80.673  74.863  24.169  1.00  0.00      C1   H
ATOM   4477  HB2 ARG C   1      79.582  73.652  23.711  1.00  0.00      C1   H
ATOM   4478  CG  ARG C   1      78.661  75.556  23.919  1.00  0.00      C1   C
ATOM   4479  HG1 ARG C   1      77.761  74.990  23.596  1.00  0.00      C1   H
ATOM   4480  HG2 ARG C   1      78.540  76.295  24.739  1.00  0.00      C1   H
ATOM   4481  CD  ARG C   1      79.168  76.290  22.633  1.00  0.00      C1   C
ATOM   4482  HD1 ARG C   1      78.447  77.109  22.422  1.00  0.00      C1   H
ATOM   4483  HD2 ARG C   1      80.178  76.668  22.897  1.00  0.00      C1   H
ATOM   4484  NE  ARG C   1      79.214  75.369  21.420  1.00  0.00      C1   N
ATOM   4485  HE  ARG C   1      79.230  74.369  21.439  1.00  0.00      C1   H
ATOM   4486  CZ  ARG C   1      78.944  75.809  20.133  1.00  0.00      C1   C
ATOM   4487  NH1 ARG C   1      78.695  77.093  19.879  1.00  0.00      C1   N
ATOM   4488 HH11 ARG C   1      78.945  77.781  20.560  1.00  0.00      C1   H
ATOM   4489 HH12 ARG C   1      78.810  77.400  18.934  1.00  0.00      C1   H
ATOM   4490  NH2 ARG C   1      78.775  74.896  19.219  1.00  0.00      C1   N
ATOM   4491 HH21 ARG C   1      78.855  73.960  19.562  1.00  0.00      C1   H
ATOM   4492 HH22 ARG C   1      78.135  74.989  18.457  1.00  0.00      C1   H
ATOM   4493  C   ARG C   1      79.990  74.822  26.900  1.00  0.00      C1   C
ATOM   4494  O   ARG C   1      79.171  75.393  27.608  1.00  0.00      C1   O
ATOM   4495  N   ALA C   2      81.288  75.083  27.028  1.00  0.00      C1   N
ATOM   4496  HN  ALA C   2      81.961  74.574  26.498  1.00  0.00      C1   H
ATOM   4497  CA  ALA C   2      81.927  75.811  28.063  1.00  0.00      C1   C
ATOM   4498  HA  ALA C   2      82.934  75.422  28.023  1.00  0.00      C1   H
ATOM   4499  CB  ALA C   2      82.086  77.308  27.577  1.00  0.00      C1   C
ATOM   4500  HB1 ALA C   2      81.074  77.680  27.310  1.00  0.00      C1   H
ATOM   4501  HB2 ALA C   2      82.486  77.974  28.371  1.00  0.00      C1   H
ATOM   4502  HB3 ALA C   2      82.712  77.344  26.660  1.00  0.00      C1   H
ATOM   4503  C   ALA C   2      81.373  75.567  29.451  1.00  0.00      C1   C
ATOM   4504  O   ALA C   2      81.402  74.434  29.904  1.00  0.00      C1   O
ATOM   4505  N   PHE C   3      81.289  76.633  30.269  1.00  0.00      C1   N
ATOM   4506  HN  PHE C   3      81.347  77.568  29.927  1.00  0.00      C1   H
ATOM   4507  CA  PHE C   3      81.296  76.551  31.729  1.00  0.00      C1   C
ATOM   4508  HA  PHE C   3      82.190  76.004  31.988  1.00  0.00      C1   H
ATOM   4509  CB  PHE C   3      81.275  77.995  32.203  1.00  0.00      C1   C
ATOM   4510  HB1 PHE C   3      82.075  78.522  31.640  1.00  0.00      C1   H
ATOM   4511  HB2 PHE C   3      80.392  78.587  31.881  1.00  0.00      C1   H
ATOM   4512  CG  PHE C   3      81.416  78.204  33.682  1.00  0.00      C1   C
ATOM   4513  CD1 PHE C   3      80.377  78.153  34.596  1.00  0.00      C1   C
ATOM   4514  HD1 PHE C   3      79.407  77.760  34.328  1.00  0.00      C1   H
ATOM   4515  CE1 PHE C   3      80.564  78.547  35.909  1.00  0.00      C1   C
ATOM   4516  HE1 PHE C   3      79.825  78.425  36.687  1.00  0.00      C1   H
ATOM   4517  CZ  PHE C   3      81.805  79.070  36.317  1.00  0.00      C1   C
ATOM   4518  HZ  PHE C   3      81.998  79.274  37.360  1.00  0.00      C1   H
ATOM   4519  CD2 PHE C   3      82.676  78.757  34.137  1.00  0.00      C1   C
ATOM   4520  HD2 PHE C   3      83.394  78.904  33.344  1.00  0.00      C1   H
ATOM   4521  CE2 PHE C   3      82.848  79.188  35.377  1.00  0.00      C1   C
ATOM   4522  HE2 PHE C   3      83.718  79.740  35.699  1.00  0.00      C1   H
ATOM   4523  C   PHE C   3      80.206  75.781  32.274  1.00  0.00      C1   C
ATOM   4524  O   PHE C   3      80.366  75.080  33.251  1.00  0.00      C1   O
ATOM   4525  N   GLY C   4      79.079  75.959  31.637  1.00  0.00      C1   N
ATOM   4526  HN  GLY C   4      79.025  76.611  30.885  1.00  0.00      C1   H
ATOM   4527  CA  GLY C   4      77.735  75.544  31.999  1.00  0.00      C1   C
ATOM   4528  HA1 GLY C   4      77.515  75.777  33.030  1.00  0.00      C1   H
ATOM   4529  HA2 GLY C   4      77.016  75.869  31.261  1.00  0.00      C1   H
ATOM   4530  C   GLY C   4      77.702  74.033  32.051  1.00  0.00      C1   C
ATOM   4531  O   GLY C   4      77.092  73.597  33.024  1.00  0.00      C1   O
ATOM   4532  N   ASP C   5      78.423  73.206  31.274  1.00  0.00      C1   N
ATOM   4533  HN  ASP C   5      79.071  73.586  30.618  1.00  0.00      C1   H
ATOM   4534  CA  ASP C   5      78.393  71.765  31.431  1.00  0.00      C1   C
ATOM   4535  HA  ASP C   5      77.383  71.411  31.282  1.00  0.00      C1   H
ATOM   4536  CB  ASP C   5      79.408  71.183  30.427  1.00  0.00      C1   C
ATOM   4537  HB1 ASP C   5      80.349  71.771  30.483  1.00  0.00      C1   H
ATOM   4538  HB2 ASP C   5      79.704  70.136  30.649  1.00  0.00      C1   H
ATOM   4539  CG  ASP C   5      78.774  71.186  29.055  1.00  0.00      C1   C
ATOM   4540  OD1 ASP C   5      79.324  71.946  28.177  1.00  0.00      C1   O
ATOM   4541  OD2 ASP C   5      77.828  70.403  28.915  1.00  0.00      C1   O
ATOM   4542  C   ASP C   5      79.015  71.357  32.806  1.00  0.00      C1   C
ATOM   4543  O   ASP C   5      78.459  70.594  33.596  1.00  0.00      C1   O
ATOM   4544  N   VAL C   6      80.188  71.928  33.071  1.00  0.00      C1   N
ATOM   4545  HN  VAL C   6      80.576  72.562  32.406  1.00  0.00      C1   H
ATOM   4546  CA  VAL C   6      81.098  71.468  34.159  1.00  0.00      C1   C
ATOM   4547  HA  VAL C   6      81.058  70.390  34.209  1.00  0.00      C1   H
ATOM   4548  CB  VAL C   6      82.467  71.890  33.857  1.00  0.00      C1   C
ATOM   4549  HB  VAL C   6      82.528  72.982  34.057  1.00  0.00      C1   H
ATOM   4550  CG1 VAL C   6      83.451  71.199  34.731  1.00  0.00      C1   C
ATOM   4551 HG11 VAL C   6      83.269  70.108  34.625  1.00  0.00      C1   H
ATOM   4552 HG12 VAL C   6      84.543  71.314  34.557  1.00  0.00      C1   H
ATOM   4553 HG13 VAL C   6      83.189  71.470  35.776  1.00  0.00      C1   H
ATOM   4554  CG2 VAL C   6      82.792  71.702  32.317  1.00  0.00      C1   C
ATOM   4555 HG21 VAL C   6      82.528  70.637  32.141  1.00  0.00      C1   H
ATOM   4556 HG22 VAL C   6      82.256  72.488  31.743  1.00  0.00      C1   H
ATOM   4557 HG23 VAL C   6      83.869  71.873  32.104  1.00  0.00      C1   H
ATOM   4558  C   VAL C   6      80.621  71.976  35.457  1.00  0.00      C1   C
ATOM   4559  O   VAL C   6      80.965  71.415  36.518  1.00  0.00      C1   O
ATOM   4560  N   ALA C   7      79.758  73.001  35.438  1.00  0.00      C1   N
ATOM   4561  HN  ALA C   7      79.555  73.426  34.559  1.00  0.00      C1   H
ATOM   4562  CA  ALA C   7      79.316  73.673  36.650  1.00  0.00      C1   C
ATOM   4563  HA  ALA C   7      80.204  73.916  37.216  1.00  0.00      C1   H
ATOM   4564  CB  ALA C   7      78.634  75.019  36.390  1.00  0.00      C1   C
ATOM   4565  HB1 ALA C   7      78.165  75.297  37.358  1.00  0.00      C1   H
ATOM   4566  HB2 ALA C   7      79.351  75.846  36.199  1.00  0.00      C1   H
ATOM   4567  HB3 ALA C   7      77.868  74.915  35.592  1.00  0.00      C1   H
ATOM   4568  C   ALA C   7      78.447  72.850  37.658  1.00  0.00      C1   C
ATOM   4569  O   ALA C   7      78.733  72.898  38.891  1.00  0.00      C1   O
ATOM   4570  N   PRO C   8      77.431  72.055  37.316  1.00  0.00      C1   N
ATOM   4571  CD  PRO C   8      76.655  72.328  36.107  1.00  0.00      C1   C
ATOM   4572  HD1 PRO C   8      77.170  71.798  35.278  1.00  0.00      C1   H
ATOM   4573  HD2 PRO C   8      76.542  73.373  35.747  1.00  0.00      C1   H
ATOM   4574  CA  PRO C   8      76.767  71.148  38.226  1.00  0.00      C1   C
ATOM   4575  HA  PRO C   8      76.479  71.613  39.157  1.00  0.00      C1   H
ATOM   4576  CB  PRO C   8      75.444  70.739  37.455  1.00  0.00      C1   C
ATOM   4577  HB1 PRO C   8      75.630  69.739  37.007  1.00  0.00      C1   H
ATOM   4578  HB2 PRO C   8      74.617  70.822  38.193  1.00  0.00      C1   H
ATOM   4579  CG  PRO C   8      75.285  71.814  36.397  1.00  0.00      C1   C
ATOM   4580  HG1 PRO C   8      74.875  71.538  35.402  1.00  0.00      C1   H
ATOM   4581  HG2 PRO C   8      74.742  72.649  36.889  1.00  0.00      C1   H
ATOM   4582  C   PRO C   8      77.666  69.959  38.536  1.00  0.00      C1   C
ATOM   4583  O   PRO C   8      77.552  69.417  39.687  1.00  0.00      C1   O
ATOM   4584  N   ALA C   9      78.566  69.540  37.627  1.00  0.00      C1   N
ATOM   4585  HN  ALA C   9      78.733  70.113  36.829  1.00  0.00      C1   H
ATOM   4586  CA  ALA C   9      79.377  68.352  37.852  1.00  0.00      C1   C
ATOM   4587  HA  ALA C   9      78.773  67.486  38.077  1.00  0.00      C1   H
ATOM   4588  CB  ALA C   9      80.169  67.961  36.627  1.00  0.00      C1   C
ATOM   4589  HB1 ALA C   9      80.939  68.647  36.213  1.00  0.00      C1   H
ATOM   4590  HB2 ALA C   9      80.503  66.957  36.965  1.00  0.00      C1   H
ATOM   4591  HB3 ALA C   9      79.454  67.777  35.797  1.00  0.00      C1   H
ATOM   4592  C   ALA C   9      80.355  68.588  38.984  1.00  0.00      C1   C
ATOM   4593  O   ALA C   9      80.425  67.869  39.981  1.00  0.00      C1   O
ATOM   4594  N   MET C  10      81.083  69.758  38.911  1.00  0.00      C1   N
ATOM   4595  HN  MET C  10      80.921  70.309  38.096  1.00  0.00      C1   H
ATOM   4596  CA  MET C  10      82.100  70.207  39.904  1.00  0.00      C1   C
ATOM   4597  HA  MET C  10      82.784  69.378  40.015  1.00  0.00      C1   H
ATOM   4598  CB  MET C  10      82.703  71.449  39.215  1.00  0.00      C1   C
ATOM   4599  HB1 MET C  10      83.227  71.025  38.332  1.00  0.00      C1   H
ATOM   4600  HB2 MET C  10      81.875  72.139  38.945  1.00  0.00      C1   H
ATOM   4601  CG  MET C  10      83.720  72.267  40.070  1.00  0.00      C1   C
ATOM   4602  HG1 MET C  10      83.131  72.894  40.774  1.00  0.00      C1   H
ATOM   4603  HG2 MET C  10      84.264  71.625  40.796  1.00  0.00      C1   H
ATOM   4604  SD  MET C  10      85.047  73.195  39.202  1.00  0.00      C1   S
ATOM   4605  CE  MET C  10      85.479  74.034  40.765  1.00  0.00      C1   C
ATOM   4606  HE1 MET C  10      85.573  73.370  41.650  1.00  0.00      C1   H
ATOM   4607  HE2 MET C  10      86.444  74.573  40.657  1.00  0.00      C1   H
ATOM   4608  HE3 MET C  10      84.772  74.746  41.241  1.00  0.00      C1   H
ATOM   4609  C   MET C  10      81.387  70.588  41.206  1.00  0.00      C1   C
ATOM   4610  O   MET C  10      81.853  70.319  42.299  1.00  0.00      C1   O
ATOM   4611  N   GLY C  11      80.206  71.273  41.057  1.00  0.00      C1   N
ATOM   4612  HN  GLY C  11      79.963  71.518  40.122  1.00  0.00      C1   H
ATOM   4613  CA  GLY C  11      79.307  71.714  42.178  1.00  0.00      C1   C
ATOM   4614  HA1 GLY C  11      79.799  72.420  42.830  1.00  0.00      C1   H
ATOM   4615  HA2 GLY C  11      78.456  72.089  41.628  1.00  0.00      C1   H
ATOM   4616  C   GLY C  11      78.778  70.597  43.073  1.00  0.00      C1   C
ATOM   4617  O   GLY C  11      78.786  70.709  44.299  1.00  0.00      C1   O
ATOM   4618  N   MET C  12      78.258  69.464  42.509  1.00  0.00      C1   N
ATOM   4619  HN  MET C  12      78.082  69.451  41.528  1.00  0.00      C1   H
ATOM   4620  CA  MET C  12      77.892  68.308  43.336  1.00  0.00      C1   C
ATOM   4621  HA  MET C  12      77.153  68.652  44.043  1.00  0.00      C1   H
ATOM   4622  CB  MET C  12      77.318  67.226  42.423  1.00  0.00      C1   C
ATOM   4623  HB1 MET C  12      76.293  67.557  42.152  1.00  0.00      C1   H
ATOM   4624  HB2 MET C  12      77.956  67.032  41.534  1.00  0.00      C1   H
ATOM   4625  CG  MET C  12      76.991  65.874  43.144  1.00  0.00      C1   C
ATOM   4626  HG1 MET C  12      76.317  65.195  42.579  1.00  0.00      C1   H
ATOM   4627  HG2 MET C  12      77.910  65.257  43.232  1.00  0.00      C1   H
ATOM   4628  SD  MET C  12      76.218  66.164  44.800  1.00  0.00      C1   S
ATOM   4629  CE  MET C  12      75.937  64.519  45.319  1.00  0.00      C1   C
ATOM   4630  HE1 MET C  12      75.092  64.618  46.033  1.00  0.00      C1   H
ATOM   4631  HE2 MET C  12      75.879  63.858  44.429  1.00  0.00      C1   H
ATOM   4632  HE3 MET C  12      76.837  64.148  45.855  1.00  0.00      C1   H
ATOM   4633  C   MET C  12      79.149  67.800  44.126  1.00  0.00      C1   C
ATOM   4634  O   MET C  12      79.066  67.626  45.324  1.00  0.00      C1   O
ATOM   4635  N   ILE C  13      80.310  67.608  43.437  1.00  0.00      C1   N
ATOM   4636  HN  ILE C  13      80.248  67.895  42.484  1.00  0.00      C1   H
ATOM   4637  CA  ILE C  13      81.603  67.200  43.977  1.00  0.00      C1   C
ATOM   4638  HA  ILE C  13      81.449  66.343  44.617  1.00  0.00      C1   H
ATOM   4639  CB  ILE C  13      82.634  66.893  42.900  1.00  0.00      C1   C
ATOM   4640  HB  ILE C  13      82.845  67.805  42.303  1.00  0.00      C1   H
ATOM   4641  CG2 ILE C  13      84.001  66.558  43.639  1.00  0.00      C1   C
ATOM   4642 HG21 ILE C  13      84.787  66.194  42.943  1.00  0.00      C1   H
ATOM   4643 HG22 ILE C  13      84.471  67.487  44.026  1.00  0.00      C1   H
ATOM   4644 HG23 ILE C  13      83.734  65.818  44.424  1.00  0.00      C1   H
ATOM   4645  CG1 ILE C  13      82.340  65.811  41.932  1.00  0.00      C1   C
ATOM   4646 HG11 ILE C  13      81.555  66.129  41.214  1.00  0.00      C1   H
ATOM   4647 HG12 ILE C  13      83.248  65.669  41.308  1.00  0.00      C1   H
ATOM   4648  CD  ILE C  13      81.865  64.414  42.529  1.00  0.00      C1   C
ATOM   4649  HD1 ILE C  13      80.956  64.635  43.129  1.00  0.00      C1   H
ATOM   4650  HD2 ILE C  13      81.701  63.729  41.670  1.00  0.00      C1   H
ATOM   4651  HD3 ILE C  13      82.683  64.045  43.184  1.00  0.00      C1   H
ATOM   4652  C   ILE C  13      82.116  68.144  45.072  1.00  0.00      C1   C
ATOM   4653  O   ILE C  13      82.493  67.724  46.170  1.00  0.00      C1   O
ATOM   4654  N   GLY C  14      81.895  69.449  44.765  1.00  0.00      C1   N
ATOM   4655  HN  GLY C  14      81.640  69.826  43.878  1.00  0.00      C1   H
ATOM   4656  CA  GLY C  14      82.165  70.468  45.738  1.00  0.00      C1   C
ATOM   4657  HA1 GLY C  14      83.217  70.484  45.981  1.00  0.00      C1   H
ATOM   4658  HA2 GLY C  14      81.992  71.417  45.251  1.00  0.00      C1   H
ATOM   4659  C   GLY C  14      81.360  70.498  46.966  1.00  0.00      C1   C
ATOM   4660  O   GLY C  14      81.938  70.631  48.061  1.00  0.00      C1   O
ATOM   4661  N   THR C  15      80.065  70.207  46.819  1.00  0.00      C1   N
ATOM   4662  HN  THR C  15      79.796  69.913  45.905  1.00  0.00      C1   H
ATOM   4663  CA  THR C  15      79.177  69.974  47.949  1.00  0.00      C1   C
ATOM   4664  HA  THR C  15      79.269  70.817  48.618  1.00  0.00      C1   H
ATOM   4665  CB  THR C  15      77.648  69.903  47.511  1.00  0.00      C1   C
ATOM   4666  HB  THR C  15      77.442  68.986  46.918  1.00  0.00      C1   H
ATOM   4667  OG1 THR C  15      77.265  71.082  46.738  1.00  0.00      C1   O
ATOM   4668  HG1 THR C  15      77.692  70.989  45.883  1.00  0.00      C1   H
ATOM   4669  CG2 THR C  15      76.750  70.077  48.770  1.00  0.00      C1   C
ATOM   4670 HG21 THR C  15      76.811  69.074  49.245  1.00  0.00      C1   H
ATOM   4671 HG22 THR C  15      77.058  70.931  49.410  1.00  0.00      C1   H
ATOM   4672 HG23 THR C  15      75.741  70.288  48.355  1.00  0.00      C1   H
ATOM   4673  C   THR C  15      79.362  68.690  48.758  1.00  0.00      C1   C
ATOM   4674  O   THR C  15      79.289  68.642  49.975  1.00  0.00      C1   O
ATOM   4675  N   LEU C  16      79.664  67.623  47.947  1.00  0.00      C1   N
ATOM   4676  HN  LEU C  16      79.699  67.717  46.955  1.00  0.00      C1   H
ATOM   4677  CA  LEU C  16      79.773  66.225  48.457  1.00  0.00      C1   C
ATOM   4678  HA  LEU C  16      78.856  65.980  48.973  1.00  0.00      C1   H
ATOM   4679  CB  LEU C  16      79.992  65.368  47.204  1.00  0.00      C1   C
ATOM   4680  HB1 LEU C  16      79.226  65.521  46.415  1.00  0.00      C1   H
ATOM   4681  HB2 LEU C  16      80.966  65.703  46.788  1.00  0.00      C1   H
ATOM   4682  CG  LEU C  16      80.102  63.811  47.468  1.00  0.00      C1   C
ATOM   4683  HG  LEU C  16      80.939  63.730  48.194  1.00  0.00      C1   H
ATOM   4684  CD1 LEU C  16      78.852  63.266  48.211  1.00  0.00      C1   C
ATOM   4685 HD11 LEU C  16      78.801  62.159  48.296  1.00  0.00      C1   H
ATOM   4686 HD12 LEU C  16      78.693  63.701  49.221  1.00  0.00      C1   H
ATOM   4687 HD13 LEU C  16      77.971  63.569  47.607  1.00  0.00      C1   H
ATOM   4688  CD2 LEU C  16      80.380  63.085  46.108  1.00  0.00      C1   C
ATOM   4689 HD21 LEU C  16      80.686  62.024  46.231  1.00  0.00      C1   H
ATOM   4690 HD22 LEU C  16      79.470  63.200  45.482  1.00  0.00      C1   H
ATOM   4691 HD23 LEU C  16      81.270  63.501  45.589  1.00  0.00      C1   H
ATOM   4692  C   LEU C  16      80.905  66.176  49.473  1.00  0.00      C1   C
ATOM   4693  O   LEU C  16      80.773  65.484  50.504  1.00  0.00      C1   O
ATOM   4694  N   VAL C  17      82.036  66.903  49.177  1.00  0.00      C1   N
ATOM   4695  HN  VAL C  17      82.166  67.393  48.319  1.00  0.00      C1   H
ATOM   4696  CA  VAL C  17      83.089  67.135  50.096  1.00  0.00      C1   C
ATOM   4697  HA  VAL C  17      83.004  66.257  50.720  1.00  0.00      C1   H
ATOM   4698  CB  VAL C  17      84.393  67.165  49.358  1.00  0.00      C1   C
ATOM   4699  HB  VAL C  17      84.212  67.756  48.435  1.00  0.00      C1   H
ATOM   4700  CG1 VAL C  17      85.615  67.801  50.142  1.00  0.00      C1   C
ATOM   4701 HG11 VAL C  17      85.395  68.796  50.584  1.00  0.00      C1   H
ATOM   4702 HG12 VAL C  17      85.829  67.286  51.103  1.00  0.00      C1   H
ATOM   4703 HG13 VAL C  17      86.610  67.712  49.656  1.00  0.00      C1   H
ATOM   4704  CG2 VAL C  17      84.639  65.665  48.950  1.00  0.00      C1   C
ATOM   4705 HG21 VAL C  17      84.629  65.007  49.845  1.00  0.00      C1   H
ATOM   4706 HG22 VAL C  17      83.728  65.336  48.405  1.00  0.00      C1   H
ATOM   4707 HG23 VAL C  17      85.650  65.748  48.497  1.00  0.00      C1   H
ATOM   4708  C   VAL C  17      82.890  68.249  51.076  1.00  0.00      C1   C
ATOM   4709  O   VAL C  17      83.258  68.123  52.248  1.00  0.00      C1   O
ATOM   4710  N   GLY C  18      82.330  69.373  50.609  1.00  0.00      C1   N
ATOM   4711  HN  GLY C  18      82.025  69.416  49.660  1.00  0.00      C1   H
ATOM   4712  CA  GLY C  18      82.314  70.570  51.406  1.00  0.00      C1   C
ATOM   4713  HA1 GLY C  18      83.285  70.703  51.858  1.00  0.00      C1   H
ATOM   4714  HA2 GLY C  18      82.045  71.377  50.740  1.00  0.00      C1   H
ATOM   4715  C   GLY C  18      81.384  70.590  52.572  1.00  0.00      C1   C
ATOM   4716  O   GLY C  18      81.616  70.943  53.692  1.00  0.00      C1   O
ATOM   4717  N   LEU C  19      80.098  70.147  52.367  1.00  0.00      C1   N
ATOM   4718  HN  LEU C  19      79.849  69.841  51.451  1.00  0.00      C1   H
ATOM   4719  CA  LEU C  19      78.992  70.216  53.292  1.00  0.00      C1   C
ATOM   4720  HA  LEU C  19      78.972  71.226  53.675  1.00  0.00      C1   H
ATOM   4721  CB  LEU C  19      77.696  69.643  52.684  1.00  0.00      C1   C
ATOM   4722  HB1 LEU C  19      77.620  70.243  51.753  1.00  0.00      C1   H
ATOM   4723  HB2 LEU C  19      77.786  68.571  52.408  1.00  0.00      C1   H
ATOM   4724  CG  LEU C  19      76.432  69.763  53.539  1.00  0.00      C1   C
ATOM   4725  HG  LEU C  19      76.389  68.979  54.325  1.00  0.00      C1   H
ATOM   4726  CD1 LEU C  19      76.310  71.144  54.239  1.00  0.00      C1   C
ATOM   4727 HD11 LEU C  19      76.277  71.976  53.504  1.00  0.00      C1   H
ATOM   4728 HD12 LEU C  19      75.518  71.207  55.015  1.00  0.00      C1   H
ATOM   4729 HD13 LEU C  19      77.210  71.433  54.823  1.00  0.00      C1   H
ATOM   4730  CD2 LEU C  19      75.206  69.746  52.660  1.00  0.00      C1   C
ATOM   4731 HD21 LEU C  19      75.096  68.712  52.270  1.00  0.00      C1   H
ATOM   4732 HD22 LEU C  19      74.363  70.033  53.325  1.00  0.00      C1   H
ATOM   4733 HD23 LEU C  19      75.290  70.462  51.814  1.00  0.00      C1   H
ATOM   4734  C   LEU C  19      79.238  69.294  54.471  1.00  0.00      C1   C
ATOM   4735  O   LEU C  19      79.022  69.537  55.668  1.00  0.00      C1   O
ATOM   4736  N   VAL C  20      79.862  68.061  54.178  1.00  0.00      C1   N
ATOM   4737  HN  VAL C  20      79.953  67.882  53.201  1.00  0.00      C1   H
ATOM   4738  CA  VAL C  20      80.230  67.068  55.080  1.00  0.00      C1   C
ATOM   4739  HA  VAL C  20      79.376  66.852  55.706  1.00  0.00      C1   H
ATOM   4740  CB  VAL C  20      80.773  65.832  54.336  1.00  0.00      C1   C
ATOM   4741  HB  VAL C  20      81.716  65.942  53.760  1.00  0.00      C1   H
ATOM   4742  CG1 VAL C  20      80.927  64.670  55.324  1.00  0.00      C1   C
ATOM   4743 HG11 VAL C  20      80.126  64.558  56.086  1.00  0.00      C1   H
ATOM   4744 HG12 VAL C  20      80.951  63.728  54.735  1.00  0.00      C1   H
ATOM   4745 HG13 VAL C  20      81.923  64.844  55.786  1.00  0.00      C1   H
ATOM   4746  CG2 VAL C  20      79.751  65.358  53.307  1.00  0.00      C1   C
ATOM   4747 HG21 VAL C  20      78.768  65.231  53.811  1.00  0.00      C1   H
ATOM   4748 HG22 VAL C  20      79.557  66.156  52.560  1.00  0.00      C1   H
ATOM   4749 HG23 VAL C  20      79.911  64.371  52.823  1.00  0.00      C1   H
ATOM   4750  C   VAL C  20      81.312  67.609  55.933  1.00  0.00      C1   C
ATOM   4751  O   VAL C  20      81.250  67.331  57.122  1.00  0.00      C1   O
ATOM   4752  N   ALA C  21      82.329  68.304  55.390  1.00  0.00      C1   N
ATOM   4753  HN  ALA C  21      82.405  68.653  54.459  1.00  0.00      C1   H
ATOM   4754  CA  ALA C  21      83.409  68.790  56.222  1.00  0.00      C1   C
ATOM   4755  HA  ALA C  21      83.737  67.914  56.762  1.00  0.00      C1   H
ATOM   4756  CB  ALA C  21      84.684  69.162  55.383  1.00  0.00      C1   C
ATOM   4757  HB1 ALA C  21      85.040  68.360  54.702  1.00  0.00      C1   H
ATOM   4758  HB2 ALA C  21      84.332  70.055  54.823  1.00  0.00      C1   H
ATOM   4759  HB3 ALA C  21      85.528  69.385  56.071  1.00  0.00      C1   H
ATOM   4760  C   ALA C  21      83.063  69.835  57.269  1.00  0.00      C1   C
ATOM   4761  O   ALA C  21      83.621  69.906  58.373  1.00  0.00      C1   O
ATOM   4762  N   MET C  22      82.216  70.704  56.846  1.00  0.00      C1   N
ATOM   4763  HN  MET C  22      81.930  70.704  55.890  1.00  0.00      C1   H
ATOM   4764  CA  MET C  22      81.485  71.776  57.537  1.00  0.00      C1   C
ATOM   4765  HA  MET C  22      82.173  72.445  58.032  1.00  0.00      C1   H
ATOM   4766  CB  MET C  22      80.467  72.560  56.643  1.00  0.00      C1   C
ATOM   4767  HB1 MET C  22      79.869  72.008  55.887  1.00  0.00      C1   H
ATOM   4768  HB2 MET C  22      79.835  73.117  57.367  1.00  0.00      C1   H
ATOM   4769  CG  MET C  22      81.331  73.651  55.854  1.00  0.00      C1   C
ATOM   4770  HG1 MET C  22      82.025  74.076  56.611  1.00  0.00      C1   H
ATOM   4771  HG2 MET C  22      81.896  73.114  55.062  1.00  0.00      C1   H
ATOM   4772  SD  MET C  22      80.322  74.979  55.148  1.00  0.00      C1   S
ATOM   4773  CE  MET C  22      79.225  74.122  53.992  1.00  0.00      C1   C
ATOM   4774  HE1 MET C  22      78.308  73.667  54.424  1.00  0.00      C1   H
ATOM   4775  HE2 MET C  22      78.914  74.924  53.288  1.00  0.00      C1   H
ATOM   4776  HE3 MET C  22      79.851  73.385  53.445  1.00  0.00      C1   H
ATOM   4777  C   MET C  22      80.673  71.194  58.732  1.00  0.00      C1   C
ATOM   4778  O   MET C  22      80.745  71.661  59.873  1.00  0.00      C1   O
ATOM   4779  N   LEU C  23      79.947  70.037  58.504  1.00  0.00      C1   N
ATOM   4780  HN  LEU C  23      79.958  69.680  57.573  1.00  0.00      C1   H
ATOM   4781  CA  LEU C  23      79.202  69.395  59.534  1.00  0.00      C1   C
ATOM   4782  HA  LEU C  23      78.830  70.102  60.260  1.00  0.00      C1   H
ATOM   4783  CB  LEU C  23      78.022  68.554  58.915  1.00  0.00      C1   C
ATOM   4784  HB1 LEU C  23      78.481  67.808  58.231  1.00  0.00      C1   H
ATOM   4785  HB2 LEU C  23      77.621  67.997  59.788  1.00  0.00      C1   H
ATOM   4786  CG  LEU C  23      76.902  69.343  58.203  1.00  0.00      C1   C
ATOM   4787  HG  LEU C  23      77.312  69.948  57.367  1.00  0.00      C1   H
ATOM   4788  CD1 LEU C  23      75.856  68.399  57.739  1.00  0.00      C1   C
ATOM   4789 HD11 LEU C  23      75.508  67.836  58.632  1.00  0.00      C1   H
ATOM   4790 HD12 LEU C  23      74.969  68.939  57.345  1.00  0.00      C1   H
ATOM   4791 HD13 LEU C  23      76.250  67.708  56.963  1.00  0.00      C1   H
ATOM   4792  CD2 LEU C  23      76.485  70.481  59.103  1.00  0.00      C1   C
ATOM   4793 HD21 LEU C  23      77.201  71.296  58.862  1.00  0.00      C1   H
ATOM   4794 HD22 LEU C  23      75.466  70.801  58.797  1.00  0.00      C1   H
ATOM   4795 HD23 LEU C  23      76.512  70.221  60.183  1.00  0.00      C1   H
ATOM   4796  C   LEU C  23      80.158  68.449  60.420  1.00  0.00      C1   C
ATOM   4797  O   LEU C  23      79.872  68.213  61.549  1.00  0.00      C1   O
ATOM   4798  N   SER C  24      81.246  67.965  59.751  1.00  0.00      C1   N
ATOM   4799  HN  SER C  24      81.329  67.976  58.758  1.00  0.00      C1   H
ATOM   4800  CA  SER C  24      82.309  67.218  60.487  1.00  0.00      C1   C
ATOM   4801  HA  SER C  24      81.776  66.413  60.972  1.00  0.00      C1   H
ATOM   4802  CB  SER C  24      83.366  66.531  59.578  1.00  0.00      C1   C
ATOM   4803  HB1 SER C  24      82.793  65.979  58.803  1.00  0.00      C1   H
ATOM   4804  HB2 SER C  24      84.009  67.258  59.038  1.00  0.00      C1   H
ATOM   4805  OG  SER C  24      84.038  65.539  60.320  1.00  0.00      C1   O
ATOM   4806  HG1 SER C  24      84.337  64.917  59.653  1.00  0.00      C1   H
ATOM   4807  C   SER C  24      82.963  68.055  61.531  1.00  0.00      C1   C
ATOM   4808  O   SER C  24      82.844  69.253  61.534  1.00  0.00      C1   O
ATOM   4809  N   ASN C  25      83.598  67.441  62.519  1.00  0.00      C1   N
ATOM   4810  HN  ASN C  25      83.694  66.463  62.346  1.00  0.00      C1   H
ATOM   4811  CA  ASN C  25      83.970  68.013  63.793  1.00  0.00      C1   C
ATOM   4812  HA  ASN C  25      83.293  68.812  64.059  1.00  0.00      C1   H
ATOM   4813  CB  ASN C  25      83.894  66.837  64.817  1.00  0.00      C1   C
ATOM   4814  HB1 ASN C  25      84.381  65.926  64.408  1.00  0.00      C1   H
ATOM   4815  HB2 ASN C  25      84.378  67.142  65.769  1.00  0.00      C1   H
ATOM   4816  CG  ASN C  25      82.455  66.477  65.033  1.00  0.00      C1   C
ATOM   4817  OD1 ASN C  25      81.597  67.262  65.395  1.00  0.00      C1   O
ATOM   4818  ND2 ASN C  25      82.131  65.183  64.929  1.00  0.00      C1   N
ATOM   4819 HD21 ASN C  25      82.864  64.503  64.888  1.00  0.00      C1   H
ATOM   4820 HD22 ASN C  25      81.166  64.967  65.073  1.00  0.00      C1   H
ATOM   4821  C   ASN C  25      85.317  68.652  63.823  1.00  0.00      C1   C
ATOM   4822  O   ASN C  25      85.802  69.189  64.790  1.00  0.00      C1   O
ATOM   4823  N   MET C  26      85.980  68.531  62.600  1.00  0.00      C1   N
ATOM   4824  HN  MET C  26      85.499  68.203  61.791  1.00  0.00      C1   H
ATOM   4825  CA  MET C  26      87.274  68.980  62.210  1.00  0.00      C1   C
ATOM   4826  HA  MET C  26      87.982  68.383  62.765  1.00  0.00      C1   H
ATOM   4827  CB  MET C  26      87.548  68.757  60.703  1.00  0.00      C1   C
ATOM   4828  HB1 MET C  26      87.172  69.610  60.099  1.00  0.00      C1   H
ATOM   4829  HB2 MET C  26      88.649  68.782  60.555  1.00  0.00      C1   H
ATOM   4830  CG  MET C  26      87.048  67.346  60.114  1.00  0.00      C1   C
ATOM   4831  HG1 MET C  26      87.689  66.638  60.682  1.00  0.00      C1   H
ATOM   4832  HG2 MET C  26      85.981  67.096  60.297  1.00  0.00      C1   H
ATOM   4833  SD  MET C  26      87.447  67.170  58.434  1.00  0.00      C1   S
ATOM   4834  CE  MET C  26      89.183  67.300  58.588  1.00  0.00      C1   C
ATOM   4835  HE1 MET C  26      89.510  66.706  59.467  1.00  0.00      C1   H
ATOM   4836  HE2 MET C  26      89.701  66.878  57.700  1.00  0.00      C1   H
ATOM   4837  HE3 MET C  26      89.536  68.351  58.665  1.00  0.00      C1   H
ATOM   4838  C   MET C  26      87.618  70.383  62.627  1.00  0.00      C1   C
ATOM   4839  O   MET C  26      86.798  71.296  62.426  1.00  0.00      C1   O
ATOM   4840  N   ASP C  27      88.829  70.523  63.170  1.00  0.00      C1   N
ATOM   4841  HN  ASP C  27      89.367  69.713  63.391  1.00  0.00      C1   H
ATOM   4842  CA  ASP C  27      89.269  71.823  63.675  1.00  0.00      C1   C
ATOM   4843  HA  ASP C  27      90.266  71.608  64.030  1.00  0.00      C1   H
ATOM   4844  CB  ASP C  27      89.552  72.728  62.453  1.00  0.00      C1   C
ATOM   4845  HB1 ASP C  27      90.020  72.145  61.631  1.00  0.00      C1   H
ATOM   4846  HB2 ASP C  27      88.569  72.943  61.982  1.00  0.00      C1   H
ATOM   4847  CG  ASP C  27      90.256  74.013  62.653  1.00  0.00      C1   C
ATOM   4848  OD1 ASP C  27      91.495  74.098  62.746  1.00  0.00      C1   O
ATOM   4849  OD2 ASP C  27      89.622  75.068  62.707  1.00  0.00      C1   O
ATOM   4850  C   ASP C  27      88.423  72.413  64.813  1.00  0.00      C1   C
ATOM   4851  O   ASP C  27      87.928  71.672  65.634  1.00  0.00      C1   O
ATOM   4852  N   ASP C  28      88.270  73.748  64.999  1.00  0.00      C1   N
ATOM   4853  HN  ASP C  28      88.663  74.272  64.246  1.00  0.00      C1   H
ATOM   4854  CA  ASP C  28      87.853  74.479  66.180  1.00  0.00      C1   C
ATOM   4855  HA  ASP C  28      88.353  73.864  66.913  1.00  0.00      C1   H
ATOM   4856  CB  ASP C  28      88.273  75.990  66.072  1.00  0.00      C1   C
ATOM   4857  HB1 ASP C  28      87.948  76.271  65.048  1.00  0.00      C1   H
ATOM   4858  HB2 ASP C  28      87.843  76.616  66.882  1.00  0.00      C1   H
ATOM   4859  CG  ASP C  28      89.787  76.072  66.246  1.00  0.00      C1   C
ATOM   4860  OD1 ASP C  28      90.333  75.621  67.283  1.00  0.00      C1   O
ATOM   4861  OD2 ASP C  28      90.438  76.731  65.443  1.00  0.00      C1   O
ATOM   4862  C   ASP C  28      86.391  74.183  66.464  1.00  0.00      C1   C
ATOM   4863  O   ASP C  28      85.663  73.926  65.480  1.00  0.00      C1   O
ATOM   4864  N   PRO C  29      85.869  74.154  67.705  1.00  0.00      C1   N
ATOM   4865  CD  PRO C  29      86.685  74.559  68.849  1.00  0.00      C1   C
ATOM   4866  HD1 PRO C  29      87.333  75.450  68.712  1.00  0.00      C1   H
ATOM   4867  HD2 PRO C  29      87.256  73.660  69.166  1.00  0.00      C1   H
ATOM   4868  CA  PRO C  29      84.444  73.977  68.059  1.00  0.00      C1   C
ATOM   4869  HA  PRO C  29      84.073  72.988  67.832  1.00  0.00      C1   H
ATOM   4870  CB  PRO C  29      84.430  74.154  69.605  1.00  0.00      C1   C
ATOM   4871  HB1 PRO C  29      83.555  74.704  70.011  1.00  0.00      C1   H
ATOM   4872  HB2 PRO C  29      84.520  73.163  70.099  1.00  0.00      C1   H
ATOM   4873  CG  PRO C  29      85.712  74.879  69.917  1.00  0.00      C1   C
ATOM   4874  HG1 PRO C  29      85.616  75.982  70.013  1.00  0.00      C1   H
ATOM   4875  HG2 PRO C  29      85.940  74.472  70.925  1.00  0.00      C1   H
ATOM   4876  C   PRO C  29      83.556  74.940  67.283  1.00  0.00      C1   C
ATOM   4877  O   PRO C  29      84.091  75.963  66.766  1.00  0.00      C1   O
ATOM   4878  N   LYS C  30      82.318  74.567  67.107  1.00  0.00      C1   N
ATOM   4879  HN  LYS C  30      82.001  73.831  67.700  1.00  0.00      C1   H
ATOM   4880  CA  LYS C  30      81.570  75.134  66.026  1.00  0.00      C1   C
ATOM   4881  HA  LYS C  30      81.916  76.127  65.779  1.00  0.00      C1   H
ATOM   4882  CB  LYS C  30      81.746  74.430  64.668  1.00  0.00      C1   C
ATOM   4883  HB1 LYS C  30      81.042  74.846  63.916  1.00  0.00      C1   H
ATOM   4884  HB2 LYS C  30      82.767  74.696  64.321  1.00  0.00      C1   H
ATOM   4885  CG  LYS C  30      81.433  72.950  64.575  1.00  0.00      C1   C
ATOM   4886  HG1 LYS C  30      82.097  72.361  65.243  1.00  0.00      C1   H
ATOM   4887  HG2 LYS C  30      80.402  72.695  64.904  1.00  0.00      C1   H
ATOM   4888  CD  LYS C  30      81.622  72.385  63.149  1.00  0.00      C1   C
ATOM   4889  HD1 LYS C  30      81.273  71.331  63.104  1.00  0.00      C1   H
ATOM   4890  HD2 LYS C  30      80.937  72.883  62.430  1.00  0.00      C1   H
ATOM   4891  CE  LYS C  30      83.076  72.436  62.580  1.00  0.00      C1   C
ATOM   4892  HE1 LYS C  30      83.354  73.504  62.451  1.00  0.00      C1   H
ATOM   4893  HE2 LYS C  30      83.805  71.965  63.273  1.00  0.00      C1   H
ATOM   4894  NZ  LYS C  30      83.126  71.873  61.239  1.00  0.00      C1   N
ATOM   4895  HZ1 LYS C  30      83.557  70.938  61.387  1.00  0.00      C1   H
ATOM   4896  HZ2 LYS C  30      82.214  71.604  60.818  1.00  0.00      C1   H
ATOM   4897  HZ3 LYS C  30      83.624  72.460  60.539  1.00  0.00      C1   H
ATOM   4898  C   LYS C  30      80.167  75.277  66.468  1.00  0.00      C1   C
ATOM   4899  O   LYS C  30      79.772  74.786  67.488  1.00  0.00      C1   O
ATOM   4900  N   ALA C  31      79.421  76.014  65.601  1.00  0.00      C1   N
ATOM   4901  HN  ALA C  31      79.934  76.434  64.856  1.00  0.00      C1   H
ATOM   4902  CA  ALA C  31      77.958  76.272  65.671  1.00  0.00      C1   C
ATOM   4903  HA  ALA C  31      77.438  75.772  66.474  1.00  0.00      C1   H
ATOM   4904  CB  ALA C  31      77.858  77.746  65.951  1.00  0.00      C1   C
ATOM   4905  HB1 ALA C  31      76.854  78.172  65.742  1.00  0.00      C1   H
ATOM   4906  HB2 ALA C  31      78.165  77.973  66.994  1.00  0.00      C1   H
ATOM   4907  HB3 ALA C  31      78.424  78.394  65.249  1.00  0.00      C1   H
ATOM   4908  C   ALA C  31      77.219  75.960  64.321  1.00  0.00      C1   C
ATOM   4909  O   ALA C  31      76.010  76.268  64.164  1.00  0.00      C1   O
ATOM   4910  N   ILE C  32      77.902  75.248  63.429  1.00  0.00      C1   N
ATOM   4911  HN  ILE C  32      78.872  75.154  63.640  1.00  0.00      C1   H
ATOM   4912  CA  ILE C  32      77.404  74.617  62.293  1.00  0.00      C1   C
ATOM   4913  HA  ILE C  32      76.339  74.765  62.194  1.00  0.00      C1   H
ATOM   4914  CB  ILE C  32      77.874  75.222  61.029  1.00  0.00      C1   C
ATOM   4915  HB  ILE C  32      77.348  74.804  60.144  1.00  0.00      C1   H
ATOM   4916  CG2 ILE C  32      77.605  76.739  61.033  1.00  0.00      C1   C
ATOM   4917 HG21 ILE C  32      77.860  77.224  60.067  1.00  0.00      C1   H
ATOM   4918 HG22 ILE C  32      76.578  76.860  61.439  1.00  0.00      C1   H
ATOM   4919 HG23 ILE C  32      78.199  77.185  61.860  1.00  0.00      C1   H
ATOM   4920  CG1 ILE C  32      79.395  74.935  60.859  1.00  0.00      C1   C
ATOM   4921 HG11 ILE C  32      79.935  75.396  61.714  1.00  0.00      C1   H
ATOM   4922 HG12 ILE C  32      79.614  73.847  60.900  1.00  0.00      C1   H
ATOM   4923  CD  ILE C  32      79.891  75.391  59.584  1.00  0.00      C1   C
ATOM   4924  HD1 ILE C  32      80.880  74.887  59.538  1.00  0.00      C1   H
ATOM   4925  HD2 ILE C  32      79.287  75.065  58.711  1.00  0.00      C1   H
ATOM   4926  HD3 ILE C  32      80.055  76.489  59.539  1.00  0.00      C1   H
ATOM   4927  C   ILE C  32      77.543  73.116  62.359  1.00  0.00      C1   C
ATOM   4928  O   ILE C  32      77.714  72.432  61.351  1.00  0.00      C1   O
ATOM   4929  N   GLY C  33      77.559  72.484  63.552  1.00  0.00      C1   N
ATOM   4930  HN  GLY C  33      77.597  73.082  64.349  1.00  0.00      C1   H
ATOM   4931  CA  GLY C  33      77.762  70.991  63.685  1.00  0.00      C1   C
ATOM   4932  HA1 GLY C  33      78.652  70.629  63.193  1.00  0.00      C1   H
ATOM   4933  HA2 GLY C  33      77.929  70.801  64.735  1.00  0.00      C1   H
ATOM   4934  C   GLY C  33      76.636  70.087  63.136  1.00  0.00      C1   C
ATOM   4935  O   GLY C  33      75.684  70.496  62.492  1.00  0.00      C1   O
ATOM   4936  N   PRO C  34      76.830  68.776  63.426  1.00  0.00      C1   N
ATOM   4937  CD  PRO C  34      77.880  68.174  64.257  1.00  0.00      C1   C
ATOM   4938  HD1 PRO C  34      77.891  68.547  65.303  1.00  0.00      C1   H
ATOM   4939  HD2 PRO C  34      78.872  68.459  63.845  1.00  0.00      C1   H
ATOM   4940  CA  PRO C  34      76.121  67.682  62.640  1.00  0.00      C1   C
ATOM   4941  HA  PRO C  34      76.237  67.974  61.606  1.00  0.00      C1   H
ATOM   4942  CB  PRO C  34      76.960  66.393  62.952  1.00  0.00      C1   C
ATOM   4943  HB1 PRO C  34      76.351  65.468  63.048  1.00  0.00      C1   H
ATOM   4944  HB2 PRO C  34      77.686  66.235  62.126  1.00  0.00      C1   H
ATOM   4945  CG  PRO C  34      77.683  66.685  64.273  1.00  0.00      C1   C
ATOM   4946  HG1 PRO C  34      76.982  66.361  65.072  1.00  0.00      C1   H
ATOM   4947  HG2 PRO C  34      78.614  66.089  64.386  1.00  0.00      C1   H
ATOM   4948  C   PRO C  34      74.672  67.527  62.891  1.00  0.00      C1   C
ATOM   4949  O   PRO C  34      74.032  66.700  62.188  1.00  0.00      C1   O
ATOM   4950  N   ALA C  35      74.085  68.283  63.827  1.00  0.00      C1   N
ATOM   4951  HN  ALA C  35      74.684  68.904  64.326  1.00  0.00      C1   H
ATOM   4952  CA  ALA C  35      72.789  68.144  64.334  1.00  0.00      C1   C
ATOM   4953  HA  ALA C  35      72.146  67.430  63.842  1.00  0.00      C1   H
ATOM   4954  CB  ALA C  35      72.736  67.838  65.852  1.00  0.00      C1   C
ATOM   4955  HB1 ALA C  35      71.716  67.509  66.142  1.00  0.00      C1   H
ATOM   4956  HB2 ALA C  35      73.359  66.978  66.179  1.00  0.00      C1   H
ATOM   4957  HB3 ALA C  35      72.968  68.755  66.436  1.00  0.00      C1   H
ATOM   4958  C   ALA C  35      71.942  69.368  64.056  1.00  0.00      C1   C
ATOM   4959  O   ALA C  35      70.810  69.476  64.620  1.00  0.00      C1   O
ATOM   4960  N   MET C  36      72.368  70.362  63.175  1.00  0.00      C1   N
ATOM   4961  HN  MET C  36      73.216  70.243  62.665  1.00  0.00      C1   H
ATOM   4962  CA  MET C  36      71.598  71.490  62.791  1.00  0.00      C1   C
ATOM   4963  HA  MET C  36      70.561  71.196  62.730  1.00  0.00      C1   H
ATOM   4964  CB  MET C  36      71.781  72.717  63.782  1.00  0.00      C1   C
ATOM   4965  HB1 MET C  36      71.403  73.670  63.354  1.00  0.00      C1   H
ATOM   4966  HB2 MET C  36      71.158  72.665  64.700  1.00  0.00      C1   H
ATOM   4967  CG  MET C  36      73.266  73.029  64.203  1.00  0.00      C1   C
ATOM   4968  HG1 MET C  36      73.735  72.205  64.782  1.00  0.00      C1   H
ATOM   4969  HG2 MET C  36      73.932  73.082  63.315  1.00  0.00      C1   H
ATOM   4970  SD  MET C  36      73.402  74.472  65.260  1.00  0.00      C1   S
ATOM   4971  CE  MET C  36      72.480  74.200  66.803  1.00  0.00      C1   C
ATOM   4972  HE1 MET C  36      72.727  75.059  67.462  1.00  0.00      C1   H
ATOM   4973  HE2 MET C  36      71.389  74.055  66.653  1.00  0.00      C1   H
ATOM   4974  HE3 MET C  36      72.937  73.319  67.304  1.00  0.00      C1   H
ATOM   4975  C   MET C  36      71.855  71.935  61.350  1.00  0.00      C1   C
ATOM   4976  O   MET C  36      72.898  71.714  60.723  1.00  0.00      C1   O
ATOM   4977  N   ALA C  37      70.859  72.542  60.633  1.00  0.00      C1   N
ATOM   4978  HN  ALA C  37      70.009  72.586  61.154  1.00  0.00      C1   H
ATOM   4979  CA  ALA C  37      70.820  72.579  59.171  1.00  0.00      C1   C
ATOM   4980  HA  ALA C  37      71.372  71.770  58.716  1.00  0.00      C1   H
ATOM   4981  CB  ALA C  37      69.362  72.382  58.799  1.00  0.00      C1   C
ATOM   4982  HB1 ALA C  37      69.139  71.335  59.097  1.00  0.00      C1   H
ATOM   4983  HB2 ALA C  37      68.599  73.045  59.259  1.00  0.00      C1   H
ATOM   4984  HB3 ALA C  37      69.342  72.505  57.696  1.00  0.00      C1   H
ATOM   4985  C   ALA C  37      71.312  73.901  58.581  1.00  0.00      C1   C
ATOM   4986  O   ALA C  37      71.142  74.207  57.430  1.00  0.00      C1   O
ATOM   4987  N   VAL C  38      72.027  74.738  59.355  1.00  0.00      C1   N
ATOM   4988  HN  VAL C  38      72.200  74.485  60.303  1.00  0.00      C1   H
ATOM   4989  CA  VAL C  38      72.604  76.009  58.999  1.00  0.00      C1   C
ATOM   4990  HA  VAL C  38      71.794  76.686  58.770  1.00  0.00      C1   H
ATOM   4991  CB  VAL C  38      73.385  76.569  60.135  1.00  0.00      C1   C
ATOM   4992  HB  VAL C  38      74.161  75.912  60.584  1.00  0.00      C1   H
ATOM   4993  CG1 VAL C  38      74.035  77.909  59.729  1.00  0.00      C1   C
ATOM   4994 HG11 VAL C  38      74.071  78.486  60.678  1.00  0.00      C1   H
ATOM   4995 HG12 VAL C  38      75.073  77.753  59.365  1.00  0.00      C1   H
ATOM   4996 HG13 VAL C  38      73.355  78.386  58.992  1.00  0.00      C1   H
ATOM   4997  CG2 VAL C  38      72.489  76.671  61.451  1.00  0.00      C1   C
ATOM   4998 HG21 VAL C  38      73.187  76.871  62.292  1.00  0.00      C1   H
ATOM   4999 HG22 VAL C  38      71.808  77.542  61.345  1.00  0.00      C1   H
ATOM   5000 HG23 VAL C  38      71.911  75.727  61.555  1.00  0.00      C1   H
ATOM   5001  C   VAL C  38      73.533  75.823  57.782  1.00  0.00      C1   C
ATOM   5002  O   VAL C  38      73.380  76.615  56.856  1.00  0.00      C1   O
ATOM   5003  N   ALA C  39      74.498  74.861  57.759  1.00  0.00      C1   N
ATOM   5004  HN  ALA C  39      74.506  74.164  58.472  1.00  0.00      C1   H
ATOM   5005  CA  ALA C  39      75.433  74.639  56.653  1.00  0.00      C1   C
ATOM   5006  HA  ALA C  39      75.888  75.607  56.503  1.00  0.00      C1   H
ATOM   5007  CB  ALA C  39      76.636  73.767  57.087  1.00  0.00      C1   C
ATOM   5008  HB1 ALA C  39      76.424  72.683  57.210  1.00  0.00      C1   H
ATOM   5009  HB2 ALA C  39      77.472  73.876  56.363  1.00  0.00      C1   H
ATOM   5010  HB3 ALA C  39      77.103  74.065  58.049  1.00  0.00      C1   H
ATOM   5011  C   ALA C  39      74.688  74.152  55.396  1.00  0.00      C1   C
ATOM   5012  O   ALA C  39      75.079  74.450  54.278  1.00  0.00      C1   O
ATOM   5013  N   LEU C  40      73.669  73.326  55.551  1.00  0.00      C1   N
ATOM   5014  HN  LEU C  40      73.344  73.152  56.477  1.00  0.00      C1   H
ATOM   5015  CA  LEU C  40      72.836  72.759  54.532  1.00  0.00      C1   C
ATOM   5016  HA  LEU C  40      73.388  72.287  53.733  1.00  0.00      C1   H
ATOM   5017  CB  LEU C  40      71.981  71.699  55.296  1.00  0.00      C1   C
ATOM   5018  HB1 LEU C  40      72.713  70.929  55.621  1.00  0.00      C1   H
ATOM   5019  HB2 LEU C  40      71.537  72.122  56.222  1.00  0.00      C1   H
ATOM   5020  CG  LEU C  40      70.898  70.933  54.510  1.00  0.00      C1   C
ATOM   5021  HG  LEU C  40      70.160  71.676  54.139  1.00  0.00      C1   H
ATOM   5022  CD1 LEU C  40      71.488  70.306  53.228  1.00  0.00      C1   C
ATOM   5023 HD11 LEU C  40      71.764  71.007  52.412  1.00  0.00      C1   H
ATOM   5024 HD12 LEU C  40      72.425  69.767  53.484  1.00  0.00      C1   H
ATOM   5025 HD13 LEU C  40      70.744  69.639  52.742  1.00  0.00      C1   H
ATOM   5026  CD2 LEU C  40      70.178  69.891  55.395  1.00  0.00      C1   C
ATOM   5027 HD21 LEU C  40      69.554  69.236  54.751  1.00  0.00      C1   H
ATOM   5028 HD22 LEU C  40      70.891  69.250  55.955  1.00  0.00      C1   H
ATOM   5029 HD23 LEU C  40      69.450  70.376  56.080  1.00  0.00      C1   H
ATOM   5030  C   LEU C  40      71.938  73.843  53.811  1.00  0.00      C1   C
ATOM   5031  O   LEU C  40      71.966  74.010  52.599  1.00  0.00      C1   O
ATOM   5032  N   LEU C  41      71.157  74.674  54.605  1.00  0.00      C1   N
ATOM   5033  HN  LEU C  41      71.336  74.529  55.575  1.00  0.00      C1   H
ATOM   5034  CA  LEU C  41      70.433  75.839  54.182  1.00  0.00      C1   C
ATOM   5035  HA  LEU C  41      69.722  75.453  53.467  1.00  0.00      C1   H
ATOM   5036  CB  LEU C  41      69.652  76.404  55.524  1.00  0.00      C1   C
ATOM   5037  HB1 LEU C  41      69.368  75.494  56.094  1.00  0.00      C1   H
ATOM   5038  HB2 LEU C  41      70.338  76.868  56.264  1.00  0.00      C1   H
ATOM   5039  CG  LEU C  41      68.386  77.335  55.321  1.00  0.00      C1   C
ATOM   5040  HG  LEU C  41      68.712  78.130  54.616  1.00  0.00      C1   H
ATOM   5041  CD1 LEU C  41      67.166  76.466  54.967  1.00  0.00      C1   C
ATOM   5042 HD11 LEU C  41      66.921  75.950  55.920  1.00  0.00      C1   H
ATOM   5043 HD12 LEU C  41      66.306  77.114  54.691  1.00  0.00      C1   H
ATOM   5044 HD13 LEU C  41      67.409  75.802  54.110  1.00  0.00      C1   H
ATOM   5045  CD2 LEU C  41      68.247  78.063  56.651  1.00  0.00      C1   C
ATOM   5046 HD21 LEU C  41      67.470  78.857  56.608  1.00  0.00      C1   H
ATOM   5047 HD22 LEU C  41      68.030  77.370  57.492  1.00  0.00      C1   H
ATOM   5048 HD23 LEU C  41      69.108  78.661  57.021  1.00  0.00      C1   H
ATOM   5049  C   LEU C  41      71.243  76.998  53.573  1.00  0.00      C1   C
ATOM   5050  O   LEU C  41      70.962  77.558  52.493  1.00  0.00      C1   O
ATOM   5051  N   THR C  42      72.365  77.299  54.193  1.00  0.00      C1   N
ATOM   5052  HN  THR C  42      72.638  76.852  55.041  1.00  0.00      C1   H
ATOM   5053  CA  THR C  42      73.311  78.198  53.635  1.00  0.00      C1   C
ATOM   5054  HA  THR C  42      72.791  79.036  53.195  1.00  0.00      C1   H
ATOM   5055  CB  THR C  42      74.308  78.777  54.604  1.00  0.00      C1   C
ATOM   5056  HB  THR C  42      74.961  79.479  54.043  1.00  0.00      C1   H
ATOM   5057  OG1 THR C  42      75.159  77.813  55.255  1.00  0.00      C1   O
ATOM   5058  HG1 THR C  42      74.654  77.264  55.859  1.00  0.00      C1   H
ATOM   5059  CG2 THR C  42      73.473  79.588  55.687  1.00  0.00      C1   C
ATOM   5060 HG21 THR C  42      72.963  80.486  55.277  1.00  0.00      C1   H
ATOM   5061 HG22 THR C  42      72.683  78.982  56.180  1.00  0.00      C1   H
ATOM   5062 HG23 THR C  42      74.144  79.909  56.513  1.00  0.00      C1   H
[truncated: 12,048,295 more chars]
