# Supplementary material for: Essential ion binding residues for Na+ flow in stator complex of the Vibrio flagellar motor
Source: Sci Rep. 2019 Aug 2;9:11216. doi: 10.1038/s41598-019-46038-6 (PMC6677748; doi:10.1038/s41598-019-46038-6)
Supplement: Supplementary file 2 — Dataset1 [file 41598_2019_46038_MOESM2_ESM.zip › Supplementary Data/md305_lastfr.pdb]

CRYST1  125.223  129.562   94.886  90.00  90.00  90.00 P 1           1
ATOM      1  N   MET A   1     112.181  45.744  20.005  1.00  0.00      A0   N
ATOM      2  HT1 MET A   1     112.047  44.755  20.297  1.00  0.00      A0   H
ATOM      3  HT2 MET A   1     112.012  45.849  18.985  1.00  0.00      A0   H
ATOM      4  HT3 MET A   1     113.181  45.930  20.223  1.00  0.00      A0   H
ATOM      5  CA  MET A   1     111.422  46.764  20.869  1.00  0.00      A0   C
ATOM      6  HA  MET A   1     110.358  46.775  20.687  1.00  0.00      A0   H
ATOM      7  CB  MET A   1     111.847  46.336  22.272  1.00  0.00      A0   C
ATOM      8  HB1 MET A   1     111.580  45.261  22.360  1.00  0.00      A0   H
ATOM      9  HB2 MET A   1     112.951  46.428  22.355  1.00  0.00      A0   H
ATOM     10  CG  MET A   1     111.177  47.086  23.321  1.00  0.00      A0   C
ATOM     11  HG1 MET A   1     111.458  48.161  23.311  1.00  0.00      A0   H
ATOM     12  HG2 MET A   1     110.079  46.966  23.205  1.00  0.00      A0   H
ATOM     13  SD  MET A   1     111.679  46.494  24.897  1.00  0.00      A0   S
ATOM     14  CE  MET A   1     110.740  44.957  25.119  1.00  0.00      A0   C
ATOM     15  HE1 MET A   1     109.695  45.193  24.824  1.00  0.00      A0   H
ATOM     16  HE2 MET A   1     111.149  44.257  24.360  1.00  0.00      A0   H
ATOM     17  HE3 MET A   1     110.802  44.616  26.174  1.00  0.00      A0   H
ATOM     18  C   MET A   1     111.736  48.245  20.577  1.00  0.00      A0   C
ATOM     19  O   MET A   1     112.844  48.675  20.338  1.00  0.00      A0   O
ATOM     20  N   ASP A   2     110.683  49.027  20.547  1.00  0.00      A0   N
ATOM     21  HN  ASP A   2     109.793  48.747  20.898  1.00  0.00      A0   H
ATOM     22  CA  ASP A   2     110.816  50.531  20.272  1.00  0.00      A0   C
ATOM     23  HA  ASP A   2     111.587  50.683  19.531  1.00  0.00      A0   H
ATOM     24  CB  ASP A   2     109.470  51.218  19.814  1.00  0.00      A0   C
ATOM     25  HB1 ASP A   2     108.731  51.105  20.635  1.00  0.00      A0   H
ATOM     26  HB2 ASP A   2     109.584  52.304  19.610  1.00  0.00      A0   H
ATOM     27  CG  ASP A   2     109.079  50.490  18.572  1.00  0.00      A0   C
ATOM     28  OD1 ASP A   2     109.843  50.443  17.579  1.00  0.00      A0   O
ATOM     29  OD2 ASP A   2     107.919  49.964  18.544  1.00  0.00      A0   O
ATOM     30  C   ASP A   2     111.297  51.078  21.583  1.00  0.00      A0   C
ATOM     31  O   ASP A   2     110.976  50.581  22.675  1.00  0.00      A0   O
ATOM     32  N   LEU A   3     112.175  52.154  21.511  1.00  0.00      A0   N
ATOM     33  HN  LEU A   3     112.443  52.407  20.584  1.00  0.00      A0   H
ATOM     34  CA  LEU A   3     113.031  52.663  22.525  1.00  0.00      A0   C
ATOM     35  HA  LEU A   3     113.536  51.790  22.912  1.00  0.00      A0   H
ATOM     36  CB  LEU A   3     113.951  53.758  22.067  1.00  0.00      A0   C
ATOM     37  HB1 LEU A   3     113.403  54.604  21.602  1.00  0.00      A0   H
ATOM     38  HB2 LEU A   3     114.514  54.079  22.969  1.00  0.00      A0   H
ATOM     39  CG  LEU A   3     115.095  53.321  21.099  1.00  0.00      A0   C
ATOM     40  HG  LEU A   3     114.706  53.046  20.096  1.00  0.00      A0   H
ATOM     41  CD1 LEU A   3     115.958  54.481  20.599  1.00  0.00      A0   C
ATOM     42 HD11 LEU A   3     116.490  54.756  21.535  1.00  0.00      A0   H
ATOM     43 HD12 LEU A   3     116.748  54.169  19.882  1.00  0.00      A0   H
ATOM     44 HD13 LEU A   3     115.267  55.228  20.152  1.00  0.00      A0   H
ATOM     45  CD2 LEU A   3     115.862  52.162  21.677  1.00  0.00      A0   C
ATOM     46 HD21 LEU A   3     116.290  52.404  22.672  1.00  0.00      A0   H
ATOM     47 HD22 LEU A   3     115.165  51.302  21.778  1.00  0.00      A0   H
ATOM     48 HD23 LEU A   3     116.649  51.853  20.956  1.00  0.00      A0   H
ATOM     49  C   LEU A   3     112.200  53.225  23.671  1.00  0.00      A0   C
ATOM     50  O   LEU A   3     112.587  52.996  24.792  1.00  0.00      A0   O
ATOM     51  N   ALA A   4     111.007  53.858  23.464  1.00  0.00      A0   N
ATOM     52  HN  ALA A   4     110.701  54.161  22.565  1.00  0.00      A0   H
ATOM     53  CA  ALA A   4     110.251  54.272  24.622  1.00  0.00      A0   C
ATOM     54  HA  ALA A   4     110.849  54.733  25.393  1.00  0.00      A0   H
ATOM     55  CB  ALA A   4     109.218  55.373  24.171  1.00  0.00      A0   C
ATOM     56  HB1 ALA A   4     109.629  56.373  23.912  1.00  0.00      A0   H
ATOM     57  HB2 ALA A   4     108.700  54.942  23.288  1.00  0.00      A0   H
ATOM     58  HB3 ALA A   4     108.407  55.506  24.919  1.00  0.00      A0   H
ATOM     59  C   ALA A   4     109.570  53.262  25.429  1.00  0.00      A0   C
ATOM     60  O   ALA A   4     109.476  53.391  26.652  1.00  0.00      A0   O
ATOM     61  N   THR A   5     109.192  52.143  24.764  1.00  0.00      A0   N
ATOM     62  HN  THR A   5     109.371  51.985  23.796  1.00  0.00      A0   H
ATOM     63  CA  THR A   5     108.869  50.908  25.465  1.00  0.00      A0   C
ATOM     64  HA  THR A   5     108.039  51.108  26.126  1.00  0.00      A0   H
ATOM     65  CB  THR A   5     108.416  49.741  24.562  1.00  0.00      A0   C
ATOM     66  HB  THR A   5     109.301  49.487  23.940  1.00  0.00      A0   H
ATOM     67  OG1 THR A   5     107.341  50.066  23.736  1.00  0.00      A0   O
ATOM     68  HG1 THR A   5     107.631  49.741  22.880  1.00  0.00      A0   H
ATOM     69  CG2 THR A   5     107.847  48.559  25.387  1.00  0.00      A0   C
ATOM     70 HG21 THR A   5     108.546  48.042  26.080  1.00  0.00      A0   H
ATOM     71 HG22 THR A   5     106.959  48.814  26.003  1.00  0.00      A0   H
ATOM     72 HG23 THR A   5     107.416  47.767  24.738  1.00  0.00      A0   H
ATOM     73  C   THR A   5     109.968  50.322  26.295  1.00  0.00      A0   C
ATOM     74  O   THR A   5     109.719  49.983  27.474  1.00  0.00      A0   O
ATOM     75  N   LEU A   6     111.198  50.179  25.736  1.00  0.00      A0   N
ATOM     76  HN  LEU A   6     111.337  50.365  24.766  1.00  0.00      A0   H
ATOM     77  CA  LEU A   6     112.440  49.788  26.345  1.00  0.00      A0   C
ATOM     78  HA  LEU A   6     112.344  48.853  26.877  1.00  0.00      A0   H
ATOM     79  CB  LEU A   6     113.486  49.781  25.158  1.00  0.00      A0   C
ATOM     80  HB1 LEU A   6     113.145  49.151  24.308  1.00  0.00      A0   H
ATOM     81  HB2 LEU A   6     113.443  50.783  24.681  1.00  0.00      A0   H
ATOM     82  CG  LEU A   6     114.927  49.384  25.445  1.00  0.00      A0   C
ATOM     83  HG  LEU A   6     115.382  50.204  26.040  1.00  0.00      A0   H
ATOM     84  CD1 LEU A   6     114.947  47.980  26.028  1.00  0.00      A0   C
ATOM     85 HD11 LEU A   6     114.336  48.051  26.953  1.00  0.00      A0   H
ATOM     86 HD12 LEU A   6     114.578  47.181  25.351  1.00  0.00      A0   H
ATOM     87 HD13 LEU A   6     115.973  47.655  26.305  1.00  0.00      A0   H
ATOM     88  CD2 LEU A   6     115.755  49.431  24.179  1.00  0.00      A0   C
ATOM     89 HD21 LEU A   6     116.841  49.273  24.354  1.00  0.00      A0   H
ATOM     90 HD22 LEU A   6     115.535  48.547  23.543  1.00  0.00      A0   H
ATOM     91 HD23 LEU A   6     115.614  50.372  23.607  1.00  0.00      A0   H
ATOM     92  C   LEU A   6     112.829  50.654  27.515  1.00  0.00      A0   C
ATOM     93  O   LEU A   6     113.135  50.161  28.621  1.00  0.00      A0   O
ATOM     94  N   LEU A   7     112.803  52.019  27.460  1.00  0.00      A0   N
ATOM     95  HN  LEU A   7     112.665  52.457  26.575  1.00  0.00      A0   H
ATOM     96  CA  LEU A   7     113.194  53.000  28.494  1.00  0.00      A0   C
ATOM     97  HA  LEU A   7     114.205  52.896  28.861  1.00  0.00      A0   H
ATOM     98  CB  LEU A   7     112.975  54.430  27.805  1.00  0.00      A0   C
ATOM     99  HB1 LEU A   7     113.860  54.623  27.161  1.00  0.00      A0   H
ATOM    100  HB2 LEU A   7     111.987  54.503  27.302  1.00  0.00      A0   H
ATOM    101  CG  LEU A   7     113.187  55.644  28.782  1.00  0.00      A0   C
ATOM    102  HG  LEU A   7     112.333  55.610  29.492  1.00  0.00      A0   H
ATOM    103  CD1 LEU A   7     114.506  55.556  29.543  1.00  0.00      A0   C
ATOM    104 HD11 LEU A   7     115.355  55.245  28.897  1.00  0.00      A0   H
ATOM    105 HD12 LEU A   7     114.700  56.512  30.076  1.00  0.00      A0   H
ATOM    106 HD13 LEU A   7     114.448  54.688  30.233  1.00  0.00      A0   H
ATOM    107  CD2 LEU A   7     113.165  56.957  28.091  1.00  0.00      A0   C
ATOM    108 HD21 LEU A   7     112.174  57.070  27.602  1.00  0.00      A0   H
ATOM    109 HD22 LEU A   7     113.199  57.758  28.860  1.00  0.00      A0   H
ATOM    110 HD23 LEU A   7     113.966  57.159  27.348  1.00  0.00      A0   H
ATOM    111  C   LEU A   7     112.304  52.850  29.735  1.00  0.00      A0   C
ATOM    112  O   LEU A   7     112.776  52.798  30.863  1.00  0.00      A0   O
ATOM    113  N   GLY A   8     111.021  52.633  29.545  1.00  0.00      A0   N
ATOM    114  HN  GLY A   8     110.733  52.671  28.591  1.00  0.00      A0   H
ATOM    115  CA  GLY A   8     109.924  52.212  30.349  1.00  0.00      A0   C
ATOM    116  HA1 GLY A   8     109.748  53.019  31.045  1.00  0.00      A0   H
ATOM    117  HA2 GLY A   8     109.047  52.160  29.720  1.00  0.00      A0   H
ATOM    118  C   GLY A   8     109.976  50.883  31.076  1.00  0.00      A0   C
ATOM    119  O   GLY A   8     109.831  50.815  32.332  1.00  0.00      A0   O
ATOM    120  N   LEU A   9     110.389  49.761  30.395  1.00  0.00      A0   N
ATOM    121  HN  LEU A   9     110.630  49.836  29.430  1.00  0.00      A0   H
ATOM    122  CA  LEU A   9     110.686  48.553  31.166  1.00  0.00      A0   C
ATOM    123  HA  LEU A   9     109.913  48.258  31.861  1.00  0.00      A0   H
ATOM    124  CB  LEU A   9     110.940  47.334  30.206  1.00  0.00      A0   C
ATOM    125  HB1 LEU A   9     111.763  47.595  29.507  1.00  0.00      A0   H
ATOM    126  HB2 LEU A   9     111.240  46.386  30.701  1.00  0.00      A0   H
ATOM    127  CG  LEU A   9     109.708  46.974  29.369  1.00  0.00      A0   C
ATOM    128  HG  LEU A   9     109.228  47.902  28.991  1.00  0.00      A0   H
ATOM    129  CD1 LEU A   9     110.026  46.242  28.113  1.00  0.00      A0   C
ATOM    130 HD11 LEU A   9     110.791  46.849  27.582  1.00  0.00      A0   H
ATOM    131 HD12 LEU A   9     110.426  45.237  28.366  1.00  0.00      A0   H
ATOM    132 HD13 LEU A   9     109.085  46.144  27.531  1.00  0.00      A0   H
ATOM    133  CD2 LEU A   9     108.673  46.260  30.272  1.00  0.00      A0   C
ATOM    134 HD21 LEU A   9     108.315  46.678  31.237  1.00  0.00      A0   H
ATOM    135 HD22 LEU A   9     107.780  46.182  29.615  1.00  0.00      A0   H
ATOM    136 HD23 LEU A   9     109.037  45.212  30.331  1.00  0.00      A0   H
ATOM    137  C   LEU A   9     111.896  48.743  32.034  1.00  0.00      A0   C
ATOM    138  O   LEU A   9     111.879  48.395  33.177  1.00  0.00      A0   O
ATOM    139  N   ILE A  10     113.000  49.310  31.514  1.00  0.00      A0   N
ATOM    140  HN  ILE A  10     112.952  49.735  30.614  1.00  0.00      A0   H
ATOM    141  CA  ILE A  10     114.247  49.444  32.228  1.00  0.00      A0   C
ATOM    142  HA  ILE A  10     114.305  48.488  32.727  1.00  0.00      A0   H
ATOM    143  CB  ILE A  10     115.543  49.552  31.482  1.00  0.00      A0   C
ATOM    144  HB  ILE A  10     116.374  49.457  32.214  1.00  0.00      A0   H
ATOM    145  CG2 ILE A  10     115.784  48.324  30.575  1.00  0.00      A0   C
ATOM    146 HG21 ILE A  10     114.990  48.247  29.802  1.00  0.00      A0   H
ATOM    147 HG22 ILE A  10     116.727  48.445  30.000  1.00  0.00      A0   H
ATOM    148 HG23 ILE A  10     115.661  47.380  31.148  1.00  0.00      A0   H
ATOM    149  CG1 ILE A  10     115.697  50.917  30.654  1.00  0.00      A0   C
ATOM    150 HG11 ILE A  10     115.046  50.968  29.755  1.00  0.00      A0   H
ATOM    151 HG12 ILE A  10     115.351  51.728  31.330  1.00  0.00      A0   H
ATOM    152  CD  ILE A  10     117.141  50.997  30.109  1.00  0.00      A0   C
ATOM    153  HD1 ILE A  10     117.905  50.701  30.859  1.00  0.00      A0   H
ATOM    154  HD2 ILE A  10     117.236  50.240  29.302  1.00  0.00      A0   H
ATOM    155  HD3 ILE A  10     117.357  52.013  29.714  1.00  0.00      A0   H
ATOM    156  C   ILE A  10     114.167  50.363  33.447  1.00  0.00      A0   C
ATOM    157  O   ILE A  10     114.662  50.039  34.529  1.00  0.00      A0   O
ATOM    158  N   GLY A  11     113.455  51.491  33.427  1.00  0.00      A0   N
ATOM    159  HN  GLY A  11     113.233  51.782  32.499  1.00  0.00      A0   H
ATOM    160  CA  GLY A  11     113.350  52.348  34.562  1.00  0.00      A0   C
ATOM    161  HA1 GLY A  11     114.259  52.239  35.135  1.00  0.00      A0   H
ATOM    162  HA2 GLY A  11     113.158  53.307  34.104  1.00  0.00      A0   H
ATOM    163  C   GLY A  11     112.198  51.991  35.447  1.00  0.00      A0   C
ATOM    164  O   GLY A  11     112.125  52.333  36.665  1.00  0.00      A0   O
ATOM    165  N   GLY A  12     111.200  51.157  34.929  1.00  0.00      A0   N
ATOM    166  HN  GLY A  12     111.344  50.790  34.013  1.00  0.00      A0   H
ATOM    167  CA  GLY A  12     110.033  50.731  35.635  1.00  0.00      A0   C
ATOM    168  HA1 GLY A  12     109.791  51.640  36.167  1.00  0.00      A0   H
ATOM    169  HA2 GLY A  12     109.226  50.405  34.995  1.00  0.00      A0   H
ATOM    170  C   GLY A  12     110.320  49.640  36.532  1.00  0.00      A0   C
ATOM    171  O   GLY A  12     109.796  49.595  37.664  1.00  0.00      A0   O
ATOM    172  N   PHE A  13     111.041  48.671  36.080  1.00  0.00      A0   N
ATOM    173  HN  PHE A  13     111.340  48.775  35.134  1.00  0.00      A0   H
ATOM    174  CA  PHE A  13     111.496  47.563  36.895  1.00  0.00      A0   C
ATOM    175  HA  PHE A  13     110.685  47.103  37.439  1.00  0.00      A0   H
ATOM    176  CB  PHE A  13     112.271  46.427  36.051  1.00  0.00      A0   C
ATOM    177  HB1 PHE A  13     113.043  46.908  35.413  1.00  0.00      A0   H
ATOM    178  HB2 PHE A  13     112.752  45.755  36.794  1.00  0.00      A0   H
ATOM    179  CG  PHE A  13     111.242  45.617  35.268  1.00  0.00      A0   C
ATOM    180  CD1 PHE A  13     111.445  45.296  33.926  1.00  0.00      A0   C
ATOM    181  HD1 PHE A  13     112.233  45.792  33.379  1.00  0.00      A0   H
ATOM    182  CE1 PHE A  13     110.525  44.485  33.274  1.00  0.00      A0   C
ATOM    183  HE1 PHE A  13     110.489  44.099  32.266  1.00  0.00      A0   H
ATOM    184  CZ  PHE A  13     109.555  43.803  33.959  1.00  0.00      A0   C
ATOM    185  HZ  PHE A  13     108.826  43.129  33.534  1.00  0.00      A0   H
ATOM    186  CD2 PHE A  13     110.108  45.058  35.962  1.00  0.00      A0   C
ATOM    187  HD2 PHE A  13     110.063  45.173  37.035  1.00  0.00      A0   H
ATOM    188  CE2 PHE A  13     109.303  44.135  35.322  1.00  0.00      A0   C
ATOM    189  HE2 PHE A  13     108.409  43.777  35.811  1.00  0.00      A0   H
ATOM    190  C   PHE A  13     112.413  48.064  37.945  1.00  0.00      A0   C
ATOM    191  O   PHE A  13     112.390  47.705  39.142  1.00  0.00      A0   O
ATOM    192  N   ALA A  14     113.407  48.979  37.567  1.00  0.00      A0   N
ATOM    193  HN  ALA A  14     113.417  49.279  36.616  1.00  0.00      A0   H
ATOM    194  CA  ALA A  14     114.504  49.511  38.351  1.00  0.00      A0   C
ATOM    195  HA  ALA A  14     115.086  48.649  38.641  1.00  0.00      A0   H
ATOM    196  CB  ALA A  14     115.315  50.491  37.499  1.00  0.00      A0   C
ATOM    197  HB1 ALA A  14     115.684  49.842  36.677  1.00  0.00      A0   H
ATOM    198  HB2 ALA A  14     114.707  51.326  37.089  1.00  0.00      A0   H
ATOM    199  HB3 ALA A  14     116.171  50.864  38.103  1.00  0.00      A0   H
ATOM    200  C   ALA A  14     114.080  50.255  39.571  1.00  0.00      A0   C
ATOM    201  O   ALA A  14     114.597  50.119  40.655  1.00  0.00      A0   O
ATOM    202  N   PHE A  15     113.053  51.220  39.529  1.00  0.00      A0   N
ATOM    203  HN  PHE A  15     112.727  51.484  38.624  1.00  0.00      A0   H
ATOM    204  CA  PHE A  15     112.438  51.945  40.652  1.00  0.00      A0   C
ATOM    205  HA  PHE A  15     113.287  52.268  41.235  1.00  0.00      A0   H
ATOM    206  CB  PHE A  15     111.362  53.016  40.086  1.00  0.00      A0   C
ATOM    207  HB1 PHE A  15     110.679  52.377  39.487  1.00  0.00      A0   H
ATOM    208  HB2 PHE A  15     110.961  53.521  40.991  1.00  0.00      A0   H
ATOM    209  CG  PHE A  15     111.810  54.144  39.189  1.00  0.00      A0   C
ATOM    210  CD1 PHE A  15     110.889  54.836  38.386  1.00  0.00      A0   C
ATOM    211  HD1 PHE A  15     109.901  54.400  38.346  1.00  0.00      A0   H
ATOM    212  CE1 PHE A  15     111.240  55.948  37.635  1.00  0.00      A0   C
ATOM    213  HE1 PHE A  15     110.475  56.528  37.138  1.00  0.00      A0   H
ATOM    214  CZ  PHE A  15     112.524  56.444  37.702  1.00  0.00      A0   C
ATOM    215  HZ  PHE A  15     112.726  57.284  37.055  1.00  0.00      A0   H
ATOM    216  CD2 PHE A  15     113.108  54.627  39.196  1.00  0.00      A0   C
ATOM    217  HD2 PHE A  15     113.830  54.247  39.904  1.00  0.00      A0   H
ATOM    218  CE2 PHE A  15     113.500  55.730  38.446  1.00  0.00      A0   C
ATOM    219  HE2 PHE A  15     114.491  56.161  38.466  1.00  0.00      A0   H
ATOM    220  C   PHE A  15     111.768  50.983  41.646  1.00  0.00      A0   C
ATOM    221  O   PHE A  15     111.967  51.058  42.886  1.00  0.00      A0   O
ATOM    222  N   VAL A  16     111.000  49.969  41.164  1.00  0.00      A0   N
ATOM    223  HN  VAL A  16     111.010  49.931  40.168  1.00  0.00      A0   H
ATOM    224  CA  VAL A  16     110.350  48.920  41.920  1.00  0.00      A0   C
ATOM    225  HA  VAL A  16     109.681  49.470  42.565  1.00  0.00      A0   H
ATOM    226  CB  VAL A  16     109.478  48.072  41.097  1.00  0.00      A0   C
ATOM    227  HB  VAL A  16     110.154  47.587  40.360  1.00  0.00      A0   H
ATOM    228  CG1 VAL A  16     108.778  46.919  41.938  1.00  0.00      A0   C
ATOM    229 HG11 VAL A  16     109.658  46.425  42.401  1.00  0.00      A0   H
ATOM    230 HG12 VAL A  16     107.936  47.240  42.588  1.00  0.00      A0   H
ATOM    231 HG13 VAL A  16     108.462  46.119  41.234  1.00  0.00      A0   H
ATOM    232  CG2 VAL A  16     108.387  48.915  40.367  1.00  0.00      A0   C
ATOM    233 HG21 VAL A  16     107.877  48.325  39.576  1.00  0.00      A0   H
ATOM    234 HG22 VAL A  16     107.694  49.357  41.114  1.00  0.00      A0   H
ATOM    235 HG23 VAL A  16     108.841  49.785  39.847  1.00  0.00      A0   H
ATOM    236  C   VAL A  16     111.378  48.149  42.730  1.00  0.00      A0   C
ATOM    237  O   VAL A  16     111.174  47.860  43.913  1.00  0.00      A0   O
ATOM    238  N   ILE A  17     112.479  47.650  42.083  1.00  0.00      A0   N
ATOM    239  HN  ILE A  17     112.648  47.941  41.144  1.00  0.00      A0   H
ATOM    240  CA  ILE A  17     113.464  46.886  42.806  1.00  0.00      A0   C
ATOM    241  HA  ILE A  17     112.916  46.118  43.330  1.00  0.00      A0   H
ATOM    242  CB  ILE A  17     114.528  46.419  41.791  1.00  0.00      A0   C
ATOM    243  HB  ILE A  17     114.866  47.412  41.424  1.00  0.00      A0   H
ATOM    244  CG2 ILE A  17     115.751  45.777  42.518  1.00  0.00      A0   C
ATOM    245 HG21 ILE A  17     115.544  44.979  43.262  1.00  0.00      A0   H
ATOM    246 HG22 ILE A  17     116.395  45.372  41.708  1.00  0.00      A0   H
ATOM    247 HG23 ILE A  17     116.420  46.459  43.085  1.00  0.00      A0   H
ATOM    248  CG1 ILE A  17     113.962  45.420  40.770  1.00  0.00      A0   C
ATOM    249 HG11 ILE A  17     113.069  45.880  40.294  1.00  0.00      A0   H
ATOM    250 HG12 ILE A  17     114.782  45.223  40.046  1.00  0.00      A0   H
ATOM    251  CD  ILE A  17     113.436  44.117  41.426  1.00  0.00      A0   C
ATOM    252  HD1 ILE A  17     112.650  43.634  40.807  1.00  0.00      A0   H
ATOM    253  HD2 ILE A  17     114.246  43.389  41.645  1.00  0.00      A0   H
ATOM    254  HD3 ILE A  17     112.869  44.322  42.359  1.00  0.00      A0   H
ATOM    255  C   ILE A  17     114.142  47.789  43.905  1.00  0.00      A0   C
ATOM    256  O   ILE A  17     114.197  47.417  45.062  1.00  0.00      A0   O
ATOM    257  N   MET A  18     114.584  49.078  43.622  1.00  0.00      A0   N
ATOM    258  HN  MET A  18     114.430  49.523  42.743  1.00  0.00      A0   H
ATOM    259  CA  MET A  18     115.133  50.020  44.601  1.00  0.00      A0   C
ATOM    260  HA  MET A  18     116.058  49.622  44.992  1.00  0.00      A0   H
ATOM    261  CB  MET A  18     115.410  51.406  43.838  1.00  0.00      A0   C
ATOM    262  HB1 MET A  18     116.083  51.111  43.005  1.00  0.00      A0   H
ATOM    263  HB2 MET A  18     114.545  51.805  43.267  1.00  0.00      A0   H
ATOM    264  CG  MET A  18     115.882  52.497  44.840  1.00  0.00      A0   C
ATOM    265  HG1 MET A  18     114.957  52.630  45.441  1.00  0.00      A0   H
ATOM    266  HG2 MET A  18     116.681  52.129  45.519  1.00  0.00      A0   H
ATOM    267  SD  MET A  18     116.203  54.127  44.273  1.00  0.00      A0   S
ATOM    268  CE  MET A  18     117.086  54.631  45.747  1.00  0.00      A0   C
ATOM    269  HE1 MET A  18     116.415  55.058  46.522  1.00  0.00      A0   H
ATOM    270  HE2 MET A  18     117.750  53.869  46.208  1.00  0.00      A0   H
ATOM    271  HE3 MET A  18     117.774  55.501  45.673  1.00  0.00      A0   H
ATOM    272  C   MET A  18     114.200  50.281  45.863  1.00  0.00      A0   C
ATOM    273  O   MET A  18     114.712  50.123  46.954  1.00  0.00      A0   O
ATOM    274  N   ALA A  19     112.948  50.670  45.720  1.00  0.00      A0   N
ATOM    275  HN  ALA A  19     112.628  50.940  44.815  1.00  0.00      A0   H
ATOM    276  CA  ALA A  19     111.990  50.699  46.780  1.00  0.00      A0   C
ATOM    277  HA  ALA A  19     112.190  51.573  47.383  1.00  0.00      A0   H
ATOM    278  CB  ALA A  19     110.588  50.777  46.240  1.00  0.00      A0   C
ATOM    279  HB1 ALA A  19     109.844  50.660  47.057  1.00  0.00      A0   H
ATOM    280  HB2 ALA A  19     110.500  51.758  45.727  1.00  0.00      A0   H
ATOM    281  HB3 ALA A  19     110.421  49.967  45.499  1.00  0.00      A0   H
ATOM    282  C   ALA A  19     111.994  49.541  47.717  1.00  0.00      A0   C
ATOM    283  O   ALA A  19     112.306  49.759  48.882  1.00  0.00      A0   O
ATOM    284  N   MET A  20     111.764  48.310  47.195  1.00  0.00      A0   N
ATOM    285  HN  MET A  20     111.563  48.127  46.236  1.00  0.00      A0   H
ATOM    286  CA  MET A  20     111.761  47.184  48.126  1.00  0.00      A0   C
ATOM    287  HA  MET A  20     110.950  47.467  48.780  1.00  0.00      A0   H
ATOM    288  CB  MET A  20     111.440  45.839  47.356  1.00  0.00      A0   C
ATOM    289  HB1 MET A  20     112.103  45.773  46.467  1.00  0.00      A0   H
ATOM    290  HB2 MET A  20     111.716  45.010  48.043  1.00  0.00      A0   H
ATOM    291  CG  MET A  20     109.949  45.657  46.995  1.00  0.00      A0   C
ATOM    292  HG1 MET A  20     109.431  45.895  47.949  1.00  0.00      A0   H
ATOM    293  HG2 MET A  20     109.593  46.478  46.336  1.00  0.00      A0   H
ATOM    294  SD  MET A  20     109.385  44.154  46.312  1.00  0.00      A0   S
ATOM    295  CE  MET A  20     110.167  44.281  44.677  1.00  0.00      A0   C
ATOM    296  HE1 MET A  20     111.186  43.851  44.574  1.00  0.00      A0   H
ATOM    297  HE2 MET A  20     109.506  43.709  43.992  1.00  0.00      A0   H
ATOM    298  HE3 MET A  20     110.259  45.355  44.408  1.00  0.00      A0   H
ATOM    299  C   MET A  20     113.101  46.847  48.722  1.00  0.00      A0   C
ATOM    300  O   MET A  20     113.155  46.622  49.943  1.00  0.00      A0   O
ATOM    301  N   VAL A  21     114.266  46.915  47.981  1.00  0.00      A0   N
ATOM    302  HN  VAL A  21     114.177  47.285  47.059  1.00  0.00      A0   H
ATOM    303  CA  VAL A  21     115.624  46.551  48.451  1.00  0.00      A0   C
ATOM    304  HA  VAL A  21     115.566  45.575  48.909  1.00  0.00      A0   H
ATOM    305  CB  VAL A  21     116.677  46.283  47.275  1.00  0.00      A0   C
ATOM    306  HB  VAL A  21     116.797  47.279  46.796  1.00  0.00      A0   H
ATOM    307  CG1 VAL A  21     117.972  45.618  47.765  1.00  0.00      A0   C
ATOM    308 HG11 VAL A  21     118.696  46.223  48.351  1.00  0.00      A0   H
ATOM    309 HG12 VAL A  21     117.637  44.736  48.352  1.00  0.00      A0   H
ATOM    310 HG13 VAL A  21     118.477  45.187  46.874  1.00  0.00      A0   H
ATOM    311  CG2 VAL A  21     116.035  45.234  46.256  1.00  0.00      A0   C
ATOM    312 HG21 VAL A  21     116.049  44.146  46.481  1.00  0.00      A0   H
ATOM    313 HG22 VAL A  21     114.982  45.447  45.974  1.00  0.00      A0   H
ATOM    314 HG23 VAL A  21     116.700  45.183  45.367  1.00  0.00      A0   H
ATOM    315  C   VAL A  21     116.188  47.527  49.520  1.00  0.00      A0   C
ATOM    316  O   VAL A  21     116.645  47.083  50.580  1.00  0.00      A0   O
ATOM    317  N   LEU A  22     116.053  48.846  49.255  1.00  0.00      A0   N
ATOM    318  HN  LEU A  22     115.549  49.094  48.432  1.00  0.00      A0   H
ATOM    319  CA  LEU A  22     116.602  49.861  50.145  1.00  0.00      A0   C
ATOM    320  HA  LEU A  22     117.350  49.469  50.818  1.00  0.00      A0   H
ATOM    321  CB  LEU A  22     117.191  51.114  49.431  1.00  0.00      A0   C
ATOM    322  HB1 LEU A  22     117.908  50.789  48.647  1.00  0.00      A0   H
ATOM    323  HB2 LEU A  22     116.352  51.611  48.899  1.00  0.00      A0   H
ATOM    324  CG  LEU A  22     117.733  52.238  50.288  1.00  0.00      A0   C
ATOM    325  HG  LEU A  22     117.014  52.663  51.020  1.00  0.00      A0   H
ATOM    326  CD1 LEU A  22     118.896  51.686  51.165  1.00  0.00      A0   C
ATOM    327 HD11 LEU A  22     118.527  51.174  52.079  1.00  0.00      A0   H
ATOM    328 HD12 LEU A  22     119.530  50.967  50.603  1.00  0.00      A0   H
ATOM    329 HD13 LEU A  22     119.572  52.503  51.496  1.00  0.00      A0   H
ATOM    330  CD2 LEU A  22     118.046  53.399  49.344  1.00  0.00      A0   C
ATOM    331 HD21 LEU A  22     118.184  54.290  49.994  1.00  0.00      A0   H
ATOM    332 HD22 LEU A  22     118.895  53.059  48.712  1.00  0.00      A0   H
ATOM    333 HD23 LEU A  22     117.135  53.501  48.716  1.00  0.00      A0   H
ATOM    334  C   LEU A  22     115.583  50.251  51.261  1.00  0.00      A0   C
ATOM    335  O   LEU A  22     116.011  50.630  52.349  1.00  0.00      A0   O
ATOM    336  N   GLY A  23     114.302  50.033  51.028  1.00  0.00      A0   N
ATOM    337  HN  GLY A  23     114.130  49.998  50.046  1.00  0.00      A0   H
ATOM    338  CA  GLY A  23     113.310  50.113  52.090  1.00  0.00      A0   C
ATOM    339  HA1 GLY A  23     113.355  51.060  52.606  1.00  0.00      A0   H
ATOM    340  HA2 GLY A  23     112.354  49.992  51.604  1.00  0.00      A0   H
ATOM    341  C   GLY A  23     113.380  48.972  53.105  1.00  0.00      A0   C
ATOM    342  O   GLY A  23     112.612  48.930  54.070  1.00  0.00      A0   O
ATOM    343  N   GLY A  24     114.264  47.949  52.809  1.00  0.00      A0   N
ATOM    344  HN  GLY A  24     114.934  48.048  52.078  1.00  0.00      A0   H
ATOM    345  CA  GLY A  24     114.153  46.596  53.386  1.00  0.00      A0   C
ATOM    346  HA1 GLY A  24     113.252  46.083  53.082  1.00  0.00      A0   H
ATOM    347  HA2 GLY A  24     115.073  46.107  53.102  1.00  0.00      A0   H
ATOM    348  C   GLY A  24     114.138  46.394  54.892  1.00  0.00      A0   C
ATOM    349  O   GLY A  24     113.541  45.542  55.522  1.00  0.00      A0   O
ATOM    350  N   SER A  25     114.928  47.160  55.657  1.00  0.00      A0   N
ATOM    351  HN  SER A  25     115.332  47.963  55.225  1.00  0.00      A0   H
ATOM    352  CA  SER A  25     115.004  47.144  57.081  1.00  0.00      A0   C
ATOM    353  HA  SER A  25     114.905  46.109  57.375  1.00  0.00      A0   H
ATOM    354  CB  SER A  25     116.470  47.491  57.538  1.00  0.00      A0   C
ATOM    355  HB1 SER A  25     117.263  46.842  57.109  1.00  0.00      A0   H
ATOM    356  HB2 SER A  25     116.662  48.540  57.228  1.00  0.00      A0   H
ATOM    357  OG  SER A  25     116.726  47.401  58.951  1.00  0.00      A0   O
ATOM    358  HG1 SER A  25     117.134  46.544  59.093  1.00  0.00      A0   H
ATOM    359  C   SER A  25     113.999  48.013  57.824  1.00  0.00      A0   C
ATOM    360  O   SER A  25     113.754  47.815  59.034  1.00  0.00      A0   O
ATOM    361  N   ILE A  26     113.384  48.989  57.094  1.00  0.00      A0   N
ATOM    362  HN  ILE A  26     113.755  49.130  56.180  1.00  0.00      A0   H
ATOM    363  CA  ILE A  26     112.614  50.043  57.742  1.00  0.00      A0   C
ATOM    364  HA  ILE A  26     112.678  49.943  58.816  1.00  0.00      A0   H
ATOM    365  CB  ILE A  26     113.350  51.355  57.557  1.00  0.00      A0   C
ATOM    366  HB  ILE A  26     112.852  52.212  58.058  1.00  0.00      A0   H
ATOM    367  CG2 ILE A  26     114.745  51.316  58.291  1.00  0.00      A0   C
ATOM    368 HG21 ILE A  26     115.443  50.573  57.849  1.00  0.00      A0   H
ATOM    369 HG22 ILE A  26     115.185  52.335  58.243  1.00  0.00      A0   H
ATOM    370 HG23 ILE A  26     114.618  51.175  59.386  1.00  0.00      A0   H
ATOM    371  CG1 ILE A  26     113.598  51.743  56.051  1.00  0.00      A0   C
ATOM    372 HG11 ILE A  26     114.505  51.186  55.732  1.00  0.00      A0   H
ATOM    373 HG12 ILE A  26     112.733  51.495  55.399  1.00  0.00      A0   H
ATOM    374  CD  ILE A  26     113.782  53.319  55.919  1.00  0.00      A0   C
ATOM    375  HD1 ILE A  26     114.825  53.523  56.242  1.00  0.00      A0   H
ATOM    376  HD2 ILE A  26     113.803  53.548  54.831  1.00  0.00      A0   H
ATOM    377  HD3 ILE A  26     113.093  53.857  56.604  1.00  0.00      A0   H
ATOM    378  C   ILE A  26     111.160  50.122  57.347  1.00  0.00      A0   C
ATOM    379  O   ILE A  26     110.319  50.601  58.154  1.00  0.00      A0   O
ATOM    380  N   GLY A  27     110.809  49.754  56.087  1.00  0.00      A0   N
ATOM    381  HN  GLY A  27     111.526  49.431  55.474  1.00  0.00      A0   H
ATOM    382  CA  GLY A  27     109.411  49.711  55.486  1.00  0.00      A0   C
ATOM    383  HA1 GLY A  27     108.865  50.518  55.952  1.00  0.00      A0   H
ATOM    384  HA2 GLY A  27     109.411  49.898  54.422  1.00  0.00      A0   H
ATOM    385  C   GLY A  27     108.601  48.499  55.823  1.00  0.00      A0   C
ATOM    386  O   GLY A  27     108.928  47.773  56.736  1.00  0.00      A0   O
ATOM    387  N   MET A  28     107.520  48.411  55.025  1.00  0.00      A0   N
ATOM    388  HN  MET A  28     107.321  49.109  54.342  1.00  0.00      A0   H
ATOM    389  CA  MET A  28     106.517  47.404  55.239  1.00  0.00      A0   C
ATOM    390  HA  MET A  28     106.930  46.545  55.745  1.00  0.00      A0   H
ATOM    391  CB  MET A  28     105.383  47.988  56.134  1.00  0.00      A0   C
ATOM    392  HB1 MET A  28     105.834  48.096  57.144  1.00  0.00      A0   H
ATOM    393  HB2 MET A  28     105.166  48.981  55.686  1.00  0.00      A0   H
ATOM    394  CG  MET A  28     103.968  47.345  56.174  1.00  0.00      A0   C
ATOM    395  HG1 MET A  28     103.235  48.180  56.185  1.00  0.00      A0   H
ATOM    396  HG2 MET A  28     103.912  46.819  55.197  1.00  0.00      A0   H
ATOM    397  SD  MET A  28     103.774  46.384  57.645  1.00  0.00      A0   S
ATOM    398  CE  MET A  28     102.182  47.065  58.054  1.00  0.00      A0   C
ATOM    399  HE1 MET A  28     101.936  46.609  59.036  1.00  0.00      A0   H
ATOM    400  HE2 MET A  28     102.234  48.160  58.233  1.00  0.00      A0   H
ATOM    401  HE3 MET A  28     101.381  46.747  57.352  1.00  0.00      A0   H
ATOM    402  C   MET A  28     105.951  46.973  53.916  1.00  0.00      A0   C
ATOM    403  O   MET A  28     105.378  47.768  53.130  1.00  0.00      A0   O
ATOM    404  N   PHE A  29     106.188  45.655  53.578  1.00  0.00      A0   N
ATOM    405  HN  PHE A  29     106.629  45.114  54.290  1.00  0.00      A0   H
ATOM    406  CA  PHE A  29     105.784  45.003  52.347  1.00  0.00      A0   C
ATOM    407  HA  PHE A  29     106.068  45.663  51.541  1.00  0.00      A0   H
ATOM    408  CB  PHE A  29     106.665  43.724  52.168  1.00  0.00      A0   C
ATOM    409  HB1 PHE A  29     107.757  43.928  52.165  1.00  0.00      A0   H
ATOM    410  HB2 PHE A  29     106.612  43.119  53.099  1.00  0.00      A0   H
ATOM    411  CG  PHE A  29     106.340  42.856  50.919  1.00  0.00      A0   C
ATOM    412  CD1 PHE A  29     106.400  43.275  49.547  1.00  0.00      A0   C
ATOM    413  HD1 PHE A  29     106.540  44.301  49.241  1.00  0.00      A0   H
ATOM    414  CE1 PHE A  29     106.117  42.368  48.458  1.00  0.00      A0   C
ATOM    415  HE1 PHE A  29     106.257  42.677  47.432  1.00  0.00      A0   H
ATOM    416  CZ  PHE A  29     105.849  41.055  48.765  1.00  0.00      A0   C
ATOM    417  HZ  PHE A  29     105.669  40.449  47.889  1.00  0.00      A0   H
ATOM    418  CD2 PHE A  29     105.972  41.510  51.118  1.00  0.00      A0   C
ATOM    419  HD2 PHE A  29     105.777  41.253  52.148  1.00  0.00      A0   H
ATOM    420  CE2 PHE A  29     105.630  40.637  50.060  1.00  0.00      A0   C
ATOM    421  HE2 PHE A  29     105.231  39.660  50.287  1.00  0.00      A0   H
ATOM    422  C   PHE A  29     104.297  44.844  52.225  1.00  0.00      A0   C
ATOM    423  O   PHE A  29     103.670  45.077  53.250  1.00  0.00      A0   O
ATOM    424  N   VAL A  30     103.751  44.505  51.097  1.00  0.00      A0   N
ATOM    425  HN  VAL A  30     104.348  44.309  50.323  1.00  0.00      A0   H
ATOM    426  CA  VAL A  30     102.362  44.497  50.739  1.00  0.00      A0   C
ATOM    427  HA  VAL A  30     101.746  44.567  51.623  1.00  0.00      A0   H
ATOM    428  CB  VAL A  30     101.881  45.659  49.742  1.00  0.00      A0   C
ATOM    429  HB  VAL A  30     100.791  45.493  49.607  1.00  0.00      A0   H
ATOM    430  CG1 VAL A  30     101.967  46.987  50.491  1.00  0.00      A0   C
ATOM    431 HG11 VAL A  30     103.027  47.176  50.764  1.00  0.00      A0   H
ATOM    432 HG12 VAL A  30     101.671  47.814  49.810  1.00  0.00      A0   H
ATOM    433 HG13 VAL A  30     101.316  46.919  51.389  1.00  0.00      A0   H
ATOM    434  CG2 VAL A  30     102.771  45.729  48.424  1.00  0.00      A0   C
ATOM    435 HG21 VAL A  30     102.378  44.968  47.716  1.00  0.00      A0   H
ATOM    436 HG22 VAL A  30     102.693  46.768  48.039  1.00  0.00      A0   H
ATOM    437 HG23 VAL A  30     103.839  45.518  48.644  1.00  0.00      A0   H
ATOM    438  C   VAL A  30     101.873  43.306  50.074  1.00  0.00      A0   C
ATOM    439  O   VAL A  30     102.637  42.415  49.689  1.00  0.00      A0   O
ATOM    440  N   ASP A  31     100.568  43.230  50.040  1.00  0.00      A0   N
ATOM    441  HN  ASP A  31      99.897  43.802  50.507  1.00  0.00      A0   H
ATOM    442  CA  ASP A  31      99.964  42.135  49.410  1.00  0.00      A0   C
ATOM    443  HA  ASP A  31     100.492  41.225  49.655  1.00  0.00      A0   H
ATOM    444  CB  ASP A  31      98.510  41.958  49.962  1.00  0.00      A0   C
ATOM    445  HB1 ASP A  31      97.901  42.882  49.855  1.00  0.00      A0   H
ATOM    446  HB2 ASP A  31      97.920  41.121  49.531  1.00  0.00      A0   H
ATOM    447  CG  ASP A  31      98.749  41.527  51.449  1.00  0.00      A0   C
ATOM    448  OD1 ASP A  31      99.290  42.278  52.339  1.00  0.00      A0   O
ATOM    449  OD2 ASP A  31      98.467  40.329  51.675  1.00  0.00      A0   O
ATOM    450  C   ASP A  31     100.000  42.254  47.840  1.00  0.00      A0   C
ATOM    451  O   ASP A  31      99.720  43.306  47.196  1.00  0.00      A0   O
ATOM    452  N   VAL A  32     100.317  41.183  47.181  1.00  0.00      A0   N
ATOM    453  HN  VAL A  32     100.600  40.428  47.767  1.00  0.00      A0   H
ATOM    454  CA  VAL A  32     100.681  41.193  45.720  1.00  0.00      A0   C
ATOM    455  HA  VAL A  32     101.174  42.126  45.490  1.00  0.00      A0   H
ATOM    456  CB  VAL A  32     101.603  40.016  45.370  1.00  0.00      A0   C
ATOM    457  HB  VAL A  32     101.105  39.104  45.762  1.00  0.00      A0   H
ATOM    458  CG1 VAL A  32     101.882  39.943  43.819  1.00  0.00      A0   C
ATOM    459 HG11 VAL A  32     102.103  40.983  43.496  1.00  0.00      A0   H
ATOM    460 HG12 VAL A  32     102.711  39.240  43.590  1.00  0.00      A0   H
ATOM    461 HG13 VAL A  32     100.968  39.592  43.292  1.00  0.00      A0   H
ATOM    462  CG2 VAL A  32     102.962  40.251  46.092  1.00  0.00      A0   C
ATOM    463 HG21 VAL A  32     103.008  41.222  46.630  1.00  0.00      A0   H
ATOM    464 HG22 VAL A  32     103.034  39.393  46.794  1.00  0.00      A0   H
ATOM    465 HG23 VAL A  32     103.865  40.237  45.445  1.00  0.00      A0   H
ATOM    466  C   VAL A  32      99.302  41.061  44.988  1.00  0.00      A0   C
ATOM    467  O   VAL A  32      99.166  41.544  43.883  1.00  0.00      A0   O
ATOM    468  N   THR A  33      98.215  40.614  45.715  1.00  0.00      A0   N
ATOM    469  HN  THR A  33      98.461  40.058  46.505  1.00  0.00      A0   H
ATOM    470  CA  THR A  33      96.803  40.703  45.275  1.00  0.00      A0   C
ATOM    471  HA  THR A  33      96.722  40.201  44.323  1.00  0.00      A0   H
ATOM    472  CB  THR A  33      95.773  40.061  46.196  1.00  0.00      A0   C
ATOM    473  HB  THR A  33      95.837  40.578  47.177  1.00  0.00      A0   H
ATOM    474  OG1 THR A  33      96.117  38.660  46.435  1.00  0.00      A0   O
ATOM    475  HG1 THR A  33      96.956  38.771  46.888  1.00  0.00      A0   H
ATOM    476  CG2 THR A  33      94.310  40.054  45.667  1.00  0.00      A0   C
ATOM    477 HG21 THR A  33      93.637  39.872  46.532  1.00  0.00      A0   H
ATOM    478 HG22 THR A  33      94.010  41.109  45.493  1.00  0.00      A0   H
ATOM    479 HG23 THR A  33      94.119  39.373  44.811  1.00  0.00      A0   H
ATOM    480  C   THR A  33      96.349  42.161  45.025  1.00  0.00      A0   C
ATOM    481  O   THR A  33      95.955  42.606  43.952  1.00  0.00      A0   O
ATOM    482  N   SER A  34      96.605  43.009  46.043  1.00  0.00      A0   N
ATOM    483  HN  SER A  34      97.063  42.538  46.793  1.00  0.00      A0   H
ATOM    484  CA  SER A  34      96.442  44.448  46.216  1.00  0.00      A0   C
ATOM    485  HA  SER A  34      95.369  44.550  46.279  1.00  0.00      A0   H
ATOM    486  CB  SER A  34      97.004  45.210  47.456  1.00  0.00      A0   C
ATOM    487  HB1 SER A  34      98.112  45.263  47.395  1.00  0.00      A0   H
ATOM    488  HB2 SER A  34      96.640  46.254  47.347  1.00  0.00      A0   H
ATOM    489  OG  SER A  34      96.391  44.675  48.650  1.00  0.00      A0   O
ATOM    490  HG1 SER A  34      96.401  45.441  49.229  1.00  0.00      A0   H
ATOM    491  C   SER A  34      96.952  45.278  45.030  1.00  0.00      A0   C
ATOM    492  O   SER A  34      96.233  46.132  44.434  1.00  0.00      A0   O
ATOM    493  N   ILE A  35      98.093  44.893  44.408  1.00  0.00      A0   N
ATOM    494  HN  ILE A  35      98.441  44.024  44.750  1.00  0.00      A0   H
ATOM    495  CA  ILE A  35      98.608  45.522  43.210  1.00  0.00      A0   C
ATOM    496  HA  ILE A  35      98.577  46.565  43.490  1.00  0.00      A0   H
ATOM    497  CB  ILE A  35     100.052  45.110  42.962  1.00  0.00      A0   C
ATOM    498  HB  ILE A  35     100.140  44.043  42.665  1.00  0.00      A0   H
ATOM    499  CG2 ILE A  35     100.611  45.945  41.790  1.00  0.00      A0   C
ATOM    500 HG21 ILE A  35     100.335  47.017  41.878  1.00  0.00      A0   H
ATOM    501 HG22 ILE A  35     101.679  45.742  41.560  1.00  0.00      A0   H
ATOM    502 HG23 ILE A  35     100.128  45.583  40.857  1.00  0.00      A0   H
ATOM    503  CG1 ILE A  35     100.913  45.207  44.253  1.00  0.00      A0   C
ATOM    504 HG11 ILE A  35     101.002  46.269  44.567  1.00  0.00      A0   H
ATOM    505 HG12 ILE A  35     100.547  44.653  45.144  1.00  0.00      A0   H
ATOM    506  CD  ILE A  35     102.356  44.712  43.979  1.00  0.00      A0   C
ATOM    507  HD1 ILE A  35     102.404  43.662  43.619  1.00  0.00      A0   H
ATOM    508  HD2 ILE A  35     103.025  45.312  43.326  1.00  0.00      A0   H
ATOM    509  HD3 ILE A  35     102.780  44.721  45.006  1.00  0.00      A0   H
ATOM    510  C   ILE A  35      97.818  45.180  41.953  1.00  0.00      A0   C
ATOM    511  O   ILE A  35      97.425  46.068  41.155  1.00  0.00      A0   O
ATOM    512  N   LEU A  36      97.492  43.924  41.692  1.00  0.00      A0   N
ATOM    513  HN  LEU A  36      97.684  43.227  42.379  1.00  0.00      A0   H
ATOM    514  CA  LEU A  36      96.727  43.467  40.542  1.00  0.00      A0   C
ATOM    515  HA  LEU A  36      97.233  43.767  39.636  1.00  0.00      A0   H
ATOM    516  CB  LEU A  36      96.738  41.841  40.431  1.00  0.00      A0   C
ATOM    517  HB1 LEU A  36      97.764  41.476  40.649  1.00  0.00      A0   H
ATOM    518  HB2 LEU A  36      96.037  41.491  41.219  1.00  0.00      A0   H
ATOM    519  CG  LEU A  36      96.487  41.224  39.114  1.00  0.00      A0   C
ATOM    520  HG  LEU A  36      95.498  41.657  38.855  1.00  0.00      A0   H
ATOM    521  CD1 LEU A  36      97.550  41.559  38.059  1.00  0.00      A0   C
ATOM    522 HD11 LEU A  36      97.348  40.832  37.244  1.00  0.00      A0   H
ATOM    523 HD12 LEU A  36      97.448  42.627  37.769  1.00  0.00      A0   H
ATOM    524 HD13 LEU A  36      98.573  41.371  38.450  1.00  0.00      A0   H
ATOM    525  CD2 LEU A  36      96.202  39.697  39.188  1.00  0.00      A0   C
ATOM    526 HD21 LEU A  36      95.970  39.243  38.201  1.00  0.00      A0   H
ATOM    527 HD22 LEU A  36      97.003  39.126  39.705  1.00  0.00      A0   H
ATOM    528 HD23 LEU A  36      95.302  39.638  39.836  1.00  0.00      A0   H
ATOM    529  C   LEU A  36      95.355  44.105  40.456  1.00  0.00      A0   C
ATOM    530  O   LEU A  36      94.868  44.466  39.432  1.00  0.00      A0   O
ATOM    531  N   ILE A  37      94.623  44.195  41.635  1.00  0.00      A0   N
ATOM    532  HN  ILE A  37      94.953  43.599  42.362  1.00  0.00      A0   H
ATOM    533  CA  ILE A  37      93.457  45.009  41.979  1.00  0.00      A0   C
ATOM    534  HA  ILE A  37      92.673  44.598  41.361  1.00  0.00      A0   H
ATOM    535  CB  ILE A  37      93.071  44.887  43.368  1.00  0.00      A0   C
ATOM    536  HB  ILE A  37      93.979  44.911  44.009  1.00  0.00      A0   H
ATOM    537  CG2 ILE A  37      91.883  45.875  43.657  1.00  0.00      A0   C
ATOM    538 HG21 ILE A  37      92.107  46.920  43.354  1.00  0.00      A0   H
ATOM    539 HG22 ILE A  37      90.978  45.462  43.163  1.00  0.00      A0   H
ATOM    540 HG23 ILE A  37      91.608  45.791  44.730  1.00  0.00      A0   H
ATOM    541  CG1 ILE A  37      92.453  43.467  43.669  1.00  0.00      A0   C
ATOM    542 HG11 ILE A  37      91.464  43.333  43.181  1.00  0.00      A0   H
ATOM    543 HG12 ILE A  37      93.179  42.724  43.273  1.00  0.00      A0   H
ATOM    544  CD  ILE A  37      92.466  43.243  45.195  1.00  0.00      A0   C
ATOM    545  HD1 ILE A  37      92.206  42.190  45.438  1.00  0.00      A0   H
ATOM    546  HD2 ILE A  37      93.383  43.528  45.755  1.00  0.00      A0   H
ATOM    547  HD3 ILE A  37      91.691  43.945  45.570  1.00  0.00      A0   H
ATOM    548  C   ILE A  37      93.554  46.450  41.459  1.00  0.00      A0   C
ATOM    549  O   ILE A  37      92.814  46.824  40.573  1.00  0.00      A0   O
ATOM    550  N   VAL A  38      94.521  47.309  41.902  1.00  0.00      A0   N
ATOM    551  HN  VAL A  38      95.124  46.947  42.608  1.00  0.00      A0   H
ATOM    552  CA  VAL A  38      94.676  48.709  41.362  1.00  0.00      A0   C
ATOM    553  HA  VAL A  38      93.659  49.063  41.281  1.00  0.00      A0   H
ATOM    554  CB  VAL A  38      95.688  49.479  42.141  1.00  0.00      A0   C
ATOM    555  HB  VAL A  38      96.674  48.974  42.235  1.00  0.00      A0   H
ATOM    556  CG1 VAL A  38      95.968  50.849  41.502  1.00  0.00      A0   C
ATOM    557 HG11 VAL A  38      96.248  51.518  42.344  1.00  0.00      A0   H
ATOM    558 HG12 VAL A  38      96.697  50.950  40.669  1.00  0.00      A0   H
ATOM    559 HG13 VAL A  38      95.003  51.188  41.069  1.00  0.00      A0   H
ATOM    560  CG2 VAL A  38      95.272  49.703  43.588  1.00  0.00      A0   C
ATOM    561 HG21 VAL A  38      94.340  50.297  43.692  1.00  0.00      A0   H
ATOM    562 HG22 VAL A  38      95.214  48.697  44.057  1.00  0.00      A0   H
ATOM    563 HG23 VAL A  38      96.084  50.249  44.114  1.00  0.00      A0   H
ATOM    564  C   VAL A  38      95.081  48.774  39.888  1.00  0.00      A0   C
ATOM    565  O   VAL A  38      94.388  49.478  39.120  1.00  0.00      A0   O
ATOM    566  N   VAL A  39      95.984  47.836  39.413  1.00  0.00      A0   N
ATOM    567  HN  VAL A  39      96.332  47.217  40.113  1.00  0.00      A0   H
ATOM    568  CA  VAL A  39      96.313  47.672  38.028  1.00  0.00      A0   C
ATOM    569  HA  VAL A  39      96.623  48.640  37.662  1.00  0.00      A0   H
ATOM    570  CB  VAL A  39      97.433  46.663  37.809  1.00  0.00      A0   C
ATOM    571  HB  VAL A  39      97.264  45.776  38.455  1.00  0.00      A0   H
ATOM    572  CG1 VAL A  39      97.476  46.256  36.326  1.00  0.00      A0   C
ATOM    573 HG11 VAL A  39      98.311  45.535  36.199  1.00  0.00      A0   H
ATOM    574 HG12 VAL A  39      96.594  45.681  35.970  1.00  0.00      A0   H
ATOM    575 HG13 VAL A  39      97.842  47.128  35.744  1.00  0.00      A0   H
ATOM    576  CG2 VAL A  39      98.768  47.336  38.125  1.00  0.00      A0   C
ATOM    577 HG21 VAL A  39      99.655  46.680  37.991  1.00  0.00      A0   H
ATOM    578 HG22 VAL A  39      99.041  48.197  37.478  1.00  0.00      A0   H
ATOM    579 HG23 VAL A  39      98.806  47.542  39.216  1.00  0.00      A0   H
ATOM    580  C   VAL A  39      95.064  47.293  37.147  1.00  0.00      A0   C
ATOM    581  O   VAL A  39      94.792  47.871  36.066  1.00  0.00      A0   O
ATOM    582  N   GLY A  40      94.204  46.278  37.517  1.00  0.00      A0   N
ATOM    583  HN  GLY A  40      94.420  45.790  38.359  1.00  0.00      A0   H
ATOM    584  CA  GLY A  40      93.074  45.851  36.696  1.00  0.00      A0   C
ATOM    585  HA1 GLY A  40      93.461  45.753  35.693  1.00  0.00      A0   H
ATOM    586  HA2 GLY A  40      92.674  44.954  37.147  1.00  0.00      A0   H
ATOM    587  C   GLY A  40      91.958  46.878  36.809  1.00  0.00      A0   C
ATOM    588  O   GLY A  40      91.222  47.180  35.876  1.00  0.00      A0   O
ATOM    589  N   GLY A  41      91.859  47.437  38.041  1.00  0.00      A0   N
ATOM    590  HN  GLY A  41      92.422  47.046  38.764  1.00  0.00      A0   H
ATOM    591  CA  GLY A  41      90.970  48.557  38.445  1.00  0.00      A0   C
ATOM    592  HA1 GLY A  41      89.932  48.282  38.330  1.00  0.00      A0   H
ATOM    593  HA2 GLY A  41      91.209  48.840  39.460  1.00  0.00      A0   H
ATOM    594  C   GLY A  41      91.190  49.820  37.644  1.00  0.00      A0   C
ATOM    595  O   GLY A  41      90.250  50.516  37.306  1.00  0.00      A0   O
ATOM    596  N   SER A  42      92.466  50.025  37.233  1.00  0.00      A0   N
ATOM    597  HN  SER A  42      93.226  49.432  37.487  1.00  0.00      A0   H
ATOM    598  CA  SER A  42      92.834  51.299  36.569  1.00  0.00      A0   C
ATOM    599  HA  SER A  42      92.124  52.042  36.900  1.00  0.00      A0   H
ATOM    600  CB  SER A  42      94.159  51.917  37.015  1.00  0.00      A0   C
ATOM    601  HB1 SER A  42      94.992  51.346  36.553  1.00  0.00      A0   H
ATOM    602  HB2 SER A  42      94.273  52.994  36.767  1.00  0.00      A0   H
ATOM    603  OG  SER A  42      94.260  51.890  38.443  1.00  0.00      A0   O
ATOM    604  HG1 SER A  42      94.044  50.995  38.715  1.00  0.00      A0   H
ATOM    605  C   SER A  42      92.735  51.339  35.025  1.00  0.00      A0   C
ATOM    606  O   SER A  42      93.011  52.287  34.282  1.00  0.00      A0   O
ATOM    607  N   ILE A  43      92.287  50.184  34.404  1.00  0.00      A0   N
ATOM    608  HN  ILE A  43      92.092  49.399  34.987  1.00  0.00      A0   H
ATOM    609  CA  ILE A  43      92.019  49.917  32.984  1.00  0.00      A0   C
ATOM    610  HA  ILE A  43      92.925  50.122  32.433  1.00  0.00      A0   H
ATOM    611  CB  ILE A  43      91.619  48.469  32.719  1.00  0.00      A0   C
ATOM    612  HB  ILE A  43      90.758  48.236  33.381  1.00  0.00      A0   H
ATOM    613  CG2 ILE A  43      91.033  48.163  31.281  1.00  0.00      A0   C
ATOM    614 HG21 ILE A  43      90.704  47.103  31.219  1.00  0.00      A0   H
ATOM    615 HG22 ILE A  43      90.239  48.832  30.887  1.00  0.00      A0   H
ATOM    616 HG23 ILE A  43      91.906  48.320  30.612  1.00  0.00      A0   H
ATOM    617  CG1 ILE A  43      92.824  47.461  33.075  1.00  0.00      A0   C
ATOM    618 HG11 ILE A  43      93.808  47.767  32.659  1.00  0.00      A0   H
ATOM    619 HG12 ILE A  43      93.120  47.468  34.146  1.00  0.00      A0   H
ATOM    620  CD  ILE A  43      92.469  45.965  32.872  1.00  0.00      A0   C
ATOM    621  HD1 ILE A  43      92.462  45.715  31.789  1.00  0.00      A0   H
ATOM    622  HD2 ILE A  43      93.068  45.222  33.441  1.00  0.00      A0   H
ATOM    623  HD3 ILE A  43      91.455  45.726  33.259  1.00  0.00      A0   H
ATOM    624  C   ILE A  43      90.824  50.805  32.550  1.00  0.00      A0   C
ATOM    625  O   ILE A  43      90.766  51.455  31.526  1.00  0.00      A0   O
ATOM    626  N   PHE A  44      89.842  50.809  33.493  1.00  0.00      A0   N
ATOM    627  HN  PHE A  44      89.976  50.402  34.393  1.00  0.00      A0   H
ATOM    628  CA  PHE A  44      88.550  51.429  33.232  1.00  0.00      A0   C
ATOM    629  HA  PHE A  44      88.249  50.968  32.303  1.00  0.00      A0   H
ATOM    630  CB  PHE A  44      87.611  51.151  34.491  1.00  0.00      A0   C
ATOM    631  HB1 PHE A  44      88.170  51.386  35.422  1.00  0.00      A0   H
ATOM    632  HB2 PHE A  44      86.675  51.749  34.517  1.00  0.00      A0   H
ATOM    633  CG  PHE A  44      87.110  49.732  34.609  1.00  0.00      A0   C
ATOM    634  CD1 PHE A  44      85.839  49.381  34.101  1.00  0.00      A0   C
ATOM    635  HD1 PHE A  44      85.271  50.138  33.582  1.00  0.00      A0   H
ATOM    636  CE1 PHE A  44      85.316  48.121  34.354  1.00  0.00      A0   C
ATOM    637  HE1 PHE A  44      84.422  47.778  33.856  1.00  0.00      A0   H
ATOM    638  CZ  PHE A  44      86.147  47.129  34.858  1.00  0.00      A0   C
ATOM    639  HZ  PHE A  44      85.749  46.126  34.878  1.00  0.00      A0   H
ATOM    640  CD2 PHE A  44      87.835  48.851  35.267  1.00  0.00      A0   C
ATOM    641  HD2 PHE A  44      88.840  49.037  35.616  1.00  0.00      A0   H
ATOM    642  CE2 PHE A  44      87.358  47.514  35.349  1.00  0.00      A0   C
ATOM    643  HE2 PHE A  44      88.054  46.878  35.875  1.00  0.00      A0   H
ATOM    644  C   PHE A  44      88.718  52.942  32.994  1.00  0.00      A0   C
ATOM    645  O   PHE A  44      87.967  53.491  32.201  1.00  0.00      A0   O
ATOM    646  N   VAL A  45      89.633  53.552  33.635  1.00  0.00      A0   N
ATOM    647  HN  VAL A  45      90.120  53.062  34.353  1.00  0.00      A0   H
ATOM    648  CA  VAL A  45      89.954  54.993  33.522  1.00  0.00      A0   C
ATOM    649  HA  VAL A  45      89.097  55.589  33.797  1.00  0.00      A0   H
ATOM    650  CB  VAL A  45      91.119  55.363  34.515  1.00  0.00      A0   C
ATOM    651  HB  VAL A  45      92.073  54.840  34.292  1.00  0.00      A0   H
ATOM    652  CG1 VAL A  45      91.365  56.872  34.489  1.00  0.00      A0   C
ATOM    653 HG11 VAL A  45      90.459  57.448  34.776  1.00  0.00      A0   H
ATOM    654 HG12 VAL A  45      92.225  57.140  35.140  1.00  0.00      A0   H
ATOM    655 HG13 VAL A  45      91.674  57.140  33.456  1.00  0.00      A0   H
ATOM    656  CG2 VAL A  45      90.620  54.756  35.892  1.00  0.00      A0   C
ATOM    657 HG21 VAL A  45      90.347  53.679  35.903  1.00  0.00      A0   H
ATOM    658 HG22 VAL A  45      91.438  54.777  36.643  1.00  0.00      A0   H
ATOM    659 HG23 VAL A  45      89.796  55.422  36.229  1.00  0.00      A0   H
ATOM    660  C   VAL A  45      90.341  55.388  32.100  1.00  0.00      A0   C
ATOM    661  O   VAL A  45      90.048  56.455  31.551  1.00  0.00      A0   O
ATOM    662  N   VAL A  46      91.185  54.498  31.506  1.00  0.00      A0   N
ATOM    663  HN  VAL A  46      91.447  53.643  31.946  1.00  0.00      A0   H
ATOM    664  CA  VAL A  46      91.715  54.826  30.188  1.00  0.00      A0   C
ATOM    665  HA  VAL A  46      91.636  55.879  29.960  1.00  0.00      A0   H
ATOM    666  CB  VAL A  46      93.218  54.591  30.031  1.00  0.00      A0   C
ATOM    667  HB  VAL A  46      93.476  54.722  28.959  1.00  0.00      A0   H
ATOM    668  CG1 VAL A  46      93.988  55.664  30.898  1.00  0.00      A0   C
ATOM    669 HG11 VAL A  46      93.745  55.338  31.932  1.00  0.00      A0   H
ATOM    670 HG12 VAL A  46      95.090  55.685  30.753  1.00  0.00      A0   H
ATOM    671 HG13 VAL A  46      93.621  56.692  30.694  1.00  0.00      A0   H
ATOM    672  CG2 VAL A  46      93.602  53.103  30.336  1.00  0.00      A0   C
ATOM    673 HG21 VAL A  46      93.416  52.925  31.417  1.00  0.00      A0   H
ATOM    674 HG22 VAL A  46      93.094  52.253  29.833  1.00  0.00      A0   H
ATOM    675 HG23 VAL A  46      94.691  52.945  30.184  1.00  0.00      A0   H
ATOM    676  C   VAL A  46      91.013  54.080  29.010  1.00  0.00      A0   C
ATOM    677  O   VAL A  46      91.209  54.301  27.795  1.00  0.00      A0   O
ATOM    678  N   LEU A  47      90.166  53.094  29.299  1.00  0.00      A0   N
ATOM    679  HN  LEU A  47      90.044  52.713  30.213  1.00  0.00      A0   H
ATOM    680  CA  LEU A  47      89.201  52.572  28.372  1.00  0.00      A0   C
ATOM    681  HA  LEU A  47      89.672  51.971  27.609  1.00  0.00      A0   H
ATOM    682  CB  LEU A  47      88.292  51.586  29.180  1.00  0.00      A0   C
ATOM    683  HB1 LEU A  47      89.009  50.837  29.581  1.00  0.00      A0   H
ATOM    684  HB2 LEU A  47      87.905  52.145  30.059  1.00  0.00      A0   H
ATOM    685  CG  LEU A  47      87.095  51.008  28.466  1.00  0.00      A0   C
ATOM    686  HG  LEU A  47      86.416  51.749  27.992  1.00  0.00      A0   H
ATOM    687  CD1 LEU A  47      87.586  49.955  27.575  1.00  0.00      A0   C
ATOM    688 HD11 LEU A  47      88.201  50.407  26.768  1.00  0.00      A0   H
ATOM    689 HD12 LEU A  47      88.141  49.170  28.133  1.00  0.00      A0   H
ATOM    690 HD13 LEU A  47      86.797  49.435  26.991  1.00  0.00      A0   H
ATOM    691  CD2 LEU A  47      86.179  50.375  29.503  1.00  0.00      A0   C
ATOM    692 HD21 LEU A  47      86.663  49.547  30.064  1.00  0.00      A0   H
ATOM    693 HD22 LEU A  47      85.955  51.111  30.304  1.00  0.00      A0   H
ATOM    694 HD23 LEU A  47      85.285  49.969  28.982  1.00  0.00      A0   H
ATOM    695  C   LEU A  47      88.322  53.654  27.640  1.00  0.00      A0   C
ATOM    696  O   LEU A  47      87.558  54.425  28.223  1.00  0.00      A0   O
ATOM    697  N   MET A  48      88.415  53.582  26.247  1.00  0.00      A0   N
ATOM    698  HN  MET A  48      89.006  52.868  25.880  1.00  0.00      A0   H
ATOM    699  CA  MET A  48      87.787  54.467  25.233  1.00  0.00      A0   C
ATOM    700  HA  MET A  48      88.423  54.236  24.391  1.00  0.00      A0   H
ATOM    701  CB  MET A  48      86.235  54.329  25.054  1.00  0.00      A0   C
ATOM    702  HB1 MET A  48      85.844  54.820  25.971  1.00  0.00      A0   H
ATOM    703  HB2 MET A  48      85.779  54.929  24.238  1.00  0.00      A0   H
ATOM    704  CG  MET A  48      85.658  52.911  25.116  1.00  0.00      A0   C
ATOM    705  HG1 MET A  48      86.198  52.287  24.372  1.00  0.00      A0   H
ATOM    706  HG2 MET A  48      85.907  52.330  26.030  1.00  0.00      A0   H
ATOM    707  SD  MET A  48      83.866  52.804  24.838  1.00  0.00      A0   S
ATOM    708  CE  MET A  48      83.532  52.589  26.539  1.00  0.00      A0   C
ATOM    709  HE1 MET A  48      84.269  53.188  27.116  1.00  0.00      A0   H
ATOM    710  HE2 MET A  48      82.529  52.762  26.985  1.00  0.00      A0   H
ATOM    711  HE3 MET A  48      83.706  51.511  26.746  1.00  0.00      A0   H
ATOM    712  C   MET A  48      88.133  55.932  25.471  1.00  0.00      A0   C
ATOM    713  O   MET A  48      87.394  56.760  24.904  1.00  0.00      A0   O
ATOM    714  N   LYS A  49      89.098  56.348  26.242  1.00  0.00      A0   N
ATOM    715  HN  LYS A  49      89.590  55.694  26.812  1.00  0.00      A0   H
ATOM    716  CA  LYS A  49      89.554  57.730  26.449  1.00  0.00      A0   C
ATOM    717  HA  LYS A  49      88.692  58.344  26.664  1.00  0.00      A0   H
ATOM    718  CB  LYS A  49      90.415  57.744  27.702  1.00  0.00      A0   C
ATOM    719  HB1 LYS A  49      89.828  57.380  28.572  1.00  0.00      A0   H
ATOM    720  HB2 LYS A  49      91.300  57.089  27.554  1.00  0.00      A0   H
ATOM    721  CG  LYS A  49      90.792  59.213  28.157  1.00  0.00      A0   C
ATOM    722  HG1 LYS A  49      91.392  59.696  27.356  1.00  0.00      A0   H
ATOM    723  HG2 LYS A  49      89.833  59.735  28.359  1.00  0.00      A0   H
ATOM    724  CD  LYS A  49      91.571  59.210  29.463  1.00  0.00      A0   C
ATOM    725  HD1 LYS A  49      91.199  58.631  30.335  1.00  0.00      A0   H
ATOM    726  HD2 LYS A  49      92.605  58.899  29.201  1.00  0.00      A0   H
ATOM    727  CE  LYS A  49      91.851  60.633  30.001  1.00  0.00      A0   C
ATOM    728  HE1 LYS A  49      92.584  61.069  29.290  1.00  0.00      A0   H
ATOM    729  HE2 LYS A  49      90.886  61.182  30.043  1.00  0.00      A0   H
ATOM    730  NZ  LYS A  49      92.374  60.632  31.385  1.00  0.00      A0   N
ATOM    731  HZ1 LYS A  49      91.578  60.378  32.004  1.00  0.00      A0   H
ATOM    732  HZ2 LYS A  49      93.140  59.978  31.647  1.00  0.00      A0   H
ATOM    733  HZ3 LYS A  49      92.621  61.634  31.509  1.00  0.00      A0   H
ATOM    734  C   LYS A  49      90.416  58.304  25.363  1.00  0.00      A0   C
ATOM    735  O   LYS A  49      90.348  59.506  25.090  1.00  0.00      A0   O
ATOM    736  N   PHE A  50      91.256  57.482  24.670  1.00  0.00      A0   N
ATOM    737  HN  PHE A  50      91.294  56.508  24.877  1.00  0.00      A0   H
ATOM    738  CA  PHE A  50      92.267  57.895  23.764  1.00  0.00      A0   C
ATOM    739  HA  PHE A  50      92.377  58.961  23.629  1.00  0.00      A0   H
ATOM    740  CB  PHE A  50      93.643  57.163  24.047  1.00  0.00      A0   C
ATOM    741  HB1 PHE A  50      93.305  56.105  24.068  1.00  0.00      A0   H
ATOM    742  HB2 PHE A  50      94.425  57.487  23.328  1.00  0.00      A0   H
ATOM    743  CG  PHE A  50      94.117  57.456  25.512  1.00  0.00      A0   C
ATOM    744  CD1 PHE A  50      94.431  56.520  26.402  1.00  0.00      A0   C
ATOM    745  HD1 PHE A  50      94.542  55.476  26.149  1.00  0.00      A0   H
ATOM    746  CE1 PHE A  50      94.940  56.725  27.643  1.00  0.00      A0   C
ATOM    747  HE1 PHE A  50      95.209  55.843  28.205  1.00  0.00      A0   H
ATOM    748  CZ  PHE A  50      95.076  58.092  28.094  1.00  0.00      A0   C
ATOM    749  HZ  PHE A  50      95.465  58.234  29.091  1.00  0.00      A0   H
ATOM    750  CD2 PHE A  50      94.163  58.818  25.969  1.00  0.00      A0   C
ATOM    751  HD2 PHE A  50      93.800  59.588  25.305  1.00  0.00      A0   H
ATOM    752  CE2 PHE A  50      94.716  59.096  27.276  1.00  0.00      A0   C
ATOM    753  HE2 PHE A  50      94.606  60.123  27.590  1.00  0.00      A0   H
ATOM    754  C   PHE A  50      91.758  57.466  22.361  1.00  0.00      A0   C
ATOM    755  O   PHE A  50      92.451  57.672  21.350  1.00  0.00      A0   O
ATOM    756  N   THR A  51      90.567  56.815  22.204  1.00  0.00      A0   N
ATOM    757  HN  THR A  51      90.017  56.526  22.984  1.00  0.00      A0   H
ATOM    758  CA  THR A  51      90.044  56.270  20.945  1.00  0.00      A0   C
ATOM    759  HA  THR A  51      90.826  55.838  20.340  1.00  0.00      A0   H
ATOM    760  CB  THR A  51      89.006  55.097  21.101  1.00  0.00      A0   C
ATOM    761  HB  THR A  51      88.638  54.850  20.081  1.00  0.00      A0   H
ATOM    762  OG1 THR A  51      87.952  55.438  21.958  1.00  0.00      A0   O
ATOM    763  HG1 THR A  51      87.307  54.770  21.716  1.00  0.00      A0   H
ATOM    764  CG2 THR A  51      89.831  53.967  21.755  1.00  0.00      A0   C
ATOM    765 HG21 THR A  51      90.198  54.103  22.794  1.00  0.00      A0   H
ATOM    766 HG22 THR A  51      89.252  53.018  21.740  1.00  0.00      A0   H
ATOM    767 HG23 THR A  51      90.774  53.766  21.203  1.00  0.00      A0   H
ATOM    768  C   THR A  51      89.410  57.278  20.100  1.00  0.00      A0   C
ATOM    769  O   THR A  51      89.569  57.245  18.862  1.00  0.00      A0   O
ATOM    770  N   MET A  52      88.612  58.225  20.673  1.00  0.00      A0   N
ATOM    771  HN  MET A  52      88.484  58.252  21.661  1.00  0.00      A0   H
ATOM    772  CA  MET A  52      88.097  59.354  19.883  1.00  0.00      A0   C
ATOM    773  HA  MET A  52      88.044  59.086  18.837  1.00  0.00      A0   H
ATOM    774  CB  MET A  52      86.541  59.549  20.057  1.00  0.00      A0   C
ATOM    775  HB1 MET A  52      86.161  58.765  20.747  1.00  0.00      A0   H
ATOM    776  HB2 MET A  52      86.359  60.521  20.564  1.00  0.00      A0   H
ATOM    777  CG  MET A  52      85.728  59.443  18.778  1.00  0.00      A0   C
ATOM    778  HG1 MET A  52      84.666  59.768  18.791  1.00  0.00      A0   H
ATOM    779  HG2 MET A  52      86.138  60.104  17.985  1.00  0.00      A0   H
ATOM    780  SD  MET A  52      85.830  57.693  18.248  1.00  0.00      A0   S
ATOM    781  CE  MET A  52      85.165  58.021  16.598  1.00  0.00      A0   C
ATOM    782  HE1 MET A  52      85.028  57.069  16.041  1.00  0.00      A0   H
ATOM    783  HE2 MET A  52      84.290  58.705  16.624  1.00  0.00      A0   H
ATOM    784  HE3 MET A  52      85.969  58.561  16.054  1.00  0.00      A0   H
ATOM    785  C   MET A  52      88.902  60.597  20.286  1.00  0.00      A0   C
ATOM    786  O   MET A  52      88.608  61.772  19.980  1.00  0.00      A0   O
ATOM    787  N   GLY A  53      89.815  60.464  21.243  1.00  0.00      A0   N
ATOM    788  HN  GLY A  53      90.036  59.507  21.413  1.00  0.00      A0   H
ATOM    789  CA  GLY A  53      90.449  61.525  22.063  1.00  0.00      A0   C
ATOM    790  HA1 GLY A  53      89.666  61.983  22.650  1.00  0.00      A0   H
ATOM    791  HA2 GLY A  53      91.048  61.001  22.794  1.00  0.00      A0   H
ATOM    792  C   GLY A  53      91.373  62.451  21.300  1.00  0.00      A0   C
ATOM    793  O   GLY A  53      91.344  63.677  21.454  1.00  0.00      A0   O
ATOM    794  N   GLN A  54      92.196  61.833  20.423  1.00  0.00      A0   N
ATOM    795  HN  GLN A  54      92.222  60.837  20.431  1.00  0.00      A0   H
ATOM    796  CA  GLN A  54      92.961  62.440  19.351  1.00  0.00      A0   C
ATOM    797  HA  GLN A  54      93.692  63.111  19.779  1.00  0.00      A0   H
ATOM    798  CB  GLN A  54      93.709  61.228  18.776  1.00  0.00      A0   C
ATOM    799  HB1 GLN A  54      93.032  60.596  18.163  1.00  0.00      A0   H
ATOM    800  HB2 GLN A  54      94.420  61.643  18.030  1.00  0.00      A0   H
ATOM    801  CG  GLN A  54      94.368  60.403  19.950  1.00  0.00      A0   C
ATOM    802  HG1 GLN A  54      94.911  61.167  20.547  1.00  0.00      A0   H
ATOM    803  HG2 GLN A  54      93.535  59.856  20.440  1.00  0.00      A0   H
ATOM    804  CD  GLN A  54      95.457  59.286  19.530  1.00  0.00      A0   C
ATOM    805  OE1 GLN A  54      96.661  59.645  19.319  1.00  0.00      A0   O
ATOM    806  NE2 GLN A  54      95.049  58.024  19.464  1.00  0.00      A0   N
ATOM    807 HE21 GLN A  54      95.821  57.393  19.384  1.00  0.00      A0   H
ATOM    808 HE22 GLN A  54      94.114  57.834  19.762  1.00  0.00      A0   H
ATOM    809  C   GLN A  54      92.119  63.134  18.212  1.00  0.00      A0   C
ATOM    810  O   GLN A  54      92.503  64.183  17.657  1.00  0.00      A0   O
ATOM    811  N   PHE A  55      90.925  62.576  17.882  1.00  0.00      A0   N
ATOM    812  HN  PHE A  55      90.539  61.771  18.326  1.00  0.00      A0   H
ATOM    813  CA  PHE A  55      89.988  63.159  16.912  1.00  0.00      A0   C
ATOM    814  HA  PHE A  55      90.502  63.359  15.983  1.00  0.00      A0   H
ATOM    815  CB  PHE A  55      88.732  62.221  16.647  1.00  0.00      A0   C
ATOM    816  HB1 PHE A  55      89.227  61.382  16.114  1.00  0.00      A0   H
ATOM    817  HB2 PHE A  55      88.154  61.784  17.489  1.00  0.00      A0   H
ATOM    818  CG  PHE A  55      87.709  62.914  15.709  1.00  0.00      A0   C
ATOM    819  CD1 PHE A  55      88.001  63.216  14.381  1.00  0.00      A0   C
ATOM    820  HD1 PHE A  55      88.964  63.050  13.921  1.00  0.00      A0   H
ATOM    821  CE1 PHE A  55      87.127  63.957  13.638  1.00  0.00      A0   C
ATOM    822  HE1 PHE A  55      87.258  64.196  12.593  1.00  0.00      A0   H
ATOM    823  CZ  PHE A  55      85.878  64.316  14.173  1.00  0.00      A0   C
ATOM    824  HZ  PHE A  55      85.124  64.719  13.512  1.00  0.00      A0   H
ATOM    825  CD2 PHE A  55      86.493  63.362  16.287  1.00  0.00      A0   C
ATOM    826  HD2 PHE A  55      86.357  63.095  17.325  1.00  0.00      A0   H
ATOM    827  CE2 PHE A  55      85.569  64.087  15.540  1.00  0.00      A0   C
ATOM    828  HE2 PHE A  55      84.580  64.239  15.949  1.00  0.00      A0   H
ATOM    829  C   PHE A  55      89.560  64.518  17.417  1.00  0.00      A0   C
ATOM    830  O   PHE A  55      89.730  65.533  16.749  1.00  0.00      A0   O
ATOM    831  N   PHE A  56      89.213  64.555  18.646  1.00  0.00      A0   N
ATOM    832  HN  PHE A  56      89.278  63.718  19.184  1.00  0.00      A0   H
ATOM    833  CA  PHE A  56      88.722  65.760  19.283  1.00  0.00      A0   C
ATOM    834  HA  PHE A  56      88.263  66.394  18.539  1.00  0.00      A0   H
ATOM    835  CB  PHE A  56      87.824  65.426  20.448  1.00  0.00      A0   C
ATOM    836  HB1 PHE A  56      88.361  64.730  21.128  1.00  0.00      A0   H
ATOM    837  HB2 PHE A  56      87.663  66.302  21.113  1.00  0.00      A0   H
ATOM    838  CG  PHE A  56      86.461  64.879  20.159  1.00  0.00      A0   C
ATOM    839  CD1 PHE A  56      85.944  63.557  20.400  1.00  0.00      A0   C
ATOM    840  HD1 PHE A  56      86.595  62.823  20.851  1.00  0.00      A0   H
ATOM    841  CE1 PHE A  56      84.638  63.163  20.073  1.00  0.00      A0   C
ATOM    842  HE1 PHE A  56      84.412  62.117  20.214  1.00  0.00      A0   H
ATOM    843  CZ  PHE A  56      83.724  64.161  19.635  1.00  0.00      A0   C
ATOM    844  HZ  PHE A  56      82.754  63.767  19.374  1.00  0.00      A0   H
ATOM    845  CD2 PHE A  56      85.541  65.824  19.652  1.00  0.00      A0   C
ATOM    846  HD2 PHE A  56      85.743  66.842  19.352  1.00  0.00      A0   H
ATOM    847  CE2 PHE A  56      84.237  65.420  19.351  1.00  0.00      A0   C
ATOM    848  HE2 PHE A  56      83.536  66.160  18.993  1.00  0.00      A0   H
ATOM    849  C   PHE A  56      89.788  66.561  19.901  1.00  0.00      A0   C
ATOM    850  O   PHE A  56      89.536  67.537  20.638  1.00  0.00      A0   O
ATOM    851  N   GLY A  57      91.056  66.323  19.529  1.00  0.00      A0   N
ATOM    852  HN  GLY A  57      91.188  65.620  18.834  1.00  0.00      A0   H
ATOM    853  CA  GLY A  57      92.161  67.128  20.078  1.00  0.00      A0   C
ATOM    854  HA1 GLY A  57      93.062  66.639  19.739  1.00  0.00      A0   H
ATOM    855  HA2 GLY A  57      92.003  68.110  19.657  1.00  0.00      A0   H
ATOM    856  C   GLY A  57      92.357  67.283  21.528  1.00  0.00      A0   C
ATOM    857  O   GLY A  57      92.779  68.345  22.018  1.00  0.00      A0   O
ATOM    858  N   ALA A  58      91.893  66.243  22.289  1.00  0.00      A0   N
ATOM    859  HN  ALA A  58      91.528  65.434  21.835  1.00  0.00      A0   H
ATOM    860  CA  ALA A  58      91.993  66.316  23.768  1.00  0.00      A0   C
ATOM    861  HA  ALA A  58      92.091  67.308  24.184  1.00  0.00      A0   H
ATOM    862  CB  ALA A  58      90.629  65.752  24.210  1.00  0.00      A0   C
ATOM    863  HB1 ALA A  58      90.521  65.759  25.316  1.00  0.00      A0   H
ATOM    864  HB2 ALA A  58      89.812  66.371  23.782  1.00  0.00      A0   H
ATOM    865  HB3 ALA A  58      90.491  64.714  23.838  1.00  0.00      A0   H
ATOM    866  C   ALA A  58      93.173  65.487  24.353  1.00  0.00      A0   C
ATOM    867  O   ALA A  58      93.215  65.289  25.544  1.00  0.00      A0   O
ATOM    868  C   THR A  59      96.348  65.115  23.451  1.00  0.00      A0   C
ATOM    869  OT1 THR A  59      96.589  65.438  22.266  1.00  0.00      A0   O
ATOM    870  OT2 THR A  59      97.173  65.546  24.301  1.00  0.00      A0   O
ATOM    871  N   THR A  59      93.999  64.946  23.497  1.00  0.00      A0   N
ATOM    872  HN  THR A  59      93.875  64.993  22.509  1.00  0.00      A0   H
ATOM    873  CA  THR A  59      95.156  64.211  23.837  1.00  0.00      A0   C
ATOM    874  HA  THR A  59      95.222  63.948  24.882  1.00  0.00      A0   H
ATOM    875  CB  THR A  59      95.480  62.899  23.115  1.00  0.00      A0   C
ATOM    876  HB  THR A  59      96.475  62.532  23.445  1.00  0.00      A0   H
ATOM    877  OG1 THR A  59      95.513  63.036  21.683  1.00  0.00      A0   O
ATOM    878  HG1 THR A  59      95.853  63.929  21.588  1.00  0.00      A0   H
ATOM    879  CG2 THR A  59      94.376  61.958  23.622  1.00  0.00      A0   C
ATOM    880 HG21 THR A  59      93.347  62.293  23.373  1.00  0.00      A0   H
ATOM    881 HG22 THR A  59      94.549  60.908  23.303  1.00  0.00      A0   H
ATOM    882 HG23 THR A  59      94.344  61.839  24.727  1.00  0.00      A0   H
ATOM    883  N   ARG A   1      79.048  65.422  21.921  1.00  0.00      A1   N
ATOM    884  HT1 ARG A   1      79.304  65.885  22.816  1.00  0.00      A1   H
ATOM    885  HT2 ARG A   1      79.705  65.720  21.172  1.00  0.00      A1   H
ATOM    886  HT3 ARG A   1      78.082  65.702  21.655  1.00  0.00      A1   H
ATOM    887  CA  ARG A   1      78.910  63.882  22.028  1.00  0.00      A1   C
ATOM    888  HA  ARG A   1      78.290  63.544  21.212  1.00  0.00      A1   H
ATOM    889  CB  ARG A   1      80.318  63.167  21.896  1.00  0.00      A1   C
ATOM    890  HB1 ARG A   1      80.101  62.081  21.987  1.00  0.00      A1   H
ATOM    891  HB2 ARG A   1      80.755  63.259  20.878  1.00  0.00      A1   H
ATOM    892  CG  ARG A   1      81.314  63.584  23.045  1.00  0.00      A1   C
ATOM    893  HG1 ARG A   1      81.573  64.633  22.785  1.00  0.00      A1   H
ATOM    894  HG2 ARG A   1      80.742  63.599  23.998  1.00  0.00      A1   H
ATOM    895  CD  ARG A   1      82.627  62.813  23.123  1.00  0.00      A1   C
ATOM    896  HD1 ARG A   1      82.513  61.824  23.615  1.00  0.00      A1   H
ATOM    897  HD2 ARG A   1      83.098  62.692  22.124  1.00  0.00      A1   H
ATOM    898  NE  ARG A   1      83.434  63.643  24.041  1.00  0.00      A1   N
ATOM    899  HE  ARG A   1      82.991  64.421  24.487  1.00  0.00      A1   H
ATOM    900  CZ  ARG A   1      84.792  63.556  24.157  1.00  0.00      A1   C
ATOM    901  NH1 ARG A   1      85.540  62.528  23.709  1.00  0.00      A1   N
ATOM    902 HH11 ARG A   1      85.044  61.675  23.552  1.00  0.00      A1   H
ATOM    903 HH12 ARG A   1      86.428  62.325  24.122  1.00  0.00      A1   H
ATOM    904  NH2 ARG A   1      85.334  64.254  25.105  1.00  0.00      A1   N
ATOM    905 HH21 ARG A   1      84.694  64.870  25.564  1.00  0.00      A1   H
ATOM    906 HH22 ARG A   1      86.309  64.245  25.330  1.00  0.00      A1   H
ATOM    907  C   ARG A   1      78.209  63.453  23.331  1.00  0.00      A1   C
ATOM    908  O   ARG A   1      77.955  64.228  24.244  1.00  0.00      A1   O
ATOM    909  N   ALA A   2      77.820  62.138  23.375  1.00  0.00      A1   N
ATOM    910  HN  ALA A   2      78.117  61.487  22.681  1.00  0.00      A1   H
ATOM    911  CA  ALA A   2      76.985  61.558  24.440  1.00  0.00      A1   C
ATOM    912  HA  ALA A   2      76.103  62.181  24.418  1.00  0.00      A1   H
ATOM    913  CB  ALA A   2      76.630  60.189  24.091  1.00  0.00      A1   C
ATOM    914  HB1 ALA A   2      76.049  60.196  23.144  1.00  0.00      A1   H
ATOM    915  HB2 ALA A   2      77.499  59.513  23.943  1.00  0.00      A1   H
ATOM    916  HB3 ALA A   2      75.949  59.747  24.849  1.00  0.00      A1   H
ATOM    917  C   ALA A   2      77.456  61.567  25.896  1.00  0.00      A1   C
ATOM    918  O   ALA A   2      76.735  61.939  26.826  1.00  0.00      A1   O
ATOM    919  N   PHE A   3      78.637  61.132  26.225  1.00  0.00      A1   N
ATOM    920  HN  PHE A   3      79.184  60.724  25.498  1.00  0.00      A1   H
ATOM    921  CA  PHE A   3      78.949  60.688  27.627  1.00  0.00      A1   C
ATOM    922  HA  PHE A   3      78.586  61.562  28.148  1.00  0.00      A1   H
ATOM    923  CB  PHE A   3      78.405  59.306  27.922  1.00  0.00      A1   C
ATOM    924  HB1 PHE A   3      77.483  59.237  27.307  1.00  0.00      A1   H
ATOM    925  HB2 PHE A   3      79.028  58.409  27.721  1.00  0.00      A1   H
ATOM    926  CG  PHE A   3      78.033  59.187  29.401  1.00  0.00      A1   C
ATOM    927  CD1 PHE A   3      77.410  60.215  30.058  1.00  0.00      A1   C
ATOM    928  HD1 PHE A   3      77.003  61.050  29.507  1.00  0.00      A1   H
ATOM    929  CE1 PHE A   3      77.192  60.109  31.396  1.00  0.00      A1   C
ATOM    930  HE1 PHE A   3      76.613  60.859  31.914  1.00  0.00      A1   H
ATOM    931  CZ  PHE A   3      77.497  58.967  32.057  1.00  0.00      A1   C
ATOM    932  HZ  PHE A   3      77.285  58.845  33.109  1.00  0.00      A1   H
ATOM    933  CD2 PHE A   3      78.467  58.087  30.085  1.00  0.00      A1   C
ATOM    934  HD2 PHE A   3      78.956  57.292  29.541  1.00  0.00      A1   H
ATOM    935  CE2 PHE A   3      78.134  57.905  31.439  1.00  0.00      A1   C
ATOM    936  HE2 PHE A   3      78.539  57.093  32.026  1.00  0.00      A1   H
ATOM    937  C   PHE A   3      80.506  60.796  27.911  1.00  0.00      A1   C
ATOM    938  O   PHE A   3      80.926  60.796  29.103  1.00  0.00      A1   O
ATOM    939  N   GLY A   4      81.295  60.995  26.839  1.00  0.00      A1   N
ATOM    940  HN  GLY A   4      80.893  61.154  25.941  1.00  0.00      A1   H
ATOM    941  CA  GLY A   4      82.796  60.911  26.966  1.00  0.00      A1   C
ATOM    942  HA1 GLY A   4      83.035  60.153  27.697  1.00  0.00      A1   H
ATOM    943  HA2 GLY A   4      83.102  60.685  25.955  1.00  0.00      A1   H
ATOM    944  C   GLY A   4      83.407  62.205  27.530  1.00  0.00      A1   C
ATOM    945  O   GLY A   4      84.612  62.204  27.732  1.00  0.00      A1   O
ATOM    946  N   ASP A   5      82.679  63.357  27.617  1.00  0.00      A1   N
ATOM    947  HN  ASP A   5      81.697  63.337  27.447  1.00  0.00      A1   H
ATOM    948  CA  ASP A   5      83.271  64.553  28.197  1.00  0.00      A1   C
ATOM    949  HA  ASP A   5      84.313  64.553  27.913  1.00  0.00      A1   H
ATOM    950  CB  ASP A   5      82.489  65.693  27.621  1.00  0.00      A1   C
ATOM    951  HB1 ASP A   5      81.384  65.649  27.723  1.00  0.00      A1   H
ATOM    952  HB2 ASP A   5      82.776  66.690  28.017  1.00  0.00      A1   H
ATOM    953  CG  ASP A   5      82.783  65.870  26.158  1.00  0.00      A1   C
ATOM    954  OD1 ASP A   5      83.853  66.427  25.831  1.00  0.00      A1   O
ATOM    955  OD2 ASP A   5      81.935  65.540  25.268  1.00  0.00      A1   O
ATOM    956  C   ASP A   5      82.997  64.505  29.736  1.00  0.00      A1   C
ATOM    957  O   ASP A   5      83.628  65.155  30.524  1.00  0.00      A1   O
ATOM    958  N   VAL A   6      81.980  63.648  30.153  1.00  0.00      A1   N
ATOM    959  HN  VAL A   6      81.494  63.106  29.472  1.00  0.00      A1   H
ATOM    960  CA  VAL A   6      81.636  63.426  31.629  1.00  0.00      A1   C
ATOM    961  HA  VAL A   6      81.759  64.344  32.185  1.00  0.00      A1   H
ATOM    962  CB  VAL A   6      80.284  62.817  31.807  1.00  0.00      A1   C
ATOM    963  HB  VAL A   6      80.207  61.753  31.498  1.00  0.00      A1   H
ATOM    964  CG1 VAL A   6      80.036  62.889  33.294  1.00  0.00      A1   C
ATOM    965 HG11 VAL A   6      80.176  63.929  33.658  1.00  0.00      A1   H
ATOM    966 HG12 VAL A   6      78.979  62.575  33.431  1.00  0.00      A1   H
ATOM    967 HG13 VAL A   6      80.587  62.169  33.935  1.00  0.00      A1   H
ATOM    968  CG2 VAL A   6      79.270  63.512  30.908  1.00  0.00      A1   C
ATOM    969 HG21 VAL A   6      78.218  63.265  31.164  1.00  0.00      A1   H
ATOM    970 HG22 VAL A   6      79.501  64.599  30.918  1.00  0.00      A1   H
ATOM    971 HG23 VAL A   6      79.400  63.208  29.847  1.00  0.00      A1   H
ATOM    972  C   VAL A   6      82.675  62.419  32.107  1.00  0.00      A1   C
ATOM    973  O   VAL A   6      83.187  62.504  33.221  1.00  0.00      A1   O
ATOM    974  N   ALA A   7      82.948  61.378  31.318  1.00  0.00      A1   N
ATOM    975  HN  ALA A   7      82.646  61.324  30.369  1.00  0.00      A1   H
ATOM    976  CA  ALA A   7      83.795  60.276  31.799  1.00  0.00      A1   C
ATOM    977  HA  ALA A   7      83.315  59.906  32.692  1.00  0.00      A1   H
ATOM    978  CB  ALA A   7      83.851  59.277  30.627  1.00  0.00      A1   C
ATOM    979  HB1 ALA A   7      84.133  59.721  29.648  1.00  0.00      A1   H
ATOM    980  HB2 ALA A   7      84.617  58.486  30.778  1.00  0.00      A1   H
ATOM    981  HB3 ALA A   7      82.869  58.794  30.437  1.00  0.00      A1   H
ATOM    982  C   ALA A   7      85.216  60.585  32.186  1.00  0.00      A1   C
ATOM    983  O   ALA A   7      85.628  59.996  33.189  1.00  0.00      A1   O
ATOM    984  N   PRO A   8      86.027  61.560  31.617  1.00  0.00      A1   N
ATOM    985  CD  PRO A   8      86.022  62.096  30.287  1.00  0.00      A1   C
ATOM    986  HD1 PRO A   8      85.222  62.865  30.220  1.00  0.00      A1   H
ATOM    987  HD2 PRO A   8      85.679  61.342  29.546  1.00  0.00      A1   H
ATOM    988  CA  PRO A   8      87.271  62.027  32.288  1.00  0.00      A1   C
ATOM    989  HA  PRO A   8      88.015  61.245  32.322  1.00  0.00      A1   H
ATOM    990  CB  PRO A   8      87.866  63.120  31.273  1.00  0.00      A1   C
ATOM    991  HB1 PRO A   8      87.184  63.980  31.444  1.00  0.00      A1   H
ATOM    992  HB2 PRO A   8      88.933  63.404  31.401  1.00  0.00      A1   H
ATOM    993  CG  PRO A   8      87.451  62.526  30.027  1.00  0.00      A1   C
ATOM    994  HG1 PRO A   8      87.605  63.267  29.214  1.00  0.00      A1   H
ATOM    995  HG2 PRO A   8      88.003  61.597  29.767  1.00  0.00      A1   H
ATOM    996  C   PRO A   8      87.129  62.486  33.694  1.00  0.00      A1   C
ATOM    997  O   PRO A   8      88.005  62.100  34.452  1.00  0.00      A1   O
ATOM    998  N   ALA A   9      86.092  63.221  33.983  1.00  0.00      A1   N
ATOM    999  HN  ALA A   9      85.508  63.530  33.237  1.00  0.00      A1   H
ATOM   1000  CA  ALA A   9      85.845  63.470  35.358  1.00  0.00      A1   C
ATOM   1001  HA  ALA A   9      86.704  63.956  35.796  1.00  0.00      A1   H
ATOM   1002  CB  ALA A   9      84.712  64.502  35.494  1.00  0.00      A1   C
ATOM   1003  HB1 ALA A   9      83.871  64.052  34.923  1.00  0.00      A1   H
ATOM   1004  HB2 ALA A   9      84.278  64.660  36.504  1.00  0.00      A1   H
ATOM   1005  HB3 ALA A   9      85.031  65.451  35.012  1.00  0.00      A1   H
ATOM   1006  C   ALA A   9      85.428  62.305  36.231  1.00  0.00      A1   C
ATOM   1007  O   ALA A   9      85.758  62.310  37.428  1.00  0.00      A1   O
ATOM   1008  N   MET A  10      84.742  61.259  35.757  1.00  0.00      A1   N
ATOM   1009  HN  MET A  10      84.435  61.321  34.810  1.00  0.00      A1   H
ATOM   1010  CA  MET A  10      84.378  60.042  36.422  1.00  0.00      A1   C
ATOM   1011  HA  MET A  10      83.871  60.260  37.351  1.00  0.00      A1   H
ATOM   1012  CB  MET A  10      83.378  59.252  35.503  1.00  0.00      A1   C
ATOM   1013  HB1 MET A  10      83.840  58.802  34.599  1.00  0.00      A1   H
ATOM   1014  HB2 MET A  10      83.131  58.386  36.155  1.00  0.00      A1   H
ATOM   1015  CG  MET A  10      81.958  59.837  35.168  1.00  0.00      A1   C
ATOM   1016  HG1 MET A  10      81.542  60.231  36.120  1.00  0.00      A1   H
ATOM   1017  HG2 MET A  10      82.206  60.760  34.601  1.00  0.00      A1   H
ATOM   1018  SD  MET A  10      80.759  59.032  33.950  1.00  0.00      A1   S
ATOM   1019  CE  MET A  10      80.478  57.440  34.731  1.00  0.00      A1   C
ATOM   1020  HE1 MET A  10      79.609  56.911  34.285  1.00  0.00      A1   H
ATOM   1021  HE2 MET A  10      81.308  56.711  34.620  1.00  0.00      A1   H
ATOM   1022  HE3 MET A  10      80.325  57.483  35.830  1.00  0.00      A1   H
ATOM   1023  C   MET A  10      85.617  59.212  36.699  1.00  0.00      A1   C
ATOM   1024  O   MET A  10      85.801  58.698  37.733  1.00  0.00      A1   O
ATOM   1025  N   GLY A  11      86.578  59.108  35.726  1.00  0.00      A1   N
ATOM   1026  HN  GLY A  11      86.355  59.600  34.888  1.00  0.00      A1   H
ATOM   1027  CA  GLY A  11      87.888  58.471  35.931  1.00  0.00      A1   C
ATOM   1028  HA1 GLY A  11      87.773  57.444  36.243  1.00  0.00      A1   H
ATOM   1029  HA2 GLY A  11      88.494  58.656  35.056  1.00  0.00      A1   H
ATOM   1030  C   GLY A  11      88.648  59.079  37.082  1.00  0.00      A1   C
ATOM   1031  O   GLY A  11      89.227  58.352  37.884  1.00  0.00      A1   O
ATOM   1032  N   MET A  12      88.611  60.439  37.156  1.00  0.00      A1   N
ATOM   1033  HN  MET A  12      88.170  61.004  36.463  1.00  0.00      A1   H
ATOM   1034  CA  MET A  12      89.226  61.208  38.323  1.00  0.00      A1   C
ATOM   1035  HA  MET A  12      90.261  60.935  38.465  1.00  0.00      A1   H
ATOM   1036  CB  MET A  12      89.185  62.742  38.017  1.00  0.00      A1   C
ATOM   1037  HB1 MET A  12      89.750  62.877  37.070  1.00  0.00      A1   H
ATOM   1038  HB2 MET A  12      88.131  62.990  37.767  1.00  0.00      A1   H
ATOM   1039  CG  MET A  12      89.806  63.580  39.150  1.00  0.00      A1   C
ATOM   1040  HG1 MET A  12      90.737  63.178  39.603  1.00  0.00      A1   H
ATOM   1041  HG2 MET A  12      90.054  64.485  38.554  1.00  0.00      A1   H
ATOM   1042  SD  MET A  12      88.705  64.071  40.517  1.00  0.00      A1   S
ATOM   1043  CE  MET A  12      89.915  65.052  41.442  1.00  0.00      A1   C
ATOM   1044  HE1 MET A  12      90.565  65.684  40.800  1.00  0.00      A1   H
ATOM   1045  HE2 MET A  12      89.384  65.705  42.166  1.00  0.00      A1   H
ATOM   1046  HE3 MET A  12      90.658  64.365  41.900  1.00  0.00      A1   H
ATOM   1047  C   MET A  12      88.525  60.956  39.654  1.00  0.00      A1   C
ATOM   1048  O   MET A  12      89.241  60.776  40.623  1.00  0.00      A1   O
ATOM   1049  N   ILE A  13      87.200  60.928  39.714  1.00  0.00      A1   N
ATOM   1050  HN  ILE A  13      86.655  61.179  38.918  1.00  0.00      A1   H
ATOM   1051  CA  ILE A  13      86.450  60.522  40.859  1.00  0.00      A1   C
ATOM   1052  HA  ILE A  13      86.765  61.141  41.685  1.00  0.00      A1   H
ATOM   1053  CB  ILE A  13      85.010  60.683  40.676  1.00  0.00      A1   C
ATOM   1054  HB  ILE A  13      84.714  60.393  39.645  1.00  0.00      A1   H
ATOM   1055  CG2 ILE A  13      84.113  59.819  41.620  1.00  0.00      A1   C
ATOM   1056 HG21 ILE A  13      84.193  58.771  41.260  1.00  0.00      A1   H
ATOM   1057 HG22 ILE A  13      84.556  59.992  42.624  1.00  0.00      A1   H
ATOM   1058 HG23 ILE A  13      83.056  60.153  41.549  1.00  0.00      A1   H
ATOM   1059  CG1 ILE A  13      84.608  62.188  40.676  1.00  0.00      A1   C
ATOM   1060 HG11 ILE A  13      85.367  62.826  40.175  1.00  0.00      A1   H
ATOM   1061 HG12 ILE A  13      83.762  62.302  39.965  1.00  0.00      A1   H
ATOM   1062  CD  ILE A  13      84.359  62.804  42.019  1.00  0.00      A1   C
ATOM   1063  HD1 ILE A  13      85.255  62.636  42.655  1.00  0.00      A1   H
ATOM   1064  HD2 ILE A  13      84.077  63.877  41.958  1.00  0.00      A1   H
ATOM   1065  HD3 ILE A  13      83.575  62.166  42.479  1.00  0.00      A1   H
ATOM   1066  C   ILE A  13      86.734  59.131  41.325  1.00  0.00      A1   C
ATOM   1067  O   ILE A  13      87.010  58.844  42.533  1.00  0.00      A1   O
ATOM   1068  N   GLY A  14      86.711  58.141  40.381  1.00  0.00      A1   N
ATOM   1069  HN  GLY A  14      86.482  58.326  39.428  1.00  0.00      A1   H
ATOM   1070  CA  GLY A  14      86.956  56.765  40.766  1.00  0.00      A1   C
ATOM   1071  HA1 GLY A  14      86.403  56.444  41.636  1.00  0.00      A1   H
ATOM   1072  HA2 GLY A  14      86.579  56.157  39.957  1.00  0.00      A1   H
ATOM   1073  C   GLY A  14      88.482  56.484  41.085  1.00  0.00      A1   C
ATOM   1074  O   GLY A  14      88.666  55.597  41.910  1.00  0.00      A1   O
ATOM   1075  N   THR A  15      89.534  57.154  40.550  1.00  0.00      A1   N
ATOM   1076  HN  THR A  15      89.385  57.808  39.813  1.00  0.00      A1   H
ATOM   1077  CA  THR A  15      90.818  57.124  41.158  1.00  0.00      A1   C
ATOM   1078  HA  THR A  15      91.057  56.079  41.291  1.00  0.00      A1   H
ATOM   1079  CB  THR A  15      91.795  57.747  40.140  1.00  0.00      A1   C
ATOM   1080  HB  THR A  15      91.807  58.857  40.181  1.00  0.00      A1   H
ATOM   1081  OG1 THR A  15      91.581  57.281  38.790  1.00  0.00      A1   O
ATOM   1082  HG1 THR A  15      90.905  57.753  38.298  1.00  0.00      A1   H
ATOM   1083  CG2 THR A  15      93.236  57.354  40.545  1.00  0.00      A1   C
ATOM   1084 HG21 THR A  15      93.362  56.251  40.604  1.00  0.00      A1   H
ATOM   1085 HG22 THR A  15      93.947  57.752  39.791  1.00  0.00      A1   H
ATOM   1086 HG23 THR A  15      93.413  57.601  41.614  1.00  0.00      A1   H
ATOM   1087  C   THR A  15      90.946  57.823  42.573  1.00  0.00      A1   C
ATOM   1088  O   THR A  15      91.735  57.353  43.400  1.00  0.00      A1   O
ATOM   1089  N   LEU A  16      90.163  58.891  42.865  1.00  0.00      A1   N
ATOM   1090  HN  LEU A  16      89.454  59.188  42.230  1.00  0.00      A1   H
ATOM   1091  CA  LEU A  16      90.244  59.630  44.165  1.00  0.00      A1   C
ATOM   1092  HA  LEU A  16      91.267  59.940  44.323  1.00  0.00      A1   H
ATOM   1093  CB  LEU A  16      89.187  60.759  44.128  1.00  0.00      A1   C
ATOM   1094  HB1 LEU A  16      89.407  61.376  43.231  1.00  0.00      A1   H
ATOM   1095  HB2 LEU A  16      88.148  60.410  43.945  1.00  0.00      A1   H
ATOM   1096  CG  LEU A  16      89.256  61.661  45.394  1.00  0.00      A1   C
ATOM   1097  HG  LEU A  16      89.294  61.031  46.308  1.00  0.00      A1   H
ATOM   1098  CD1 LEU A  16      90.419  62.655  45.228  1.00  0.00      A1   C
ATOM   1099 HD11 LEU A  16      91.333  62.101  44.925  1.00  0.00      A1   H
ATOM   1100 HD12 LEU A  16      90.143  63.362  44.417  1.00  0.00      A1   H
ATOM   1101 HD13 LEU A  16      90.710  63.172  46.167  1.00  0.00      A1   H
ATOM   1102  CD2 LEU A  16      88.009  62.635  45.416  1.00  0.00      A1   C
ATOM   1103 HD21 LEU A  16      87.160  61.972  45.687  1.00  0.00      A1   H
ATOM   1104 HD22 LEU A  16      88.122  63.315  46.287  1.00  0.00      A1   H
ATOM   1105 HD23 LEU A  16      87.941  63.137  44.427  1.00  0.00      A1   H
ATOM   1106  C   LEU A  16      89.849  58.651  45.344  1.00  0.00      A1   C
ATOM   1107  O   LEU A  16      90.369  58.686  46.450  1.00  0.00      A1   O
ATOM   1108  N   VAL A  17      88.748  57.916  45.165  1.00  0.00      A1   N
ATOM   1109  HN  VAL A  17      88.212  58.164  44.362  1.00  0.00      A1   H
ATOM   1110  CA  VAL A  17      88.227  57.043  46.220  1.00  0.00      A1   C
ATOM   1111  HA  VAL A  17      88.330  57.521  47.183  1.00  0.00      A1   H
ATOM   1112  CB  VAL A  17      86.810  56.690  46.061  1.00  0.00      A1   C
ATOM   1113  HB  VAL A  17      86.534  55.896  46.787  1.00  0.00      A1   H
ATOM   1114  CG1 VAL A  17      86.008  57.935  46.381  1.00  0.00      A1   C
ATOM   1115 HG11 VAL A  17      86.368  58.321  47.358  1.00  0.00      A1   H
ATOM   1116 HG12 VAL A  17      86.113  58.733  45.615  1.00  0.00      A1   H
ATOM   1117 HG13 VAL A  17      84.929  57.672  46.422  1.00  0.00      A1   H
ATOM   1118  CG2 VAL A  17      86.330  56.268  44.598  1.00  0.00      A1   C
ATOM   1119 HG21 VAL A  17      85.423  55.628  44.590  1.00  0.00      A1   H
ATOM   1120 HG22 VAL A  17      86.013  57.067  43.894  1.00  0.00      A1   H
ATOM   1121 HG23 VAL A  17      87.147  55.622  44.212  1.00  0.00      A1   H
ATOM   1122  C   VAL A  17      89.022  55.721  46.272  1.00  0.00      A1   C
ATOM   1123  O   VAL A  17      89.099  55.186  47.356  1.00  0.00      A1   O
ATOM   1124  N   GLY A  18      89.759  55.402  45.222  1.00  0.00      A1   N
ATOM   1125  HN  GLY A  18      89.583  55.949  44.407  1.00  0.00      A1   H
ATOM   1126  CA  GLY A  18      90.861  54.369  45.298  1.00  0.00      A1   C
ATOM   1127  HA1 GLY A  18      90.543  53.389  45.623  1.00  0.00      A1   H
ATOM   1128  HA2 GLY A  18      91.176  54.310  44.267  1.00  0.00      A1   H
ATOM   1129  C   GLY A  18      92.081  54.781  46.035  1.00  0.00      A1   C
ATOM   1130  O   GLY A  18      92.611  54.065  46.927  1.00  0.00      A1   O
ATOM   1131  N   LEU A  19      92.584  56.040  45.843  1.00  0.00      A1   N
ATOM   1132  HN  LEU A  19      92.136  56.610  45.158  1.00  0.00      A1   H
ATOM   1133  CA  LEU A  19      93.726  56.534  46.658  1.00  0.00      A1   C
ATOM   1134  HA  LEU A  19      94.482  55.775  46.521  1.00  0.00      A1   H
ATOM   1135  CB  LEU A  19      94.258  57.829  46.044  1.00  0.00      A1   C
ATOM   1136  HB1 LEU A  19      94.595  57.605  45.009  1.00  0.00      A1   H
ATOM   1137  HB2 LEU A  19      93.460  58.597  45.953  1.00  0.00      A1   H
ATOM   1138  CG  LEU A  19      95.454  58.375  46.688  1.00  0.00      A1   C
ATOM   1139  HG  LEU A  19      95.302  58.957  47.623  1.00  0.00      A1   H
ATOM   1140  CD1 LEU A  19      96.602  57.318  46.819  1.00  0.00      A1   C
ATOM   1141 HD11 LEU A  19      96.846  56.986  45.787  1.00  0.00      A1   H
ATOM   1142 HD12 LEU A  19      97.443  57.691  47.441  1.00  0.00      A1   H
ATOM   1143 HD13 LEU A  19      96.156  56.455  47.359  1.00  0.00      A1   H
ATOM   1144  CD2 LEU A  19      95.892  59.574  45.818  1.00  0.00      A1   C
ATOM   1145 HD21 LEU A  19      95.020  60.244  45.658  1.00  0.00      A1   H
ATOM   1146 HD22 LEU A  19      96.783  60.068  46.260  1.00  0.00      A1   H
ATOM   1147 HD23 LEU A  19      96.168  59.258  44.789  1.00  0.00      A1   H
ATOM   1148  C   LEU A  19      93.390  56.715  48.121  1.00  0.00      A1   C
ATOM   1149  O   LEU A  19      94.207  56.302  48.990  1.00  0.00      A1   O
ATOM   1150  N   VAL A  20      92.184  57.245  48.431  1.00  0.00      A1   N
ATOM   1151  HN  VAL A  20      91.586  57.573  47.704  1.00  0.00      A1   H
ATOM   1152  CA  VAL A  20      91.637  57.341  49.811  1.00  0.00      A1   C
ATOM   1153  HA  VAL A  20      92.370  57.766  50.480  1.00  0.00      A1   H
ATOM   1154  CB  VAL A  20      90.288  58.071  49.876  1.00  0.00      A1   C
ATOM   1155  HB  VAL A  20      89.500  57.627  49.230  1.00  0.00      A1   H
ATOM   1156  CG1 VAL A  20      89.683  57.926  51.211  1.00  0.00      A1   C
ATOM   1157 HG11 VAL A  20      89.248  56.910  51.324  1.00  0.00      A1   H
ATOM   1158 HG12 VAL A  20      90.389  58.079  52.055  1.00  0.00      A1   H
ATOM   1159 HG13 VAL A  20      88.827  58.619  51.359  1.00  0.00      A1   H
ATOM   1160  CG2 VAL A  20      90.435  59.549  49.545  1.00  0.00      A1   C
ATOM   1161 HG21 VAL A  20      90.897  59.718  48.549  1.00  0.00      A1   H
ATOM   1162 HG22 VAL A  20      89.460  60.081  49.586  1.00  0.00      A1   H
ATOM   1163 HG23 VAL A  20      90.984  60.029  50.384  1.00  0.00      A1   H
ATOM   1164  C   VAL A  20      91.463  55.963  50.491  1.00  0.00      A1   C
ATOM   1165  O   VAL A  20      91.910  55.756  51.624  1.00  0.00      A1   O
ATOM   1166  N   ALA A  21      90.887  54.957  49.799  1.00  0.00      A1   N
ATOM   1167  HN  ALA A  21      90.472  55.128  48.909  1.00  0.00      A1   H
ATOM   1168  CA  ALA A  21      90.610  53.619  50.314  1.00  0.00      A1   C
ATOM   1169  HA  ALA A  21      90.095  53.775  51.251  1.00  0.00      A1   H
ATOM   1170  CB  ALA A  21      89.731  52.953  49.173  1.00  0.00      A1   C
ATOM   1171  HB1 ALA A  21      90.272  52.815  48.213  1.00  0.00      A1   H
ATOM   1172  HB2 ALA A  21      89.473  51.909  49.454  1.00  0.00      A1   H
ATOM   1173  HB3 ALA A  21      88.768  53.449  48.932  1.00  0.00      A1   H
ATOM   1174  C   ALA A  21      91.822  52.757  50.625  1.00  0.00      A1   C
ATOM   1175  O   ALA A  21      91.874  51.888  51.524  1.00  0.00      A1   O
ATOM   1176  N   MET A  22      92.881  52.968  49.776  1.00  0.00      A1   N
ATOM   1177  HN  MET A  22      92.738  53.555  48.983  1.00  0.00      A1   H
ATOM   1178  CA  MET A  22      94.240  52.409  50.043  1.00  0.00      A1   C
ATOM   1179  HA  MET A  22      94.046  51.381  50.314  1.00  0.00      A1   H
ATOM   1180  CB  MET A  22      95.008  52.327  48.724  1.00  0.00      A1   C
ATOM   1181  HB1 MET A  22      94.324  51.778  48.043  1.00  0.00      A1   H
ATOM   1182  HB2 MET A  22      95.210  53.315  48.256  1.00  0.00      A1   H
ATOM   1183  CG  MET A  22      96.320  51.521  48.924  1.00  0.00      A1   C
ATOM   1184  HG1 MET A  22      96.929  51.887  49.779  1.00  0.00      A1   H
ATOM   1185  HG2 MET A  22      96.050  50.475  49.180  1.00  0.00      A1   H
ATOM   1186  SD  MET A  22      97.368  51.306  47.406  1.00  0.00      A1   S
ATOM   1187  CE  MET A  22      98.500  50.171  48.301  1.00  0.00      A1   C
ATOM   1188  HE1 MET A  22      99.457  50.408  47.789  1.00  0.00      A1   H
ATOM   1189  HE2 MET A  22      98.681  50.453  49.360  1.00  0.00      A1   H
ATOM   1190  HE3 MET A  22      98.271  49.094  48.150  1.00  0.00      A1   H
ATOM   1191  C   MET A  22      94.934  53.149  51.173  1.00  0.00      A1   C
ATOM   1192  O   MET A  22      95.452  52.557  52.097  1.00  0.00      A1   O
ATOM   1193  N   LEU A  23      94.962  54.487  51.172  1.00  0.00      A1   N
ATOM   1194  HN  LEU A  23      94.414  54.931  50.468  1.00  0.00      A1   H
ATOM   1195  CA  LEU A  23      95.474  55.348  52.280  1.00  0.00      A1   C
ATOM   1196  HA  LEU A  23      96.502  55.061  52.450  1.00  0.00      A1   H
ATOM   1197  CB  LEU A  23      95.345  56.863  51.844  1.00  0.00      A1   C
ATOM   1198  HB1 LEU A  23      95.833  57.019  50.858  1.00  0.00      A1   H
ATOM   1199  HB2 LEU A  23      94.256  57.045  51.725  1.00  0.00      A1   H
ATOM   1200  CG  LEU A  23      95.853  57.813  52.894  1.00  0.00      A1   C
ATOM   1201  HG  LEU A  23      96.057  57.372  53.893  1.00  0.00      A1   H
ATOM   1202  CD1 LEU A  23      97.265  58.343  52.616  1.00  0.00      A1   C
ATOM   1203 HD11 LEU A  23      97.269  58.751  51.582  1.00  0.00      A1   H
ATOM   1204 HD12 LEU A  23      97.590  59.035  53.422  1.00  0.00      A1   H
ATOM   1205 HD13 LEU A  23      98.145  57.668  52.558  1.00  0.00      A1   H
ATOM   1206  CD2 LEU A  23      95.029  59.033  53.074  1.00  0.00      A1   C
ATOM   1207 HD21 LEU A  23      94.805  59.500  52.091  1.00  0.00      A1   H
ATOM   1208 HD22 LEU A  23      94.052  58.824  53.560  1.00  0.00      A1   H
ATOM   1209 HD23 LEU A  23      95.586  59.770  53.691  1.00  0.00      A1   H
ATOM   1210  C   LEU A  23      94.768  55.147  53.646  1.00  0.00      A1   C
ATOM   1211  O   LEU A  23      95.412  54.990  54.638  1.00  0.00      A1   O
ATOM   1212  N   SER A  24      93.439  54.996  53.692  1.00  0.00      A1   N
ATOM   1213  HN  SER A  24      92.922  55.285  52.891  1.00  0.00      A1   H
ATOM   1214  CA  SER A  24      92.715  54.818  54.976  1.00  0.00      A1   C
ATOM   1215  HA  SER A  24      93.274  55.352  55.730  1.00  0.00      A1   H
ATOM   1216  CB  SER A  24      91.376  55.697  54.970  1.00  0.00      A1   C
ATOM   1217  HB1 SER A  24      90.928  55.620  55.984  1.00  0.00      A1   H
ATOM   1218  HB2 SER A  24      91.483  56.783  54.761  1.00  0.00      A1   H
ATOM   1219  OG  SER A  24      90.522  55.255  53.927  1.00  0.00      A1   O
ATOM   1220  HG1 SER A  24      90.743  55.754  53.137  1.00  0.00      A1   H
ATOM   1221  C   SER A  24      92.391  53.419  55.370  1.00  0.00      A1   C
ATOM   1222  O   SER A  24      91.643  53.164  56.319  1.00  0.00      A1   O
ATOM   1223  N   ASN A  25      92.918  52.444  54.566  1.00  0.00      A1   N
ATOM   1224  HN  ASN A  25      93.653  52.726  53.955  1.00  0.00      A1   H
ATOM   1225  CA  ASN A  25      92.574  51.026  54.696  1.00  0.00      A1   C
ATOM   1226  HA  ASN A  25      92.994  50.545  53.826  1.00  0.00      A1   H
ATOM   1227  CB  ASN A  25      93.221  50.468  56.015  1.00  0.00      A1   C
ATOM   1228  HB1 ASN A  25      92.730  51.002  56.856  1.00  0.00      A1   H
ATOM   1229  HB2 ASN A  25      92.976  49.388  56.094  1.00  0.00      A1   H
ATOM   1230  CG  ASN A  25      94.688  50.680  56.153  1.00  0.00      A1   C
ATOM   1231  OD1 ASN A  25      95.220  51.279  57.175  1.00  0.00      A1   O
ATOM   1232  ND2 ASN A  25      95.453  50.200  55.161  1.00  0.00      A1   N
ATOM   1233 HD21 ASN A  25      95.113  49.559  54.473  1.00  0.00      A1   H
ATOM   1234 HD22 ASN A  25      96.430  50.410  55.205  1.00  0.00      A1   H
ATOM   1235  C   ASN A  25      91.076  50.580  54.577  1.00  0.00      A1   C
ATOM   1236  O   ASN A  25      90.607  49.700  55.267  1.00  0.00      A1   O
ATOM   1237  N   MET A  26      90.347  51.194  53.714  1.00  0.00      A1   N
ATOM   1238  HN  MET A  26      90.860  51.851  53.168  1.00  0.00      A1   H
ATOM   1239  CA  MET A  26      88.900  51.142  53.446  1.00  0.00      A1   C
ATOM   1240  HA  MET A  26      88.708  51.806  52.617  1.00  0.00      A1   H
ATOM   1241  CB  MET A  26      88.372  49.737  53.031  1.00  0.00      A1   C
ATOM   1242  HB1 MET A  26      88.539  48.964  53.812  1.00  0.00      A1   H
ATOM   1243  HB2 MET A  26      87.268  49.810  52.930  1.00  0.00      A1   H
ATOM   1244  CG  MET A  26      89.024  49.234  51.735  1.00  0.00      A1   C
ATOM   1245  HG1 MET A  26      89.171  50.071  51.019  1.00  0.00      A1   H
ATOM   1246  HG2 MET A  26      90.045  48.979  52.089  1.00  0.00      A1   H
ATOM   1247  SD  MET A  26      88.409  47.777  50.787  1.00  0.00      A1   S
ATOM   1248  CE  MET A  26      86.685  48.210  50.626  1.00  0.00      A1   C
ATOM   1249  HE1 MET A  26      86.100  47.933  51.529  1.00  0.00      A1   H
ATOM   1250  HE2 MET A  26      86.583  49.266  50.298  1.00  0.00      A1   H
ATOM   1251  HE3 MET A  26      86.219  47.572  49.845  1.00  0.00      A1   H
ATOM   1252  C   MET A  26      88.123  51.689  54.661  1.00  0.00      A1   C
ATOM   1253  O   MET A  26      87.211  51.111  55.211  1.00  0.00      A1   O
ATOM   1254  N   ASP A  27      88.549  52.954  55.161  1.00  0.00      A1   N
ATOM   1255  HN  ASP A  27      89.353  53.419  54.798  1.00  0.00      A1   H
ATOM   1256  CA  ASP A  27      88.005  53.641  56.339  1.00  0.00      A1   C
ATOM   1257  HA  ASP A  27      88.585  54.551  56.362  1.00  0.00      A1   H
ATOM   1258  CB  ASP A  27      86.462  53.834  56.100  1.00  0.00      A1   C
ATOM   1259  HB1 ASP A  27      86.419  53.796  54.990  1.00  0.00      A1   H
ATOM   1260  HB2 ASP A  27      85.952  53.020  56.658  1.00  0.00      A1   H
ATOM   1261  CG  ASP A  27      85.924  55.187  56.546  1.00  0.00      A1   C
ATOM   1262  OD1 ASP A  27      86.720  56.088  56.707  1.00  0.00      A1   O
ATOM   1263  OD2 ASP A  27      84.667  55.298  56.581  1.00  0.00      A1   O
ATOM   1264  C   ASP A  27      88.214  52.971  57.691  1.00  0.00      A1   C
ATOM   1265  O   ASP A  27      87.421  53.021  58.644  1.00  0.00      A1   O
ATOM   1266  N   ASP A  28      89.380  52.320  57.895  1.00  0.00      A1   N
ATOM   1267  HN  ASP A  28      90.016  52.366  57.129  1.00  0.00      A1   H
ATOM   1268  CA  ASP A  28      89.735  51.539  59.075  1.00  0.00      A1   C
ATOM   1269  HA  ASP A  28      89.123  51.917  59.881  1.00  0.00      A1   H
ATOM   1270  CB  ASP A  28      89.254  50.067  58.868  1.00  0.00      A1   C
ATOM   1271  HB1 ASP A  28      88.271  50.113  58.353  1.00  0.00      A1   H
ATOM   1272  HB2 ASP A  28      89.815  49.494  58.099  1.00  0.00      A1   H
ATOM   1273  CG  ASP A  28      89.003  49.309  60.163  1.00  0.00      A1   C
ATOM   1274  OD1 ASP A  28      88.896  48.042  60.149  1.00  0.00      A1   O
ATOM   1275  OD2 ASP A  28      88.870  49.990  61.184  1.00  0.00      A1   O
ATOM   1276  C   ASP A  28      91.258  51.677  59.285  1.00  0.00      A1   C
ATOM   1277  O   ASP A  28      91.835  50.600  59.367  1.00  0.00      A1   O
ATOM   1278  N   PRO A  29      91.910  52.850  59.420  1.00  0.00      A1   N
ATOM   1279  CD  PRO A  29      91.203  54.152  59.666  1.00  0.00      A1   C
ATOM   1280  HD1 PRO A  29      90.500  54.171  60.526  1.00  0.00      A1   H
ATOM   1281  HD2 PRO A  29      90.728  54.619  58.776  1.00  0.00      A1   H
ATOM   1282  CA  PRO A  29      93.347  52.909  59.774  1.00  0.00      A1   C
ATOM   1283  HA  PRO A  29      93.952  53.114  58.903  1.00  0.00      A1   H
ATOM   1284  CB  PRO A  29      93.461  54.174  60.590  1.00  0.00      A1   C
ATOM   1285  HB1 PRO A  29      93.231  54.067  61.672  1.00  0.00      A1   H
ATOM   1286  HB2 PRO A  29      94.454  54.671  60.561  1.00  0.00      A1   H
ATOM   1287  CG  PRO A  29      92.385  55.117  60.028  1.00  0.00      A1   C
ATOM   1288  HG1 PRO A  29      92.166  55.922  60.762  1.00  0.00      A1   H
ATOM   1289  HG2 PRO A  29      92.671  55.505  59.027  1.00  0.00      A1   H
ATOM   1290  C   PRO A  29      94.047  51.756  60.455  1.00  0.00      A1   C
ATOM   1291  O   PRO A  29      93.777  51.439  61.601  1.00  0.00      A1   O
ATOM   1292  N   LYS A  30      95.166  51.158  59.849  1.00  0.00      A1   N
ATOM   1293  HN  LYS A  30      95.444  51.498  58.954  1.00  0.00      A1   H
ATOM   1294  CA  LYS A  30      95.744  49.937  60.500  1.00  0.00      A1   C
ATOM   1295  HA  LYS A  30      95.792  50.170  61.554  1.00  0.00      A1   H
ATOM   1296  CB  LYS A  30      94.810  48.714  60.276  1.00  0.00      A1   C
ATOM   1297  HB1 LYS A  30      95.215  47.762  60.681  1.00  0.00      A1   H
ATOM   1298  HB2 LYS A  30      93.877  48.887  60.853  1.00  0.00      A1   H
ATOM   1299  CG  LYS A  30      94.436  48.436  58.819  1.00  0.00      A1   C
ATOM   1300  HG1 LYS A  30      93.939  49.339  58.406  1.00  0.00      A1   H
ATOM   1301  HG2 LYS A  30      95.457  48.377  58.384  1.00  0.00      A1   H
ATOM   1302  CD  LYS A  30      93.533  47.144  58.677  1.00  0.00      A1   C
ATOM   1303  HD1 LYS A  30      93.392  46.844  57.617  1.00  0.00      A1   H
ATOM   1304  HD2 LYS A  30      94.036  46.309  59.209  1.00  0.00      A1   H
ATOM   1305  CE  LYS A  30      92.181  47.334  59.497  1.00  0.00      A1   C
ATOM   1306  HE1 LYS A  30      92.482  47.294  60.566  1.00  0.00      A1   H
ATOM   1307  HE2 LYS A  30      91.666  48.305  59.334  1.00  0.00      A1   H
ATOM   1308  NZ  LYS A  30      91.111  46.327  59.243  1.00  0.00      A1   N
ATOM   1309  HZ1 LYS A  30      90.273  46.786  59.655  1.00  0.00      A1   H
ATOM   1310  HZ2 LYS A  30      90.943  46.160  58.231  1.00  0.00      A1   H
ATOM   1311  HZ3 LYS A  30      91.309  45.397  59.664  1.00  0.00      A1   H
ATOM   1312  C   LYS A  30      97.082  49.525  60.071  1.00  0.00      A1   C
ATOM   1313  O   LYS A  30      97.737  48.670  60.594  1.00  0.00      A1   O
ATOM   1314  N   ALA A  31      97.639  50.315  59.219  1.00  0.00      A1   N
ATOM   1315  HN  ALA A  31      97.029  50.920  58.712  1.00  0.00      A1   H
ATOM   1316  CA  ALA A  31      98.998  50.106  58.811  1.00  0.00      A1   C
ATOM   1317  HA  ALA A  31      99.426  49.155  59.092  1.00  0.00      A1   H
ATOM   1318  CB  ALA A  31      99.126  50.163  57.322  1.00  0.00      A1   C
ATOM   1319  HB1 ALA A  31      98.704  51.136  56.990  1.00  0.00      A1   H
ATOM   1320  HB2 ALA A  31     100.196  50.136  57.023  1.00  0.00      A1   H
ATOM   1321  HB3 ALA A  31      98.696  49.288  56.790  1.00  0.00      A1   H
ATOM   1322  C   ALA A  31      99.770  51.153  59.427  1.00  0.00      A1   C
ATOM   1323  O   ALA A  31      99.626  52.385  59.180  1.00  0.00      A1   O
ATOM   1324  N   ILE A  32     100.808  50.644  60.165  1.00  0.00      A1   N
ATOM   1325  HN  ILE A  32     100.978  49.669  60.045  1.00  0.00      A1   H
ATOM   1326  CA  ILE A  32     101.826  51.372  60.934  1.00  0.00      A1   C
ATOM   1327  HA  ILE A  32     101.295  51.988  61.645  1.00  0.00      A1   H
ATOM   1328  CB  ILE A  32     102.697  50.318  61.577  1.00  0.00      A1   C
ATOM   1329  HB  ILE A  32     103.371  50.945  62.199  1.00  0.00      A1   H
ATOM   1330  CG2 ILE A  32     101.799  49.541  62.550  1.00  0.00      A1   C
ATOM   1331 HG21 ILE A  32     100.919  50.155  62.838  1.00  0.00      A1   H
ATOM   1332 HG22 ILE A  32     101.347  48.750  61.915  1.00  0.00      A1   H
ATOM   1333 HG23 ILE A  32     102.199  49.007  63.438  1.00  0.00      A1   H
ATOM   1334  CG1 ILE A  32     103.578  49.425  60.694  1.00  0.00      A1   C
ATOM   1335 HG11 ILE A  32     103.063  48.518  60.311  1.00  0.00      A1   H
ATOM   1336 HG12 ILE A  32     103.975  49.920  59.782  1.00  0.00      A1   H
ATOM   1337  CD  ILE A  32     104.805  48.865  61.448  1.00  0.00      A1   C
ATOM   1338  HD1 ILE A  32     104.366  48.047  62.057  1.00  0.00      A1   H
ATOM   1339  HD2 ILE A  32     105.582  48.445  60.773  1.00  0.00      A1   H
ATOM   1340  HD3 ILE A  32     105.264  49.689  62.035  1.00  0.00      A1   H
ATOM   1341  C   ILE A  32     102.707  52.351  60.091  1.00  0.00      A1   C
ATOM   1342  O   ILE A  32     103.099  52.039  59.002  1.00  0.00      A1   O
ATOM   1343  N   GLY A  33     102.979  53.538  60.641  1.00  0.00      A1   N
ATOM   1344  HN  GLY A  33     102.633  53.669  61.567  1.00  0.00      A1   H
ATOM   1345  CA  GLY A  33     103.802  54.612  59.960  1.00  0.00      A1   C
ATOM   1346  HA1 GLY A  33     104.082  55.382  60.664  1.00  0.00      A1   H
ATOM   1347  HA2 GLY A  33     104.644  54.062  59.567  1.00  0.00      A1   H
ATOM   1348  C   GLY A  33     103.125  55.183  58.759  1.00  0.00      A1   C
ATOM   1349  O   GLY A  33     101.928  54.986  58.477  1.00  0.00      A1   O
ATOM   1350  N   PRO A  34     103.841  56.039  58.022  1.00  0.00      A1   N
ATOM   1351  CD  PRO A  34     105.071  56.620  58.492  1.00  0.00      A1   C
ATOM   1352  HD1 PRO A  34     105.826  55.811  58.398  1.00  0.00      A1   H
ATOM   1353  HD2 PRO A  34     104.932  57.017  59.520  1.00  0.00      A1   H
ATOM   1354  CA  PRO A  34     103.393  56.638  56.719  1.00  0.00      A1   C
ATOM   1355  HA  PRO A  34     102.597  57.315  56.990  1.00  0.00      A1   H
ATOM   1356  CB  PRO A  34     104.613  57.312  56.251  1.00  0.00      A1   C
ATOM   1357  HB1 PRO A  34     105.312  56.622  55.733  1.00  0.00      A1   H
ATOM   1358  HB2 PRO A  34     104.333  58.107  55.528  1.00  0.00      A1   H
ATOM   1359  CG  PRO A  34     105.407  57.785  57.526  1.00  0.00      A1   C
ATOM   1360  HG1 PRO A  34     106.451  57.806  57.148  1.00  0.00      A1   H
ATOM   1361  HG2 PRO A  34     105.075  58.766  57.929  1.00  0.00      A1   H
ATOM   1362  C   PRO A  34     102.745  55.816  55.606  1.00  0.00      A1   C
ATOM   1363  O   PRO A  34     103.063  54.641  55.404  1.00  0.00      A1   O
ATOM   1364  N   ALA A  35     101.777  56.448  54.802  1.00  0.00      A1   N
ATOM   1365  HN  ALA A  35     101.518  57.398  54.961  1.00  0.00      A1   H
ATOM   1366  CA  ALA A  35     100.998  55.747  53.899  1.00  0.00      A1   C
ATOM   1367  HA  ALA A  35     101.467  54.786  53.746  1.00  0.00      A1   H
ATOM   1368  CB  ALA A  35      99.560  55.601  54.442  1.00  0.00      A1   C
ATOM   1369  HB1 ALA A  35      99.222  56.612  54.756  1.00  0.00      A1   H
ATOM   1370  HB2 ALA A  35      98.859  55.010  53.815  1.00  0.00      A1   H
ATOM   1371  HB3 ALA A  35      99.541  54.980  55.363  1.00  0.00      A1   H
ATOM   1372  C   ALA A  35     100.923  56.272  52.479  1.00  0.00      A1   C
ATOM   1373  O   ALA A  35     100.916  55.591  51.472  1.00  0.00      A1   O
ATOM   1374  N   MET A  36     100.951  57.581  52.441  1.00  0.00      A1   N
ATOM   1375  HN  MET A  36     101.125  58.015  53.321  1.00  0.00      A1   H
ATOM   1376  CA  MET A  36     100.648  58.396  51.256  1.00  0.00      A1   C
ATOM   1377  HA  MET A  36      99.615  58.150  51.057  1.00  0.00      A1   H
ATOM   1378  CB  MET A  36     100.475  59.872  51.621  1.00  0.00      A1   C
ATOM   1379  HB1 MET A  36      99.722  59.862  52.438  1.00  0.00      A1   H
ATOM   1380  HB2 MET A  36     101.403  60.266  52.086  1.00  0.00      A1   H
ATOM   1381  CG  MET A  36     100.152  60.800  50.399  1.00  0.00      A1   C
ATOM   1382  HG1 MET A  36     100.016  61.827  50.800  1.00  0.00      A1   H
ATOM   1383  HG2 MET A  36     101.127  60.775  49.869  1.00  0.00      A1   H
ATOM   1384  SD  MET A  36      98.735  60.361  49.344  1.00  0.00      A1   S
ATOM   1385  CE  MET A  36      98.772  61.859  48.344  1.00  0.00      A1   C
ATOM   1386  HE1 MET A  36      98.036  61.723  47.523  1.00  0.00      A1   H
ATOM   1387  HE2 MET A  36      98.534  62.761  48.948  1.00  0.00      A1   H
ATOM   1388  HE3 MET A  36      99.779  62.038  47.912  1.00  0.00      A1   H
ATOM   1389  C   MET A  36     101.535  58.122  50.149  1.00  0.00      A1   C
ATOM   1390  O   MET A  36     101.093  57.884  49.028  1.00  0.00      A1   O
ATOM   1391  N   ALA A  37     102.845  58.125  50.402  1.00  0.00      A1   N
ATOM   1392  HN  ALA A  37     103.235  58.285  51.305  1.00  0.00      A1   H
ATOM   1393  CA  ALA A  37     103.825  57.746  49.385  1.00  0.00      A1   C
ATOM   1394  HA  ALA A  37     103.777  58.493  48.607  1.00  0.00      A1   H
ATOM   1395  CB  ALA A  37     105.181  57.885  50.132  1.00  0.00      A1   C
ATOM   1396  HB1 ALA A  37     105.251  58.874  50.633  1.00  0.00      A1   H
ATOM   1397  HB2 ALA A  37     105.247  57.053  50.865  1.00  0.00      A1   H
ATOM   1398  HB3 ALA A  37     106.038  57.966  49.430  1.00  0.00      A1   H
ATOM   1399  C   ALA A  37     103.669  56.372  48.779  1.00  0.00      A1   C
ATOM   1400  O   ALA A  37     103.818  56.179  47.581  1.00  0.00      A1   O
ATOM   1401  N   VAL A  38     103.390  55.295  49.595  1.00  0.00      A1   N
ATOM   1402  HN  VAL A  38     103.130  55.449  50.545  1.00  0.00      A1   H
ATOM   1403  CA  VAL A  38     103.081  53.907  49.168  1.00  0.00      A1   C
ATOM   1404  HA  VAL A  38     103.800  53.562  48.439  1.00  0.00      A1   H
ATOM   1405  CB  VAL A  38     103.074  52.901  50.338  1.00  0.00      A1   C
ATOM   1406  HB  VAL A  38     102.330  53.211  51.104  1.00  0.00      A1   H
ATOM   1407  CG1 VAL A  38     102.717  51.426  49.939  1.00  0.00      A1   C
ATOM   1408 HG11 VAL A  38     101.739  51.398  49.414  1.00  0.00      A1   H
ATOM   1409 HG12 VAL A  38     103.414  51.084  49.144  1.00  0.00      A1   H
ATOM   1410 HG13 VAL A  38     102.809  50.725  50.796  1.00  0.00      A1   H
ATOM   1411  CG2 VAL A  38     104.533  52.932  50.817  1.00  0.00      A1   C
ATOM   1412 HG21 VAL A  38     104.949  53.943  51.012  1.00  0.00      A1   H
ATOM   1413 HG22 VAL A  38     104.653  52.240  51.678  1.00  0.00      A1   H
ATOM   1414 HG23 VAL A  38     105.152  52.549  49.978  1.00  0.00      A1   H
ATOM   1415  C   VAL A  38     101.792  53.767  48.318  1.00  0.00      A1   C
ATOM   1416  O   VAL A  38     101.757  53.100  47.257  1.00  0.00      A1   O
ATOM   1417  N   ALA A  39     100.726  54.454  48.789  1.00  0.00      A1   N
ATOM   1418  HN  ALA A  39     100.821  55.003  49.616  1.00  0.00      A1   H
ATOM   1419  CA  ALA A  39      99.432  54.541  48.112  1.00  0.00      A1   C
ATOM   1420  HA  ALA A  39      99.140  53.543  47.822  1.00  0.00      A1   H
ATOM   1421  CB  ALA A  39      98.250  54.951  49.017  1.00  0.00      A1   C
ATOM   1422  HB1 ALA A  39      98.121  54.227  49.849  1.00  0.00      A1   H
ATOM   1423  HB2 ALA A  39      98.370  55.952  49.483  1.00  0.00      A1   H
ATOM   1424  HB3 ALA A  39      97.286  54.918  48.466  1.00  0.00      A1   H
ATOM   1425  C   ALA A  39      99.394  55.295  46.830  1.00  0.00      A1   C
ATOM   1426  O   ALA A  39      98.902  54.863  45.752  1.00  0.00      A1   O
ATOM   1427  N   LEU A  40     100.066  56.506  46.829  1.00  0.00      A1   N
ATOM   1428  HN  LEU A  40     100.476  56.877  47.659  1.00  0.00      A1   H
ATOM   1429  CA  LEU A  40     100.218  57.365  45.617  1.00  0.00      A1   C
ATOM   1430  HA  LEU A  40      99.193  57.381  45.278  1.00  0.00      A1   H
ATOM   1431  CB  LEU A  40     100.737  58.826  45.961  1.00  0.00      A1   C
ATOM   1432  HB1 LEU A  40     100.074  59.328  46.697  1.00  0.00      A1   H
ATOM   1433  HB2 LEU A  40     101.750  58.737  46.410  1.00  0.00      A1   H
ATOM   1434  CG  LEU A  40     100.827  59.750  44.813  1.00  0.00      A1   C
ATOM   1435  HG  LEU A  40     101.588  59.478  44.051  1.00  0.00      A1   H
ATOM   1436  CD1 LEU A  40      99.432  59.803  44.219  1.00  0.00      A1   C
ATOM   1437 HD11 LEU A  40      99.135  58.911  43.627  1.00  0.00      A1   H
ATOM   1438 HD12 LEU A  40      98.743  59.994  45.069  1.00  0.00      A1   H
ATOM   1439 HD13 LEU A  40      99.405  60.705  43.572  1.00  0.00      A1   H
ATOM   1440  CD2 LEU A  40     101.141  61.134  45.420  1.00  0.00      A1   C
ATOM   1441 HD21 LEU A  40     101.566  61.751  44.599  1.00  0.00      A1   H
ATOM   1442 HD22 LEU A  40     100.219  61.625  45.797  1.00  0.00      A1   H
ATOM   1443 HD23 LEU A  40     101.869  61.037  46.253  1.00  0.00      A1   H
ATOM   1444  C   LEU A  40     101.013  56.653  44.563  1.00  0.00      A1   C
ATOM   1445  O   LEU A  40     100.737  56.643  43.378  1.00  0.00      A1   O
ATOM   1446  N   LEU A  41     102.106  56.069  45.042  1.00  0.00      A1   N
ATOM   1447  HN  LEU A  41     102.314  55.908  46.004  1.00  0.00      A1   H
ATOM   1448  CA  LEU A  41     102.946  55.264  44.129  1.00  0.00      A1   C
ATOM   1449  HA  LEU A  41     103.349  55.942  43.390  1.00  0.00      A1   H
ATOM   1450  CB  LEU A  41     104.061  54.629  44.936  1.00  0.00      A1   C
ATOM   1451  HB1 LEU A  41     104.635  55.407  45.483  1.00  0.00      A1   H
ATOM   1452  HB2 LEU A  41     103.619  53.993  45.732  1.00  0.00      A1   H
ATOM   1453  CG  LEU A  41     105.090  53.825  44.200  1.00  0.00      A1   C
ATOM   1454  HG  LEU A  41     104.678  52.880  43.787  1.00  0.00      A1   H
ATOM   1455  CD1 LEU A  41     105.735  54.534  43.050  1.00  0.00      A1   C
ATOM   1456 HD11 LEU A  41     105.981  55.584  43.320  1.00  0.00      A1   H
ATOM   1457 HD12 LEU A  41     106.516  53.850  42.654  1.00  0.00      A1   H
ATOM   1458 HD13 LEU A  41     105.030  54.682  42.203  1.00  0.00      A1   H
ATOM   1459  CD2 LEU A  41     106.218  53.435  45.170  1.00  0.00      A1   C
ATOM   1460 HD21 LEU A  41     105.841  53.080  46.152  1.00  0.00      A1   H
ATOM   1461 HD22 LEU A  41     106.735  52.566  44.709  1.00  0.00      A1   H
ATOM   1462 HD23 LEU A  41     107.019  54.199  45.265  1.00  0.00      A1   H
ATOM   1463  C   LEU A  41     102.187  54.105  43.464  1.00  0.00      A1   C
ATOM   1464  O   LEU A  41     102.277  53.969  42.245  1.00  0.00      A1   O
ATOM   1465  N   THR A  42     101.456  53.349  44.255  1.00  0.00      A1   N
ATOM   1466  HN  THR A  42     101.487  53.589  45.222  1.00  0.00      A1   H
ATOM   1467  CA  THR A  42     100.601  52.244  43.854  1.00  0.00      A1   C
ATOM   1468  HA  THR A  42     101.306  51.617  43.329  1.00  0.00      A1   H
ATOM   1469  CB  THR A  42     100.031  51.340  44.928  1.00  0.00      A1   C
ATOM   1470  HB  THR A  42      99.233  51.845  45.512  1.00  0.00      A1   H
ATOM   1471  OG1 THR A  42     101.120  50.808  45.743  1.00  0.00      A1   O
ATOM   1472  HG1 THR A  42     101.455  51.553  46.248  1.00  0.00      A1   H
ATOM   1473  CG2 THR A  42      99.502  50.089  44.242  1.00  0.00      A1   C
ATOM   1474 HG21 THR A  42      98.488  50.299  43.839  1.00  0.00      A1   H
ATOM   1475 HG22 THR A  42     100.161  49.501  43.568  1.00  0.00      A1   H
ATOM   1476 HG23 THR A  42      99.173  49.384  45.035  1.00  0.00      A1   H
ATOM   1477  C   THR A  42      99.572  52.659  42.829  1.00  0.00      A1   C
ATOM   1478  O   THR A  42      99.548  52.250  41.685  1.00  0.00      A1   O
ATOM   1479  N   THR A  43      98.850  53.747  43.065  1.00  0.00      A1   N
ATOM   1480  HN  THR A  43      98.929  54.208  43.946  1.00  0.00      A1   H
ATOM   1481  CA  THR A  43      97.814  54.241  42.199  1.00  0.00      A1   C
ATOM   1482  HA  THR A  43      97.261  53.364  41.895  1.00  0.00      A1   H
ATOM   1483  CB  THR A  43      96.785  54.980  43.073  1.00  0.00      A1   C
ATOM   1484  HB  THR A  43      97.085  56.017  43.338  1.00  0.00      A1   H
ATOM   1485  OG1 THR A  43      96.448  54.279  44.258  1.00  0.00      A1   O
ATOM   1486  HG1 THR A  43      97.143  54.558  44.859  1.00  0.00      A1   H
ATOM   1487  CG2 THR A  43      95.474  55.098  42.245  1.00  0.00      A1   C
ATOM   1488 HG21 THR A  43      95.697  55.927  41.540  1.00  0.00      A1   H
ATOM   1489 HG22 THR A  43      95.387  54.189  41.611  1.00  0.00      A1   H
ATOM   1490 HG23 THR A  43      94.650  55.128  42.990  1.00  0.00      A1   H
ATOM   1491  C   THR A  43      98.257  55.006  41.001  1.00  0.00      A1   C
ATOM   1492  O   THR A  43      97.681  54.841  39.957  1.00  0.00      A1   O
ATOM   1493  N   LEU A  44      99.365  55.763  41.021  1.00  0.00      A1   N
ATOM   1494  HN  LEU A  44      99.870  55.924  41.866  1.00  0.00      A1   H
ATOM   1495  CA  LEU A  44      99.868  56.429  39.834  1.00  0.00      A1   C
ATOM   1496  HA  LEU A  44      99.021  56.601  39.186  1.00  0.00      A1   H
ATOM   1497  CB  LEU A  44     100.759  57.622  40.288  1.00  0.00      A1   C
ATOM   1498  HB1 LEU A  44     100.172  58.211  41.025  1.00  0.00      A1   H
ATOM   1499  HB2 LEU A  44     101.657  57.239  40.819  1.00  0.00      A1   H
ATOM   1500  CG  LEU A  44     101.136  58.492  39.076  1.00  0.00      A1   C
ATOM   1501  HG  LEU A  44     101.701  57.939  38.295  1.00  0.00      A1   H
ATOM   1502  CD1 LEU A  44      99.924  59.179  38.428  1.00  0.00      A1   C
ATOM   1503 HD11 LEU A  44      99.277  58.388  37.991  1.00  0.00      A1   H
ATOM   1504 HD12 LEU A  44      99.367  59.765  39.191  1.00  0.00      A1   H
ATOM   1505 HD13 LEU A  44     100.238  59.906  37.649  1.00  0.00      A1   H
ATOM   1506  CD2 LEU A  44     102.053  59.539  39.753  1.00  0.00      A1   C
ATOM   1507 HD21 LEU A  44     102.991  59.144  40.197  1.00  0.00      A1   H
ATOM   1508 HD22 LEU A  44     102.200  60.341  38.998  1.00  0.00      A1   H
ATOM   1509 HD23 LEU A  44     101.505  60.043  40.577  1.00  0.00      A1   H
ATOM   1510  C   LEU A  44     100.647  55.516  38.912  1.00  0.00      A1   C
ATOM   1511  O   LEU A  44     100.533  55.529  37.702  1.00  0.00      A1   O
ATOM   1512  N   TYR A  45     101.317  54.490  39.489  1.00  0.00      A1   N
ATOM   1513  HN  TYR A  45     101.400  54.539  40.481  1.00  0.00      A1   H
ATOM   1514  CA  TYR A  45     101.948  53.330  38.812  1.00  0.00      A1   C
ATOM   1515  HA  TYR A  45     102.583  53.715  38.028  1.00  0.00      A1   H
ATOM   1516  CB  TYR A  45     102.727  52.432  39.776  1.00  0.00      A1   C
ATOM   1517  HB1 TYR A  45     103.286  53.198  40.355  1.00  0.00      A1   H
ATOM   1518  HB2 TYR A  45     101.972  51.893  40.387  1.00  0.00      A1   H
ATOM   1519  CG  TYR A  45     103.712  51.511  39.098  1.00  0.00      A1   C
ATOM   1520  CD1 TYR A  45     103.378  50.353  38.290  1.00  0.00      A1   C
ATOM   1521  HD1 TYR A  45     102.356  50.096  38.054  1.00  0.00      A1   H
ATOM   1522  CE1 TYR A  45     104.399  49.556  37.718  1.00  0.00      A1   C
ATOM   1523  HE1 TYR A  45     104.144  48.730  37.070  1.00  0.00      A1   H
ATOM   1524  CZ  TYR A  45     105.683  49.826  37.936  1.00  0.00      A1   C
ATOM   1525  OH  TYR A  45     106.655  49.051  37.254  1.00  0.00      A1   O
ATOM   1526  HH  TYR A  45     107.482  49.288  37.678  1.00  0.00      A1   H
ATOM   1527  CD2 TYR A  45     105.110  51.745  39.301  1.00  0.00      A1   C
ATOM   1528  HD2 TYR A  45     105.475  52.532  39.945  1.00  0.00      A1   H
ATOM   1529  CE2 TYR A  45     106.110  50.907  38.719  1.00  0.00      A1   C
ATOM   1530  HE2 TYR A  45     107.136  51.203  38.881  1.00  0.00      A1   H
ATOM   1531  C   TYR A  45     100.932  52.561  38.075  1.00  0.00      A1   C
ATOM   1532  O   TYR A  45     101.048  52.281  36.890  1.00  0.00      A1   O
ATOM   1533  N   GLY A  46      99.845  52.287  38.789  1.00  0.00      A1   N
ATOM   1534  HN  GLY A  46      99.806  52.590  39.738  1.00  0.00      A1   H
ATOM   1535  CA  GLY A  46      98.673  51.629  38.261  1.00  0.00      A1   C
ATOM   1536  HA1 GLY A  46      98.881  50.583  38.090  1.00  0.00      A1   H
ATOM   1537  HA2 GLY A  46      97.994  51.756  39.090  1.00  0.00      A1   H
ATOM   1538  C   GLY A  46      97.971  52.324  37.086  1.00  0.00      A1   C
ATOM   1539  O   GLY A  46      97.435  51.653  36.233  1.00  0.00      A1   O
ATOM   1540  N   ALA A  47      98.097  53.651  37.055  1.00  0.00      A1   N
ATOM   1541  HN  ALA A  47      98.625  54.220  37.680  1.00  0.00      A1   H
ATOM   1542  CA  ALA A  47      97.521  54.483  36.077  1.00  0.00      A1   C
ATOM   1543  HA  ALA A  47      96.534  54.160  35.780  1.00  0.00      A1   H
ATOM   1544  CB  ALA A  47      97.353  55.961  36.564  1.00  0.00      A1   C
ATOM   1545  HB1 ALA A  47      98.374  56.380  36.691  1.00  0.00      A1   H
ATOM   1546  HB2 ALA A  47      96.765  56.517  35.803  1.00  0.00      A1   H
ATOM   1547  HB3 ALA A  47      96.743  56.116  37.480  1.00  0.00      A1   H
ATOM   1548  C   ALA A  47      98.379  54.529  34.866  1.00  0.00      A1   C
ATOM   1549  O   ALA A  47      97.947  54.243  33.796  1.00  0.00      A1   O
ATOM   1550  N   ILE A  48      99.631  54.763  35.030  1.00  0.00      A1   N
ATOM   1551  HN  ILE A  48      99.910  54.980  35.962  1.00  0.00      A1   H
ATOM   1552  CA  ILE A  48     100.613  54.857  33.999  1.00  0.00      A1   C
ATOM   1553  HA  ILE A  48     100.142  55.517  33.286  1.00  0.00      A1   H
ATOM   1554  CB  ILE A  48     101.842  55.518  34.561  1.00  0.00      A1   C
ATOM   1555  HB  ILE A  48     102.120  54.888  35.433  1.00  0.00      A1   H
ATOM   1556  CG2 ILE A  48     103.074  55.485  33.558  1.00  0.00      A1   C
ATOM   1557 HG21 ILE A  48     104.023  55.811  34.035  1.00  0.00      A1   H
ATOM   1558 HG22 ILE A  48     103.141  54.469  33.114  1.00  0.00      A1   H
ATOM   1559 HG23 ILE A  48     102.995  56.267  32.772  1.00  0.00      A1   H
ATOM   1560  CG1 ILE A  48     101.445  56.955  34.943  1.00  0.00      A1   C
ATOM   1561 HG11 ILE A  48     101.141  57.543  34.050  1.00  0.00      A1   H
ATOM   1562 HG12 ILE A  48     100.620  56.990  35.686  1.00  0.00      A1   H
ATOM   1563  CD  ILE A  48     102.723  57.495  35.578  1.00  0.00      A1   C
ATOM   1564  HD1 ILE A  48     103.173  56.951  36.435  1.00  0.00      A1   H
ATOM   1565  HD2 ILE A  48     103.472  57.549  34.758  1.00  0.00      A1   H
ATOM   1566  HD3 ILE A  48     102.576  58.511  36.001  1.00  0.00      A1   H
ATOM   1567  C   ILE A  48     100.883  53.513  33.295  1.00  0.00      A1   C
ATOM   1568  O   ILE A  48     100.879  53.503  32.065  1.00  0.00      A1   O
ATOM   1569  N   LEU A  49     101.064  52.345  33.964  1.00  0.00      A1   N
ATOM   1570  HN  LEU A  49     101.123  52.429  34.956  1.00  0.00      A1   H
ATOM   1571  CA  LEU A  49     101.149  51.036  33.329  1.00  0.00      A1   C
ATOM   1572  HA  LEU A  49     102.095  51.093  32.811  1.00  0.00      A1   H
ATOM   1573  CB  LEU A  49     101.220  49.911  34.434  1.00  0.00      A1   C
ATOM   1574  HB1 LEU A  49     102.069  50.187  35.096  1.00  0.00      A1   H
ATOM   1575  HB2 LEU A  49     100.302  49.819  35.053  1.00  0.00      A1   H
ATOM   1576  CG  LEU A  49     101.420  48.416  33.855  1.00  0.00      A1   C
ATOM   1577  HG  LEU A  49     100.551  48.233  33.188  1.00  0.00      A1   H
ATOM   1578  CD1 LEU A  49     102.811  48.301  33.184  1.00  0.00      A1   C
ATOM   1579 HD11 LEU A  49     103.107  47.253  32.964  1.00  0.00      A1   H
ATOM   1580 HD12 LEU A  49     102.691  48.853  32.227  1.00  0.00      A1   H
ATOM   1581 HD13 LEU A  49     103.626  48.752  33.790  1.00  0.00      A1   H
ATOM   1582  CD2 LEU A  49     101.253  47.410  34.978  1.00  0.00      A1   C
ATOM   1583 HD21 LEU A  49     101.416  46.416  34.510  1.00  0.00      A1   H
ATOM   1584 HD22 LEU A  49     101.942  47.613  35.825  1.00  0.00      A1   H
ATOM   1585 HD23 LEU A  49     100.230  47.471  35.407  1.00  0.00      A1   H
ATOM   1586  C   LEU A  49      99.994  50.720  32.327  1.00  0.00      A1   C
ATOM   1587  O   LEU A  49     100.215  50.374  31.201  1.00  0.00      A1   O
ATOM   1588  N   SER A  50      98.761  51.017  32.751  1.00  0.00      A1   N
ATOM   1589  HN  SER A  50      98.510  51.587  33.529  1.00  0.00      A1   H
ATOM   1590  CA  SER A  50      97.555  50.849  31.954  1.00  0.00      A1   C
ATOM   1591  HA  SER A  50      97.619  49.889  31.463  1.00  0.00      A1   H
ATOM   1592  CB  SER A  50      96.306  50.682  32.871  1.00  0.00      A1   C
ATOM   1593  HB1 SER A  50      95.310  50.597  32.386  1.00  0.00      A1   H
ATOM   1594  HB2 SER A  50      96.497  49.809  33.531  1.00  0.00      A1   H
ATOM   1595  OG  SER A  50      95.987  51.816  33.711  1.00  0.00      A1   O
ATOM   1596  HG1 SER A  50      96.590  51.828  34.458  1.00  0.00      A1   H
ATOM   1597  C   SER A  50      97.434  52.011  30.940  1.00  0.00      A1   C
ATOM   1598  O   SER A  50      96.879  51.847  29.844  1.00  0.00      A1   O
ATOM   1599  N   ASN A  51      98.034  53.176  31.187  1.00  0.00      A1   N
ATOM   1600  HN  ASN A  51      98.459  53.457  32.044  1.00  0.00      A1   H
ATOM   1601  CA  ASN A  51      97.924  54.315  30.290  1.00  0.00      A1   C
ATOM   1602  HA  ASN A  51      96.910  54.435  29.937  1.00  0.00      A1   H
ATOM   1603  CB  ASN A  51      98.543  55.621  30.963  1.00  0.00      A1   C
ATOM   1604  HB1 ASN A  51      98.298  55.658  32.046  1.00  0.00      A1   H
ATOM   1605  HB2 ASN A  51      99.652  55.556  30.969  1.00  0.00      A1   H
ATOM   1606  CG  ASN A  51      97.999  56.969  30.348  1.00  0.00      A1   C
ATOM   1607  OD1 ASN A  51      97.001  57.557  30.797  1.00  0.00      A1   O
ATOM   1608  ND2 ASN A  51      98.569  57.393  29.247  1.00  0.00      A1   N
ATOM   1609 HD21 ASN A  51      99.256  56.793  28.837  1.00  0.00      A1   H
ATOM   1610 HD22 ASN A  51      98.243  58.257  28.863  1.00  0.00      A1   H
ATOM   1611  C   ASN A  51      98.688  53.967  28.990  1.00  0.00      A1   C
ATOM   1612  O   ASN A  51      98.315  54.306  27.850  1.00  0.00      A1   O
ATOM   1613  N   MET A  52      99.920  53.402  29.066  1.00  0.00      A1   N
ATOM   1614  HN  MET A  52     100.380  53.179  29.922  1.00  0.00      A1   H
ATOM   1615  CA  MET A  52     100.781  53.113  27.948  1.00  0.00      A1   C
ATOM   1616  HA  MET A  52     100.839  54.046  27.407  1.00  0.00      A1   H
ATOM   1617  CB  MET A  52     102.324  52.755  28.357  1.00  0.00      A1   C
ATOM   1618  HB1 MET A  52     102.309  51.880  29.041  1.00  0.00      A1   H
ATOM   1619  HB2 MET A  52     102.979  52.520  27.491  1.00  0.00      A1   H
ATOM   1620  CG  MET A  52     102.903  54.067  29.007  1.00  0.00      A1   C
ATOM   1621  HG1 MET A  52     102.702  54.893  28.293  1.00  0.00      A1   H
ATOM   1622  HG2 MET A  52     102.241  54.202  29.890  1.00  0.00      A1   H
ATOM   1623  SD  MET A  52     104.598  54.009  29.460  1.00  0.00      A1   S
ATOM   1624  CE  MET A  52     104.969  55.757  30.011  1.00  0.00      A1   C
ATOM   1625  HE1 MET A  52     105.861  56.135  29.467  1.00  0.00      A1   H
ATOM   1626  HE2 MET A  52     104.176  56.452  29.661  1.00  0.00      A1   H
ATOM   1627  HE3 MET A  52     105.144  55.820  31.107  1.00  0.00      A1   H
ATOM   1628  C   MET A  52     100.279  52.032  27.041  1.00  0.00      A1   C
ATOM   1629  O   MET A  52     100.434  52.111  25.840  1.00  0.00      A1   O
ATOM   1630  N   VAL A  53      99.488  51.124  27.648  1.00  0.00      A1   N
ATOM   1631  HN  VAL A  53      99.344  51.234  28.628  1.00  0.00      A1   H
ATOM   1632  CA  VAL A  53      98.927  50.006  26.989  1.00  0.00      A1   C
ATOM   1633  HA  VAL A  53      99.589  49.579  26.251  1.00  0.00      A1   H
ATOM   1634  CB  VAL A  53      98.524  48.941  28.117  1.00  0.00      A1   C
ATOM   1635  HB  VAL A  53      97.863  49.438  28.858  1.00  0.00      A1   H
ATOM   1636  CG1 VAL A  53      97.699  47.842  27.443  1.00  0.00      A1   C
ATOM   1637 HG11 VAL A  53      96.634  48.156  27.449  1.00  0.00      A1   H
ATOM   1638 HG12 VAL A  53      98.068  47.690  26.406  1.00  0.00      A1   H
ATOM   1639 HG13 VAL A  53      97.861  46.887  27.988  1.00  0.00      A1   H
ATOM   1640  CG2 VAL A  53      99.880  48.383  28.760  1.00  0.00      A1   C
ATOM   1641 HG21 VAL A  53      99.695  47.812  29.695  1.00  0.00      A1   H
ATOM   1642 HG22 VAL A  53     100.356  47.724  28.002  1.00  0.00      A1   H
ATOM   1643 HG23 VAL A  53     100.480  49.255  29.098  1.00  0.00      A1   H
ATOM   1644  C   VAL A  53      97.670  50.512  26.198  1.00  0.00      A1   C
ATOM   1645  O   VAL A  53      97.328  50.009  25.126  1.00  0.00      A1   O
ATOM   1646  N   PHE A  54      96.940  51.551  26.647  1.00  0.00      A1   N
ATOM   1647  HN  PHE A  54      97.245  51.965  27.501  1.00  0.00      A1   H
ATOM   1648  CA  PHE A  54      95.698  52.051  25.960  1.00  0.00      A1   C
ATOM   1649  HA  PHE A  54      95.232  51.311  25.327  1.00  0.00      A1   H
ATOM   1650  CB  PHE A  54      94.615  52.346  27.014  1.00  0.00      A1   C
ATOM   1651  HB1 PHE A  54      95.092  52.658  27.968  1.00  0.00      A1   H
ATOM   1652  HB2 PHE A  54      93.923  53.140  26.663  1.00  0.00      A1   H
ATOM   1653  CG  PHE A  54      93.778  51.148  27.217  1.00  0.00      A1   C
ATOM   1654  CD1 PHE A  54      92.489  51.135  26.689  1.00  0.00      A1   C
ATOM   1655  HD1 PHE A  54      92.170  52.036  26.186  1.00  0.00      A1   H
ATOM   1656  CE1 PHE A  54      91.656  50.091  26.972  1.00  0.00      A1   C
ATOM   1657  HE1 PHE A  54      90.618  50.144  26.678  1.00  0.00      A1   H
ATOM   1658  CZ  PHE A  54      92.138  48.976  27.819  1.00  0.00      A1   C
ATOM   1659  HZ  PHE A  54      91.418  48.230  28.123  1.00  0.00      A1   H
ATOM   1660  CD2 PHE A  54      94.203  50.105  28.095  1.00  0.00      A1   C
ATOM   1661  HD2 PHE A  54      95.237  50.032  28.401  1.00  0.00      A1   H
ATOM   1662  CE2 PHE A  54      93.356  48.972  28.264  1.00  0.00      A1   C
ATOM   1663  HE2 PHE A  54      93.682  48.108  28.824  1.00  0.00      A1   H
ATOM   1664  C   PHE A  54      95.955  53.267  25.137  1.00  0.00      A1   C
ATOM   1665  O   PHE A  54      95.101  53.574  24.294  1.00  0.00      A1   O
ATOM   1666  N   PHE A  55      97.008  54.051  25.348  1.00  0.00      A1   N
ATOM   1667  HN  PHE A  55      97.534  53.855  26.172  1.00  0.00      A1   H
ATOM   1668  CA  PHE A  55      97.280  55.298  24.574  1.00  0.00      A1   C
ATOM   1669  HA  PHE A  55      96.401  55.896  24.765  1.00  0.00      A1   H
ATOM   1670  CB  PHE A  55      98.502  56.108  25.040  1.00  0.00      A1   C
ATOM   1671  HB1 PHE A  55      98.414  56.290  26.133  1.00  0.00      A1   H
ATOM   1672  HB2 PHE A  55      99.426  55.490  25.022  1.00  0.00      A1   H
ATOM   1673  CG  PHE A  55      98.575  57.451  24.302  1.00  0.00      A1   C
ATOM   1674  CD1 PHE A  55      99.750  57.882  23.618  1.00  0.00      A1   C
ATOM   1675  HD1 PHE A  55     100.696  57.378  23.752  1.00  0.00      A1   H
ATOM   1676  CE1 PHE A  55      99.834  59.174  23.030  1.00  0.00      A1   C
ATOM   1677  HE1 PHE A  55     100.685  59.452  22.426  1.00  0.00      A1   H
ATOM   1678  CZ  PHE A  55      98.728  59.999  23.029  1.00  0.00      A1   C
ATOM   1679  HZ  PHE A  55      98.741  60.997  22.617  1.00  0.00      A1   H
ATOM   1680  CD2 PHE A  55      97.463  58.372  24.304  1.00  0.00      A1   C
ATOM   1681  HD2 PHE A  55      96.600  58.140  24.910  1.00  0.00      A1   H
ATOM   1682  CE2 PHE A  55      97.574  59.645  23.674  1.00  0.00      A1   C
ATOM   1683  HE2 PHE A  55      96.730  60.317  23.727  1.00  0.00      A1   H
ATOM   1684  C   PHE A  55      97.338  55.018  23.032  1.00  0.00      A1   C
ATOM   1685  O   PHE A  55      96.660  55.688  22.276  1.00  0.00      A1   O
ATOM   1686  N   PRO A  56      97.924  53.915  22.602  1.00  0.00      A1   N
ATOM   1687  CD  PRO A  56      97.481  53.271  21.425  1.00  0.00      A1   C
ATOM   1688  HD1 PRO A  56      97.422  54.029  20.616  1.00  0.00      A1   H
ATOM   1689  HD2 PRO A  56      96.465  52.850  21.583  1.00  0.00      A1   H
ATOM   1690  CA  PRO A  56      99.141  53.196  23.103  1.00  0.00      A1   C
ATOM   1691  HA  PRO A  56      99.047  53.117  24.176  1.00  0.00      A1   H
ATOM   1692  CB  PRO A  56      99.029  51.772  22.450  1.00  0.00      A1   C
ATOM   1693  HB1 PRO A  56     100.010  51.257  22.362  1.00  0.00      A1   H
ATOM   1694  HB2 PRO A  56      98.285  51.065  22.875  1.00  0.00      A1   H
ATOM   1695  CG  PRO A  56      98.447  52.101  21.094  1.00  0.00      A1   C
ATOM   1696  HG1 PRO A  56      99.251  52.335  20.364  1.00  0.00      A1   H
ATOM   1697  HG2 PRO A  56      97.795  51.267  20.757  1.00  0.00      A1   H
ATOM   1698  C   PRO A  56     100.455  53.931  22.841  1.00  0.00      A1   C
ATOM   1699  O   PRO A  56     100.503  54.847  22.069  1.00  0.00      A1   O
ATOM   1700  N   ILE A  57     101.597  53.488  23.479  1.00  0.00      A1   N
ATOM   1701  HN  ILE A  57     101.671  52.798  24.194  1.00  0.00      A1   H
ATOM   1702  CA  ILE A  57     102.871  54.136  23.353  1.00  0.00      A1   C
ATOM   1703  HA  ILE A  57     102.722  55.205  23.372  1.00  0.00      A1   H
ATOM   1704  CB  ILE A  57     103.759  53.819  24.545  1.00  0.00      A1   C
ATOM   1705  HB  ILE A  57     103.162  54.020  25.459  1.00  0.00      A1   H
ATOM   1706  CG2 ILE A  57     104.064  52.276  24.575  1.00  0.00      A1   C
ATOM   1707 HG21 ILE A  57     104.606  51.976  25.497  1.00  0.00      A1   H
ATOM   1708 HG22 ILE A  57     103.088  51.768  24.729  1.00  0.00      A1   H
ATOM   1709 HG23 ILE A  57     104.545  51.957  23.627  1.00  0.00      A1   H
ATOM   1710  CG1 ILE A  57     105.053  54.685  24.593  1.00  0.00      A1   C
ATOM   1711 HG11 ILE A  57     105.689  54.316  23.760  1.00  0.00      A1   H
ATOM   1712 HG12 ILE A  57     104.696  55.720  24.402  1.00  0.00      A1   H
ATOM   1713  CD  ILE A  57     105.610  54.845  26.019  1.00  0.00      A1   C
ATOM   1714  HD1 ILE A  57     106.108  53.903  26.333  1.00  0.00      A1   H
ATOM   1715  HD2 ILE A  57     106.344  55.664  26.179  1.00  0.00      A1   H
ATOM   1716  HD3 ILE A  57     104.760  55.062  26.701  1.00  0.00      A1   H
ATOM   1717  C   ILE A  57     103.568  53.922  22.008  1.00  0.00      A1   C
ATOM   1718  O   ILE A  57     104.259  54.788  21.461  1.00  0.00      A1   O
ATOM   1719  N   ALA A  58     103.221  52.751  21.375  1.00  0.00      A1   N
ATOM   1720  HN  ALA A  58     102.503  52.199  21.791  1.00  0.00      A1   H
ATOM   1721  CA  ALA A  58     103.719  52.196  20.053  1.00  0.00      A1   C
ATOM   1722  HA  ALA A  58     103.856  53.091  19.464  1.00  0.00      A1   H
ATOM   1723  CB  ALA A  58     105.096  51.544  20.079  1.00  0.00      A1   C
ATOM   1724  HB1 ALA A  58     105.464  51.245  19.074  1.00  0.00      A1   H
ATOM   1725  HB2 ALA A  58     105.693  52.387  20.488  1.00  0.00      A1   H
ATOM   1726  HB3 ALA A  58     105.084  50.592  20.652  1.00  0.00      A1   H
ATOM   1727  C   ALA A  58     102.732  51.217  19.524  1.00  0.00      A1   C
ATOM   1728  O   ALA A  58     101.667  51.033  20.188  1.00  0.00      A1   O
ATOM   1729  N   ASP A  59     103.115  50.571  18.322  1.00  0.00      A1   N
ATOM   1730  HN  ASP A  59     104.007  50.644  17.883  1.00  0.00      A1   H
ATOM   1731  CA  ASP A  59     102.108  49.822  17.625  1.00  0.00      A1   C
ATOM   1732  HA  ASP A  59     101.145  50.288  17.774  1.00  0.00      A1   H
ATOM   1733  CB  ASP A  59     102.465  49.743  16.114  1.00  0.00      A1   C
ATOM   1734  HB1 ASP A  59     103.352  49.129  15.851  1.00  0.00      A1   H
ATOM   1735  HB2 ASP A  59     101.631  49.282  15.542  1.00  0.00      A1   H
ATOM   1736  CG  ASP A  59     102.664  51.069  15.403  1.00  0.00      A1   C
ATOM   1737  OD1 ASP A  59     103.902  51.429  15.330  1.00  0.00      A1   O
ATOM   1738  OD2 ASP A  59     101.741  51.704  14.812  1.00  0.00      A1   O
ATOM   1739  C   ASP A  59     101.940  48.455  18.173  1.00  0.00      A1   C
ATOM   1740  O   ASP A  59     100.888  47.801  18.142  1.00  0.00      A1   O
ATOM   1741  N   LYS A  60     103.016  47.875  18.655  1.00  0.00      A1   N
ATOM   1742  HN  LYS A  60     103.823  48.443  18.791  1.00  0.00      A1   H
ATOM   1743  CA  LYS A  60     103.102  46.581  19.251  1.00  0.00      A1   C
ATOM   1744  HA  LYS A  60     102.354  46.460  20.020  1.00  0.00      A1   H
ATOM   1745  CB  LYS A  60     103.158  45.391  18.210  1.00  0.00      A1   C
ATOM   1746  HB1 LYS A  60     103.439  44.469  18.762  1.00  0.00      A1   H
ATOM   1747  HB2 LYS A  60     102.138  45.297  17.780  1.00  0.00      A1   H
ATOM   1748  CG  LYS A  60     104.243  45.472  17.136  1.00  0.00      A1   C
ATOM   1749  HG1 LYS A  60     104.158  46.411  16.548  1.00  0.00      A1   H
ATOM   1750  HG2 LYS A  60     105.195  45.455  17.709  1.00  0.00      A1   H
ATOM   1751  CD  LYS A  60     104.292  44.261  16.163  1.00  0.00      A1   C
ATOM   1752  HD1 LYS A  60     105.261  43.716  16.151  1.00  0.00      A1   H
ATOM   1753  HD2 LYS A  60     103.583  43.535  16.613  1.00  0.00      A1   H
ATOM   1754  CE  LYS A  60     103.835  44.500  14.674  1.00  0.00      A1   C
ATOM   1755  HE1 LYS A  60     103.717  43.530  14.145  1.00  0.00      A1   H
ATOM   1756  HE2 LYS A  60     102.863  45.030  14.580  1.00  0.00      A1   H
ATOM   1757  NZ  LYS A  60     104.839  45.218  13.961  1.00  0.00      A1   N
ATOM   1758  HZ1 LYS A  60     105.787  44.929  14.276  1.00  0.00      A1   H
ATOM   1759  HZ2 LYS A  60     104.814  45.042  12.936  1.00  0.00      A1   H
ATOM   1760  HZ3 LYS A  60     104.812  46.242  14.145  1.00  0.00      A1   H
ATOM   1761  C   LYS A  60     104.382  46.543  20.121  1.00  0.00      A1   C
ATOM   1762  O   LYS A  60     105.102  47.531  20.131  1.00  0.00      A1   O
ATOM   1763  N   LEU A  61     104.635  45.471  21.011  1.00  0.00      A1   N
ATOM   1764  HN  LEU A  61     103.930  44.783  21.168  1.00  0.00      A1   H
ATOM   1765  CA  LEU A  61     105.790  45.433  21.888  1.00  0.00      A1   C
ATOM   1766  HA  LEU A  61     105.840  46.250  22.593  1.00  0.00      A1   H
ATOM   1767  CB  LEU A  61     105.552  44.158  22.851  1.00  0.00      A1   C
ATOM   1768  HB1 LEU A  61     104.472  44.184  23.109  1.00  0.00      A1   H
ATOM   1769  HB2 LEU A  61     105.589  43.220  22.257  1.00  0.00      A1   H
ATOM   1770  CG  LEU A  61     106.420  44.011  24.135  1.00  0.00      A1   C
ATOM   1771  HG  LEU A  61     107.438  44.124  23.706  1.00  0.00      A1   H
ATOM   1772  CD1 LEU A  61     106.193  45.078  25.198  1.00  0.00      A1   C
ATOM   1773 HD11 LEU A  61     106.814  44.779  26.070  1.00  0.00      A1   H
ATOM   1774 HD12 LEU A  61     106.426  46.110  24.859  1.00  0.00      A1   H
ATOM   1775 HD13 LEU A  61     105.178  45.070  25.649  1.00  0.00      A1   H
ATOM   1776  CD2 LEU A  61     106.350  42.589  24.673  1.00  0.00      A1   C
ATOM   1777 HD21 LEU A  61     107.039  42.395  25.523  1.00  0.00      A1   H
ATOM   1778 HD22 LEU A  61     105.304  42.545  25.045  1.00  0.00      A1   H
ATOM   1779 HD23 LEU A  61     106.555  41.766  23.955  1.00  0.00      A1   H
ATOM   1780  C   LEU A  61     107.200  45.363  21.258  1.00  0.00      A1   C
ATOM   1781  O   LEU A  61     108.164  45.904  21.803  1.00  0.00      A1   O
ATOM   1782  C   SER A  62     108.620  45.994  18.478  1.00  0.00      A1   C
ATOM   1783  OT1 SER A  62     107.646  46.268  17.708  1.00  0.00      A1   O
ATOM   1784  OT2 SER A  62     109.707  46.651  18.340  1.00  0.00      A1   O
ATOM   1785  N   SER A  62     107.403  44.635  20.170  1.00  0.00      A1   N
ATOM   1786  HN  SER A  62     106.682  43.994  19.918  1.00  0.00      A1   H
ATOM   1787  CA  SER A  62     108.573  44.733  19.397  1.00  0.00      A1   C
ATOM   1788  HA  SER A  62     109.507  44.692  19.938  1.00  0.00      A1   H
ATOM   1789  CB  SER A  62     108.771  43.426  18.581  1.00  0.00      A1   C
ATOM   1790  HB1 SER A  62     108.052  43.424  17.733  1.00  0.00      A1   H
ATOM   1791  HB2 SER A  62     109.733  43.405  18.025  1.00  0.00      A1   H
ATOM   1792  OG  SER A  62     108.749  42.249  19.373  1.00  0.00      A1   O
ATOM   1793  HG1 SER A  62     109.110  41.542  18.833  1.00  0.00      A1   H
ATOM   1794  N   MET B   1      76.439  71.995  20.252  1.00  0.00      B0   N
ATOM   1795  HT1 MET B   1      75.616  72.620  20.365  1.00  0.00      B0   H
ATOM   1796  HT2 MET B   1      77.321  72.542  20.327  1.00  0.00      B0   H
ATOM   1797  HT3 MET B   1      76.283  71.531  19.334  1.00  0.00      B0   H
ATOM   1798  CA  MET B   1      76.463  70.897  21.400  1.00  0.00      B0   C
ATOM   1799  HA  MET B   1      77.263  70.173  21.343  1.00  0.00      B0   H
ATOM   1800  CB  MET B   1      76.752  71.660  22.802  1.00  0.00      B0   C
ATOM   1801  HB1 MET B   1      77.667  72.289  22.780  1.00  0.00      B0   H
ATOM   1802  HB2 MET B   1      75.916  72.352  23.039  1.00  0.00      B0   H
ATOM   1803  CG  MET B   1      76.875  70.669  24.023  1.00  0.00      B0   C
ATOM   1804  HG1 MET B   1      76.039  69.960  24.206  1.00  0.00      B0   H
ATOM   1805  HG2 MET B   1      77.692  69.969  23.745  1.00  0.00      B0   H
ATOM   1806  SD  MET B   1      77.356  71.471  25.531  1.00  0.00      B0   S
ATOM   1807  CE  MET B   1      76.751  69.950  26.535  1.00  0.00      B0   C
ATOM   1808  HE1 MET B   1      75.646  69.998  26.642  1.00  0.00      B0   H
ATOM   1809  HE2 MET B   1      77.010  68.953  26.119  1.00  0.00      B0   H
ATOM   1810  HE3 MET B   1      77.188  70.074  27.549  1.00  0.00      B0   H
ATOM   1811  C   MET B   1      75.050  70.215  21.387  1.00  0.00      B0   C
ATOM   1812  O   MET B   1      74.100  70.851  20.922  1.00  0.00      B0   O
ATOM   1813  N   ASP B   2      74.930  68.937  21.896  1.00  0.00      B0   N
ATOM   1814  HN  ASP B   2      75.786  68.472  22.107  1.00  0.00      B0   H
ATOM   1815  CA  ASP B   2      73.779  68.175  22.013  1.00  0.00      B0   C
ATOM   1816  HA  ASP B   2      73.146  68.338  21.153  1.00  0.00      B0   H
ATOM   1817  CB  ASP B   2      74.169  66.695  22.218  1.00  0.00      B0   C
ATOM   1818  HB1 ASP B   2      74.631  66.577  23.221  1.00  0.00      B0   H
ATOM   1819  HB2 ASP B   2      73.276  66.038  22.149  1.00  0.00      B0   H
ATOM   1820  CG  ASP B   2      75.122  66.265  21.151  1.00  0.00      B0   C
ATOM   1821  OD1 ASP B   2      76.379  66.370  21.399  1.00  0.00      B0   O
ATOM   1822  OD2 ASP B   2      74.726  66.021  20.017  1.00  0.00      B0   O
ATOM   1823  C   ASP B   2      72.842  68.571  23.168  1.00  0.00      B0   C
ATOM   1824  O   ASP B   2      73.368  68.790  24.284  1.00  0.00      B0   O
ATOM   1825  N   LEU B   3      71.526  68.593  22.927  1.00  0.00      B0   N
ATOM   1826  HN  LEU B   3      71.156  68.211  22.084  1.00  0.00      B0   H
ATOM   1827  CA  LEU B   3      70.527  68.908  23.972  1.00  0.00      B0   C
ATOM   1828  HA  LEU B   3      70.721  69.841  24.479  1.00  0.00      B0   H
ATOM   1829  CB  LEU B   3      69.184  68.943  23.179  1.00  0.00      B0   C
ATOM   1830  HB1 LEU B   3      69.365  69.761  22.449  1.00  0.00      B0   H
ATOM   1831  HB2 LEU B   3      69.183  68.038  22.535  1.00  0.00      B0   H
ATOM   1832  CG  LEU B   3      67.802  69.010  23.992  1.00  0.00      B0   C
ATOM   1833  HG  LEU B   3      67.706  68.074  24.583  1.00  0.00      B0   H
ATOM   1834  CD1 LEU B   3      67.483  70.266  24.789  1.00  0.00      B0   C
ATOM   1835 HD11 LEU B   3      66.599  70.001  25.408  1.00  0.00      B0   H
ATOM   1836 HD12 LEU B   3      68.275  70.461  25.544  1.00  0.00      B0   H
ATOM   1837 HD13 LEU B   3      67.326  71.162  24.152  1.00  0.00      B0   H
ATOM   1838  CD2 LEU B   3      66.649  68.904  22.946  1.00  0.00      B0   C
ATOM   1839 HD21 LEU B   3      66.933  68.294  22.062  1.00  0.00      B0   H
ATOM   1840 HD22 LEU B   3      65.728  68.479  23.401  1.00  0.00      B0   H
ATOM   1841 HD23 LEU B   3      66.529  69.959  22.619  1.00  0.00      B0   H
ATOM   1842  C   LEU B   3      70.372  67.843  24.997  1.00  0.00      B0   C
ATOM   1843  O   LEU B   3      70.229  68.158  26.213  1.00  0.00      B0   O
ATOM   1844  N   ALA B   4      70.489  66.509  24.706  1.00  0.00      B0   N
ATOM   1845  HN  ALA B   4      70.612  66.240  23.754  1.00  0.00      B0   H
ATOM   1846  CA  ALA B   4      70.274  65.514  25.697  1.00  0.00      B0   C
ATOM   1847  HA  ALA B   4      69.251  65.573  26.038  1.00  0.00      B0   H
ATOM   1848  CB  ALA B   4      70.317  64.098  25.106  1.00  0.00      B0   C
ATOM   1849  HB1 ALA B   4      69.590  64.069  24.266  1.00  0.00      B0   H
ATOM   1850  HB2 ALA B   4      71.328  63.892  24.696  1.00  0.00      B0   H
ATOM   1851  HB3 ALA B   4      70.113  63.312  25.865  1.00  0.00      B0   H
ATOM   1852  C   ALA B   4      71.332  65.494  26.793  1.00  0.00      B0   C
ATOM   1853  O   ALA B   4      70.977  65.416  27.968  1.00  0.00      B0   O
ATOM   1854  N   THR B   5      72.633  65.655  26.439  1.00  0.00      B0   N
ATOM   1855  HN  THR B   5      72.748  65.805  25.460  1.00  0.00      B0   H
ATOM   1856  CA  THR B   5      73.821  65.785  27.207  1.00  0.00      B0   C
ATOM   1857  HA  THR B   5      73.859  64.890  27.810  1.00  0.00      B0   H
ATOM   1858  CB  THR B   5      75.110  65.787  26.353  1.00  0.00      B0   C
ATOM   1859  HB  THR B   5      75.220  66.789  25.885  1.00  0.00      B0   H
ATOM   1860  OG1 THR B   5      75.046  64.885  25.328  1.00  0.00      B0   O
ATOM   1861  HG1 THR B   5      75.869  64.937  24.837  1.00  0.00      B0   H
ATOM   1862  CG2 THR B   5      76.267  65.410  27.204  1.00  0.00      B0   C
ATOM   1863 HG21 THR B   5      76.366  66.204  27.975  1.00  0.00      B0   H
ATOM   1864 HG22 THR B   5      75.928  64.508  27.758  1.00  0.00      B0   H
ATOM   1865 HG23 THR B   5      77.213  65.124  26.696  1.00  0.00      B0   H
ATOM   1866  C   THR B   5      73.868  67.001  28.036  1.00  0.00      B0   C
ATOM   1867  O   THR B   5      74.345  66.940  29.160  1.00  0.00      B0   O
ATOM   1868  N   LEU B   6      73.303  68.078  27.562  1.00  0.00      B0   N
ATOM   1869  HN  LEU B   6      73.005  68.081  26.611  1.00  0.00      B0   H
ATOM   1870  CA  LEU B   6      73.082  69.359  28.218  1.00  0.00      B0   C
ATOM   1871  HA  LEU B   6      74.009  69.544  28.741  1.00  0.00      B0   H
ATOM   1872  CB  LEU B   6      72.724  70.569  27.301  1.00  0.00      B0   C
ATOM   1873  HB1 LEU B   6      73.482  70.716  26.503  1.00  0.00      B0   H
ATOM   1874  HB2 LEU B   6      71.736  70.355  26.840  1.00  0.00      B0   H
ATOM   1875  CG  LEU B   6      72.710  71.954  28.046  1.00  0.00      B0   C
ATOM   1876  HG  LEU B   6      72.014  71.910  28.910  1.00  0.00      B0   H
ATOM   1877  CD1 LEU B   6      74.011  72.520  28.633  1.00  0.00      B0   C
ATOM   1878 HD11 LEU B   6      73.661  73.426  29.172  1.00  0.00      B0   H
ATOM   1879 HD12 LEU B   6      74.542  71.812  29.304  1.00  0.00      B0   H
ATOM   1880 HD13 LEU B   6      74.678  72.782  27.784  1.00  0.00      B0   H
ATOM   1881  CD2 LEU B   6      71.960  72.911  27.068  1.00  0.00      B0   C
ATOM   1882 HD21 LEU B   6      71.016  72.432  26.728  1.00  0.00      B0   H
ATOM   1883 HD22 LEU B   6      71.577  73.783  27.639  1.00  0.00      B0   H
ATOM   1884 HD23 LEU B   6      72.595  73.168  26.193  1.00  0.00      B0   H
ATOM   1885  C   LEU B   6      72.078  69.234  29.404  1.00  0.00      B0   C
ATOM   1886  O   LEU B   6      72.300  69.750  30.556  1.00  0.00      B0   O
ATOM   1887  N   LEU B   7      70.922  68.528  29.092  1.00  0.00      B0   N
ATOM   1888  HN  LEU B   7      70.852  68.200  28.153  1.00  0.00      B0   H
ATOM   1889  CA  LEU B   7      69.777  68.218  30.080  1.00  0.00      B0   C
ATOM   1890  HA  LEU B   7      69.482  69.092  30.640  1.00  0.00      B0   H
ATOM   1891  CB  LEU B   7      68.503  67.597  29.370  1.00  0.00      B0   C
ATOM   1892  HB1 LEU B   7      68.753  66.642  28.862  1.00  0.00      B0   H
ATOM   1893  HB2 LEU B   7      67.802  67.292  30.176  1.00  0.00      B0   H
ATOM   1894  CG  LEU B   7      67.687  68.468  28.403  1.00  0.00      B0   C
ATOM   1895  HG  LEU B   7      68.218  68.348  27.435  1.00  0.00      B0   H
ATOM   1896  CD1 LEU B   7      66.303  67.962  28.175  1.00  0.00      B0   C
ATOM   1897 HD11 LEU B   7      65.727  68.073  29.119  1.00  0.00      B0   H
ATOM   1898 HD12 LEU B   7      65.662  68.471  27.424  1.00  0.00      B0   H
ATOM   1899 HD13 LEU B   7      66.239  66.915  27.808  1.00  0.00      B0   H
ATOM   1900  CD2 LEU B   7      67.590  69.995  28.740  1.00  0.00      B0   C
ATOM   1901 HD21 LEU B   7      66.830  70.537  28.137  1.00  0.00      B0   H
ATOM   1902 HD22 LEU B   7      67.446  70.188  29.825  1.00  0.00      B0   H
ATOM   1903 HD23 LEU B   7      68.543  70.479  28.437  1.00  0.00      B0   H
ATOM   1904  C   LEU B   7      70.255  67.307  31.169  1.00  0.00      B0   C
ATOM   1905  O   LEU B   7      69.709  67.310  32.297  1.00  0.00      B0   O
ATOM   1906  N   GLY B   8      71.343  66.500  30.897  1.00  0.00      B0   N
ATOM   1907  HN  GLY B   8      71.779  66.758  30.038  1.00  0.00      B0   H
ATOM   1908  CA  GLY B   8      71.937  65.651  31.965  1.00  0.00      B0   C
ATOM   1909  HA1 GLY B   8      71.238  65.079  32.558  1.00  0.00      B0   H
ATOM   1910  HA2 GLY B   8      72.529  64.873  31.507  1.00  0.00      B0   H
ATOM   1911  C   GLY B   8      72.813  66.448  32.886  1.00  0.00      B0   C
ATOM   1912  O   GLY B   8      72.915  66.309  34.100  1.00  0.00      B0   O
ATOM   1913  N   LEU B   9      73.559  67.417  32.230  1.00  0.00      B0   N
ATOM   1914  HN  LEU B   9      73.322  67.671  31.296  1.00  0.00      B0   H
ATOM   1915  CA  LEU B   9      74.511  68.227  32.931  1.00  0.00      B0   C
ATOM   1916  HA  LEU B   9      75.262  67.541  33.292  1.00  0.00      B0   H
ATOM   1917  CB  LEU B   9      75.332  69.171  32.000  1.00  0.00      B0   C
ATOM   1918  HB1 LEU B   9      75.772  68.550  31.191  1.00  0.00      B0   H
ATOM   1919  HB2 LEU B   9      74.691  69.934  31.509  1.00  0.00      B0   H
ATOM   1920  CG  LEU B   9      76.469  70.003  32.602  1.00  0.00      B0   C
ATOM   1921  HG  LEU B   9      76.018  70.581  33.438  1.00  0.00      B0   H
ATOM   1922  CD1 LEU B   9      77.491  69.144  33.158  1.00  0.00      B0   C
ATOM   1923 HD11 LEU B   9      78.011  68.638  32.317  1.00  0.00      B0   H
ATOM   1924 HD12 LEU B   9      78.260  69.653  33.777  1.00  0.00      B0   H
ATOM   1925 HD13 LEU B   9      77.134  68.333  33.828  1.00  0.00      B0   H
ATOM   1926  CD2 LEU B   9      76.993  71.103  31.697  1.00  0.00      B0   C
ATOM   1927 HD21 LEU B   9      77.482  70.747  30.765  1.00  0.00      B0   H
ATOM   1928 HD22 LEU B   9      76.186  71.776  31.336  1.00  0.00      B0   H
ATOM   1929 HD23 LEU B   9      77.741  71.677  32.285  1.00  0.00      B0   H
ATOM   1930  C   LEU B   9      73.928  69.070  33.968  1.00  0.00      B0   C
ATOM   1931  O   LEU B   9      74.384  69.055  35.123  1.00  0.00      B0   O
ATOM   1932  N   ILE B  10      72.853  69.726  33.743  1.00  0.00      B0   N
ATOM   1933  HN  ILE B  10      72.474  69.735  32.821  1.00  0.00      B0   H
ATOM   1934  CA  ILE B  10      72.180  70.576  34.763  1.00  0.00      B0   C
ATOM   1935  HA  ILE B  10      72.980  71.009  35.346  1.00  0.00      B0   H
ATOM   1936  CB  ILE B  10      71.224  71.580  34.261  1.00  0.00      B0   C
ATOM   1937  HB  ILE B  10      70.445  71.138  33.603  1.00  0.00      B0   H
ATOM   1938  CG2 ILE B  10      70.675  72.407  35.428  1.00  0.00      B0   C
ATOM   1939 HG21 ILE B  10      70.068  71.760  36.096  1.00  0.00      B0   H
ATOM   1940 HG22 ILE B  10      71.468  72.956  35.980  1.00  0.00      B0   H
ATOM   1941 HG23 ILE B  10      69.940  73.100  34.966  1.00  0.00      B0   H
ATOM   1942  CG1 ILE B  10      71.938  72.540  33.232  1.00  0.00      B0   C
ATOM   1943 HG11 ILE B  10      72.674  73.150  33.797  1.00  0.00      B0   H
ATOM   1944 HG12 ILE B  10      72.561  71.987  32.497  1.00  0.00      B0   H
ATOM   1945  CD  ILE B  10      71.080  73.484  32.415  1.00  0.00      B0   C
ATOM   1946  HD1 ILE B  10      71.637  74.026  31.620  1.00  0.00      B0   H
ATOM   1947  HD2 ILE B  10      70.229  72.958  31.932  1.00  0.00      B0   H
ATOM   1948  HD3 ILE B  10      70.769  74.393  32.972  1.00  0.00      B0   H
ATOM   1949  C   ILE B  10      71.448  69.616  35.649  1.00  0.00      B0   C
ATOM   1950  O   ILE B  10      71.548  69.776  36.887  1.00  0.00      B0   O
ATOM   1951  N   GLY B  11      70.662  68.653  35.103  1.00  0.00      B0   N
ATOM   1952  HN  GLY B  11      70.842  68.505  34.134  1.00  0.00      B0   H
ATOM   1953  CA  GLY B  11      69.904  67.678  35.881  1.00  0.00      B0   C
ATOM   1954  HA1 GLY B  11      69.238  68.261  36.501  1.00  0.00      B0   H
ATOM   1955  HA2 GLY B  11      69.467  66.956  35.207  1.00  0.00      B0   H
ATOM   1956  C   GLY B  11      70.666  66.890  36.916  1.00  0.00      B0   C
ATOM   1957  O   GLY B  11      70.214  66.553  38.030  1.00  0.00      B0   O
ATOM   1958  N   GLY B  12      71.876  66.493  36.605  1.00  0.00      B0   N
ATOM   1959  HN  GLY B  12      72.297  66.759  35.741  1.00  0.00      B0   H
ATOM   1960  CA  GLY B  12      72.773  65.801  37.569  1.00  0.00      B0   C
ATOM   1961  HA1 GLY B  12      72.252  64.952  37.986  1.00  0.00      B0   H
ATOM   1962  HA2 GLY B  12      73.618  65.553  36.944  1.00  0.00      B0   H
ATOM   1963  C   GLY B  12      73.061  66.652  38.826  1.00  0.00      B0   C
ATOM   1964  O   GLY B  12      72.980  66.101  39.934  1.00  0.00      B0   O
ATOM   1965  N   PHE B  13      73.383  68.009  38.655  1.00  0.00      B0   N
ATOM   1966  HN  PHE B  13      73.531  68.237  37.696  1.00  0.00      B0   H
ATOM   1967  CA  PHE B  13      73.473  68.977  39.754  1.00  0.00      B0   C
ATOM   1968  HA  PHE B  13      74.206  68.628  40.466  1.00  0.00      B0   H
ATOM   1969  CB  PHE B  13      74.207  70.186  39.162  1.00  0.00      B0   C
ATOM   1970  HB1 PHE B  13      75.005  69.696  38.565  1.00  0.00      B0   H
ATOM   1971  HB2 PHE B  13      73.439  70.778  38.620  1.00  0.00      B0   H
ATOM   1972  CG  PHE B  13      74.963  70.953  40.217  1.00  0.00      B0   C
ATOM   1973  CD1 PHE B  13      76.338  70.873  40.266  1.00  0.00      B0   C
ATOM   1974  HD1 PHE B  13      76.890  70.478  39.427  1.00  0.00      B0   H
ATOM   1975  CE1 PHE B  13      77.120  71.290  41.344  1.00  0.00      B0   C
ATOM   1976  HE1 PHE B  13      78.193  71.161  41.331  1.00  0.00      B0   H
ATOM   1977  CZ  PHE B  13      76.394  71.887  42.365  1.00  0.00      B0   C
ATOM   1978  HZ  PHE B  13      76.883  72.176  43.283  1.00  0.00      B0   H
ATOM   1979  CD2 PHE B  13      74.365  71.588  41.210  1.00  0.00      B0   C
ATOM   1980  HD2 PHE B  13      73.301  71.640  41.034  1.00  0.00      B0   H
ATOM   1981  CE2 PHE B  13      75.011  72.059  42.329  1.00  0.00      B0   C
ATOM   1982  HE2 PHE B  13      74.430  72.457  43.149  1.00  0.00      B0   H
ATOM   1983  C   PHE B  13      72.108  69.185  40.457  1.00  0.00      B0   C
ATOM   1984  O   PHE B  13      72.061  69.490  41.639  1.00  0.00      B0   O
ATOM   1985  N   ALA B  14      70.896  69.048  39.772  1.00  0.00      B0   N
ATOM   1986  HN  ALA B  14      70.928  68.938  38.781  1.00  0.00      B0   H
ATOM   1987  CA  ALA B  14      69.605  69.162  40.535  1.00  0.00      B0   C
ATOM   1988  HA  ALA B  14      69.498  70.164  40.923  1.00  0.00      B0   H
ATOM   1989  CB  ALA B  14      68.365  68.937  39.634  1.00  0.00      B0   C
ATOM   1990  HB1 ALA B  14      68.545  68.208  38.816  1.00  0.00      B0   H
ATOM   1991  HB2 ALA B  14      67.419  68.588  40.099  1.00  0.00      B0   H
ATOM   1992  HB3 ALA B  14      68.238  69.761  38.899  1.00  0.00      B0   H
ATOM   1993  C   ALA B  14      69.547  68.121  41.679  1.00  0.00      B0   C
ATOM   1994  O   ALA B  14      69.146  68.467  42.869  1.00  0.00      B0   O
ATOM   1995  N   PHE B  15      69.903  66.879  41.361  1.00  0.00      B0   N
ATOM   1996  HN  PHE B  15      70.136  66.695  40.409  1.00  0.00      B0   H
ATOM   1997  CA  PHE B  15      69.955  65.765  42.281  1.00  0.00      B0   C
ATOM   1998  HA  PHE B  15      69.042  65.728  42.857  1.00  0.00      B0   H
ATOM   1999  CB  PHE B  15      70.035  64.396  41.468  1.00  0.00      B0   C
ATOM   2000  HB1 PHE B  15      70.550  64.492  40.489  1.00  0.00      B0   H
ATOM   2001  HB2 PHE B  15      70.641  63.620  41.984  1.00  0.00      B0   H
ATOM   2002  CG  PHE B  15      68.674  63.970  41.132  1.00  0.00      B0   C
ATOM   2003  CD1 PHE B  15      67.933  63.329  42.089  1.00  0.00      B0   C
ATOM   2004  HD1 PHE B  15      68.374  63.160  43.060  1.00  0.00      B0   H
ATOM   2005  CE1 PHE B  15      66.580  63.135  41.936  1.00  0.00      B0   C
ATOM   2006  HE1 PHE B  15      66.039  62.587  42.693  1.00  0.00      B0   H
ATOM   2007  CZ  PHE B  15      65.962  63.421  40.691  1.00  0.00      B0   C
ATOM   2008  HZ  PHE B  15      64.908  63.384  40.456  1.00  0.00      B0   H
ATOM   2009  CD2 PHE B  15      68.116  64.216  39.906  1.00  0.00      B0   C
ATOM   2010  HD2 PHE B  15      68.723  64.736  39.179  1.00  0.00      B0   H
ATOM   2011  CE2 PHE B  15      66.787  63.945  39.680  1.00  0.00      B0   C
ATOM   2012  HE2 PHE B  15      66.351  64.078  38.701  1.00  0.00      B0   H
ATOM   2013  C   PHE B  15      71.018  65.823  43.340  1.00  0.00      B0   C
ATOM   2014  O   PHE B  15      70.783  65.247  44.392  1.00  0.00      B0   O
ATOM   2015  N   VAL B  16      72.136  66.551  43.114  1.00  0.00      B0   N
ATOM   2016  HN  VAL B  16      72.200  66.972  42.213  1.00  0.00      B0   H
ATOM   2017  CA  VAL B  16      73.143  66.873  44.081  1.00  0.00      B0   C
ATOM   2018  HA  VAL B  16      73.344  65.992  44.672  1.00  0.00      B0   H
ATOM   2019  CB  VAL B  16      74.315  67.481  43.414  1.00  0.00      B0   C
ATOM   2020  HB  VAL B  16      73.979  68.131  42.578  1.00  0.00      B0   H
ATOM   2021  CG1 VAL B  16      75.161  68.380  44.424  1.00  0.00      B0   C
ATOM   2022 HG11 VAL B  16      75.944  68.900  43.832  1.00  0.00      B0   H
ATOM   2023 HG12 VAL B  16      74.526  69.176  44.868  1.00  0.00      B0   H
ATOM   2024 HG13 VAL B  16      75.539  67.694  45.212  1.00  0.00      B0   H
ATOM   2025  CG2 VAL B  16      75.197  66.364  42.824  1.00  0.00      B0   C
ATOM   2026 HG21 VAL B  16      76.123  66.752  42.348  1.00  0.00      B0   H
ATOM   2027 HG22 VAL B  16      75.499  65.696  43.659  1.00  0.00      B0   H
ATOM   2028 HG23 VAL B  16      74.585  65.832  42.065  1.00  0.00      B0   H
ATOM   2029  C   VAL B  16      72.537  67.819  45.132  1.00  0.00      B0   C
ATOM   2030  O   VAL B  16      72.660  67.515  46.330  1.00  0.00      B0   O
ATOM   2031  N   ILE B  17      71.780  68.856  44.670  1.00  0.00      B0   N
ATOM   2032  HN  ILE B  17      71.776  69.213  43.739  1.00  0.00      B0   H
ATOM   2033  CA  ILE B  17      71.091  69.763  45.597  1.00  0.00      B0   C
ATOM   2034  HA  ILE B  17      71.784  70.098  46.354  1.00  0.00      B0   H
ATOM   2035  CB  ILE B  17      70.576  71.024  44.953  1.00  0.00      B0   C
ATOM   2036  HB  ILE B  17      69.903  70.781  44.103  1.00  0.00      B0   H
ATOM   2037  CG2 ILE B  17      69.806  71.848  46.018  1.00  0.00      B0   C
ATOM   2038 HG21 ILE B  17      69.061  71.226  46.559  1.00  0.00      B0   H
ATOM   2039 HG22 ILE B  17      70.510  72.141  46.826  1.00  0.00      B0   H
ATOM   2040 HG23 ILE B  17      69.287  72.794  45.755  1.00  0.00      B0   H
ATOM   2041  CG1 ILE B  17      71.795  71.781  44.468  1.00  0.00      B0   C
ATOM   2042 HG11 ILE B  17      72.624  71.625  45.191  1.00  0.00      B0   H
ATOM   2043 HG12 ILE B  17      72.055  71.400  43.458  1.00  0.00      B0   H
ATOM   2044  CD  ILE B  17      71.501  73.234  44.275  1.00  0.00      B0   C
ATOM   2045  HD1 ILE B  17      71.649  73.662  45.289  1.00  0.00      B0   H
ATOM   2046  HD2 ILE B  17      72.305  73.715  43.678  1.00  0.00      B0   H
ATOM   2047  HD3 ILE B  17      70.501  73.477  43.857  1.00  0.00      B0   H
ATOM   2048  C   ILE B  17      69.955  69.085  46.393  1.00  0.00      B0   C
ATOM   2049  O   ILE B  17      69.897  69.066  47.613  1.00  0.00      B0   O
ATOM   2050  N   MET B  18      69.107  68.293  45.702  1.00  0.00      B0   N
ATOM   2051  HN  MET B  18      69.149  68.368  44.709  1.00  0.00      B0   H
ATOM   2052  CA  MET B  18      68.223  67.358  46.417  1.00  0.00      B0   C
ATOM   2053  HA  MET B  18      67.498  67.909  46.998  1.00  0.00      B0   H
ATOM   2054  CB  MET B  18      67.337  66.563  45.481  1.00  0.00      B0   C
ATOM   2055  HB1 MET B  18      66.942  67.271  44.722  1.00  0.00      B0   H
ATOM   2056  HB2 MET B  18      67.831  65.751  44.906  1.00  0.00      B0   H
ATOM   2057  CG  MET B  18      66.140  65.969  46.215  1.00  0.00      B0   C
ATOM   2058  HG1 MET B  18      66.524  65.337  47.044  1.00  0.00      B0   H
ATOM   2059  HG2 MET B  18      65.597  66.865  46.584  1.00  0.00      B0   H
ATOM   2060  SD  MET B  18      65.161  64.908  45.031  1.00  0.00      B0   S
ATOM   2061  CE  MET B  18      63.797  64.773  46.174  1.00  0.00      B0   C
ATOM   2062  HE1 MET B  18      63.007  64.215  45.627  1.00  0.00      B0   H
ATOM   2063  HE2 MET B  18      64.130  64.212  47.074  1.00  0.00      B0   H
ATOM   2064  HE3 MET B  18      63.521  65.818  46.432  1.00  0.00      B0   H
ATOM   2065  C   MET B  18      68.884  66.459  47.438  1.00  0.00      B0   C
ATOM   2066  O   MET B  18      68.279  66.268  48.491  1.00  0.00      B0   O
ATOM   2067  N   ALA B  19      70.030  65.853  47.186  1.00  0.00      B0   N
ATOM   2068  HN  ALA B  19      70.296  65.827  46.225  1.00  0.00      B0   H
ATOM   2069  CA  ALA B  19      70.889  65.114  48.088  1.00  0.00      B0   C
ATOM   2070  HA  ALA B  19      70.329  64.311  48.543  1.00  0.00      B0   H
ATOM   2071  CB  ALA B  19      72.072  64.477  47.362  1.00  0.00      B0   C
ATOM   2072  HB1 ALA B  19      72.595  65.237  46.743  1.00  0.00      B0   H
ATOM   2073  HB2 ALA B  19      72.790  63.933  48.013  1.00  0.00      B0   H
ATOM   2074  HB3 ALA B  19      71.682  63.738  46.630  1.00  0.00      B0   H
ATOM   2075  C   ALA B  19      71.429  65.895  49.278  1.00  0.00      B0   C
ATOM   2076  O   ALA B  19      71.503  65.433  50.373  1.00  0.00      B0   O
ATOM   2077  N   MET B  20      71.919  67.163  48.986  1.00  0.00      B0   N
ATOM   2078  HN  MET B  20      71.995  67.363  48.012  1.00  0.00      B0   H
ATOM   2079  CA  MET B  20      72.207  68.141  50.072  1.00  0.00      B0   C
ATOM   2080  HA  MET B  20      73.024  67.749  50.660  1.00  0.00      B0   H
ATOM   2081  CB  MET B  20      72.760  69.420  49.391  1.00  0.00      B0   C
ATOM   2082  HB1 MET B  20      72.060  69.624  48.552  1.00  0.00      B0   H
ATOM   2083  HB2 MET B  20      72.684  70.279  50.091  1.00  0.00      B0   H
ATOM   2084  CG  MET B  20      74.291  69.414  49.011  1.00  0.00      B0   C
ATOM   2085  HG1 MET B  20      74.894  69.551  49.935  1.00  0.00      B0   H
ATOM   2086  HG2 MET B  20      74.563  68.417  48.603  1.00  0.00      B0   H
ATOM   2087  SD  MET B  20      74.613  70.700  47.803  1.00  0.00      B0   S
ATOM   2088  CE  MET B  20      76.324  70.295  47.402  1.00  0.00      B0   C
ATOM   2089  HE1 MET B  20      76.549  69.269  47.763  1.00  0.00      B0   H
ATOM   2090  HE2 MET B  20      76.394  70.339  46.294  1.00  0.00      B0   H
ATOM   2091  HE3 MET B  20      77.018  71.025  47.871  1.00  0.00      B0   H
ATOM   2092  C   MET B  20      70.960  68.380  50.924  1.00  0.00      B0   C
ATOM   2093  O   MET B  20      71.184  68.448  52.118  1.00  0.00      B0   O
ATOM   2094  N   VAL B  21      69.733  68.583  50.401  1.00  0.00      B0   N
ATOM   2095  HN  VAL B  21      69.492  68.322  49.470  1.00  0.00      B0   H
ATOM   2096  CA  VAL B  21      68.546  68.593  51.280  1.00  0.00      B0   C
ATOM   2097  HA  VAL B  21      68.674  69.350  52.040  1.00  0.00      B0   H
ATOM   2098  CB  VAL B  21      67.161  68.769  50.546  1.00  0.00      B0   C
ATOM   2099  HB  VAL B  21      66.871  67.932  49.876  1.00  0.00      B0   H
ATOM   2100  CG1 VAL B  21      66.020  68.952  51.581  1.00  0.00      B0   C
ATOM   2101 HG11 VAL B  21      65.858  68.006  52.142  1.00  0.00      B0   H
ATOM   2102 HG12 VAL B  21      66.193  69.806  52.271  1.00  0.00      B0   H
ATOM   2103 HG13 VAL B  21      65.074  69.194  51.052  1.00  0.00      B0   H
ATOM   2104  CG2 VAL B  21      67.248  70.035  49.727  1.00  0.00      B0   C
ATOM   2105 HG21 VAL B  21      67.629  70.855  50.372  1.00  0.00      B0   H
ATOM   2106 HG22 VAL B  21      68.033  70.013  48.941  1.00  0.00      B0   H
ATOM   2107 HG23 VAL B  21      66.280  70.141  49.190  1.00  0.00      B0   H
ATOM   2108  C   VAL B  21      68.359  67.310  52.170  1.00  0.00      B0   C
ATOM   2109  O   VAL B  21      68.266  67.470  53.387  1.00  0.00      B0   O
ATOM   2110  N   LEU B  22      68.533  66.133  51.537  1.00  0.00      B0   N
ATOM   2111  HN  LEU B  22      68.733  66.181  50.562  1.00  0.00      B0   H
ATOM   2112  CA  LEU B  22      68.480  64.824  52.210  1.00  0.00      B0   C
ATOM   2113  HA  LEU B  22      67.517  64.695  52.681  1.00  0.00      B0   H
ATOM   2114  CB  LEU B  22      68.582  63.642  51.224  1.00  0.00      B0   C
ATOM   2115  HB1 LEU B  22      69.406  63.719  50.482  1.00  0.00      B0   H
ATOM   2116  HB2 LEU B  22      68.803  62.672  51.719  1.00  0.00      B0   H
ATOM   2117  CG  LEU B  22      67.342  63.486  50.428  1.00  0.00      B0   C
ATOM   2118  HG  LEU B  22      67.108  64.380  49.812  1.00  0.00      B0   H
ATOM   2119  CD1 LEU B  22      67.593  62.343  49.490  1.00  0.00      B0   C
ATOM   2120 HD11 LEU B  22      67.972  61.468  50.059  1.00  0.00      B0   H
ATOM   2121 HD12 LEU B  22      66.641  62.023  49.014  1.00  0.00      B0   H
ATOM   2122 HD13 LEU B  22      68.414  62.520  48.764  1.00  0.00      B0   H
ATOM   2123  CD2 LEU B  22      66.027  63.168  51.309  1.00  0.00      B0   C
ATOM   2124 HD21 LEU B  22      65.686  63.948  52.023  1.00  0.00      B0   H
ATOM   2125 HD22 LEU B  22      65.213  62.858  50.620  1.00  0.00      B0   H
ATOM   2126 HD23 LEU B  22      66.340  62.304  51.934  1.00  0.00      B0   H
ATOM   2127  C   LEU B  22      69.530  64.789  53.358  1.00  0.00      B0   C
ATOM   2128  O   LEU B  22      69.165  64.478  54.496  1.00  0.00      B0   O
ATOM   2129  N   GLY B  23      70.780  65.212  53.093  1.00  0.00      B0   N
ATOM   2130  HN  GLY B  23      70.996  65.361  52.131  1.00  0.00      B0   H
ATOM   2131  CA  GLY B  23      71.804  65.090  54.124  1.00  0.00      B0   C
ATOM   2132  HA1 GLY B  23      71.918  64.161  54.662  1.00  0.00      B0   H
ATOM   2133  HA2 GLY B  23      72.717  65.248  53.568  1.00  0.00      B0   H
ATOM   2134  C   GLY B  23      71.804  66.288  55.115  1.00  0.00      B0   C
ATOM   2135  O   GLY B  23      72.584  66.313  56.080  1.00  0.00      B0   O
ATOM   2136  N   GLY B  24      70.977  67.302  54.880  1.00  0.00      B0   N
ATOM   2137  HN  GLY B  24      70.259  67.217  54.193  1.00  0.00      B0   H
ATOM   2138  CA  GLY B  24      70.824  68.459  55.757  1.00  0.00      B0   C
ATOM   2139  HA1 GLY B  24      69.886  68.957  55.558  1.00  0.00      B0   H
ATOM   2140  HA2 GLY B  24      70.854  68.021  56.744  1.00  0.00      B0   H
ATOM   2141  C   GLY B  24      71.930  69.536  55.592  1.00  0.00      B0   C
ATOM   2142  O   GLY B  24      71.782  70.645  56.174  1.00  0.00      B0   O
ATOM   2143  N   SER B  25      72.938  69.226  54.770  1.00  0.00      B0   N
ATOM   2144  HN  SER B  25      73.051  68.295  54.433  1.00  0.00      B0   H
ATOM   2145  CA  SER B  25      74.072  70.064  54.507  1.00  0.00      B0   C
ATOM   2146  HA  SER B  25      74.398  70.396  55.482  1.00  0.00      B0   H
ATOM   2147  CB  SER B  25      75.217  69.259  53.816  1.00  0.00      B0   C
ATOM   2148  HB1 SER B  25      75.111  69.249  52.710  1.00  0.00      B0   H
ATOM   2149  HB2 SER B  25      76.184  69.729  54.095  1.00  0.00      B0   H
ATOM   2150  OG  SER B  25      75.289  67.901  54.349  1.00  0.00      B0   O
ATOM   2151  HG1 SER B  25      76.159  67.637  54.039  1.00  0.00      B0   H
ATOM   2152  C   SER B  25      73.667  71.210  53.641  1.00  0.00      B0   C
ATOM   2153  O   SER B  25      74.513  72.083  53.452  1.00  0.00      B0   O
ATOM   2154  N   ILE B  26      72.459  71.282  53.074  1.00  0.00      B0   N
ATOM   2155  HN  ILE B  26      71.846  70.517  53.256  1.00  0.00      B0   H
ATOM   2156  CA  ILE B  26      71.821  72.410  52.398  1.00  0.00      B0   C
ATOM   2157  HA  ILE B  26      72.342  72.428  51.452  1.00  0.00      B0   H
ATOM   2158  CB  ILE B  26      70.350  72.074  52.019  1.00  0.00      B0   C
ATOM   2159  HB  ILE B  26      70.410  71.016  51.686  1.00  0.00      B0   H
ATOM   2160  CG2 ILE B  26      69.490  72.186  53.348  1.00  0.00      B0   C
ATOM   2161 HG21 ILE B  26      69.428  73.235  53.706  1.00  0.00      B0   H
ATOM   2162 HG22 ILE B  26      68.516  71.716  53.092  1.00  0.00      B0   H
ATOM   2163 HG23 ILE B  26      70.037  71.695  54.181  1.00  0.00      B0   H
ATOM   2164  CG1 ILE B  26      69.776  72.898  50.870  1.00  0.00      B0   C
ATOM   2165 HG11 ILE B  26      68.721  72.557  50.795  1.00  0.00      B0   H
ATOM   2166 HG12 ILE B  26      69.714  73.991  51.063  1.00  0.00      B0   H
ATOM   2167  CD  ILE B  26      70.476  72.785  49.493  1.00  0.00      B0   C
ATOM   2168  HD1 ILE B  26      71.504  73.172  49.664  1.00  0.00      B0   H
ATOM   2169  HD2 ILE B  26      70.489  71.788  49.004  1.00  0.00      B0   H
ATOM   2170  HD3 ILE B  26      70.055  73.548  48.804  1.00  0.00      B0   H
ATOM   2171  C   ILE B  26      71.985  73.788  52.937  1.00  0.00      B0   C
ATOM   2172  O   ILE B  26      71.577  74.077  54.050  1.00  0.00      B0   O
ATOM   2173  N   GLY B  27      72.510  74.738  52.048  1.00  0.00      B0   N
ATOM   2174  HN  GLY B  27      72.814  74.447  51.145  1.00  0.00      B0   H
ATOM   2175  CA  GLY B  27      72.727  76.195  52.420  1.00  0.00      B0   C
ATOM   2176  HA1 GLY B  27      72.640  76.681  51.460  1.00  0.00      B0   H
ATOM   2177  HA2 GLY B  27      71.937  76.506  53.088  1.00  0.00      B0   H
ATOM   2178  C   GLY B  27      74.021  76.641  53.014  1.00  0.00      B0   C
ATOM   2179  O   GLY B  27      74.215  77.833  53.309  1.00  0.00      B0   O
ATOM   2180  N   MET B  28      74.984  75.717  53.044  1.00  0.00      B0   N
ATOM   2181  HN  MET B  28      74.771  74.780  52.779  1.00  0.00      B0   H
ATOM   2182  CA  MET B  28      76.403  75.962  53.110  1.00  0.00      B0   C
ATOM   2183  HA  MET B  28      76.498  76.993  53.418  1.00  0.00      B0   H
ATOM   2184  CB  MET B  28      77.249  75.130  53.977  1.00  0.00      B0   C
ATOM   2185  HB1 MET B  28      77.054  74.061  53.748  1.00  0.00      B0   H
ATOM   2186  HB2 MET B  28      78.312  75.294  53.698  1.00  0.00      B0   H
ATOM   2187  CG  MET B  28      77.100  75.432  55.489  1.00  0.00      B0   C
ATOM   2188  HG1 MET B  28      77.286  76.514  55.663  1.00  0.00      B0   H
ATOM   2189  HG2 MET B  28      76.069  75.259  55.864  1.00  0.00      B0   H
ATOM   2190  SD  MET B  28      78.271  74.486  56.461  1.00  0.00      B0   S
ATOM   2191  CE  MET B  28      77.488  72.912  56.045  1.00  0.00      B0   C
ATOM   2192  HE1 MET B  28      76.392  73.093  56.016  1.00  0.00      B0   H
ATOM   2193  HE2 MET B  28      77.794  72.446  55.085  1.00  0.00      B0   H
ATOM   2194  HE3 MET B  28      77.723  72.110  56.777  1.00  0.00      B0   H
ATOM   2195  C   MET B  28      76.858  75.940  51.615  1.00  0.00      B0   C
ATOM   2196  O   MET B  28      76.365  75.106  50.764  1.00  0.00      B0   O
ATOM   2197  N   PHE B  29      77.847  76.746  51.340  1.00  0.00      B0   N
ATOM   2198  HN  PHE B  29      78.073  77.501  51.951  1.00  0.00      B0   H
ATOM   2199  CA  PHE B  29      78.488  76.804  50.015  1.00  0.00      B0   C
ATOM   2200  HA  PHE B  29      78.708  75.764  49.828  1.00  0.00      B0   H
ATOM   2201  CB  PHE B  29      77.624  77.491  48.980  1.00  0.00      B0   C
ATOM   2202  HB1 PHE B  29      76.598  77.065  49.013  1.00  0.00      B0   H
ATOM   2203  HB2 PHE B  29      77.424  78.561  49.204  1.00  0.00      B0   H
ATOM   2204  CG  PHE B  29      78.053  77.301  47.545  1.00  0.00      B0   C
ATOM   2205  CD1 PHE B  29      78.424  78.397  46.777  1.00  0.00      B0   C
ATOM   2206  HD1 PHE B  29      78.430  79.387  47.208  1.00  0.00      B0   H
ATOM   2207  CE1 PHE B  29      78.909  78.241  45.432  1.00  0.00      B0   C
ATOM   2208  HE1 PHE B  29      79.037  79.125  44.826  1.00  0.00      B0   H
ATOM   2209  CZ  PHE B  29      78.967  76.982  44.886  1.00  0.00      B0   C
ATOM   2210  HZ  PHE B  29      79.376  76.920  43.888  1.00  0.00      B0   H
ATOM   2211  CD2 PHE B  29      77.995  76.037  46.916  1.00  0.00      B0   C
ATOM   2212  HD2 PHE B  29      77.726  75.163  47.491  1.00  0.00      B0   H
ATOM   2213  CE2 PHE B  29      78.512  75.852  45.585  1.00  0.00      B0   C
ATOM   2214  HE2 PHE B  29      78.475  74.877  45.123  1.00  0.00      B0   H
ATOM   2215  C   PHE B  29      79.916  77.357  50.136  1.00  0.00      B0   C
ATOM   2216  O   PHE B  29      80.691  77.232  49.205  1.00  0.00      B0   O
ATOM   2217  N   VAL B  30      80.287  77.921  51.365  1.00  0.00      B0   N
ATOM   2218  HN  VAL B  30      79.548  78.064  52.019  1.00  0.00      B0   H
ATOM   2219  CA  VAL B  30      81.579  78.553  51.589  1.00  0.00      B0   C
ATOM   2220  HA  VAL B  30      81.501  78.726  52.653  1.00  0.00      B0   H
ATOM   2221  CB  VAL B  30      82.786  77.661  51.515  1.00  0.00      B0   C
ATOM   2222  HB  VAL B  30      82.849  77.158  50.526  1.00  0.00      B0   H
ATOM   2223  CG1 VAL B  30      84.141  78.358  51.807  1.00  0.00      B0   C
ATOM   2224 HG11 VAL B  30      84.241  79.077  50.966  1.00  0.00      B0   H
ATOM   2225 HG12 VAL B  30      84.171  78.984  52.724  1.00  0.00      B0   H
ATOM   2226 HG13 VAL B  30      85.078  77.766  51.889  1.00  0.00      B0   H
ATOM   2227  CG2 VAL B  30      82.683  76.404  52.432  1.00  0.00      B0   C
ATOM   2228 HG21 VAL B  30      83.680  75.913  52.442  1.00  0.00      B0   H
ATOM   2229 HG22 VAL B  30      82.401  76.752  53.449  1.00  0.00      B0   H
ATOM   2230 HG23 VAL B  30      81.883  75.707  52.102  1.00  0.00      B0   H
ATOM   2231  C   VAL B  30      81.806  79.963  50.932  1.00  0.00      B0   C
ATOM   2232  O   VAL B  30      81.879  80.082  49.704  1.00  0.00      B0   O
ATOM   2233  N   ASP B  31      81.945  80.999  51.764  1.00  0.00      B0   N
ATOM   2234  HN  ASP B  31      82.026  80.824  52.743  1.00  0.00      B0   H
ATOM   2235  CA  ASP B  31      82.149  82.334  51.345  1.00  0.00      B0   C
ATOM   2236  HA  ASP B  31      81.262  82.612  50.796  1.00  0.00      B0   H
ATOM   2237  CB  ASP B  31      82.181  83.270  52.576  1.00  0.00      B0   C
ATOM   2238  HB1 ASP B  31      82.183  84.325  52.226  1.00  0.00      B0   H
ATOM   2239  HB2 ASP B  31      81.178  83.187  53.046  1.00  0.00      B0   H
ATOM   2240  CG  ASP B  31      83.292  83.073  53.580  1.00  0.00      B0   C
ATOM   2241  OD1 ASP B  31      83.322  81.960  54.174  1.00  0.00      B0   O
ATOM   2242  OD2 ASP B  31      83.970  84.065  54.008  1.00  0.00      B0   O
ATOM   2243  C   ASP B  31      83.410  82.573  50.475  1.00  0.00      B0   C
ATOM   2244  O   ASP B  31      84.491  82.035  50.689  1.00  0.00      B0   O
ATOM   2245  N   VAL B  32      83.360  83.507  49.487  1.00  0.00      B0   N
ATOM   2246  HN  VAL B  32      82.471  83.912  49.288  1.00  0.00      B0   H
ATOM   2247  CA  VAL B  32      84.504  83.942  48.705  1.00  0.00      B0   C
ATOM   2248  HA  VAL B  32      84.135  84.734  48.071  1.00  0.00      B0   H
ATOM   2249  CB  VAL B  32      85.627  84.603  49.543  1.00  0.00      B0   C
ATOM   2250  HB  VAL B  32      86.221  83.833  50.079  1.00  0.00      B0   H
ATOM   2251  CG1 VAL B  32      86.468  85.439  48.535  1.00  0.00      B0   C
ATOM   2252 HG11 VAL B  32      87.219  85.970  49.159  1.00  0.00      B0   H
ATOM   2253 HG12 VAL B  32      87.042  84.670  47.975  1.00  0.00      B0   H
ATOM   2254 HG13 VAL B  32      85.745  85.970  47.880  1.00  0.00      B0   H
ATOM   2255  CG2 VAL B  32      85.021  85.542  50.648  1.00  0.00      B0   C
ATOM   2256 HG21 VAL B  32      84.246  86.199  50.199  1.00  0.00      B0   H
ATOM   2257 HG22 VAL B  32      84.587  84.980  51.502  1.00  0.00      B0   H
ATOM   2258 HG23 VAL B  32      85.782  86.213  51.102  1.00  0.00      B0   H
ATOM   2259  C   VAL B  32      84.904  82.823  47.717  1.00  0.00      B0   C
ATOM   2260  O   VAL B  32      84.599  82.769  46.527  1.00  0.00      B0   O
ATOM   2261  N   THR B  33      85.630  81.782  48.267  1.00  0.00      B0   N
ATOM   2262  HN  THR B  33      85.608  81.733  49.263  1.00  0.00      B0   H
ATOM   2263  CA  THR B  33      86.532  80.914  47.493  1.00  0.00      B0   C
ATOM   2264  HA  THR B  33      87.120  81.570  46.869  1.00  0.00      B0   H
ATOM   2265  CB  THR B  33      87.341  79.968  48.324  1.00  0.00      B0   C
ATOM   2266  HB  THR B  33      86.723  79.125  48.699  1.00  0.00      B0   H
ATOM   2267  OG1 THR B  33      87.817  80.708  49.479  1.00  0.00      B0   O
ATOM   2268  HG1 THR B  33      88.052  80.067  50.154  1.00  0.00      B0   H
ATOM   2269  CG2 THR B  33      88.504  79.361  47.492  1.00  0.00      B0   C
ATOM   2270 HG21 THR B  33      89.022  80.060  46.801  1.00  0.00      B0   H
ATOM   2271 HG22 THR B  33      89.285  78.907  48.139  1.00  0.00      B0   H
ATOM   2272 HG23 THR B  33      88.104  78.639  46.749  1.00  0.00      B0   H
ATOM   2273  C   THR B  33      85.752  80.004  46.531  1.00  0.00      B0   C
ATOM   2274  O   THR B  33      86.138  79.744  45.393  1.00  0.00      B0   O
ATOM   2275  N   SER B  34      84.603  79.463  46.893  1.00  0.00      B0   N
ATOM   2276  HN  SER B  34      84.416  79.515  47.871  1.00  0.00      B0   H
ATOM   2277  CA  SER B  34      83.663  78.839  46.056  1.00  0.00      B0   C
ATOM   2278  HA  SER B  34      84.109  77.918  45.711  1.00  0.00      B0   H
ATOM   2279  CB  SER B  34      82.465  78.385  46.818  1.00  0.00      B0   C
ATOM   2280  HB1 SER B  34      81.815  79.192  47.219  1.00  0.00      B0   H
ATOM   2281  HB2 SER B  34      81.747  77.721  46.291  1.00  0.00      B0   H
ATOM   2282  OG  SER B  34      82.849  77.547  47.882  1.00  0.00      B0   O
ATOM   2283  HG1 SER B  34      82.040  77.533  48.398  1.00  0.00      B0   H
ATOM   2284  C   SER B  34      83.030  79.684  44.919  1.00  0.00      B0   C
ATOM   2285  O   SER B  34      82.831  79.268  43.806  1.00  0.00      B0   O
ATOM   2286  N   ILE B  35      82.751  80.992  45.142  1.00  0.00      B0   N
ATOM   2287  HN  ILE B  35      82.994  81.385  46.025  1.00  0.00      B0   H
ATOM   2288  CA  ILE B  35      82.495  82.022  44.179  1.00  0.00      B0   C
ATOM   2289  HA  ILE B  35      81.721  81.642  43.528  1.00  0.00      B0   H
ATOM   2290  CB  ILE B  35      81.909  83.260  44.859  1.00  0.00      B0   C
ATOM   2291  HB  ILE B  35      82.758  83.873  45.230  1.00  0.00      B0   H
ATOM   2292  CG2 ILE B  35      81.251  84.160  43.744  1.00  0.00      B0   C
ATOM   2293 HG21 ILE B  35      82.044  84.367  42.993  1.00  0.00      B0   H
ATOM   2294 HG22 ILE B  35      80.448  83.622  43.196  1.00  0.00      B0   H
ATOM   2295 HG23 ILE B  35      80.765  85.064  44.169  1.00  0.00      B0   H
ATOM   2296  CG1 ILE B  35      80.923  82.984  45.964  1.00  0.00      B0   C
ATOM   2297 HG11 ILE B  35      81.504  82.410  46.717  1.00  0.00      B0   H
ATOM   2298 HG12 ILE B  35      80.514  83.878  46.482  1.00  0.00      B0   H
ATOM   2299  CD  ILE B  35      79.770  82.033  45.505  1.00  0.00      B0   C
ATOM   2300  HD1 ILE B  35      80.134  81.004  45.712  1.00  0.00      B0   H
ATOM   2301  HD2 ILE B  35      78.870  82.246  46.121  1.00  0.00      B0   H
ATOM   2302  HD3 ILE B  35      79.484  81.976  44.433  1.00  0.00      B0   H
ATOM   2303  C   ILE B  35      83.591  82.289  43.172  1.00  0.00      B0   C
ATOM   2304  O   ILE B  35      83.316  82.460  42.005  1.00  0.00      B0   O
ATOM   2305  N   LEU B  36      84.862  82.284  43.643  1.00  0.00      B0   N
ATOM   2306  HN  LEU B  36      85.111  82.046  44.579  1.00  0.00      B0   H
ATOM   2307  CA  LEU B  36      85.968  82.371  42.798  1.00  0.00      B0   C
ATOM   2308  HA  LEU B  36      85.871  83.231  42.152  1.00  0.00      B0   H
ATOM   2309  CB  LEU B  36      87.275  82.433  43.545  1.00  0.00      B0   C
ATOM   2310  HB1 LEU B  36      87.532  81.459  44.012  1.00  0.00      B0   H
ATOM   2311  HB2 LEU B  36      88.038  82.614  42.759  1.00  0.00      B0   H
ATOM   2312  CG  LEU B  36      87.434  83.545  44.609  1.00  0.00      B0   C
ATOM   2313  HG  LEU B  36      86.559  83.466  45.288  1.00  0.00      B0   H
ATOM   2314  CD1 LEU B  36      88.679  83.488  45.465  1.00  0.00      B0   C
ATOM   2315 HD11 LEU B  36      88.644  82.456  45.874  1.00  0.00      B0   H
ATOM   2316 HD12 LEU B  36      89.570  83.423  44.805  1.00  0.00      B0   H
ATOM   2317 HD13 LEU B  36      88.710  84.203  46.315  1.00  0.00      B0   H
ATOM   2318  CD2 LEU B  36      87.329  84.906  43.936  1.00  0.00      B0   C
ATOM   2319 HD21 LEU B  36      86.296  85.217  43.674  1.00  0.00      B0   H
ATOM   2320 HD22 LEU B  36      87.775  85.577  44.701  1.00  0.00      B0   H
ATOM   2321 HD23 LEU B  36      88.002  84.934  43.052  1.00  0.00      B0   H
ATOM   2322  C   LEU B  36      86.085  81.336  41.748  1.00  0.00      B0   C
ATOM   2323  O   LEU B  36      86.210  81.533  40.573  1.00  0.00      B0   O
ATOM   2324  N   ILE B  37      85.970  80.073  42.202  1.00  0.00      B0   N
ATOM   2325  HN  ILE B  37      86.063  79.859  43.171  1.00  0.00      B0   H
ATOM   2326  CA  ILE B  37      85.952  78.942  41.288  1.00  0.00      B0   C
ATOM   2327  HA  ILE B  37      86.828  78.880  40.660  1.00  0.00      B0   H
ATOM   2328  CB  ILE B  37      85.853  77.782  42.168  1.00  0.00      B0   C
ATOM   2329  HB  ILE B  37      85.000  77.916  42.868  1.00  0.00      B0   H
ATOM   2330  CG2 ILE B  37      85.663  76.545  41.234  1.00  0.00      B0   C
ATOM   2331 HG21 ILE B  37      84.660  76.576  40.758  1.00  0.00      B0   H
ATOM   2332 HG22 ILE B  37      86.443  76.596  40.444  1.00  0.00      B0   H
ATOM   2333 HG23 ILE B  37      85.783  75.574  41.761  1.00  0.00      B0   H
ATOM   2334  CG1 ILE B  37      87.156  77.504  42.985  1.00  0.00      B0   C
ATOM   2335 HG11 ILE B  37      87.967  77.110  42.336  1.00  0.00      B0   H
ATOM   2336 HG12 ILE B  37      87.555  78.449  43.412  1.00  0.00      B0   H
ATOM   2337  CD  ILE B  37      86.998  76.601  44.213  1.00  0.00      B0   C
ATOM   2338  HD1 ILE B  37      86.147  76.953  44.835  1.00  0.00      B0   H
ATOM   2339  HD2 ILE B  37      86.838  75.516  44.035  1.00  0.00      B0   H
ATOM   2340  HD3 ILE B  37      87.932  76.628  44.815  1.00  0.00      B0   H
ATOM   2341  C   ILE B  37      84.756  79.103  40.353  1.00  0.00      B0   C
ATOM   2342  O   ILE B  37      84.898  78.880  39.147  1.00  0.00      B0   O
ATOM   2343  N   VAL B  38      83.569  79.412  40.865  1.00  0.00      B0   N
ATOM   2344  HN  VAL B  38      83.528  79.438  41.861  1.00  0.00      B0   H
ATOM   2345  CA  VAL B  38      82.387  79.456  40.072  1.00  0.00      B0   C
ATOM   2346  HA  VAL B  38      82.352  78.494  39.584  1.00  0.00      B0   H
ATOM   2347  CB  VAL B  38      81.172  79.532  40.991  1.00  0.00      B0   C
ATOM   2348  HB  VAL B  38      81.545  80.127  41.852  1.00  0.00      B0   H
ATOM   2349  CG1 VAL B  38      79.924  80.238  40.410  1.00  0.00      B0   C
ATOM   2350 HG11 VAL B  38      80.283  81.258  40.153  1.00  0.00      B0   H
ATOM   2351 HG12 VAL B  38      79.587  79.769  39.461  1.00  0.00      B0   H
ATOM   2352 HG13 VAL B  38      79.095  80.346  41.142  1.00  0.00      B0   H
ATOM   2353  CG2 VAL B  38      80.924  78.103  41.421  1.00  0.00      B0   C
ATOM   2354 HG21 VAL B  38      81.822  77.744  41.968  1.00  0.00      B0   H
ATOM   2355 HG22 VAL B  38      80.091  78.093  42.155  1.00  0.00      B0   H
ATOM   2356 HG23 VAL B  38      80.677  77.503  40.519  1.00  0.00      B0   H
ATOM   2357  C   VAL B  38      82.436  80.518  38.982  1.00  0.00      B0   C
ATOM   2358  O   VAL B  38      82.215  80.270  37.763  1.00  0.00      B0   O
ATOM   2359  N   VAL B  39      82.829  81.740  39.328  1.00  0.00      B0   N
ATOM   2360  HN  VAL B  39      82.930  81.975  40.292  1.00  0.00      B0   H
ATOM   2361  CA  VAL B  39      83.131  82.825  38.379  1.00  0.00      B0   C
ATOM   2362  HA  VAL B  39      82.172  82.850  37.885  1.00  0.00      B0   H
ATOM   2363  CB  VAL B  39      83.465  84.227  38.880  1.00  0.00      B0   C
ATOM   2364  HB  VAL B  39      84.323  84.124  39.578  1.00  0.00      B0   H
ATOM   2365  CG1 VAL B  39      83.758  85.312  37.799  1.00  0.00      B0   C
ATOM   2366 HG11 VAL B  39      84.685  85.120  37.218  1.00  0.00      B0   H
ATOM   2367 HG12 VAL B  39      82.846  85.401  37.171  1.00  0.00      B0   H
ATOM   2368 HG13 VAL B  39      83.890  86.278  38.331  1.00  0.00      B0   H
ATOM   2369  CG2 VAL B  39      82.295  84.650  39.742  1.00  0.00      B0   C
ATOM   2370 HG21 VAL B  39      81.993  83.872  40.476  1.00  0.00      B0   H
ATOM   2371 HG22 VAL B  39      82.446  85.584  40.324  1.00  0.00      B0   H
ATOM   2372 HG23 VAL B  39      81.419  84.832  39.082  1.00  0.00      B0   H
ATOM   2373  C   VAL B  39      84.194  82.405  37.417  1.00  0.00      B0   C
ATOM   2374  O   VAL B  39      83.996  82.515  36.239  1.00  0.00      B0   O
ATOM   2375  N   GLY B  40      85.351  81.749  37.812  1.00  0.00      B0   N
ATOM   2376  HN  GLY B  40      85.544  81.684  38.788  1.00  0.00      B0   H
ATOM   2377  CA  GLY B  40      86.501  81.415  37.024  1.00  0.00      B0   C
ATOM   2378  HA1 GLY B  40      86.884  82.258  36.468  1.00  0.00      B0   H
ATOM   2379  HA2 GLY B  40      87.227  80.985  37.697  1.00  0.00      B0   H
ATOM   2380  C   GLY B  40      86.067  80.425  35.923  1.00  0.00      B0   C
ATOM   2381  O   GLY B  40      86.693  80.288  34.882  1.00  0.00      B0   O
ATOM   2382  N   GLY B  41      84.938  79.693  36.093  1.00  0.00      B0   N
ATOM   2383  HN  GLY B  41      84.362  79.803  36.899  1.00  0.00      B0   H
ATOM   2384  CA  GLY B  41      84.348  78.820  35.049  1.00  0.00      B0   C
ATOM   2385  HA1 GLY B  41      85.117  78.532  34.347  1.00  0.00      B0   H
ATOM   2386  HA2 GLY B  41      83.718  78.011  35.386  1.00  0.00      B0   H
ATOM   2387  C   GLY B  41      83.318  79.603  34.234  1.00  0.00      B0   C
ATOM   2388  O   GLY B  41      83.175  79.526  33.003  1.00  0.00      B0   O
ATOM   2389  N   SER B  42      82.501  80.404  34.882  1.00  0.00      B0   N
ATOM   2390  HN  SER B  42      82.475  80.357  35.877  1.00  0.00      B0   H
ATOM   2391  CA  SER B  42      81.436  81.183  34.217  1.00  0.00      B0   C
ATOM   2392  HA  SER B  42      80.772  80.516  33.688  1.00  0.00      B0   H
ATOM   2393  CB  SER B  42      80.749  82.128  35.287  1.00  0.00      B0   C
ATOM   2394  HB1 SER B  42      81.488  82.897  35.599  1.00  0.00      B0   H
ATOM   2395  HB2 SER B  42      79.888  82.606  34.774  1.00  0.00      B0   H
ATOM   2396  OG  SER B  42      80.187  81.485  36.435  1.00  0.00      B0   O
ATOM   2397  HG1 SER B  42      80.861  81.232  37.071  1.00  0.00      B0   H
ATOM   2398  C   SER B  42      81.924  82.156  33.166  1.00  0.00      B0   C
ATOM   2399  O   SER B  42      81.276  82.267  32.147  1.00  0.00      B0   O
ATOM   2400  N   ILE B  43      83.085  82.807  33.331  1.00  0.00      B0   N
ATOM   2401  HN  ILE B  43      83.617  82.529  34.127  1.00  0.00      B0   H
ATOM   2402  CA  ILE B  43      83.525  83.852  32.357  1.00  0.00      B0   C
ATOM   2403  HA  ILE B  43      82.727  84.432  31.919  1.00  0.00      B0   H
ATOM   2404  CB  ILE B  43      84.464  84.800  33.081  1.00  0.00      B0   C
ATOM   2405  HB  ILE B  43      84.886  85.427  32.266  1.00  0.00      B0   H
ATOM   2406  CG2 ILE B  43      83.590  85.516  34.065  1.00  0.00      B0   C
ATOM   2407 HG21 ILE B  43      82.683  85.908  33.557  1.00  0.00      B0   H
ATOM   2408 HG22 ILE B  43      83.179  84.937  34.919  1.00  0.00      B0   H
ATOM   2409 HG23 ILE B  43      84.093  86.374  34.561  1.00  0.00      B0   H
ATOM   2410  CG1 ILE B  43      85.654  84.138  33.867  1.00  0.00      B0   C
ATOM   2411 HG11 ILE B  43      85.333  83.787  34.871  1.00  0.00      B0   H
ATOM   2412 HG12 ILE B  43      86.048  83.232  33.359  1.00  0.00      B0   H
ATOM   2413  CD  ILE B  43      86.856  85.103  34.116  1.00  0.00      B0   C
ATOM   2414  HD1 ILE B  43      87.513  85.351  33.255  1.00  0.00      B0   H
ATOM   2415  HD2 ILE B  43      86.460  85.922  34.753  1.00  0.00      B0   H
ATOM   2416  HD3 ILE B  43      87.482  84.457  34.767  1.00  0.00      B0   H
ATOM   2417  C   ILE B  43      84.193  83.232  31.150  1.00  0.00      B0   C
ATOM   2418  O   ILE B  43      84.207  83.819  30.077  1.00  0.00      B0   O
ATOM   2419  N   PHE B  44      84.557  81.927  31.259  1.00  0.00      B0   N
ATOM   2420  HN  PHE B  44      84.709  81.550  32.169  1.00  0.00      B0   H
ATOM   2421  CA  PHE B  44      85.045  81.131  30.125  1.00  0.00      B0   C
ATOM   2422  HA  PHE B  44      85.864  81.646  29.645  1.00  0.00      B0   H
ATOM   2423  CB  PHE B  44      85.631  79.811  30.651  1.00  0.00      B0   C
ATOM   2424  HB1 PHE B  44      86.402  79.877  31.448  1.00  0.00      B0   H
ATOM   2425  HB2 PHE B  44      84.832  79.109  30.973  1.00  0.00      B0   H
ATOM   2426  CG  PHE B  44      86.409  79.076  29.597  1.00  0.00      B0   C
ATOM   2427  CD1 PHE B  44      85.890  77.954  28.917  1.00  0.00      B0   C
ATOM   2428  HD1 PHE B  44      84.901  77.619  29.194  1.00  0.00      B0   H
ATOM   2429  CE1 PHE B  44      86.728  77.265  28.080  1.00  0.00      B0   C
ATOM   2430  HE1 PHE B  44      86.346  76.369  27.613  1.00  0.00      B0   H
ATOM   2431  CZ  PHE B  44      88.008  77.647  27.797  1.00  0.00      B0   C
ATOM   2432  HZ  PHE B  44      88.765  77.148  27.210  1.00  0.00      B0   H
ATOM   2433  CD2 PHE B  44      87.679  79.574  29.310  1.00  0.00      B0   C
ATOM   2434  HD2 PHE B  44      88.096  80.441  29.803  1.00  0.00      B0   H
ATOM   2435  CE2 PHE B  44      88.487  78.862  28.420  1.00  0.00      B0   C
ATOM   2436  HE2 PHE B  44      89.473  79.191  28.126  1.00  0.00      B0   H
ATOM   2437  C   PHE B  44      83.930  80.960  29.044  1.00  0.00      B0   C
ATOM   2438  O   PHE B  44      84.230  81.184  27.865  1.00  0.00      B0   O
ATOM   2439  N   VAL B  45      82.758  80.507  29.377  1.00  0.00      B0   N
ATOM   2440  HN  VAL B  45      82.644  80.196  30.317  1.00  0.00      B0   H
ATOM   2441  CA  VAL B  45      81.557  80.360  28.604  1.00  0.00      B0   C
ATOM   2442  HA  VAL B  45      81.729  79.621  27.835  1.00  0.00      B0   H
ATOM   2443  CB  VAL B  45      80.517  80.069  29.558  1.00  0.00      B0   C
ATOM   2444  HB  VAL B  45      80.501  80.865  30.334  1.00  0.00      B0   H
ATOM   2445  CG1 VAL B  45      79.092  79.961  28.902  1.00  0.00      B0   C
ATOM   2446 HG11 VAL B  45      79.071  79.141  28.152  1.00  0.00      B0   H
ATOM   2447 HG12 VAL B  45      78.287  79.845  29.659  1.00  0.00      B0   H
ATOM   2448 HG13 VAL B  45      78.802  80.924  28.429  1.00  0.00      B0   H
ATOM   2449  CG2 VAL B  45      80.760  78.687  30.195  1.00  0.00      B0   C
ATOM   2450 HG21 VAL B  45      81.477  78.862  31.026  1.00  0.00      B0   H
ATOM   2451 HG22 VAL B  45      79.812  78.357  30.671  1.00  0.00      B0   H
ATOM   2452 HG23 VAL B  45      81.005  77.837  29.524  1.00  0.00      B0   H
ATOM   2453  C   VAL B  45      81.126  81.663  27.772  1.00  0.00      B0   C
ATOM   2454  O   VAL B  45      80.606  81.580  26.633  1.00  0.00      B0   O
ATOM   2455  N   VAL B  46      81.362  82.781  28.448  1.00  0.00      B0   N
ATOM   2456  HN  VAL B  46      81.716  82.742  29.379  1.00  0.00      B0   H
ATOM   2457  CA  VAL B  46      81.093  84.123  27.871  1.00  0.00      B0   C
ATOM   2458  HA  VAL B  46      80.103  84.076  27.442  1.00  0.00      B0   H
ATOM   2459  CB  VAL B  46      80.948  85.350  28.903  1.00  0.00      B0   C
ATOM   2460  HB  VAL B  46      81.875  85.845  29.264  1.00  0.00      B0   H
ATOM   2461  CG1 VAL B  46      79.915  86.330  28.206  1.00  0.00      B0   C
ATOM   2462 HG11 VAL B  46      79.070  85.697  27.859  1.00  0.00      B0   H
ATOM   2463 HG12 VAL B  46      79.631  87.118  28.936  1.00  0.00      B0   H
ATOM   2464 HG13 VAL B  46      80.393  86.875  27.364  1.00  0.00      B0   H
ATOM   2465  CG2 VAL B  46      80.312  84.922  30.228  1.00  0.00      B0   C
ATOM   2466 HG21 VAL B  46      80.971  84.155  30.687  1.00  0.00      B0   H
ATOM   2467 HG22 VAL B  46      80.170  85.732  30.975  1.00  0.00      B0   H
ATOM   2468 HG23 VAL B  46      79.345  84.424  30.001  1.00  0.00      B0   H
ATOM   2469  C   VAL B  46      82.102  84.431  26.746  1.00  0.00      B0   C
ATOM   2470  O   VAL B  46      81.775  84.812  25.662  1.00  0.00      B0   O
ATOM   2471  N   LEU B  47      83.370  84.170  27.090  1.00  0.00      B0   N
ATOM   2472  HN  LEU B  47      83.619  83.865  28.006  1.00  0.00      B0   H
ATOM   2473  CA  LEU B  47      84.466  84.289  26.202  1.00  0.00      B0   C
ATOM   2474  HA  LEU B  47      84.381  85.250  25.717  1.00  0.00      B0   H
ATOM   2475  CB  LEU B  47      85.875  84.063  26.913  1.00  0.00      B0   C
ATOM   2476  HB1 LEU B  47      85.839  83.069  27.408  1.00  0.00      B0   H
ATOM   2477  HB2 LEU B  47      86.735  83.995  26.213  1.00  0.00      B0   H
ATOM   2478  CG  LEU B  47      86.127  85.202  27.917  1.00  0.00      B0   C
ATOM   2479  HG  LEU B  47      85.300  85.297  28.653  1.00  0.00      B0   H
ATOM   2480  CD1 LEU B  47      87.264  84.750  28.695  1.00  0.00      B0   C
ATOM   2481 HD11 LEU B  47      88.100  84.640  27.972  1.00  0.00      B0   H
ATOM   2482 HD12 LEU B  47      87.542  85.410  29.545  1.00  0.00      B0   H
ATOM   2483 HD13 LEU B  47      86.976  83.795  29.184  1.00  0.00      B0   H
ATOM   2484  CD2 LEU B  47      86.405  86.479  27.248  1.00  0.00      B0   C
ATOM   2485 HD21 LEU B  47      87.415  86.423  26.789  1.00  0.00      B0   H
ATOM   2486 HD22 LEU B  47      85.652  86.681  26.456  1.00  0.00      B0   H
ATOM   2487 HD23 LEU B  47      86.271  87.280  28.006  1.00  0.00      B0   H
ATOM   2488  C   LEU B  47      84.377  83.342  25.050  1.00  0.00      B0   C
ATOM   2489  O   LEU B  47      84.659  83.667  23.887  1.00  0.00      B0   O
ATOM   2490  N   MET B  48      83.991  82.057  25.253  1.00  0.00      B0   N
ATOM   2491  HN  MET B  48      83.855  81.734  26.187  1.00  0.00      B0   H
ATOM   2492  CA  MET B  48      83.837  81.072  24.192  1.00  0.00      B0   C
ATOM   2493  HA  MET B  48      84.785  81.084  23.675  1.00  0.00      B0   H
ATOM   2494  CB  MET B  48      83.501  79.670  24.798  1.00  0.00      B0   C
ATOM   2495  HB1 MET B  48      82.772  79.759  25.632  1.00  0.00      B0   H
ATOM   2496  HB2 MET B  48      83.003  79.085  23.995  1.00  0.00      B0   H
ATOM   2497  CG  MET B  48      84.747  78.852  25.261  1.00  0.00      B0   C
ATOM   2498  HG1 MET B  48      85.087  79.363  26.187  1.00  0.00      B0   H
ATOM   2499  HG2 MET B  48      84.386  77.857  25.598  1.00  0.00      B0   H
ATOM   2500  SD  MET B  48      86.146  78.735  24.110  1.00  0.00      B0   S
ATOM   2501  CE  MET B  48      85.065  78.078  22.805  1.00  0.00      B0   C
ATOM   2502  HE1 MET B  48      85.698  77.373  22.224  1.00  0.00      B0   H
ATOM   2503  HE2 MET B  48      84.405  77.338  23.307  1.00  0.00      B0   H
ATOM   2504  HE3 MET B  48      84.501  78.790  22.166  1.00  0.00      B0   H
ATOM   2505  C   MET B  48      82.687  81.557  23.182  1.00  0.00      B0   C
ATOM   2506  O   MET B  48      82.801  81.208  21.950  1.00  0.00      B0   O
ATOM   2507  N   LYS B  49      81.659  82.247  23.702  1.00  0.00      B0   N
ATOM   2508  HN  LYS B  49      81.539  82.443  24.673  1.00  0.00      B0   H
ATOM   2509  CA  LYS B  49      80.621  82.850  22.991  1.00  0.00      B0   C
ATOM   2510  HA  LYS B  49      80.296  82.121  22.264  1.00  0.00      B0   H
ATOM   2511  CB  LYS B  49      79.399  83.397  23.869  1.00  0.00      B0   C
ATOM   2512  HB1 LYS B  49      79.005  82.571  24.499  1.00  0.00      B0   H
ATOM   2513  HB2 LYS B  49      79.690  84.286  24.469  1.00  0.00      B0   H
ATOM   2514  CG  LYS B  49      78.164  83.828  23.069  1.00  0.00      B0   C
ATOM   2515  HG1 LYS B  49      77.435  84.462  23.617  1.00  0.00      B0   H
ATOM   2516  HG2 LYS B  49      78.584  84.304  22.157  1.00  0.00      B0   H
ATOM   2517  CD  LYS B  49      77.361  82.652  22.547  1.00  0.00      B0   C
ATOM   2518  HD1 LYS B  49      78.112  81.948  22.129  1.00  0.00      B0   H
ATOM   2519  HD2 LYS B  49      76.888  82.252  23.469  1.00  0.00      B0   H
ATOM   2520  CE  LYS B  49      76.335  83.133  21.503  1.00  0.00      B0   C
ATOM   2521  HE1 LYS B  49      75.568  83.771  21.991  1.00  0.00      B0   H
ATOM   2522  HE2 LYS B  49      76.830  83.799  20.765  1.00  0.00      B0   H
ATOM   2523  NZ  LYS B  49      75.731  82.067  20.715  1.00  0.00      B0   N
ATOM   2524  HZ1 LYS B  49      75.222  82.575  19.964  1.00  0.00      B0   H
ATOM   2525  HZ2 LYS B  49      76.439  81.511  20.195  1.00  0.00      B0   H
ATOM   2526  HZ3 LYS B  49      75.095  81.388  21.181  1.00  0.00      B0   H
ATOM   2527  C   LYS B  49      81.116  83.948  22.093  1.00  0.00      B0   C
ATOM   2528  O   LYS B  49      80.834  84.033  20.862  1.00  0.00      B0   O
ATOM   2529  N   PHE B  50      81.956  84.844  22.704  1.00  0.00      B0   N
ATOM   2530  HN  PHE B  50      81.956  84.851  23.701  1.00  0.00      B0   H
ATOM   2531  CA  PHE B  50      82.320  86.065  22.091  1.00  0.00      B0   C
ATOM   2532  HA  PHE B  50      81.866  86.220  21.124  1.00  0.00      B0   H
ATOM   2533  CB  PHE B  50      81.834  87.268  23.070  1.00  0.00      B0   C
ATOM   2534  HB1 PHE B  50      82.151  86.916  24.075  1.00  0.00      B0   H
ATOM   2535  HB2 PHE B  50      82.296  88.244  22.806  1.00  0.00      B0   H
ATOM   2536  CG  PHE B  50      80.408  87.439  23.109  1.00  0.00      B0   C
ATOM   2537  CD1 PHE B  50      79.696  87.890  21.997  1.00  0.00      B0   C
ATOM   2538  HD1 PHE B  50      80.105  88.054  21.011  1.00  0.00      B0   H
ATOM   2539  CE1 PHE B  50      78.283  87.846  22.035  1.00  0.00      B0   C
ATOM   2540  HE1 PHE B  50      77.715  87.954  21.123  1.00  0.00      B0   H
ATOM   2541  CZ  PHE B  50      77.634  87.554  23.278  1.00  0.00      B0   C
ATOM   2542  HZ  PHE B  50      76.558  87.641  23.320  1.00  0.00      B0   H
ATOM   2543  CD2 PHE B  50      79.759  87.103  24.324  1.00  0.00      B0   C
ATOM   2544  HD2 PHE B  50      80.294  86.843  25.225  1.00  0.00      B0   H
ATOM   2545  CE2 PHE B  50      78.369  87.243  24.419  1.00  0.00      B0   C
ATOM   2546  HE2 PHE B  50      77.928  86.960  25.363  1.00  0.00      B0   H
ATOM   2547  C   PHE B  50      83.860  86.092  21.822  1.00  0.00      B0   C
ATOM   2548  O   PHE B  50      84.323  85.702  20.783  1.00  0.00      B0   O
ATOM   2549  N   THR B  51      84.617  86.617  22.761  1.00  0.00      B0   N
ATOM   2550  HN  THR B  51      84.239  86.969  23.614  1.00  0.00      B0   H
ATOM   2551  CA  THR B  51      85.954  87.098  22.488  1.00  0.00      B0   C
ATOM   2552  HA  THR B  51      85.825  87.720  21.615  1.00  0.00      B0   H
ATOM   2553  CB  THR B  51      86.658  87.854  23.616  1.00  0.00      B0   C
ATOM   2554  HB  THR B  51      87.020  87.201  24.438  1.00  0.00      B0   H
ATOM   2555  OG1 THR B  51      85.693  88.558  24.247  1.00  0.00      B0   O
ATOM   2556  HG1 THR B  51      85.392  89.251  23.655  1.00  0.00      B0   H
ATOM   2557  CG2 THR B  51      87.737  88.751  23.032  1.00  0.00      B0   C
ATOM   2558 HG21 THR B  51      88.602  88.258  22.539  1.00  0.00      B0   H
ATOM   2559 HG22 THR B  51      87.169  89.466  22.400  1.00  0.00      B0   H
ATOM   2560 HG23 THR B  51      88.079  89.340  23.910  1.00  0.00      B0   H
ATOM   2561  C   THR B  51      86.886  85.993  22.075  1.00  0.00      B0   C
ATOM   2562  O   THR B  51      87.689  86.148  21.163  1.00  0.00      B0   O
ATOM   2563  N   MET B  52      86.827  84.865  22.820  1.00  0.00      B0   N
ATOM   2564  HN  MET B  52      86.108  84.692  23.489  1.00  0.00      B0   H
ATOM   2565  CA  MET B  52      87.826  83.813  22.546  1.00  0.00      B0   C
ATOM   2566  HA  MET B  52      88.843  84.176  22.517  1.00  0.00      B0   H
ATOM   2567  CB  MET B  52      87.872  82.753  23.719  1.00  0.00      B0   C
ATOM   2568  HB1 MET B  52      87.834  83.320  24.674  1.00  0.00      B0   H
ATOM   2569  HB2 MET B  52      86.844  82.331  23.739  1.00  0.00      B0   H
ATOM   2570  CG  MET B  52      89.115  81.813  23.684  1.00  0.00      B0   C
ATOM   2571  HG1 MET B  52      88.982  81.126  22.822  1.00  0.00      B0   H
ATOM   2572  HG2 MET B  52      90.086  82.342  23.573  1.00  0.00      B0   H
ATOM   2573  SD  MET B  52      89.244  80.585  25.042  1.00  0.00      B0   S
ATOM   2574  CE  MET B  52      89.771  81.921  26.291  1.00  0.00      B0   C
ATOM   2575  HE1 MET B  52      89.167  82.845  26.165  1.00  0.00      B0   H
ATOM   2576  HE2 MET B  52      89.722  81.542  27.334  1.00  0.00      B0   H
ATOM   2577  HE3 MET B  52      90.851  82.087  26.087  1.00  0.00      B0   H
ATOM   2578  C   MET B  52      87.572  83.046  21.238  1.00  0.00      B0   C
ATOM   2579  O   MET B  52      88.512  82.777  20.489  1.00  0.00      B0   O
ATOM   2580  N   GLY B  53      86.230  82.889  20.941  1.00  0.00      B0   N
ATOM   2581  HN  GLY B  53      85.522  83.269  21.531  1.00  0.00      B0   H
ATOM   2582  CA  GLY B  53      85.730  82.402  19.703  1.00  0.00      B0   C
ATOM   2583  HA1 GLY B  53      86.044  81.389  19.497  1.00  0.00      B0   H
ATOM   2584  HA2 GLY B  53      84.659  82.496  19.805  1.00  0.00      B0   H
ATOM   2585  C   GLY B  53      86.068  83.227  18.555  1.00  0.00      B0   C
ATOM   2586  O   GLY B  53      86.211  82.727  17.459  1.00  0.00      B0   O
ATOM   2587  N   GLN B  54      85.980  84.580  18.602  1.00  0.00      B0   N
ATOM   2588  HN  GLN B  54      85.691  85.063  19.425  1.00  0.00      B0   H
ATOM   2589  CA  GLN B  54      86.463  85.515  17.562  1.00  0.00      B0   C
ATOM   2590  HA  GLN B  54      85.890  85.275  16.679  1.00  0.00      B0   H
ATOM   2591  CB  GLN B  54      86.147  87.019  17.871  1.00  0.00      B0   C
ATOM   2592  HB1 GLN B  54      86.576  87.293  18.859  1.00  0.00      B0   H
ATOM   2593  HB2 GLN B  54      86.635  87.632  17.083  1.00  0.00      B0   H
ATOM   2594  CG  GLN B  54      84.711  87.337  17.841  1.00  0.00      B0   C
ATOM   2595  HG1 GLN B  54      84.209  87.454  16.857  1.00  0.00      B0   H
ATOM   2596  HG2 GLN B  54      84.126  86.580  18.405  1.00  0.00      B0   H
ATOM   2597  CD  GLN B  54      84.300  88.663  18.554  1.00  0.00      B0   C
ATOM   2598  OE1 GLN B  54      83.978  88.593  19.718  1.00  0.00      B0   O
ATOM   2599  NE2 GLN B  54      84.333  89.825  17.846  1.00  0.00      B0   N
ATOM   2600 HE21 GLN B  54      84.590  89.666  16.893  1.00  0.00      B0   H
ATOM   2601 HE22 GLN B  54      83.996  90.691  18.214  1.00  0.00      B0   H
ATOM   2602  C   GLN B  54      87.941  85.432  17.349  1.00  0.00      B0   C
ATOM   2603  O   GLN B  54      88.458  85.594  16.276  1.00  0.00      B0   O
ATOM   2604  N   PHE B  55      88.758  85.395  18.328  1.00  0.00      B0   N
ATOM   2605  HN  PHE B  55      88.362  85.347  19.242  1.00  0.00      B0   H
ATOM   2606  CA  PHE B  55      90.168  85.419  18.270  1.00  0.00      B0   C
ATOM   2607  HA  PHE B  55      90.520  86.222  17.639  1.00  0.00      B0   H
ATOM   2608  CB  PHE B  55      90.775  85.539  19.656  1.00  0.00      B0   C
ATOM   2609  HB1 PHE B  55      90.285  86.384  20.185  1.00  0.00      B0   H
ATOM   2610  HB2 PHE B  55      90.720  84.612  20.267  1.00  0.00      B0   H
ATOM   2611  CG  PHE B  55      92.209  85.941  19.581  1.00  0.00      B0   C
ATOM   2612  CD1 PHE B  55      93.225  84.967  19.783  1.00  0.00      B0   C
ATOM   2613  HD1 PHE B  55      92.919  83.970  20.066  1.00  0.00      B0   H
ATOM   2614  CE1 PHE B  55      94.580  85.270  19.741  1.00  0.00      B0   C
ATOM   2615  HE1 PHE B  55      95.334  84.518  19.917  1.00  0.00      B0   H
ATOM   2616  CZ  PHE B  55      94.940  86.502  19.188  1.00  0.00      B0   C
ATOM   2617  HZ  PHE B  55      95.975  86.792  19.285  1.00  0.00      B0   H
ATOM   2618  CD2 PHE B  55      92.589  87.220  19.193  1.00  0.00      B0   C
ATOM   2619  HD2 PHE B  55      91.862  87.953  18.878  1.00  0.00      B0   H
ATOM   2620  CE2 PHE B  55      93.967  87.444  18.938  1.00  0.00      B0   C
ATOM   2621  HE2 PHE B  55      94.374  88.426  18.747  1.00  0.00      B0   H
ATOM   2622  C   PHE B  55      90.712  84.138  17.675  1.00  0.00      B0   C
ATOM   2623  O   PHE B  55      91.437  84.109  16.650  1.00  0.00      B0   O
ATOM   2624  N   PHE B  56      90.254  82.977  18.235  1.00  0.00      B0   N
ATOM   2625  HN  PHE B  56      89.583  82.960  18.972  1.00  0.00      B0   H
ATOM   2626  CA  PHE B  56      90.804  81.676  17.891  1.00  0.00      B0   C
ATOM   2627  HA  PHE B  56      91.662  81.831  17.253  1.00  0.00      B0   H
ATOM   2628  CB  PHE B  56      91.057  80.786  19.086  1.00  0.00      B0   C
ATOM   2629  HB1 PHE B  56      90.096  80.848  19.638  1.00  0.00      B0   H
ATOM   2630  HB2 PHE B  56      91.230  79.748  18.731  1.00  0.00      B0   H
ATOM   2631  CG  PHE B  56      92.228  81.200  19.980  1.00  0.00      B0   C
ATOM   2632  CD1 PHE B  56      93.545  81.198  19.478  1.00  0.00      B0   C
ATOM   2633  HD1 PHE B  56      93.734  80.959  18.441  1.00  0.00      B0   H
ATOM   2634  CE1 PHE B  56      94.649  81.732  20.233  1.00  0.00      B0   C
ATOM   2635  HE1 PHE B  56      95.625  81.788  19.775  1.00  0.00      B0   H
ATOM   2636  CZ  PHE B  56      94.368  82.089  21.582  1.00  0.00      B0   C
ATOM   2637  HZ  PHE B  56      95.077  82.460  22.307  1.00  0.00      B0   H
ATOM   2638  CD2 PHE B  56      92.049  81.521  21.328  1.00  0.00      B0   C
ATOM   2639  HD2 PHE B  56      91.045  81.591  21.718  1.00  0.00      B0   H
ATOM   2640  CE2 PHE B  56      93.082  81.958  22.114  1.00  0.00      B0   C
ATOM   2641  HE2 PHE B  56      92.984  82.250  23.149  1.00  0.00      B0   H
ATOM   2642  C   PHE B  56      89.881  80.778  17.096  1.00  0.00      B0   C
ATOM   2643  O   PHE B  56      90.236  79.764  16.484  1.00  0.00      B0   O
ATOM   2644  N   GLY B  57      88.586  81.136  17.090  1.00  0.00      B0   N
ATOM   2645  HN  GLY B  57      88.408  82.083  17.346  1.00  0.00      B0   H
ATOM   2646  CA  GLY B  57      87.672  80.282  16.298  1.00  0.00      B0   C
ATOM   2647  HA1 GLY B  57      87.862  79.232  16.464  1.00  0.00      B0   H
ATOM   2648  HA2 GLY B  57      86.676  80.626  16.535  1.00  0.00      B0   H
ATOM   2649  C   GLY B  57      87.809  80.653  14.862  1.00  0.00      B0   C
ATOM   2650  O   GLY B  57      88.164  81.757  14.343  1.00  0.00      B0   O
ATOM   2651  N   ALA B  58      87.487  79.653  14.044  1.00  0.00      B0   N
ATOM   2652  HN  ALA B  58      87.106  78.791  14.368  1.00  0.00      B0   H
ATOM   2653  CA  ALA B  58      87.781  79.683  12.606  1.00  0.00      B0   C
ATOM   2654  HA  ALA B  58      87.478  80.656  12.248  1.00  0.00      B0   H
ATOM   2655  CB  ALA B  58      89.284  79.730  12.314  1.00  0.00      B0   C
ATOM   2656  HB1 ALA B  58      89.869  78.897  12.759  1.00  0.00      B0   H
ATOM   2657  HB2 ALA B  58      89.452  79.751  11.216  1.00  0.00      B0   H
ATOM   2658  HB3 ALA B  58      89.748  80.670  12.684  1.00  0.00      B0   H
ATOM   2659  C   ALA B  58      86.954  78.594  11.867  1.00  0.00      B0   C
ATOM   2660  O   ALA B  58      86.361  77.725  12.540  1.00  0.00      B0   O
ATOM   2661  C   THR B  59      87.043  76.427   9.479  1.00  0.00      B0   C
ATOM   2662  OT1 THR B  59      86.516  75.330   9.805  1.00  0.00      B0   O
ATOM   2663  OT2 THR B  59      88.247  76.616   9.128  1.00  0.00      B0   O
ATOM   2664  N   THR B  59      86.925  78.763  10.486  1.00  0.00      B0   N
ATOM   2665  HN  THR B  59      87.526  79.361   9.962  1.00  0.00      B0   H
ATOM   2666  CA  THR B  59      86.275  77.734   9.637  1.00  0.00      B0   C
ATOM   2667  HA  THR B  59      85.335  77.557  10.139  1.00  0.00      B0   H
ATOM   2668  CB  THR B  59      85.847  78.140   8.273  1.00  0.00      B0   C
ATOM   2669  HB  THR B  59      86.733  78.331   7.630  1.00  0.00      B0   H
ATOM   2670  OG1 THR B  59      85.243  79.478   8.307  1.00  0.00      B0   O
ATOM   2671  HG1 THR B  59      84.971  79.732   7.422  1.00  0.00      B0   H
ATOM   2672  CG2 THR B  59      84.795  77.250   7.598  1.00  0.00      B0   C
ATOM   2673 HG21 THR B  59      83.989  77.189   8.360  1.00  0.00      B0   H
ATOM   2674 HG22 THR B  59      84.560  77.630   6.581  1.00  0.00      B0   H
ATOM   2675 HG23 THR B  59      85.264  76.252   7.460  1.00  0.00      B0   H
ATOM   2676  N   ARG B   1      99.082  97.395  21.742  1.00  0.00      B1   N
ATOM   2677  HT1 ARG B   1      99.675  97.639  22.561  1.00  0.00      B1   H
ATOM   2678  HT2 ARG B   1      99.693  96.796  21.150  1.00  0.00      B1   H
ATOM   2679  HT3 ARG B   1      98.706  98.221  21.234  1.00  0.00      B1   H
ATOM   2680  CA  ARG B   1      97.988  96.484  22.395  1.00  0.00      B1   C
ATOM   2681  HA  ARG B   1      97.505  97.183  23.061  1.00  0.00      B1   H
ATOM   2682  CB  ARG B   1      97.010  95.943  21.363  1.00  0.00      B1   C
ATOM   2683  HB1 ARG B   1      96.187  95.388  21.862  1.00  0.00      B1   H
ATOM   2684  HB2 ARG B   1      96.496  96.748  20.795  1.00  0.00      B1   H
ATOM   2685  CG  ARG B   1      97.558  95.108  20.153  1.00  0.00      B1   C
ATOM   2686  HG1 ARG B   1      97.665  95.801  19.292  1.00  0.00      B1   H
ATOM   2687  HG2 ARG B   1      98.572  94.735  20.411  1.00  0.00      B1   H
ATOM   2688  CD  ARG B   1      96.706  94.001  19.659  1.00  0.00      B1   C
ATOM   2689  HD1 ARG B   1      96.902  93.116  20.301  1.00  0.00      B1   H
ATOM   2690  HD2 ARG B   1      95.623  94.247  19.663  1.00  0.00      B1   H
ATOM   2691  NE  ARG B   1      97.292  93.848  18.237  1.00  0.00      B1   N
ATOM   2692  HE  ARG B   1      98.234  93.557  18.071  1.00  0.00      B1   H
ATOM   2693  CZ  ARG B   1      96.797  94.402  17.164  1.00  0.00      B1   C
ATOM   2694  NH1 ARG B   1      95.557  94.847  17.124  1.00  0.00      B1   N
ATOM   2695 HH11 ARG B   1      95.001  95.005  17.940  1.00  0.00      B1   H
ATOM   2696 HH12 ARG B   1      95.328  95.159  16.202  1.00  0.00      B1   H
ATOM   2697  NH2 ARG B   1      97.592  94.578  16.137  1.00  0.00      B1   N
ATOM   2698 HH21 ARG B   1      98.532  94.263  16.265  1.00  0.00      B1   H
ATOM   2699 HH22 ARG B   1      97.254  94.981  15.287  1.00  0.00      B1   H
ATOM   2700  C   ARG B   1      98.593  95.439  23.289  1.00  0.00      B1   C
ATOM   2701  O   ARG B   1      99.817  95.375  23.422  1.00  0.00      B1   O
ATOM   2702  N   ALA B   2      97.706  94.682  23.920  1.00  0.00      B1   N
ATOM   2703  HN  ALA B   2      96.725  94.794  24.058  1.00  0.00      B1   H
ATOM   2704  CA  ALA B   2      98.145  93.390  24.393  1.00  0.00      B1   C
ATOM   2705  HA  ALA B   2      99.208  93.379  24.579  1.00  0.00      B1   H
ATOM   2706  CB  ALA B   2      97.447  93.010  25.775  1.00  0.00      B1   C
ATOM   2707  HB1 ALA B   2      98.192  92.427  26.358  1.00  0.00      B1   H
ATOM   2708  HB2 ALA B   2      97.169  93.934  26.325  1.00  0.00      B1   H
ATOM   2709  HB3 ALA B   2      96.628  92.312  25.500  1.00  0.00      B1   H
ATOM   2710  C   ALA B   2      97.845  92.274  23.428  1.00  0.00      B1   C
ATOM   2711  O   ALA B   2      97.064  92.421  22.472  1.00  0.00      B1   O
ATOM   2712  N   PHE B   3      98.455  91.152  23.694  1.00  0.00      B1   N
ATOM   2713  HN  PHE B   3      99.025  91.074  24.507  1.00  0.00      B1   H
ATOM   2714  CA  PHE B   3      98.453  90.107  22.718  1.00  0.00      B1   C
ATOM   2715  HA  PHE B   3      98.071  90.424  21.759  1.00  0.00      B1   H
ATOM   2716  CB  PHE B   3      99.873  89.440  22.556  1.00  0.00      B1   C
ATOM   2717  HB1 PHE B   3     100.296  89.180  23.549  1.00  0.00      B1   H
ATOM   2718  HB2 PHE B   3      99.928  88.610  21.820  1.00  0.00      B1   H
ATOM   2719  CG  PHE B   3     100.822  90.389  21.973  1.00  0.00      B1   C
ATOM   2720  CD1 PHE B   3     100.498  91.278  20.959  1.00  0.00      B1   C
ATOM   2721  HD1 PHE B   3      99.548  91.152  20.461  1.00  0.00      B1   H
ATOM   2722  CE1 PHE B   3     101.370  92.317  20.545  1.00  0.00      B1   C
ATOM   2723  HE1 PHE B   3     101.084  93.056  19.810  1.00  0.00      B1   H
ATOM   2724  CZ  PHE B   3     102.556  92.489  21.256  1.00  0.00      B1   C
ATOM   2725  HZ  PHE B   3     103.211  93.272  20.904  1.00  0.00      B1   H
ATOM   2726  CD2 PHE B   3     102.098  90.481  22.616  1.00  0.00      B1   C
ATOM   2727  HD2 PHE B   3     102.411  89.835  23.423  1.00  0.00      B1   H
ATOM   2728  CE2 PHE B   3     102.895  91.629  22.269  1.00  0.00      B1   C
ATOM   2729  HE2 PHE B   3     103.755  91.803  22.899  1.00  0.00      B1   H
ATOM   2730  C   PHE B   3      97.536  89.064  23.205  1.00  0.00      B1   C
ATOM   2731  O   PHE B   3      97.648  88.549  24.284  1.00  0.00      B1   O
ATOM   2732  N   GLY B   4      96.467  88.626  22.420  1.00  0.00      B1   N
ATOM   2733  HN  GLY B   4      96.300  88.931  21.485  1.00  0.00      B1   H
ATOM   2734  CA  GLY B   4      95.529  87.582  22.883  1.00  0.00      B1   C
ATOM   2735  HA1 GLY B   4      95.435  87.692  23.953  1.00  0.00      B1   H
ATOM   2736  HA2 GLY B   4      94.587  87.660  22.361  1.00  0.00      B1   H
ATOM   2737  C   GLY B   4      96.047  86.147  22.688  1.00  0.00      B1   C
ATOM   2738  O   GLY B   4      95.633  85.257  23.458  1.00  0.00      B1   O
ATOM   2739  N   ASP B   5      97.043  85.934  21.790  1.00  0.00      B1   N
ATOM   2740  HN  ASP B   5      97.409  86.710  21.282  1.00  0.00      B1   H
ATOM   2741  CA  ASP B   5      97.713  84.647  21.583  1.00  0.00      B1   C
ATOM   2742  HA  ASP B   5      97.115  83.836  21.193  1.00  0.00      B1   H
ATOM   2743  CB  ASP B   5      98.864  84.886  20.500  1.00  0.00      B1   C
ATOM   2744  HB1 ASP B   5      99.775  85.414  20.856  1.00  0.00      B1   H
ATOM   2745  HB2 ASP B   5      99.157  83.891  20.102  1.00  0.00      B1   H
ATOM   2746  CG  ASP B   5      98.427  85.723  19.329  1.00  0.00      B1   C
ATOM   2747  OD1 ASP B   5      98.161  85.206  18.183  1.00  0.00      B1   O
ATOM   2748  OD2 ASP B   5      98.399  87.001  19.473  1.00  0.00      B1   O
ATOM   2749  C   ASP B   5      98.390  84.063  22.814  1.00  0.00      B1   C
ATOM   2750  O   ASP B   5      98.377  82.880  23.095  1.00  0.00      B1   O
ATOM   2751  N   VAL B   6      98.954  84.986  23.636  1.00  0.00      B1   N
ATOM   2752  HN  VAL B   6      99.131  85.957  23.491  1.00  0.00      B1   H
ATOM   2753  CA  VAL B   6      99.708  84.548  24.783  1.00  0.00      B1   C
ATOM   2754  HA  VAL B   6     100.064  83.535  24.666  1.00  0.00      B1   H
ATOM   2755  CB  VAL B   6     100.894  85.489  25.039  1.00  0.00      B1   C
ATOM   2756  HB  VAL B   6     101.406  85.135  25.959  1.00  0.00      B1   H
ATOM   2757  CG1 VAL B   6     101.859  85.612  23.824  1.00  0.00      B1   C
ATOM   2758 HG11 VAL B   6     101.357  85.939  22.888  1.00  0.00      B1   H
ATOM   2759 HG12 VAL B   6     102.707  86.293  24.051  1.00  0.00      B1   H
ATOM   2760 HG13 VAL B   6     102.200  84.626  23.441  1.00  0.00      B1   H
ATOM   2761  CG2 VAL B   6     100.536  86.967  25.301  1.00  0.00      B1   C
ATOM   2762 HG21 VAL B   6     101.517  87.462  25.464  1.00  0.00      B1   H
ATOM   2763 HG22 VAL B   6     100.006  87.500  24.483  1.00  0.00      B1   H
ATOM   2764 HG23 VAL B   6      99.832  87.058  26.156  1.00  0.00      B1   H
ATOM   2765  C   VAL B   6      98.794  84.591  26.076  1.00  0.00      B1   C
ATOM   2766  O   VAL B   6      99.209  84.242  27.203  1.00  0.00      B1   O
ATOM   2767  N   ALA B   7      97.504  84.924  25.895  1.00  0.00      B1   N
ATOM   2768  HN  ALA B   7      97.212  85.027  24.947  1.00  0.00      B1   H
ATOM   2769  CA  ALA B   7      96.491  85.176  26.943  1.00  0.00      B1   C
ATOM   2770  HA  ALA B   7      97.015  85.761  27.685  1.00  0.00      B1   H
ATOM   2771  CB  ALA B   7      95.308  86.052  26.456  1.00  0.00      B1   C
ATOM   2772  HB1 ALA B   7      94.505  86.106  27.222  1.00  0.00      B1   H
ATOM   2773  HB2 ALA B   7      95.576  87.064  26.084  1.00  0.00      B1   H
ATOM   2774  HB3 ALA B   7      94.745  85.590  25.617  1.00  0.00      B1   H
ATOM   2775  C   ALA B   7      96.111  83.958  27.704  1.00  0.00      B1   C
ATOM   2776  O   ALA B   7      96.163  83.957  28.916  1.00  0.00      B1   O
ATOM   2777  N   PRO B   8      95.742  82.812  27.071  1.00  0.00      B1   N
ATOM   2778  CD  PRO B   8      95.373  82.674  25.716  1.00  0.00      B1   C
ATOM   2779  HD1 PRO B   8      96.286  82.602  25.088  1.00  0.00      B1   H
ATOM   2780  HD2 PRO B   8      94.895  83.629  25.409  1.00  0.00      B1   H
ATOM   2781  CA  PRO B   8      95.467  81.595  27.823  1.00  0.00      B1   C
ATOM   2782  HA  PRO B   8      94.649  81.825  28.490  1.00  0.00      B1   H
ATOM   2783  CB  PRO B   8      94.922  80.603  26.735  1.00  0.00      B1   C
ATOM   2784  HB1 PRO B   8      95.726  79.854  26.569  1.00  0.00      B1   H
ATOM   2785  HB2 PRO B   8      93.963  80.173  27.094  1.00  0.00      B1   H
ATOM   2786  CG  PRO B   8      94.539  81.427  25.544  1.00  0.00      B1   C
ATOM   2787  HG1 PRO B   8      94.758  80.898  24.592  1.00  0.00      B1   H
ATOM   2788  HG2 PRO B   8      93.440  81.585  25.514  1.00  0.00      B1   H
ATOM   2789  C   PRO B   8      96.607  81.087  28.707  1.00  0.00      B1   C
ATOM   2790  O   PRO B   8      96.394  80.690  29.821  1.00  0.00      B1   O
ATOM   2791  N   ALA B   9      97.829  81.261  28.182  1.00  0.00      B1   N
ATOM   2792  HN  ALA B   9      97.724  81.569  27.240  1.00  0.00      B1   H
ATOM   2793  CA  ALA B   9      99.079  81.039  28.847  1.00  0.00      B1   C
ATOM   2794  HA  ALA B   9      99.056  80.007  29.165  1.00  0.00      B1   H
ATOM   2795  CB  ALA B   9     100.195  81.309  27.933  1.00  0.00      B1   C
ATOM   2796  HB1 ALA B   9     101.143  81.159  28.494  1.00  0.00      B1   H
ATOM   2797  HB2 ALA B   9     100.250  80.617  27.066  1.00  0.00      B1   H
ATOM   2798  HB3 ALA B   9     100.129  82.337  27.518  1.00  0.00      B1   H
ATOM   2799  C   ALA B   9      99.236  81.841  30.146  1.00  0.00      B1   C
ATOM   2800  O   ALA B   9      99.703  81.409  31.210  1.00  0.00      B1   O
ATOM   2801  N   MET B  10      98.824  83.059  30.080  1.00  0.00      B1   N
ATOM   2802  HN  MET B  10      98.563  83.475  29.212  1.00  0.00      B1   H
ATOM   2803  CA  MET B  10      98.687  83.950  31.200  1.00  0.00      B1   C
ATOM   2804  HA  MET B  10      99.642  84.052  31.693  1.00  0.00      B1   H
ATOM   2805  CB  MET B  10      98.337  85.409  30.857  1.00  0.00      B1   C
ATOM   2806  HB1 MET B  10      99.155  85.728  30.177  1.00  0.00      B1   H
ATOM   2807  HB2 MET B  10      97.404  85.424  30.255  1.00  0.00      B1   H
ATOM   2808  CG  MET B  10      98.307  86.335  32.126  1.00  0.00      B1   C
ATOM   2809  HG1 MET B  10      97.522  87.099  31.941  1.00  0.00      B1   H
ATOM   2810  HG2 MET B  10      98.064  85.859  33.100  1.00  0.00      B1   H
ATOM   2811  SD  MET B  10      99.781  87.303  32.307  1.00  0.00      B1   S
ATOM   2812  CE  MET B  10     101.039  86.165  32.982  1.00  0.00      B1   C
ATOM   2813  HE1 MET B  10     101.248  85.215  32.445  1.00  0.00      B1   H
ATOM   2814  HE2 MET B  10     102.021  86.672  33.098  1.00  0.00      B1   H
ATOM   2815  HE3 MET B  10     100.759  85.838  34.006  1.00  0.00      B1   H
ATOM   2816  C   MET B  10      97.661  83.455  32.319  1.00  0.00      B1   C
ATOM   2817  O   MET B  10      97.950  83.439  33.508  1.00  0.00      B1   O
ATOM   2818  N   GLY B  11      96.450  83.009  31.886  1.00  0.00      B1   N
ATOM   2819  HN  GLY B  11      96.262  83.217  30.930  1.00  0.00      B1   H
ATOM   2820  CA  GLY B  11      95.512  82.153  32.589  1.00  0.00      B1   C
ATOM   2821  HA1 GLY B  11      94.939  82.701  33.322  1.00  0.00      B1   H
ATOM   2822  HA2 GLY B  11      94.796  81.842  31.843  1.00  0.00      B1   H
ATOM   2823  C   GLY B  11      96.043  80.932  33.364  1.00  0.00      B1   C
ATOM   2824  O   GLY B  11      95.708  80.695  34.540  1.00  0.00      B1   O
ATOM   2825  N   MET B  12      96.863  80.209  32.692  1.00  0.00      B1   N
ATOM   2826  HN  MET B  12      96.954  80.474  31.735  1.00  0.00      B1   H
ATOM   2827  CA  MET B  12      97.493  79.008  33.116  1.00  0.00      B1   C
ATOM   2828  HA  MET B  12      96.694  78.295  33.257  1.00  0.00      B1   H
ATOM   2829  CB  MET B  12      98.388  78.397  32.086  1.00  0.00      B1   C
ATOM   2830  HB1 MET B  12      98.995  79.203  31.620  1.00  0.00      B1   H
ATOM   2831  HB2 MET B  12      99.113  77.639  32.452  1.00  0.00      B1   H
ATOM   2832  CG  MET B  12      97.641  77.681  30.973  1.00  0.00      B1   C
ATOM   2833  HG1 MET B  12      96.981  76.845  31.289  1.00  0.00      B1   H
ATOM   2834  HG2 MET B  12      96.951  78.373  30.444  1.00  0.00      B1   H
ATOM   2835  SD  MET B  12      98.858  77.001  29.881  1.00  0.00      B1   S
ATOM   2836  CE  MET B  12      97.636  76.754  28.588  1.00  0.00      B1   C
ATOM   2837  HE1 MET B  12      98.048  76.287  27.668  1.00  0.00      B1   H
ATOM   2838  HE2 MET B  12      96.955  76.053  29.117  1.00  0.00      B1   H
ATOM   2839  HE3 MET B  12      97.093  77.695  28.355  1.00  0.00      B1   H
ATOM   2840  C   MET B  12      98.363  79.167  34.428  1.00  0.00      B1   C
ATOM   2841  O   MET B  12      98.098  78.435  35.352  1.00  0.00      B1   O
ATOM   2842  N   ILE B  13      99.249  80.203  34.623  1.00  0.00      B1   N
ATOM   2843  HN  ILE B  13      99.353  80.827  33.852  1.00  0.00      B1   H
ATOM   2844  CA  ILE B  13     100.078  80.456  35.792  1.00  0.00      B1   C
ATOM   2845  HA  ILE B  13     100.453  79.569  36.281  1.00  0.00      B1   H
ATOM   2846  CB  ILE B  13     101.392  81.111  35.227  1.00  0.00      B1   C
ATOM   2847  HB  ILE B  13     101.735  80.356  34.488  1.00  0.00      B1   H
ATOM   2848  CG2 ILE B  13     101.180  82.353  34.351  1.00  0.00      B1   C
ATOM   2849 HG21 ILE B  13     100.522  83.112  34.824  1.00  0.00      B1   H
ATOM   2850 HG22 ILE B  13     102.181  82.815  34.210  1.00  0.00      B1   H
ATOM   2851 HG23 ILE B  13     100.842  82.089  33.326  1.00  0.00      B1   H
ATOM   2852  CG1 ILE B  13     102.446  81.216  36.393  1.00  0.00      B1   C
ATOM   2853 HG11 ILE B  13     102.448  82.176  36.952  1.00  0.00      B1   H
ATOM   2854 HG12 ILE B  13     102.213  80.378  37.085  1.00  0.00      B1   H
ATOM   2855  CD  ILE B  13     103.875  81.115  35.769  1.00  0.00      B1   C
ATOM   2856  HD1 ILE B  13     104.635  81.083  36.579  1.00  0.00      B1   H
ATOM   2857  HD2 ILE B  13     103.986  80.194  35.158  1.00  0.00      B1   H
ATOM   2858  HD3 ILE B  13     104.184  81.974  35.135  1.00  0.00      B1   H
ATOM   2859  C   ILE B  13      99.340  81.352  36.813  1.00  0.00      B1   C
ATOM   2860  O   ILE B  13      99.674  81.215  38.023  1.00  0.00      B1   O
ATOM   2861  N   GLY B  14      98.413  82.259  36.419  1.00  0.00      B1   N
ATOM   2862  HN  GLY B  14      98.209  82.356  35.448  1.00  0.00      B1   H
ATOM   2863  CA  GLY B  14      97.602  82.887  37.436  1.00  0.00      B1   C
ATOM   2864  HA1 GLY B  14      98.293  83.185  38.212  1.00  0.00      B1   H
ATOM   2865  HA2 GLY B  14      97.071  83.698  36.961  1.00  0.00      B1   H
ATOM   2866  C   GLY B  14      96.634  81.896  38.103  1.00  0.00      B1   C
ATOM   2867  O   GLY B  14      96.337  82.068  39.330  1.00  0.00      B1   O
ATOM   2868  N   THR B  15      96.223  80.838  37.429  1.00  0.00      B1   N
ATOM   2869  HN  THR B  15      96.410  80.702  36.459  1.00  0.00      B1   H
ATOM   2870  CA  THR B  15      95.646  79.698  38.044  1.00  0.00      B1   C
ATOM   2871  HA  THR B  15      94.889  80.090  38.707  1.00  0.00      B1   H
ATOM   2872  CB  THR B  15      94.992  78.863  36.940  1.00  0.00      B1   C
ATOM   2873  HB  THR B  15      95.764  78.389  36.298  1.00  0.00      B1   H
ATOM   2874  OG1 THR B  15      93.893  79.631  36.310  1.00  0.00      B1   O
ATOM   2875  HG1 THR B  15      94.379  80.196  35.704  1.00  0.00      B1   H
ATOM   2876  CG2 THR B  15      94.203  77.712  37.560  1.00  0.00      B1   C
ATOM   2877 HG21 THR B  15      93.412  78.075  38.250  1.00  0.00      B1   H
ATOM   2878 HG22 THR B  15      93.672  77.154  36.759  1.00  0.00      B1   H
ATOM   2879 HG23 THR B  15      94.892  77.069  38.148  1.00  0.00      B1   H
ATOM   2880  C   THR B  15      96.548  78.863  38.985  1.00  0.00      B1   C
ATOM   2881  O   THR B  15      96.182  78.537  40.124  1.00  0.00      B1   O
ATOM   2882  N   LEU B  16      97.756  78.435  38.572  1.00  0.00      B1   N
ATOM   2883  HN  LEU B  16      98.083  78.609  37.646  1.00  0.00      B1   H
ATOM   2884  CA  LEU B  16      98.628  77.734  39.443  1.00  0.00      B1   C
ATOM   2885  HA  LEU B  16      98.120  76.849  39.796  1.00  0.00      B1   H
ATOM   2886  CB  LEU B  16      99.904  77.493  38.632  1.00  0.00      B1   C
ATOM   2887  HB1 LEU B  16      99.626  76.910  37.729  1.00  0.00      B1   H
ATOM   2888  HB2 LEU B  16     100.299  78.475  38.295  1.00  0.00      B1   H
ATOM   2889  CG  LEU B  16     101.090  76.773  39.259  1.00  0.00      B1   C
ATOM   2890  HG  LEU B  16     101.335  77.335  40.185  1.00  0.00      B1   H
ATOM   2891  CD1 LEU B  16     100.666  75.313  39.638  1.00  0.00      B1   C
ATOM   2892 HD11 LEU B  16     100.728  74.679  38.727  1.00  0.00      B1   H
ATOM   2893 HD12 LEU B  16     101.378  74.901  40.385  1.00  0.00      B1   H
ATOM   2894 HD13 LEU B  16      99.663  75.361  40.113  1.00  0.00      B1   H
ATOM   2895  CD2 LEU B  16     102.313  76.801  38.253  1.00  0.00      B1   C
ATOM   2896 HD21 LEU B  16     103.103  76.157  38.695  1.00  0.00      B1   H
ATOM   2897 HD22 LEU B  16     102.058  76.453  37.229  1.00  0.00      B1   H
ATOM   2898 HD23 LEU B  16     102.720  77.832  38.178  1.00  0.00      B1   H
ATOM   2899  C   LEU B  16      99.090  78.461  40.681  1.00  0.00      B1   C
ATOM   2900  O   LEU B  16      98.975  78.004  41.810  1.00  0.00      B1   O
ATOM   2901  N   VAL B  17      99.466  79.729  40.645  1.00  0.00      B1   N
ATOM   2902  HN  VAL B  17      99.511  80.301  39.829  1.00  0.00      B1   H
ATOM   2903  CA  VAL B  17      99.813  80.541  41.818  1.00  0.00      B1   C
ATOM   2904  HA  VAL B  17     100.512  79.914  42.351  1.00  0.00      B1   H
ATOM   2905  CB  VAL B  17     100.446  81.784  41.340  1.00  0.00      B1   C
ATOM   2906  HB  VAL B  17      99.703  82.444  40.844  1.00  0.00      B1   H
ATOM   2907  CG1 VAL B  17     100.935  82.670  42.437  1.00  0.00      B1   C
ATOM   2908 HG11 VAL B  17     100.155  82.952  43.175  1.00  0.00      B1   H
ATOM   2909 HG12 VAL B  17     101.638  82.042  43.025  1.00  0.00      B1   H
ATOM   2910 HG13 VAL B  17     101.405  83.568  41.983  1.00  0.00      B1   H
ATOM   2911  CG2 VAL B  17     101.645  81.430  40.435  1.00  0.00      B1   C
ATOM   2912 HG21 VAL B  17     101.377  81.000  39.447  1.00  0.00      B1   H
ATOM   2913 HG22 VAL B  17     102.222  82.359  40.236  1.00  0.00      B1   H
ATOM   2914 HG23 VAL B  17     102.400  80.729  40.851  1.00  0.00      B1   H
ATOM   2915  C   VAL B  17      98.613  80.649  42.787  1.00  0.00      B1   C
ATOM   2916  O   VAL B  17      98.695  80.637  44.018  1.00  0.00      B1   O
ATOM   2917  N   GLY B  18      97.405  80.639  42.200  1.00  0.00      B1   N
ATOM   2918  HN  GLY B  18      97.328  80.764  41.214  1.00  0.00      B1   H
ATOM   2919  CA  GLY B  18      96.141  80.758  42.966  1.00  0.00      B1   C
ATOM   2920  HA1 GLY B  18      96.224  81.531  43.715  1.00  0.00      B1   H
ATOM   2921  HA2 GLY B  18      95.415  80.949  42.190  1.00  0.00      B1   H
ATOM   2922  C   GLY B  18      95.700  79.525  43.680  1.00  0.00      B1   C
ATOM   2923  O   GLY B  18      95.070  79.568  44.719  1.00  0.00      B1   O
ATOM   2924  N   LEU B  19      96.116  78.326  43.119  1.00  0.00      B1   N
ATOM   2925  HN  LEU B  19      96.426  78.183  42.183  1.00  0.00      B1   H
ATOM   2926  CA  LEU B  19      96.293  77.122  43.908  1.00  0.00      B1   C
ATOM   2927  HA  LEU B  19      95.348  76.872  44.367  1.00  0.00      B1   H
ATOM   2928  CB  LEU B  19      96.573  75.929  42.937  1.00  0.00      B1   C
ATOM   2929  HB1 LEU B  19      97.307  76.256  42.170  1.00  0.00      B1   H
ATOM   2930  HB2 LEU B  19      96.902  75.024  43.490  1.00  0.00      B1   H
ATOM   2931  CG  LEU B  19      95.336  75.547  42.021  1.00  0.00      B1   C
ATOM   2932  HG  LEU B  19      94.847  76.463  41.625  1.00  0.00      B1   H
ATOM   2933  CD1 LEU B  19      95.770  74.849  40.683  1.00  0.00      B1   C
ATOM   2934 HD11 LEU B  19      94.964  74.692  39.935  1.00  0.00      B1   H
ATOM   2935 HD12 LEU B  19      96.552  75.455  40.176  1.00  0.00      B1   H
ATOM   2936 HD13 LEU B  19      96.152  73.864  41.027  1.00  0.00      B1   H
ATOM   2937  CD2 LEU B  19      94.415  74.550  42.849  1.00  0.00      B1   C
ATOM   2938 HD21 LEU B  19      94.312  74.968  43.874  1.00  0.00      B1   H
ATOM   2939 HD22 LEU B  19      93.364  74.521  42.491  1.00  0.00      B1   H
ATOM   2940 HD23 LEU B  19      94.921  73.561  42.868  1.00  0.00      B1   H
ATOM   2941  C   LEU B  19      97.350  77.121  44.988  1.00  0.00      B1   C
ATOM   2942  O   LEU B  19      97.117  76.596  46.116  1.00  0.00      B1   O
ATOM   2943  N   VAL B  20      98.528  77.673  44.728  1.00  0.00      B1   N
ATOM   2944  HN  VAL B  20      98.807  77.795  43.778  1.00  0.00      B1   H
ATOM   2945  CA  VAL B  20      99.497  77.731  45.803  1.00  0.00      B1   C
ATOM   2946  HA  VAL B  20      99.572  76.742  46.231  1.00  0.00      B1   H
ATOM   2947  CB  VAL B  20     100.848  78.213  45.309  1.00  0.00      B1   C
ATOM   2948  HB  VAL B  20     100.757  79.224  44.858  1.00  0.00      B1   H
ATOM   2949  CG1 VAL B  20     101.843  78.321  46.494  1.00  0.00      B1   C
ATOM   2950 HG11 VAL B  20     102.886  78.544  46.183  1.00  0.00      B1   H
ATOM   2951 HG12 VAL B  20     101.455  79.169  47.097  1.00  0.00      B1   H
ATOM   2952 HG13 VAL B  20     101.890  77.423  47.147  1.00  0.00      B1   H
ATOM   2953  CG2 VAL B  20     101.364  77.224  44.309  1.00  0.00      B1   C
ATOM   2954 HG21 VAL B  20     102.390  77.542  44.025  1.00  0.00      B1   H
ATOM   2955 HG22 VAL B  20     101.344  76.229  44.804  1.00  0.00      B1   H
ATOM   2956 HG23 VAL B  20     100.703  77.130  43.421  1.00  0.00      B1   H
ATOM   2957  C   VAL B  20      98.969  78.610  46.981  1.00  0.00      B1   C
ATOM   2958  O   VAL B  20      98.859  78.126  48.072  1.00  0.00      B1   O
ATOM   2959  N   ALA B  21      98.422  79.837  46.703  1.00  0.00      B1   N
ATOM   2960  HN  ALA B  21      98.736  80.160  45.814  1.00  0.00      B1   H
ATOM   2961  CA  ALA B  21      97.716  80.701  47.579  1.00  0.00      B1   C
ATOM   2962  HA  ALA B  21      98.495  81.010  48.260  1.00  0.00      B1   H
ATOM   2963  CB  ALA B  21      97.216  81.941  46.777  1.00  0.00      B1   C
ATOM   2964  HB1 ALA B  21      96.854  82.777  47.414  1.00  0.00      B1   H
ATOM   2965  HB2 ALA B  21      98.071  82.296  46.162  1.00  0.00      B1   H
ATOM   2966  HB3 ALA B  21      96.352  81.681  46.129  1.00  0.00      B1   H
ATOM   2967  C   ALA B  21      96.496  80.092  48.221  1.00  0.00      B1   C
ATOM   2968  O   ALA B  21      96.313  80.094  49.448  1.00  0.00      B1   O
ATOM   2969  N   MET B  22      95.629  79.455  47.380  1.00  0.00      B1   N
ATOM   2970  HN  MET B  22      95.797  79.355  46.402  1.00  0.00      B1   H
ATOM   2971  CA  MET B  22      94.442  78.793  47.920  1.00  0.00      B1   C
ATOM   2972  HA  MET B  22      93.870  79.650  48.241  1.00  0.00      B1   H
ATOM   2973  CB  MET B  22      93.591  78.031  46.827  1.00  0.00      B1   C
ATOM   2974  HB1 MET B  22      93.370  78.721  45.984  1.00  0.00      B1   H
ATOM   2975  HB2 MET B  22      94.120  77.157  46.390  1.00  0.00      B1   H
ATOM   2976  CG  MET B  22      92.180  77.610  47.362  1.00  0.00      B1   C
ATOM   2977  HG1 MET B  22      92.144  77.394  48.451  1.00  0.00      B1   H
ATOM   2978  HG2 MET B  22      91.444  78.413  47.143  1.00  0.00      B1   H
ATOM   2979  SD  MET B  22      91.540  76.065  46.604  1.00  0.00      B1   S
ATOM   2980  CE  MET B  22      91.320  76.849  44.930  1.00  0.00      B1   C
ATOM   2981  HE1 MET B  22      92.277  77.069  44.411  1.00  0.00      B1   H
ATOM   2982  HE2 MET B  22      90.696  76.319  44.179  1.00  0.00      B1   H
ATOM   2983  HE3 MET B  22      90.785  77.821  44.974  1.00  0.00      B1   H
ATOM   2984  C   MET B  22      94.607  77.717  49.038  1.00  0.00      B1   C
ATOM   2985  O   MET B  22      93.934  77.764  50.086  1.00  0.00      B1   O
ATOM   2986  N   LEU B  23      95.654  76.897  48.857  1.00  0.00      B1   N
ATOM   2987  HN  LEU B  23      96.274  76.971  48.079  1.00  0.00      B1   H
ATOM   2988  CA  LEU B  23      96.056  75.901  49.888  1.00  0.00      B1   C
ATOM   2989  HA  LEU B  23      95.149  75.492  50.308  1.00  0.00      B1   H
ATOM   2990  CB  LEU B  23      96.719  74.764  49.158  1.00  0.00      B1   C
ATOM   2991  HB1 LEU B  23      97.643  75.134  48.667  1.00  0.00      B1   H
ATOM   2992  HB2 LEU B  23      96.993  74.039  49.955  1.00  0.00      B1   H
ATOM   2993  CG  LEU B  23      95.936  74.179  48.018  1.00  0.00      B1   C
ATOM   2994  HG  LEU B  23      96.195  74.673  47.057  1.00  0.00      B1   H
ATOM   2995  CD1 LEU B  23      96.656  72.791  47.842  1.00  0.00      B1   C
ATOM   2996 HD11 LEU B  23      97.735  73.007  47.687  1.00  0.00      B1   H
ATOM   2997 HD12 LEU B  23      96.423  72.099  48.680  1.00  0.00      B1   H
ATOM   2998 HD13 LEU B  23      96.255  72.261  46.952  1.00  0.00      B1   H
ATOM   2999  CD2 LEU B  23      94.463  73.675  48.218  1.00  0.00      B1   C
ATOM   3000 HD21 LEU B  23      94.196  73.148  47.277  1.00  0.00      B1   H
ATOM   3001 HD22 LEU B  23      94.313  73.079  49.143  1.00  0.00      B1   H
ATOM   3002 HD23 LEU B  23      93.764  74.539  48.206  1.00  0.00      B1   H
ATOM   3003  C   LEU B  23      96.876  76.493  51.050  1.00  0.00      B1   C
ATOM   3004  O   LEU B  23      97.095  75.733  52.075  1.00  0.00      B1   O
ATOM   3005  N   SER B  24      97.345  77.742  50.862  1.00  0.00      B1   N
ATOM   3006  HN  SER B  24      97.123  78.365  50.116  1.00  0.00      B1   H
ATOM   3007  CA  SER B  24      98.198  78.347  51.858  1.00  0.00      B1   C
ATOM   3008  HA  SER B  24      98.517  77.535  52.495  1.00  0.00      B1   H
ATOM   3009  CB  SER B  24      99.479  78.974  51.387  1.00  0.00      B1   C
ATOM   3010  HB1 SER B  24      99.133  79.853  50.803  1.00  0.00      B1   H
ATOM   3011  HB2 SER B  24     100.064  79.263  52.286  1.00  0.00      B1   H
ATOM   3012  OG  SER B  24     100.179  78.023  50.528  1.00  0.00      B1   O
ATOM   3013  HG1 SER B  24      99.598  78.031  49.764  1.00  0.00      B1   H
ATOM   3014  C   SER B  24      97.449  79.456  52.710  1.00  0.00      B1   C
ATOM   3015  O   SER B  24      97.993  80.129  53.587  1.00  0.00      B1   O
ATOM   3016  N   ASN B  25      96.134  79.599  52.397  1.00  0.00      B1   N
ATOM   3017  HN  ASN B  25      95.886  79.086  51.579  1.00  0.00      B1   H
ATOM   3018  CA  ASN B  25      95.293  80.589  53.048  1.00  0.00      B1   C
ATOM   3019  HA  ASN B  25      95.786  81.545  53.142  1.00  0.00      B1   H
ATOM   3020  CB  ASN B  25      94.065  80.731  52.167  1.00  0.00      B1   C
ATOM   3021  HB1 ASN B  25      94.409  80.548  51.126  1.00  0.00      B1   H
ATOM   3022  HB2 ASN B  25      93.360  79.942  52.504  1.00  0.00      B1   H
ATOM   3023  CG  ASN B  25      93.360  82.089  52.293  1.00  0.00      B1   C
ATOM   3024  OD1 ASN B  25      92.436  82.321  53.080  1.00  0.00      B1   O
ATOM   3025  ND2 ASN B  25      93.862  83.113  51.521  1.00  0.00      B1   N
ATOM   3026 HD21 ASN B  25      94.670  82.965  50.951  1.00  0.00      B1   H
ATOM   3027 HD22 ASN B  25      93.327  83.954  51.442  1.00  0.00      B1   H
ATOM   3028  C   ASN B  25      94.966  80.379  54.490  1.00  0.00      B1   C
ATOM   3029  O   ASN B  25      94.814  81.278  55.305  1.00  0.00      B1   O
ATOM   3030  N   MET B  26      94.787  79.120  54.958  1.00  0.00      B1   N
ATOM   3031  HN  MET B  26      94.913  78.379  54.303  1.00  0.00      B1   H
ATOM   3032  CA  MET B  26      94.221  78.863  56.291  1.00  0.00      B1   C
ATOM   3033  HA  MET B  26      94.846  79.408  56.983  1.00  0.00      B1   H
ATOM   3034  CB  MET B  26      92.704  79.271  56.338  1.00  0.00      B1   C
ATOM   3035  HB1 MET B  26      92.195  79.099  57.311  1.00  0.00      B1   H
ATOM   3036  HB2 MET B  26      92.500  80.351  56.176  1.00  0.00      B1   H
ATOM   3037  CG  MET B  26      91.764  78.497  55.411  1.00  0.00      B1   C
ATOM   3038  HG1 MET B  26      92.183  78.668  54.396  1.00  0.00      B1   H
ATOM   3039  HG2 MET B  26      91.724  77.419  55.673  1.00  0.00      B1   H
ATOM   3040  SD  MET B  26      90.009  78.973  55.510  1.00  0.00      B1   S
ATOM   3041  CE  MET B  26      89.678  77.596  54.412  1.00  0.00      B1   C
ATOM   3042  HE1 MET B  26      88.638  77.660  54.025  1.00  0.00      B1   H
ATOM   3043  HE2 MET B  26      90.376  77.701  53.553  1.00  0.00      B1   H
ATOM   3044  HE3 MET B  26      89.909  76.628  54.906  1.00  0.00      B1   H
ATOM   3045  C   MET B  26      94.394  77.394  56.674  1.00  0.00      B1   C
ATOM   3046  O   MET B  26      94.421  76.541  55.776  1.00  0.00      B1   O
ATOM   3047  N   ASP B  27      94.672  77.038  57.924  1.00  0.00      B1   N
ATOM   3048  HN  ASP B  27      94.545  77.581  58.751  1.00  0.00      B1   H
ATOM   3049  CA  ASP B  27      94.896  75.603  58.394  1.00  0.00      B1   C
ATOM   3050  HA  ASP B  27      95.292  74.982  57.604  1.00  0.00      B1   H
ATOM   3051  CB  ASP B  27      95.864  75.663  59.634  1.00  0.00      B1   C
ATOM   3052  HB1 ASP B  27      95.584  76.367  60.447  1.00  0.00      B1   H
ATOM   3053  HB2 ASP B  27      95.890  74.649  60.089  1.00  0.00      B1   H
ATOM   3054  CG  ASP B  27      97.181  76.061  59.027  1.00  0.00      B1   C
ATOM   3055  OD1 ASP B  27      97.405  77.307  59.001  1.00  0.00      B1   O
ATOM   3056  OD2 ASP B  27      98.050  75.256  58.697  1.00  0.00      B1   O
ATOM   3057  C   ASP B  27      93.555  74.989  58.813  1.00  0.00      B1   C
ATOM   3058  O   ASP B  27      93.304  73.809  58.572  1.00  0.00      B1   O
ATOM   3059  N   ASP B  28      92.781  75.867  59.449  1.00  0.00      B1   N
ATOM   3060  HN  ASP B  28      93.009  76.810  59.679  1.00  0.00      B1   H
ATOM   3061  CA  ASP B  28      91.514  75.381  59.996  1.00  0.00      B1   C
ATOM   3062  HA  ASP B  28      91.678  74.323  60.142  1.00  0.00      B1   H
ATOM   3063  CB  ASP B  28      91.138  76.183  61.239  1.00  0.00      B1   C
ATOM   3064  HB1 ASP B  28      91.103  77.199  60.793  1.00  0.00      B1   H
ATOM   3065  HB2 ASP B  28      90.100  76.010  61.594  1.00  0.00      B1   H
ATOM   3066  CG  ASP B  28      92.174  76.010  62.257  1.00  0.00      B1   C
ATOM   3067  OD1 ASP B  28      92.554  74.855  62.546  1.00  0.00      B1   O
ATOM   3068  OD2 ASP B  28      92.627  77.034  62.749  1.00  0.00      B1   O
ATOM   3069  C   ASP B  28      90.371  75.523  58.979  1.00  0.00      B1   C
ATOM   3070  O   ASP B  28      90.427  76.476  58.199  1.00  0.00      B1   O
ATOM   3071  N   PRO B  29      89.285  74.699  58.877  1.00  0.00      B1   N
ATOM   3072  CD  PRO B  29      89.206  73.402  59.481  1.00  0.00      B1   C
ATOM   3073  HD1 PRO B  29      88.658  73.640  60.418  1.00  0.00      B1   H
ATOM   3074  HD2 PRO B  29      90.162  72.909  59.761  1.00  0.00      B1   H
ATOM   3075  CA  PRO B  29      88.221  74.791  57.851  1.00  0.00      B1   C
ATOM   3076  HA  PRO B  29      88.726  74.885  56.900  1.00  0.00      B1   H
ATOM   3077  CB  PRO B  29      87.470  73.422  57.885  1.00  0.00      B1   C
ATOM   3078  HB1 PRO B  29      86.624  73.493  58.602  1.00  0.00      B1   H
ATOM   3079  HB2 PRO B  29      87.196  72.961  56.912  1.00  0.00      B1   H
ATOM   3080  CG  PRO B  29      88.353  72.521  58.598  1.00  0.00      B1   C
ATOM   3081  HG1 PRO B  29      87.939  71.612  59.085  1.00  0.00      B1   H
ATOM   3082  HG2 PRO B  29      88.964  72.108  57.768  1.00  0.00      B1   H
ATOM   3083  C   PRO B  29      87.294  76.020  58.070  1.00  0.00      B1   C
ATOM   3084  O   PRO B  29      86.847  76.310  59.162  1.00  0.00      B1   O
ATOM   3085  N   LYS B  30      86.866  76.543  56.960  1.00  0.00      B1   N
ATOM   3086  HN  LYS B  30      87.175  76.356  56.030  1.00  0.00      B1   H
ATOM   3087  CA  LYS B  30      85.746  77.465  57.000  1.00  0.00      B1   C
ATOM   3088  HA  LYS B  30      85.877  78.253  57.727  1.00  0.00      B1   H
ATOM   3089  CB  LYS B  30      85.705  78.219  55.726  1.00  0.00      B1   C
ATOM   3090  HB1 LYS B  30      86.730  78.566  55.472  1.00  0.00      B1   H
ATOM   3091  HB2 LYS B  30      85.507  77.524  54.882  1.00  0.00      B1   H
ATOM   3092  CG  LYS B  30      84.740  79.365  55.675  1.00  0.00      B1   C
ATOM   3093  HG1 LYS B  30      84.657  79.652  54.605  1.00  0.00      B1   H
ATOM   3094  HG2 LYS B  30      83.710  78.979  55.835  1.00  0.00      B1   H
ATOM   3095  CD  LYS B  30      85.109  80.542  56.602  1.00  0.00      B1   C
ATOM   3096  HD1 LYS B  30      84.196  81.168  56.702  1.00  0.00      B1   H
ATOM   3097  HD2 LYS B  30      85.306  80.302  57.669  1.00  0.00      B1   H
ATOM   3098  CE  LYS B  30      86.269  81.483  56.062  1.00  0.00      B1   C
ATOM   3099  HE1 LYS B  30      86.357  82.351  56.750  1.00  0.00      B1   H
ATOM   3100  HE2 LYS B  30      87.172  80.846  55.944  1.00  0.00      B1   H
ATOM   3101  NZ  LYS B  30      86.048  82.009  54.709  1.00  0.00      B1   N
ATOM   3102  HZ1 LYS B  30      86.388  82.991  54.679  1.00  0.00      B1   H
ATOM   3103  HZ2 LYS B  30      86.346  81.385  53.932  1.00  0.00      B1   H
ATOM   3104  HZ3 LYS B  30      85.016  82.054  54.586  1.00  0.00      B1   H
ATOM   3105  C   LYS B  30      84.456  76.831  57.377  1.00  0.00      B1   C
ATOM   3106  O   LYS B  30      83.729  77.499  58.115  1.00  0.00      B1   O
ATOM   3107  N   ALA B  31      84.194  75.552  57.065  1.00  0.00      B1   N
ATOM   3108  HN  ALA B  31      84.802  75.054  56.450  1.00  0.00      B1   H
ATOM   3109  CA  ALA B  31      83.001  74.839  57.417  1.00  0.00      B1   C
ATOM   3110  HA  ALA B  31      82.415  75.466  58.074  1.00  0.00      B1   H
ATOM   3111  CB  ALA B  31      82.133  74.566  56.242  1.00  0.00      B1   C
ATOM   3112  HB1 ALA B  31      81.232  74.009  56.579  1.00  0.00      B1   H
ATOM   3113  HB2 ALA B  31      81.673  75.490  55.831  1.00  0.00      B1   H
ATOM   3114  HB3 ALA B  31      82.712  74.054  55.444  1.00  0.00      B1   H
ATOM   3115  C   ALA B  31      83.219  73.577  58.217  1.00  0.00      B1   C
ATOM   3116  O   ALA B  31      83.826  72.651  57.648  1.00  0.00      B1   O
ATOM   3117  N   ILE B  32      82.724  73.441  59.463  1.00  0.00      B1   N
ATOM   3118  HN  ILE B  32      82.290  74.187  59.962  1.00  0.00      B1   H
ATOM   3119  CA  ILE B  32      82.984  72.213  60.164  1.00  0.00      B1   C
ATOM   3120  HA  ILE B  32      83.481  71.408  59.642  1.00  0.00      B1   H
ATOM   3121  CB  ILE B  32      83.734  72.505  61.433  1.00  0.00      B1   C
ATOM   3122  HB  ILE B  32      83.741  71.631  62.118  1.00  0.00      B1   H
ATOM   3123  CG2 ILE B  32      85.143  72.924  61.093  1.00  0.00      B1   C
ATOM   3124 HG21 ILE B  32      85.188  73.901  60.566  1.00  0.00      B1   H
ATOM   3125 HG22 ILE B  32      85.745  72.998  62.024  1.00  0.00      B1   H
ATOM   3126 HG23 ILE B  32      85.658  72.153  60.481  1.00  0.00      B1   H
ATOM   3127  CG1 ILE B  32      83.186  73.766  62.193  1.00  0.00      B1   C
ATOM   3128 HG11 ILE B  32      83.921  73.975  62.999  1.00  0.00      B1   H
ATOM   3129 HG12 ILE B  32      83.290  74.642  61.518  1.00  0.00      B1   H
ATOM   3130  CD  ILE B  32      81.786  73.662  62.795  1.00  0.00      B1   C
ATOM   3131  HD1 ILE B  32      80.961  73.863  62.079  1.00  0.00      B1   H
ATOM   3132  HD2 ILE B  32      81.666  72.705  63.346  1.00  0.00      B1   H
ATOM   3133  HD3 ILE B  32      81.721  74.443  63.583  1.00  0.00      B1   H
ATOM   3134  C   ILE B  32      81.622  71.534  60.501  1.00  0.00      B1   C
ATOM   3135  O   ILE B  32      81.596  70.488  61.162  1.00  0.00      B1   O
ATOM   3136  N   GLY B  33      80.535  72.040  59.825  1.00  0.00      B1   N
ATOM   3137  HN  GLY B  33      80.676  72.879  59.304  1.00  0.00      B1   H
ATOM   3138  CA  GLY B  33      79.196  71.487  59.734  1.00  0.00      B1   C
ATOM   3139  HA1 GLY B  33      78.920  71.149  60.722  1.00  0.00      B1   H
ATOM   3140  HA2 GLY B  33      78.540  72.240  59.323  1.00  0.00      B1   H
ATOM   3141  C   GLY B  33      79.204  70.223  58.876  1.00  0.00      B1   C
ATOM   3142  O   GLY B  33      80.250  69.702  58.411  1.00  0.00      B1   O
ATOM   3143  N   PRO B  34      77.954  69.703  58.640  1.00  0.00      B1   N
ATOM   3144  CD  PRO B  34      76.763  70.478  59.127  1.00  0.00      B1   C
ATOM   3145  HD1 PRO B  34      76.601  71.421  58.562  1.00  0.00      B1   H
ATOM   3146  HD2 PRO B  34      76.800  70.574  60.233  1.00  0.00      B1   H
ATOM   3147  CA  PRO B  34      77.592  68.673  57.656  1.00  0.00      B1   C
ATOM   3148  HA  PRO B  34      77.889  67.768  58.164  1.00  0.00      B1   H
ATOM   3149  CB  PRO B  34      76.052  68.845  57.488  1.00  0.00      B1   C
ATOM   3150  HB1 PRO B  34      75.813  69.561  56.673  1.00  0.00      B1   H
ATOM   3151  HB2 PRO B  34      75.638  67.888  57.103  1.00  0.00      B1   H
ATOM   3152  CG  PRO B  34      75.613  69.517  58.810  1.00  0.00      B1   C
ATOM   3153  HG1 PRO B  34      74.685  70.066  58.540  1.00  0.00      B1   H
ATOM   3154  HG2 PRO B  34      75.538  68.720  59.580  1.00  0.00      B1   H
ATOM   3155  C   PRO B  34      78.294  68.692  56.272  1.00  0.00      B1   C
ATOM   3156  O   PRO B  34      78.295  69.742  55.654  1.00  0.00      B1   O
ATOM   3157  N   ALA B  35      78.628  67.502  55.704  1.00  0.00      B1   N
ATOM   3158  HN  ALA B  35      78.366  66.660  56.169  1.00  0.00      B1   H
ATOM   3159  CA  ALA B  35      79.418  67.329  54.447  1.00  0.00      B1   C
ATOM   3160  HA  ALA B  35      80.200  68.062  54.586  1.00  0.00      B1   H
ATOM   3161  CB  ALA B  35      79.884  65.927  54.248  1.00  0.00      B1   C
ATOM   3162  HB1 ALA B  35      80.607  65.693  55.058  1.00  0.00      B1   H
ATOM   3163  HB2 ALA B  35      79.064  65.179  54.301  1.00  0.00      B1   H
ATOM   3164  HB3 ALA B  35      80.455  65.829  53.300  1.00  0.00      B1   H
ATOM   3165  C   ALA B  35      78.728  67.770  53.182  1.00  0.00      B1   C
ATOM   3166  O   ALA B  35      77.608  67.465  52.910  1.00  0.00      B1   O
ATOM   3167  N   MET B  36      79.429  68.466  52.267  1.00  0.00      B1   N
ATOM   3168  HN  MET B  36      80.358  68.780  52.450  1.00  0.00      B1   H
ATOM   3169  CA  MET B  36      79.064  68.844  50.910  1.00  0.00      B1   C
ATOM   3170  HA  MET B  36      78.295  68.181  50.543  1.00  0.00      B1   H
ATOM   3171  CB  MET B  36      78.443  70.256  50.932  1.00  0.00      B1   C
ATOM   3172  HB1 MET B  36      78.004  70.445  49.929  1.00  0.00      B1   H
ATOM   3173  HB2 MET B  36      77.635  70.225  51.694  1.00  0.00      B1   H
ATOM   3174  CG  MET B  36      79.376  71.380  51.284  1.00  0.00      B1   C
ATOM   3175  HG1 MET B  36      79.889  71.263  52.262  1.00  0.00      B1   H
ATOM   3176  HG2 MET B  36      80.274  71.421  50.631  1.00  0.00      B1   H
ATOM   3177  SD  MET B  36      78.663  72.984  51.234  1.00  0.00      B1   S
ATOM   3178  CE  MET B  36      80.057  73.688  52.183  1.00  0.00      B1   C
ATOM   3179  HE1 MET B  36      79.950  74.791  52.263  1.00  0.00      B1   H
ATOM   3180  HE2 MET B  36      80.018  73.319  53.231  1.00  0.00      B1   H
ATOM   3181  HE3 MET B  36      80.970  73.359  51.643  1.00  0.00      B1   H
ATOM   3182  C   MET B  36      80.170  68.759  49.859  1.00  0.00      B1   C
ATOM   3183  O   MET B  36      79.892  68.694  48.655  1.00  0.00      B1   O
ATOM   3184  N   ALA B  37      81.434  68.783  50.312  1.00  0.00      B1   N
ATOM   3185  HN  ALA B  37      81.560  68.864  51.298  1.00  0.00      B1   H
ATOM   3186  CA  ALA B  37      82.653  68.721  49.469  1.00  0.00      B1   C
ATOM   3187  HA  ALA B  37      83.506  68.830  50.122  1.00  0.00      B1   H
ATOM   3188  CB  ALA B  37      82.895  67.346  48.861  1.00  0.00      B1   C
ATOM   3189  HB1 ALA B  37      83.881  67.154  48.388  1.00  0.00      B1   H
ATOM   3190  HB2 ALA B  37      82.948  66.662  49.735  1.00  0.00      B1   H
ATOM   3191  HB3 ALA B  37      82.056  67.056  48.193  1.00  0.00      B1   H
ATOM   3192  C   ALA B  37      82.759  69.746  48.381  1.00  0.00      B1   C
ATOM   3193  O   ALA B  37      82.890  69.442  47.201  1.00  0.00      B1   O
ATOM   3194  N   VAL B  38      82.671  71.044  48.683  1.00  0.00      B1   N
ATOM   3195  HN  VAL B  38      82.631  71.334  49.636  1.00  0.00      B1   H
ATOM   3196  CA  VAL B  38      82.597  72.134  47.670  1.00  0.00      B1   C
ATOM   3197  HA  VAL B  38      81.879  71.742  46.964  1.00  0.00      B1   H
ATOM   3198  CB  VAL B  38      82.031  73.438  48.297  1.00  0.00      B1   C
ATOM   3199  HB  VAL B  38      81.164  73.209  48.954  1.00  0.00      B1   H
ATOM   3200  CG1 VAL B  38      83.133  74.148  49.130  1.00  0.00      B1   C
ATOM   3201 HG11 VAL B  38      83.702  74.806  48.438  1.00  0.00      B1   H
ATOM   3202 HG12 VAL B  38      82.602  74.858  49.800  1.00  0.00      B1   H
ATOM   3203 HG13 VAL B  38      83.736  73.455  49.754  1.00  0.00      B1   H
ATOM   3204  CG2 VAL B  38      81.482  74.436  47.256  1.00  0.00      B1   C
ATOM   3205 HG21 VAL B  38      80.688  73.892  46.701  1.00  0.00      B1   H
ATOM   3206 HG22 VAL B  38      80.954  75.202  47.863  1.00  0.00      B1   H
ATOM   3207 HG23 VAL B  38      82.240  74.904  46.593  1.00  0.00      B1   H
ATOM   3208  C   VAL B  38      83.764  72.405  46.827  1.00  0.00      B1   C
ATOM   3209  O   VAL B  38      83.571  72.653  45.655  1.00  0.00      B1   O
ATOM   3210  N   ALA B  39      85.010  72.242  47.316  1.00  0.00      B1   N
ATOM   3211  HN  ALA B  39      85.093  71.690  48.143  1.00  0.00      B1   H
ATOM   3212  CA  ALA B  39      86.160  72.252  46.453  1.00  0.00      B1   C
ATOM   3213  HA  ALA B  39      86.075  73.182  45.910  1.00  0.00      B1   H
ATOM   3214  CB  ALA B  39      87.487  72.200  47.205  1.00  0.00      B1   C
ATOM   3215  HB1 ALA B  39      87.721  73.202  47.625  1.00  0.00      B1   H
ATOM   3216  HB2 ALA B  39      87.483  71.360  47.932  1.00  0.00      B1   H
ATOM   3217  HB3 ALA B  39      88.270  72.081  46.425  1.00  0.00      B1   H
ATOM   3218  C   ALA B  39      86.143  71.188  45.332  1.00  0.00      B1   C
ATOM   3219  O   ALA B  39      86.367  71.620  44.159  1.00  0.00      B1   O
ATOM   3220  N   LEU B  40      85.982  69.937  45.658  1.00  0.00      B1   N
ATOM   3221  HN  LEU B  40      85.838  69.675  46.609  1.00  0.00      B1   H
ATOM   3222  CA  LEU B  40      86.001  68.910  44.721  1.00  0.00      B1   C
ATOM   3223  HA  LEU B  40      86.881  68.941  44.096  1.00  0.00      B1   H
ATOM   3224  CB  LEU B  40      86.030  67.488  45.406  1.00  0.00      B1   C
ATOM   3225  HB1 LEU B  40      87.037  67.419  45.870  1.00  0.00      B1   H
ATOM   3226  HB2 LEU B  40      85.366  67.564  46.294  1.00  0.00      B1   H
ATOM   3227  CG  LEU B  40      85.767  66.231  44.690  1.00  0.00      B1   C
ATOM   3228  HG  LEU B  40      84.828  66.364  44.110  1.00  0.00      B1   H
ATOM   3229  CD1 LEU B  40      86.955  65.873  43.824  1.00  0.00      B1   C
ATOM   3230 HD11 LEU B  40      87.933  65.746  44.335  1.00  0.00      B1   H
ATOM   3231 HD12 LEU B  40      86.685  64.868  43.434  1.00  0.00      B1   H
ATOM   3232 HD13 LEU B  40      87.138  66.508  42.932  1.00  0.00      B1   H
ATOM   3233  CD2 LEU B  40      85.370  65.112  45.657  1.00  0.00      B1   C
ATOM   3234 HD21 LEU B  40      86.212  65.032  46.377  1.00  0.00      B1   H
ATOM   3235 HD22 LEU B  40      84.394  65.456  46.062  1.00  0.00      B1   H
ATOM   3236 HD23 LEU B  40      85.117  64.153  45.156  1.00  0.00      B1   H
ATOM   3237  C   LEU B  40      84.845  69.016  43.707  1.00  0.00      B1   C
ATOM   3238  O   LEU B  40      85.030  68.887  42.496  1.00  0.00      B1   O
ATOM   3239  N   LEU B  41      83.578  69.301  44.186  1.00  0.00      B1   N
ATOM   3240  HN  LEU B  41      83.569  69.390  45.179  1.00  0.00      B1   H
ATOM   3241  CA  LEU B  41      82.348  69.501  43.512  1.00  0.00      B1   C
ATOM   3242  HA  LEU B  41      82.054  68.580  43.030  1.00  0.00      B1   H
ATOM   3243  CB  LEU B  41      81.297  69.893  44.566  1.00  0.00      B1   C
ATOM   3244  HB1 LEU B  41      81.102  69.004  45.204  1.00  0.00      B1   H
ATOM   3245  HB2 LEU B  41      81.655  70.748  45.178  1.00  0.00      B1   H
ATOM   3246  CG  LEU B  41      79.951  70.378  44.012  1.00  0.00      B1   C
ATOM   3247  HG  LEU B  41      80.179  71.207  43.308  1.00  0.00      B1   H
ATOM   3248  CD1 LEU B  41      79.254  69.297  43.237  1.00  0.00      B1   C
ATOM   3249 HD11 LEU B  41      78.246  69.630  42.909  1.00  0.00      B1   H
ATOM   3250 HD12 LEU B  41      79.796  68.912  42.347  1.00  0.00      B1   H
ATOM   3251 HD13 LEU B  41      79.102  68.430  43.916  1.00  0.00      B1   H
ATOM   3252  CD2 LEU B  41      79.160  70.959  45.174  1.00  0.00      B1   C
ATOM   3253 HD21 LEU B  41      78.160  71.300  44.830  1.00  0.00      B1   H
ATOM   3254 HD22 LEU B  41      79.008  70.169  45.941  1.00  0.00      B1   H
ATOM   3255 HD23 LEU B  41      79.681  71.775  45.718  1.00  0.00      B1   H
ATOM   3256  C   LEU B  41      82.368  70.619  42.480  1.00  0.00      B1   C
ATOM   3257  O   LEU B  41      81.919  70.442  41.326  1.00  0.00      B1   O
ATOM   3258  N   THR B  42      82.771  71.849  42.924  1.00  0.00      B1   N
ATOM   3259  HN  THR B  42      83.075  72.018  43.859  1.00  0.00      B1   H
ATOM   3260  CA  THR B  42      82.855  72.994  41.966  1.00  0.00      B1   C
ATOM   3261  HA  THR B  42      81.975  73.054  41.344  1.00  0.00      B1   H
ATOM   3262  CB  THR B  42      83.209  74.286  42.618  1.00  0.00      B1   C
ATOM   3263  HB  THR B  42      83.572  74.946  41.802  1.00  0.00      B1   H
ATOM   3264  OG1 THR B  42      84.215  74.099  43.597  1.00  0.00      B1   O
ATOM   3265  HG1 THR B  42      83.800  73.766  44.396  1.00  0.00      B1   H
ATOM   3266  CG2 THR B  42      81.955  74.993  43.236  1.00  0.00      B1   C
ATOM   3267 HG21 THR B  42      81.428  75.221  42.285  1.00  0.00      B1   H
ATOM   3268 HG22 THR B  42      81.477  74.265  43.925  1.00  0.00      B1   H
ATOM   3269 HG23 THR B  42      82.259  75.906  43.791  1.00  0.00      B1   H
ATOM   3270  C   THR B  42      83.913  72.781  40.840  1.00  0.00      B1   C
ATOM   3271  O   THR B  42      83.655  73.000  39.643  1.00  0.00      B1   O
ATOM   3272  N   THR B  43      85.080  72.262  41.216  1.00  0.00      B1   N
ATOM   3273  HN  THR B  43      85.293  72.172  42.186  1.00  0.00      B1   H
ATOM   3274  CA  THR B  43      86.218  71.959  40.299  1.00  0.00      B1   C
ATOM   3275  HA  THR B  43      86.354  72.784  39.616  1.00  0.00      B1   H
ATOM   3276  CB  THR B  43      87.504  71.507  41.087  1.00  0.00      B1   C
ATOM   3277  HB  THR B  43      87.301  70.613  41.714  1.00  0.00      B1   H
ATOM   3278  OG1 THR B  43      87.810  72.600  41.955  1.00  0.00      B1   O
ATOM   3279  HG1 THR B  43      87.388  72.485  42.810  1.00  0.00      B1   H
ATOM   3280  CG2 THR B  43      88.765  71.322  40.174  1.00  0.00      B1   C
ATOM   3281 HG21 THR B  43      88.940  72.208  39.528  1.00  0.00      B1   H
ATOM   3282 HG22 THR B  43      89.694  71.148  40.757  1.00  0.00      B1   H
ATOM   3283 HG23 THR B  43      88.711  70.457  39.478  1.00  0.00      B1   H
ATOM   3284  C   THR B  43      85.882  70.822  39.348  1.00  0.00      B1   C
ATOM   3285  O   THR B  43      86.211  70.846  38.131  1.00  0.00      B1   O
ATOM   3286  N   LEU B  44      85.112  69.730  39.743  1.00  0.00      B1   N
ATOM   3287  HN  LEU B  44      84.806  69.654  40.689  1.00  0.00      B1   H
ATOM   3288  CA  LEU B  44      84.519  68.693  38.944  1.00  0.00      B1   C
ATOM   3289  HA  LEU B  44      85.271  68.171  38.371  1.00  0.00      B1   H
ATOM   3290  CB  LEU B  44      83.726  67.834  39.995  1.00  0.00      B1   C
ATOM   3291  HB1 LEU B  44      84.537  67.595  40.717  1.00  0.00      B1   H
ATOM   3292  HB2 LEU B  44      82.831  68.391  40.345  1.00  0.00      B1   H
ATOM   3293  CG  LEU B  44      83.371  66.429  39.446  1.00  0.00      B1   C
ATOM   3294  HG  LEU B  44      82.898  66.631  38.461  1.00  0.00      B1   H
ATOM   3295  CD1 LEU B  44      84.490  65.385  39.397  1.00  0.00      B1   C
ATOM   3296 HD11 LEU B  44      84.094  64.362  39.222  1.00  0.00      B1   H
ATOM   3297 HD12 LEU B  44      85.205  65.673  38.597  1.00  0.00      B1   H
ATOM   3298 HD13 LEU B  44      85.052  65.425  40.354  1.00  0.00      B1   H
ATOM   3299  CD2 LEU B  44      82.242  65.812  40.308  1.00  0.00      B1   C
ATOM   3300 HD21 LEU B  44      82.722  65.582  41.283  1.00  0.00      B1   H
ATOM   3301 HD22 LEU B  44      81.470  66.603  40.422  1.00  0.00      B1   H
ATOM   3302 HD23 LEU B  44      81.796  64.925  39.809  1.00  0.00      B1   H
ATOM   3303  C   LEU B  44      83.523  69.222  37.960  1.00  0.00      B1   C
ATOM   3304  O   LEU B  44      83.547  68.833  36.771  1.00  0.00      B1   O
ATOM   3305  N   TYR B  45      82.705  70.195  38.373  1.00  0.00      B1   N
ATOM   3306  HN  TYR B  45      82.513  70.273  39.348  1.00  0.00      B1   H
ATOM   3307  CA  TYR B  45      81.802  70.876  37.536  1.00  0.00      B1   C
ATOM   3308  HA  TYR B  45      81.281  70.088  37.012  1.00  0.00      B1   H
ATOM   3309  CB  TYR B  45      80.686  71.606  38.284  1.00  0.00      B1   C
ATOM   3310  HB1 TYR B  45      80.390  70.920  39.107  1.00  0.00      B1   H
ATOM   3311  HB2 TYR B  45      80.948  72.635  38.614  1.00  0.00      B1   H
ATOM   3312  CG  TYR B  45      79.353  71.743  37.478  1.00  0.00      B1   C
ATOM   3313  CD1 TYR B  45      78.659  72.914  37.244  1.00  0.00      B1   C
ATOM   3314  HD1 TYR B  45      79.210  73.813  37.477  1.00  0.00      B1   H
ATOM   3315  CE1 TYR B  45      77.310  72.901  36.733  1.00  0.00      B1   C
ATOM   3316  HE1 TYR B  45      76.865  73.823  36.389  1.00  0.00      B1   H
ATOM   3317  CZ  TYR B  45      76.648  71.733  36.454  1.00  0.00      B1   C
ATOM   3318  OH  TYR B  45      75.344  71.648  35.959  1.00  0.00      B1   O
ATOM   3319  HH  TYR B  45      75.016  70.751  35.859  1.00  0.00      B1   H
ATOM   3320  CD2 TYR B  45      78.694  70.520  37.129  1.00  0.00      B1   C
ATOM   3321  HD2 TYR B  45      79.045  69.540  37.417  1.00  0.00      B1   H
ATOM   3322  CE2 TYR B  45      77.383  70.577  36.645  1.00  0.00      B1   C
ATOM   3323  HE2 TYR B  45      76.831  69.657  36.523  1.00  0.00      B1   H
ATOM   3324  C   TYR B  45      82.382  71.673  36.421  1.00  0.00      B1   C
ATOM   3325  O   TYR B  45      82.056  71.527  35.254  1.00  0.00      B1   O
ATOM   3326  N   GLY B  46      83.375  72.450  36.781  1.00  0.00      B1   N
ATOM   3327  HN  GLY B  46      83.606  72.519  37.749  1.00  0.00      B1   H
ATOM   3328  CA  GLY B  46      84.129  73.328  35.863  1.00  0.00      B1   C
ATOM   3329  HA1 GLY B  46      83.483  73.958  35.269  1.00  0.00      B1   H
ATOM   3330  HA2 GLY B  46      84.802  73.903  36.481  1.00  0.00      B1   H
ATOM   3331  C   GLY B  46      85.120  72.726  34.891  1.00  0.00      B1   C
ATOM   3332  O   GLY B  46      85.333  73.227  33.779  1.00  0.00      B1   O
ATOM   3333  N   ALA B  47      85.709  71.582  35.395  1.00  0.00      B1   N
ATOM   3334  HN  ALA B  47      85.610  71.203  36.311  1.00  0.00      B1   H
ATOM   3335  CA  ALA B  47      86.383  70.676  34.529  1.00  0.00      B1   C
ATOM   3336  HA  ALA B  47      87.177  71.236  34.058  1.00  0.00      B1   H
ATOM   3337  CB  ALA B  47      87.225  69.558  35.340  1.00  0.00      B1   C
ATOM   3338  HB1 ALA B  47      87.935  69.994  36.075  1.00  0.00      B1   H
ATOM   3339  HB2 ALA B  47      86.554  68.834  35.850  1.00  0.00      B1   H
ATOM   3340  HB3 ALA B  47      87.950  69.027  34.687  1.00  0.00      B1   H
ATOM   3341  C   ALA B  47      85.525  69.995  33.427  1.00  0.00      B1   C
ATOM   3342  O   ALA B  47      85.890  69.911  32.268  1.00  0.00      B1   O
ATOM   3343  N   ILE B  48      84.313  69.444  33.756  1.00  0.00      B1   N
ATOM   3344  HN  ILE B  48      84.125  69.322  34.727  1.00  0.00      B1   H
ATOM   3345  CA  ILE B  48      83.358  68.960  32.772  1.00  0.00      B1   C
ATOM   3346  HA  ILE B  48      83.883  68.377  32.029  1.00  0.00      B1   H
ATOM   3347  CB  ILE B  48      82.248  68.273  33.475  1.00  0.00      B1   C
ATOM   3348  HB  ILE B  48      81.924  68.999  34.250  1.00  0.00      B1   H
ATOM   3349  CG2 ILE B  48      81.032  68.039  32.618  1.00  0.00      B1   C
ATOM   3350 HG21 ILE B  48      80.827  68.922  31.977  1.00  0.00      B1   H
ATOM   3351 HG22 ILE B  48      81.263  67.202  31.925  1.00  0.00      B1   H
ATOM   3352 HG23 ILE B  48      80.095  67.667  33.085  1.00  0.00      B1   H
ATOM   3353  CG1 ILE B  48      82.718  66.967  34.240  1.00  0.00      B1   C
ATOM   3354 HG11 ILE B  48      82.948  66.141  33.534  1.00  0.00      B1   H
ATOM   3355 HG12 ILE B  48      83.662  67.194  34.780  1.00  0.00      B1   H
ATOM   3356  CD  ILE B  48      81.719  66.539  35.350  1.00  0.00      B1   C
ATOM   3357  HD1 ILE B  48      80.786  66.290  34.801  1.00  0.00      B1   H
ATOM   3358  HD2 ILE B  48      82.042  65.670  35.961  1.00  0.00      B1   H
ATOM   3359  HD3 ILE B  48      81.579  67.425  36.005  1.00  0.00      B1   H
ATOM   3360  C   ILE B  48      82.793  70.087  31.882  1.00  0.00      B1   C
ATOM   3361  O   ILE B  48      82.668  70.012  30.608  1.00  0.00      B1   O
ATOM   3362  N   LEU B  49      82.495  71.232  32.475  1.00  0.00      B1   N
ATOM   3363  HN  LEU B  49      82.518  71.258  33.472  1.00  0.00      B1   H
ATOM   3364  CA  LEU B  49      82.059  72.437  31.811  1.00  0.00      B1   C
ATOM   3365  HA  LEU B  49      81.080  72.165  31.444  1.00  0.00      B1   H
ATOM   3366  CB  LEU B  49      81.879  73.592  32.742  1.00  0.00      B1   C
ATOM   3367  HB1 LEU B  49      81.178  73.236  33.527  1.00  0.00      B1   H
ATOM   3368  HB2 LEU B  49      82.873  73.844  33.170  1.00  0.00      B1   H
ATOM   3369  CG  LEU B  49      81.256  74.925  32.222  1.00  0.00      B1   C
ATOM   3370  HG  LEU B  49      81.595  75.032  31.169  1.00  0.00      B1   H
ATOM   3371  CD1 LEU B  49      79.733  74.717  32.150  1.00  0.00      B1   C
ATOM   3372 HD11 LEU B  49      79.326  74.685  33.184  1.00  0.00      B1   H
ATOM   3373 HD12 LEU B  49      79.316  75.571  31.576  1.00  0.00      B1   H
ATOM   3374 HD13 LEU B  49      79.487  73.755  31.651  1.00  0.00      B1   H
ATOM   3375  CD2 LEU B  49      81.582  76.224  33.000  1.00  0.00      B1   C
ATOM   3376 HD21 LEU B  49      81.119  77.062  32.437  1.00  0.00      B1   H
ATOM   3377 HD22 LEU B  49      81.198  76.188  34.042  1.00  0.00      B1   H
ATOM   3378 HD23 LEU B  49      82.665  76.415  33.157  1.00  0.00      B1   H
ATOM   3379  C   LEU B  49      82.893  72.868  30.564  1.00  0.00      B1   C
ATOM   3380  O   LEU B  49      82.324  72.893  29.464  1.00  0.00      B1   O
ATOM   3381  N   SER B  50      84.201  73.085  30.731  1.00  0.00      B1   N
ATOM   3382  HN  SER B  50      84.685  73.099  31.602  1.00  0.00      B1   H
ATOM   3383  CA  SER B  50      85.084  73.533  29.704  1.00  0.00      B1   C
ATOM   3384  HA  SER B  50      84.976  74.579  29.459  1.00  0.00      B1   H
ATOM   3385  CB  SER B  50      86.514  73.379  30.152  1.00  0.00      B1   C
ATOM   3386  HB1 SER B  50      86.895  72.406  30.531  1.00  0.00      B1   H
ATOM   3387  HB2 SER B  50      87.209  73.756  29.371  1.00  0.00      B1   H
ATOM   3388  OG  SER B  50      86.708  74.336  31.193  1.00  0.00      B1   O
ATOM   3389  HG1 SER B  50      87.496  74.140  31.705  1.00  0.00      B1   H
ATOM   3390  C   SER B  50      85.050  72.551  28.542  1.00  0.00      B1   C
ATOM   3391  O   SER B  50      85.043  72.931  27.384  1.00  0.00      B1   O
ATOM   3392  N   ASN B  51      85.122  71.248  28.877  1.00  0.00      B1   N
ATOM   3393  HN  ASN B  51      85.257  70.990  29.830  1.00  0.00      B1   H
ATOM   3394  CA  ASN B  51      85.159  70.154  27.871  1.00  0.00      B1   C
ATOM   3395  HA  ASN B  51      86.010  70.332  27.230  1.00  0.00      B1   H
ATOM   3396  CB  ASN B  51      85.297  68.829  28.557  1.00  0.00      B1   C
ATOM   3397  HB1 ASN B  51      85.651  69.111  29.572  1.00  0.00      B1   H
ATOM   3398  HB2 ASN B  51      84.328  68.300  28.682  1.00  0.00      B1   H
ATOM   3399  CG  ASN B  51      86.456  68.041  27.938  1.00  0.00      B1   C
ATOM   3400  OD1 ASN B  51      87.574  67.963  28.437  1.00  0.00      B1   O
ATOM   3401  ND2 ASN B  51      86.236  67.188  26.887  1.00  0.00      B1   N
ATOM   3402 HD21 ASN B  51      85.302  67.087  26.542  1.00  0.00      B1   H
ATOM   3403 HD22 ASN B  51      87.010  66.695  26.490  1.00  0.00      B1   H
ATOM   3404  C   ASN B  51      83.951  70.193  27.026  1.00  0.00      B1   C
ATOM   3405  O   ASN B  51      83.970  69.977  25.782  1.00  0.00      B1   O
ATOM   3406  N   MET B  52      82.807  70.511  27.737  1.00  0.00      B1   N
ATOM   3407  HN  MET B  52      82.858  70.643  28.724  1.00  0.00      B1   H
ATOM   3408  CA  MET B  52      81.541  70.580  27.056  1.00  0.00      B1   C
ATOM   3409  HA  MET B  52      81.533  69.674  26.469  1.00  0.00      B1   H
ATOM   3410  CB  MET B  52      80.237  70.360  27.967  1.00  0.00      B1   C
ATOM   3411  HB1 MET B  52      80.094  71.221  28.654  1.00  0.00      B1   H
ATOM   3412  HB2 MET B  52      79.290  70.407  27.388  1.00  0.00      B1   H
ATOM   3413  CG  MET B  52      80.282  69.020  28.538  1.00  0.00      B1   C
ATOM   3414  HG1 MET B  52      80.519  68.360  27.677  1.00  0.00      B1   H
ATOM   3415  HG2 MET B  52      81.136  68.935  29.243  1.00  0.00      B1   H
ATOM   3416  SD  MET B  52      78.698  68.571  29.339  1.00  0.00      B1   S
ATOM   3417  CE  MET B  52      78.960  66.800  29.445  1.00  0.00      B1   C
ATOM   3418  HE1 MET B  52      78.923  66.411  28.405  1.00  0.00      B1   H
ATOM   3419  HE2 MET B  52      79.965  66.638  29.892  1.00  0.00      B1   H
ATOM   3420  HE3 MET B  52      78.204  66.181  29.973  1.00  0.00      B1   H
ATOM   3421  C   MET B  52      81.444  71.844  26.233  1.00  0.00      B1   C
ATOM   3422  O   MET B  52      80.843  71.701  25.156  1.00  0.00      B1   O
ATOM   3423  N   VAL B  53      81.873  73.073  26.660  1.00  0.00      B1   N
ATOM   3424  HN  VAL B  53      82.305  73.141  27.556  1.00  0.00      B1   H
ATOM   3425  CA  VAL B  53      81.564  74.338  26.008  1.00  0.00      B1   C
ATOM   3426  HA  VAL B  53      80.625  74.213  25.490  1.00  0.00      B1   H
ATOM   3427  CB  VAL B  53      81.420  75.451  27.065  1.00  0.00      B1   C
ATOM   3428  HB  VAL B  53      81.061  76.365  26.545  1.00  0.00      B1   H
ATOM   3429  CG1 VAL B  53      80.248  75.084  28.104  1.00  0.00      B1   C
ATOM   3430 HG11 VAL B  53      80.194  75.840  28.916  1.00  0.00      B1   H
ATOM   3431 HG12 VAL B  53      79.290  75.102  27.540  1.00  0.00      B1   H
ATOM   3432 HG13 VAL B  53      80.306  74.096  28.609  1.00  0.00      B1   H
ATOM   3433  CG2 VAL B  53      82.784  75.657  27.840  1.00  0.00      B1   C
ATOM   3434 HG21 VAL B  53      83.598  76.041  27.188  1.00  0.00      B1   H
ATOM   3435 HG22 VAL B  53      82.739  76.432  28.635  1.00  0.00      B1   H
ATOM   3436 HG23 VAL B  53      83.060  74.682  28.295  1.00  0.00      B1   H
ATOM   3437  C   VAL B  53      82.585  74.783  25.003  1.00  0.00      B1   C
ATOM   3438  O   VAL B  53      82.381  75.808  24.446  1.00  0.00      B1   O
ATOM   3439  N   PHE B  54      83.670  74.010  24.821  1.00  0.00      B1   N
ATOM   3440  HN  PHE B  54      83.914  73.344  25.521  1.00  0.00      B1   H
ATOM   3441  CA  PHE B  54      84.669  74.264  23.793  1.00  0.00      B1   C
ATOM   3442  HA  PHE B  54      84.919  75.313  23.840  1.00  0.00      B1   H
ATOM   3443  CB  PHE B  54      85.942  73.391  23.953  1.00  0.00      B1   C
ATOM   3444  HB1 PHE B  54      86.124  73.073  25.002  1.00  0.00      B1   H
ATOM   3445  HB2 PHE B  54      85.874  72.443  23.377  1.00  0.00      B1   H
ATOM   3446  CG  PHE B  54      87.246  74.172  23.728  1.00  0.00      B1   C
ATOM   3447  CD1 PHE B  54      88.331  73.693  22.886  1.00  0.00      B1   C
ATOM   3448  HD1 PHE B  54      88.281  72.754  22.355  1.00  0.00      B1   H
ATOM   3449  CE1 PHE B  54      89.532  74.457  22.741  1.00  0.00      B1   C
ATOM   3450  HE1 PHE B  54      90.395  74.262  22.122  1.00  0.00      B1   H
ATOM   3451  CZ  PHE B  54      89.610  75.754  23.205  1.00  0.00      B1   C
ATOM   3452  HZ  PHE B  54      90.512  76.340  23.109  1.00  0.00      B1   H
ATOM   3453  CD2 PHE B  54      87.512  75.432  24.416  1.00  0.00      B1   C
ATOM   3454  HD2 PHE B  54      86.801  75.801  25.140  1.00  0.00      B1   H
ATOM   3455  CE2 PHE B  54      88.638  76.168  24.058  1.00  0.00      B1   C
ATOM   3456  HE2 PHE B  54      88.748  77.061  24.655  1.00  0.00      B1   H
ATOM   3457  C   PHE B  54      84.093  74.100  22.442  1.00  0.00      B1   C
ATOM   3458  O   PHE B  54      82.954  73.613  22.278  1.00  0.00      B1   O
ATOM   3459  N   PHE B  55      84.872  74.515  21.425  1.00  0.00      B1   N
ATOM   3460  HN  PHE B  55      85.791  74.865  21.585  1.00  0.00      B1   H
ATOM   3461  CA  PHE B  55      84.578  74.468  20.005  1.00  0.00      B1   C
ATOM   3462  HA  PHE B  55      83.837  75.237  19.843  1.00  0.00      B1   H
ATOM   3463  CB  PHE B  55      85.911  74.751  19.209  1.00  0.00      B1   C
ATOM   3464  HB1 PHE B  55      86.696  73.990  19.406  1.00  0.00      B1   H
ATOM   3465  HB2 PHE B  55      85.825  74.734  18.101  1.00  0.00      B1   H
ATOM   3466  CG  PHE B  55      86.528  76.063  19.673  1.00  0.00      B1   C
ATOM   3467  CD1 PHE B  55      85.788  77.286  19.575  1.00  0.00      B1   C
ATOM   3468  HD1 PHE B  55      84.732  77.270  19.352  1.00  0.00      B1   H
ATOM   3469  CE1 PHE B  55      86.445  78.498  19.710  1.00  0.00      B1   C
ATOM   3470  HE1 PHE B  55      85.892  79.400  19.497  1.00  0.00      B1   H
ATOM   3471  CZ  PHE B  55      87.799  78.544  20.016  1.00  0.00      B1   C
ATOM   3472  HZ  PHE B  55      88.287  79.484  20.227  1.00  0.00      B1   H
ATOM   3473  CD2 PHE B  55      87.877  76.108  20.076  1.00  0.00      B1   C
ATOM   3474  HD2 PHE B  55      88.399  75.164  20.043  1.00  0.00      B1   H
ATOM   3475  CE2 PHE B  55      88.499  77.312  20.235  1.00  0.00      B1   C
ATOM   3476  HE2 PHE B  55      89.475  77.443  20.678  1.00  0.00      B1   H
ATOM   3477  C   PHE B  55      83.927  73.262  19.479  1.00  0.00      B1   C
ATOM   3478  O   PHE B  55      82.830  73.470  18.979  1.00  0.00      B1   O
ATOM   3479  N   PRO B  56      84.454  72.069  19.437  1.00  0.00      B1   N
ATOM   3480  CD  PRO B  56      83.455  70.989  19.209  1.00  0.00      B1   C
ATOM   3481  HD1 PRO B  56      83.436  70.775  18.119  1.00  0.00      B1   H
ATOM   3482  HD2 PRO B  56      82.483  71.360  19.599  1.00  0.00      B1   H
ATOM   3483  CA  PRO B  56      85.605  71.583  20.199  1.00  0.00      B1   C
ATOM   3484  HA  PRO B  56      86.048  72.313  20.861  1.00  0.00      B1   H
ATOM   3485  CB  PRO B  56      85.018  70.284  20.864  1.00  0.00      B1   C
ATOM   3486  HB1 PRO B  56      85.805  69.618  21.278  1.00  0.00      B1   H
ATOM   3487  HB2 PRO B  56      84.503  70.652  21.777  1.00  0.00      B1   H
ATOM   3488  CG  PRO B  56      83.940  69.805  19.968  1.00  0.00      B1   C
ATOM   3489  HG1 PRO B  56      84.160  69.101  19.136  1.00  0.00      B1   H
ATOM   3490  HG2 PRO B  56      83.019  69.499  20.508  1.00  0.00      B1   H
ATOM   3491  C   PRO B  56      86.785  71.066  19.337  1.00  0.00      B1   C
ATOM   3492  O   PRO B  56      87.867  70.886  19.853  1.00  0.00      B1   O
ATOM   3493  N   ILE B  57      86.642  70.831  18.017  1.00  0.00      B1   N
ATOM   3494  HN  ILE B  57      85.736  70.817  17.600  1.00  0.00      B1   H
ATOM   3495  CA  ILE B  57      87.736  70.488  17.197  1.00  0.00      B1   C
ATOM   3496  HA  ILE B  57      88.379  69.820  17.749  1.00  0.00      B1   H
ATOM   3497  CB  ILE B  57      87.252  69.816  15.955  1.00  0.00      B1   C
ATOM   3498  HB  ILE B  57      88.103  69.564  15.287  1.00  0.00      B1   H
ATOM   3499  CG2 ILE B  57      86.861  68.383  16.455  1.00  0.00      B1   C
ATOM   3500 HG21 ILE B  57      86.565  67.686  15.642  1.00  0.00      B1   H
ATOM   3501 HG22 ILE B  57      87.652  67.800  16.974  1.00  0.00      B1   H
ATOM   3502 HG23 ILE B  57      86.043  68.472  17.201  1.00  0.00      B1   H
ATOM   3503  CG1 ILE B  57      86.181  70.604  15.229  1.00  0.00      B1   C
ATOM   3504 HG11 ILE B  57      85.189  70.552  15.726  1.00  0.00      B1   H
ATOM   3505 HG12 ILE B  57      86.443  71.674  15.083  1.00  0.00      B1   H
ATOM   3506  CD  ILE B  57      85.869  70.064  13.821  1.00  0.00      B1   C
ATOM   3507  HD1 ILE B  57      84.926  70.476  13.401  1.00  0.00      B1   H
ATOM   3508  HD2 ILE B  57      86.694  70.360  13.138  1.00  0.00      B1   H
ATOM   3509  HD3 ILE B  57      85.671  68.971  13.814  1.00  0.00      B1   H
ATOM   3510  C   ILE B  57      88.752  71.661  16.769  1.00  0.00      B1   C
ATOM   3511  O   ILE B  57      88.442  72.829  16.996  1.00  0.00      B1   O
ATOM   3512  N   ALA B  58      89.922  71.254  16.196  1.00  0.00      B1   N
ATOM   3513  HN  ALA B  58      90.208  70.307  16.322  1.00  0.00      B1   H
ATOM   3514  CA  ALA B  58      90.867  72.319  15.941  1.00  0.00      B1   C
ATOM   3515  HA  ALA B  58      90.378  73.094  15.370  1.00  0.00      B1   H
ATOM   3516  CB  ALA B  58      91.443  72.787  17.247  1.00  0.00      B1   C
ATOM   3517  HB1 ALA B  58      92.025  72.027  17.810  1.00  0.00      B1   H
ATOM   3518  HB2 ALA B  58      92.241  73.530  17.035  1.00  0.00      B1   H
ATOM   3519  HB3 ALA B  58      90.602  73.225  17.826  1.00  0.00      B1   H
ATOM   3520  C   ALA B  58      91.987  71.867  14.996  1.00  0.00      B1   C
ATOM   3521  O   ALA B  58      92.892  72.646  14.747  1.00  0.00      B1   O
ATOM   3522  N   ASP B  59      92.004  70.692  14.398  1.00  0.00      B1   N
ATOM   3523  HN  ASP B  59      91.168  70.215  14.657  1.00  0.00      B1   H
ATOM   3524  CA  ASP B  59      92.979  70.257  13.482  1.00  0.00      B1   C
ATOM   3525  HA  ASP B  59      93.943  70.458  13.927  1.00  0.00      B1   H
ATOM   3526  CB  ASP B  59      92.866  68.727  13.225  1.00  0.00      B1   C
ATOM   3527  HB1 ASP B  59      93.567  68.314  12.469  1.00  0.00      B1   H
ATOM   3528  HB2 ASP B  59      93.039  68.135  14.149  1.00  0.00      B1   H
ATOM   3529  CG  ASP B  59      91.526  68.206  12.774  1.00  0.00      B1   C
ATOM   3530  OD1 ASP B  59      91.354  67.771  11.570  1.00  0.00      B1   O
ATOM   3531  OD2 ASP B  59      90.643  68.053  13.666  1.00  0.00      B1   O
ATOM   3532  C   ASP B  59      92.979  70.936  12.137  1.00  0.00      B1   C
ATOM   3533  O   ASP B  59      91.938  71.258  11.643  1.00  0.00      B1   O
ATOM   3534  N   LYS B  60      94.185  71.105  11.481  1.00  0.00      B1   N
ATOM   3535  HN  LYS B  60      95.033  70.878  11.953  1.00  0.00      B1   H
ATOM   3536  CA  LYS B  60      94.387  71.641  10.125  1.00  0.00      B1   C
ATOM   3537  HA  LYS B  60      93.466  72.095   9.791  1.00  0.00      B1   H
ATOM   3538  CB  LYS B  60      95.479  72.709  10.188  1.00  0.00      B1   C
ATOM   3539  HB1 LYS B  60      96.510  72.423  10.489  1.00  0.00      B1   H
ATOM   3540  HB2 LYS B  60      95.746  73.159   9.208  1.00  0.00      B1   H
ATOM   3541  CG  LYS B  60      95.027  73.953  11.041  1.00  0.00      B1   C
ATOM   3542  HG1 LYS B  60      93.995  74.196  10.708  1.00  0.00      B1   H
ATOM   3543  HG2 LYS B  60      94.898  73.647  12.102  1.00  0.00      B1   H
ATOM   3544  CD  LYS B  60      96.019  75.116  10.905  1.00  0.00      B1   C
ATOM   3545  HD1 LYS B  60      96.064  75.778  11.796  1.00  0.00      B1   H
ATOM   3546  HD2 LYS B  60      97.040  74.676  10.897  1.00  0.00      B1   H
ATOM   3547  CE  LYS B  60      95.775  75.839   9.682  1.00  0.00      B1   C
ATOM   3548  HE1 LYS B  60      95.788  75.129   8.827  1.00  0.00      B1   H
ATOM   3549  HE2 LYS B  60      94.784  76.341   9.704  1.00  0.00      B1   H
ATOM   3550  NZ  LYS B  60      96.826  76.842   9.410  1.00  0.00      B1   N
ATOM   3551  HZ1 LYS B  60      97.782  76.444   9.320  1.00  0.00      B1   H
ATOM   3552  HZ2 LYS B  60      96.651  77.329   8.507  1.00  0.00      B1   H
ATOM   3553  HZ3 LYS B  60      96.713  77.549  10.164  1.00  0.00      B1   H
ATOM   3554  C   LYS B  60      94.917  70.619   9.093  1.00  0.00      B1   C
ATOM   3555  O   LYS B  60      95.615  69.632   9.499  1.00  0.00      B1   O
ATOM   3556  N   LEU B  61      94.591  70.825   7.744  1.00  0.00      B1   N
ATOM   3557  HN  LEU B  61      94.021  71.621   7.556  1.00  0.00      B1   H
ATOM   3558  CA  LEU B  61      94.968  70.104   6.623  1.00  0.00      B1   C
ATOM   3559  HA  LEU B  61      94.830  69.077   6.928  1.00  0.00      B1   H
ATOM   3560  CB  LEU B  61      94.116  70.508   5.383  1.00  0.00      B1   C
ATOM   3561  HB1 LEU B  61      94.191  71.613   5.299  1.00  0.00      B1   H
ATOM   3562  HB2 LEU B  61      94.602  70.073   4.484  1.00  0.00      B1   H
ATOM   3563  CG  LEU B  61      92.636  70.143   5.563  1.00  0.00      B1   C
ATOM   3564  HG  LEU B  61      92.252  70.551   6.523  1.00  0.00      B1   H
ATOM   3565  CD1 LEU B  61      91.881  70.803   4.420  1.00  0.00      B1   C
ATOM   3566 HD11 LEU B  61      90.839  70.438   4.536  1.00  0.00      B1   H
ATOM   3567 HD12 LEU B  61      91.920  71.892   4.641  1.00  0.00      B1   H
ATOM   3568 HD13 LEU B  61      92.262  70.524   3.414  1.00  0.00      B1   H
ATOM   3569  CD2 LEU B  61      92.338  68.607   5.456  1.00  0.00      B1   C
ATOM   3570 HD21 LEU B  61      92.899  68.072   4.660  1.00  0.00      B1   H
ATOM   3571 HD22 LEU B  61      92.736  68.143   6.384  1.00  0.00      B1   H
ATOM   3572 HD23 LEU B  61      91.263  68.418   5.249  1.00  0.00      B1   H
ATOM   3573  C   LEU B  61      96.398  70.249   6.339  1.00  0.00      B1   C
ATOM   3574  O   LEU B  61      96.986  71.341   6.348  1.00  0.00      B1   O
ATOM   3575  C   SER B  62      99.230  69.646   4.766  1.00  0.00      B1   C
ATOM   3576  OT1 SER B  62     100.388  69.918   5.038  1.00  0.00      B1   O
ATOM   3577  OT2 SER B  62      98.802  70.042   3.672  1.00  0.00      B1   O
ATOM   3578  N   SER B  62      96.990  69.101   6.066  1.00  0.00      B1   N
ATOM   3579  HN  SER B  62      96.548  68.208   6.056  1.00  0.00      B1   H
ATOM   3580  CA  SER B  62      98.378  68.788   5.765  1.00  0.00      B1   C
ATOM   3581  HA  SER B  62      98.922  68.871   6.693  1.00  0.00      B1   H
ATOM   3582  CB  SER B  62      98.412  67.365   5.236  1.00  0.00      B1   C
ATOM   3583  HB1 SER B  62      97.831  67.333   4.289  1.00  0.00      B1   H
ATOM   3584  HB2 SER B  62      99.459  66.993   5.245  1.00  0.00      B1   H
ATOM   3585  OG  SER B  62      97.798  66.526   6.260  1.00  0.00      B1   O
ATOM   3586  HG1 SER B  62      98.407  65.787   6.196  1.00  0.00      B1   H
ATOM   3587  N   MET C   1      88.299 100.342  22.131  1.00  0.00      C0   N
ATOM   3588  HT1 MET C   1      88.623 100.646  21.190  1.00  0.00      C0   H
ATOM   3589  HT2 MET C   1      87.308 100.037  22.055  1.00  0.00      C0   H
ATOM   3590  HT3 MET C   1      88.237 101.191  22.729  1.00  0.00      C0   H
ATOM   3591  CA  MET C   1      89.131  99.329  22.776  1.00  0.00      C0   C
ATOM   3592  HA  MET C   1      90.102  99.713  23.052  1.00  0.00      C0   H
ATOM   3593  CB  MET C   1      88.631  99.061  24.209  1.00  0.00      C0   C
ATOM   3594  HB1 MET C   1      88.526  99.981  24.823  1.00  0.00      C0   H
ATOM   3595  HB2 MET C   1      87.656  98.529  24.177  1.00  0.00      C0   H
ATOM   3596  CG  MET C   1      89.551  98.112  25.032  1.00  0.00      C0   C
ATOM   3597  HG1 MET C   1      89.829  97.264  24.370  1.00  0.00      C0   H
ATOM   3598  HG2 MET C   1      90.548  98.595  25.116  1.00  0.00      C0   H
ATOM   3599  SD  MET C   1      88.975  97.528  26.650  1.00  0.00      C0   S
ATOM   3600  CE  MET C   1      90.249  96.245  26.787  1.00  0.00      C0   C
ATOM   3601  HE1 MET C   1      91.255  96.653  27.025  1.00  0.00      C0   H
ATOM   3602  HE2 MET C   1      90.102  95.637  27.705  1.00  0.00      C0   H
ATOM   3603  HE3 MET C   1      90.262  95.591  25.889  1.00  0.00      C0   H
ATOM   3604  C   MET C   1      89.419  98.110  21.901  1.00  0.00      C0   C
ATOM   3605  O   MET C   1      88.459  97.520  21.338  1.00  0.00      C0   O
ATOM   3606  N   ASP C   2      90.729  97.716  21.741  1.00  0.00      C0   N
ATOM   3607  HN  ASP C   2      91.455  98.213  22.211  1.00  0.00      C0   H
ATOM   3608  CA  ASP C   2      91.124  96.518  21.003  1.00  0.00      C0   C
ATOM   3609  HA  ASP C   2      90.702  96.554  20.009  1.00  0.00      C0   H
ATOM   3610  CB  ASP C   2      92.685  96.576  20.943  1.00  0.00      C0   C
ATOM   3611  HB1 ASP C   2      93.074  97.450  20.378  1.00  0.00      C0   H
ATOM   3612  HB2 ASP C   2      93.060  96.725  21.978  1.00  0.00      C0   H
ATOM   3613  CG  ASP C   2      93.354  95.303  20.428  1.00  0.00      C0   C
ATOM   3614  OD1 ASP C   2      93.624  95.296  19.211  1.00  0.00      C0   O
ATOM   3615  OD2 ASP C   2      93.567  94.366  21.248  1.00  0.00      C0   O
ATOM   3616  C   ASP C   2      90.567  95.221  21.673  1.00  0.00      C0   C
ATOM   3617  O   ASP C   2      90.452  95.023  22.930  1.00  0.00      C0   O
ATOM   3618  N   LEU C   3      90.173  94.271  20.819  1.00  0.00      C0   N
ATOM   3619  HN  LEU C   3      90.251  94.423  19.836  1.00  0.00      C0   H
ATOM   3620  CA  LEU C   3      89.620  92.974  21.106  1.00  0.00      C0   C
ATOM   3621  HA  LEU C   3      88.803  93.118  21.797  1.00  0.00      C0   H
ATOM   3622  CB  LEU C   3      89.094  92.330  19.834  1.00  0.00      C0   C
ATOM   3623  HB1 LEU C   3      88.293  92.988  19.435  1.00  0.00      C0   H
ATOM   3624  HB2 LEU C   3      89.985  92.223  19.179  1.00  0.00      C0   H
ATOM   3625  CG  LEU C   3      88.465  90.956  19.985  1.00  0.00      C0   C
ATOM   3626  HG  LEU C   3      88.821  90.551  20.957  1.00  0.00      C0   H
ATOM   3627  CD1 LEU C   3      86.971  91.142  20.010  1.00  0.00      C0   C
ATOM   3628 HD11 LEU C   3      86.591  91.782  20.835  1.00  0.00      C0   H
ATOM   3629 HD12 LEU C   3      86.562  91.399  19.010  1.00  0.00      C0   H
ATOM   3630 HD13 LEU C   3      86.554  90.125  20.173  1.00  0.00      C0   H
ATOM   3631  CD2 LEU C   3      88.932  89.905  18.862  1.00  0.00      C0   C
ATOM   3632 HD21 LEU C   3      89.959  89.498  18.980  1.00  0.00      C0   H
ATOM   3633 HD22 LEU C   3      88.340  88.971  18.964  1.00  0.00      C0   H
ATOM   3634 HD23 LEU C   3      88.621  90.336  17.886  1.00  0.00      C0   H
ATOM   3635  C   LEU C   3      90.641  91.986  21.751  1.00  0.00      C0   C
ATOM   3636  O   LEU C   3      90.314  91.364  22.762  1.00  0.00      C0   O
ATOM   3637  N   ALA C   4      91.873  91.897  21.282  1.00  0.00      C0   N
ATOM   3638  HN  ALA C   4      92.129  92.357  20.435  1.00  0.00      C0   H
ATOM   3639  CA  ALA C   4      92.913  90.987  21.778  1.00  0.00      C0   C
ATOM   3640  HA  ALA C   4      92.444  90.014  21.797  1.00  0.00      C0   H
ATOM   3641  CB  ALA C   4      94.147  90.906  20.805  1.00  0.00      C0   C
ATOM   3642  HB1 ALA C   4      94.880  90.234  21.301  1.00  0.00      C0   H
ATOM   3643  HB2 ALA C   4      93.935  90.446  19.816  1.00  0.00      C0   H
ATOM   3644  HB3 ALA C   4      94.546  91.899  20.509  1.00  0.00      C0   H
ATOM   3645  C   ALA C   4      93.320  91.351  23.177  1.00  0.00      C0   C
ATOM   3646  O   ALA C   4      93.392  90.515  24.047  1.00  0.00      C0   O
ATOM   3647  N   THR C   5      93.388  92.600  23.396  1.00  0.00      C0   N
ATOM   3648  HN  THR C   5      93.420  93.123  22.548  1.00  0.00      C0   H
ATOM   3649  CA  THR C   5      93.539  93.297  24.695  1.00  0.00      C0   C
ATOM   3650  HA  THR C   5      94.406  92.851  25.160  1.00  0.00      C0   H
ATOM   3651  CB  THR C   5      93.783  94.806  24.479  1.00  0.00      C0   C
ATOM   3652  HB  THR C   5      92.854  95.355  24.215  1.00  0.00      C0   H
ATOM   3653  OG1 THR C   5      94.838  94.957  23.596  1.00  0.00      C0   O
ATOM   3654  HG1 THR C   5      94.559  94.748  22.702  1.00  0.00      C0   H
ATOM   3655  CG2 THR C   5      94.175  95.454  25.864  1.00  0.00      C0   C
ATOM   3656 HG21 THR C   5      94.462  96.515  25.701  1.00  0.00      C0   H
ATOM   3657 HG22 THR C   5      93.332  95.517  26.585  1.00  0.00      C0   H
ATOM   3658 HG23 THR C   5      95.058  94.887  26.229  1.00  0.00      C0   H
ATOM   3659  C   THR C   5      92.437  92.930  25.628  1.00  0.00      C0   C
ATOM   3660  O   THR C   5      92.763  92.698  26.792  1.00  0.00      C0   O
ATOM   3661  N   LEU C   6      91.166  92.825  25.156  1.00  0.00      C0   N
ATOM   3662  HN  LEU C   6      91.081  93.011  24.180  1.00  0.00      C0   H
ATOM   3663  CA  LEU C   6      90.071  92.347  25.962  1.00  0.00      C0   C
ATOM   3664  HA  LEU C   6      90.259  92.848  26.900  1.00  0.00      C0   H
ATOM   3665  CB  LEU C   6      88.663  92.698  25.288  1.00  0.00      C0   C
ATOM   3666  HB1 LEU C   6      88.630  93.800  25.148  1.00  0.00      C0   H
ATOM   3667  HB2 LEU C   6      88.589  92.240  24.279  1.00  0.00      C0   H
ATOM   3668  CG  LEU C   6      87.398  92.268  26.153  1.00  0.00      C0   C
ATOM   3669  HG  LEU C   6      87.514  91.210  26.474  1.00  0.00      C0   H
ATOM   3670  CD1 LEU C   6      87.337  93.218  27.372  1.00  0.00      C0   C
ATOM   3671 HD11 LEU C   6      88.215  93.166  28.051  1.00  0.00      C0   H
ATOM   3672 HD12 LEU C   6      87.053  94.242  27.048  1.00  0.00      C0   H
ATOM   3673 HD13 LEU C   6      86.531  92.902  28.068  1.00  0.00      C0   H
ATOM   3674  CD2 LEU C   6      86.097  92.397  25.452  1.00  0.00      C0   C
ATOM   3675 HD21 LEU C   6      85.875  93.412  25.059  1.00  0.00      C0   H
ATOM   3676 HD22 LEU C   6      85.841  91.667  24.654  1.00  0.00      C0   H
ATOM   3677 HD23 LEU C   6      85.269  92.128  26.142  1.00  0.00      C0   H
ATOM   3678  C   LEU C   6      90.236  90.887  26.287  1.00  0.00      C0   C
ATOM   3679  O   LEU C   6      90.089  90.470  27.417  1.00  0.00      C0   O
ATOM   3680  N   LEU C   7      90.623  89.986  25.308  1.00  0.00      C0   N
ATOM   3681  HN  LEU C   7      90.821  90.390  24.419  1.00  0.00      C0   H
ATOM   3682  CA  LEU C   7      90.924  88.610  25.689  1.00  0.00      C0   C
ATOM   3683  HA  LEU C   7      90.054  88.156  26.141  1.00  0.00      C0   H
ATOM   3684  CB  LEU C   7      91.317  87.868  24.428  1.00  0.00      C0   C
ATOM   3685  HB1 LEU C   7      90.725  88.178  23.540  1.00  0.00      C0   H
ATOM   3686  HB2 LEU C   7      92.369  88.143  24.200  1.00  0.00      C0   H
ATOM   3687  CG  LEU C   7      91.262  86.359  24.495  1.00  0.00      C0   C
ATOM   3688  HG  LEU C   7      91.916  86.118  25.360  1.00  0.00      C0   H
ATOM   3689  CD1 LEU C   7      89.870  85.801  24.739  1.00  0.00      C0   C
ATOM   3690 HD11 LEU C   7      89.991  84.697  24.720  1.00  0.00      C0   H
ATOM   3691 HD12 LEU C   7      89.435  86.222  25.670  1.00  0.00      C0   H
ATOM   3692 HD13 LEU C   7      89.143  86.105  23.956  1.00  0.00      C0   H
ATOM   3693  CD2 LEU C   7      91.899  85.739  23.226  1.00  0.00      C0   C
ATOM   3694 HD21 LEU C   7      91.968  84.634  23.140  1.00  0.00      C0   H
ATOM   3695 HD22 LEU C   7      91.200  86.139  22.460  1.00  0.00      C0   H
ATOM   3696 HD23 LEU C   7      92.924  86.123  23.037  1.00  0.00      C0   H
ATOM   3697  C   LEU C   7      92.020  88.496  26.727  1.00  0.00      C0   C
ATOM   3698  O   LEU C   7      91.922  87.702  27.670  1.00  0.00      C0   O
ATOM   3699  N   GLY C   8      93.128  89.299  26.496  1.00  0.00      C0   N
ATOM   3700  HN  GLY C   8      93.171  89.734  25.600  1.00  0.00      C0   H
ATOM   3701  CA  GLY C   8      94.209  89.457  27.426  1.00  0.00      C0   C
ATOM   3702  HA1 GLY C   8      94.937  88.660  27.391  1.00  0.00      C0   H
ATOM   3703  HA2 GLY C   8      94.756  90.270  26.971  1.00  0.00      C0   H
ATOM   3704  C   GLY C   8      93.777  89.824  28.872  1.00  0.00      C0   C
ATOM   3705  O   GLY C   8      94.195  89.274  29.868  1.00  0.00      C0   O
ATOM   3706  N   LEU C   9      92.861  90.837  28.965  1.00  0.00      C0   N
ATOM   3707  HN  LEU C   9      92.783  91.396  28.143  1.00  0.00      C0   H
ATOM   3708  CA  LEU C   9      92.267  91.218  30.227  1.00  0.00      C0   C
ATOM   3709  HA  LEU C   9      93.031  91.522  30.927  1.00  0.00      C0   H
ATOM   3710  CB  LEU C   9      91.424  92.422  29.975  1.00  0.00      C0   C
ATOM   3711  HB1 LEU C   9      92.049  93.260  29.601  1.00  0.00      C0   H
ATOM   3712  HB2 LEU C   9      90.546  92.198  29.332  1.00  0.00      C0   H
ATOM   3713  CG  LEU C   9      90.697  93.030  31.166  1.00  0.00      C0   C
ATOM   3714  HG  LEU C   9      89.854  92.337  31.372  1.00  0.00      C0   H
ATOM   3715  CD1 LEU C   9      91.601  93.165  32.486  1.00  0.00      C0   C
ATOM   3716 HD11 LEU C   9      92.196  94.081  32.284  1.00  0.00      C0   H
ATOM   3717 HD12 LEU C   9      90.963  93.354  33.375  1.00  0.00      C0   H
ATOM   3718 HD13 LEU C   9      92.127  92.197  32.634  1.00  0.00      C0   H
ATOM   3719  CD2 LEU C   9      89.969  94.366  30.701  1.00  0.00      C0   C
ATOM   3720 HD21 LEU C   9      89.417  94.791  31.566  1.00  0.00      C0   H
ATOM   3721 HD22 LEU C   9      90.662  95.138  30.303  1.00  0.00      C0   H
ATOM   3722 HD23 LEU C   9      89.212  94.091  29.935  1.00  0.00      C0   H
ATOM   3723  C   LEU C   9      91.469  90.083  30.930  1.00  0.00      C0   C
ATOM   3724  O   LEU C   9      91.627  89.807  32.083  1.00  0.00      C0   O
ATOM   3725  N   ILE C  10      90.597  89.406  30.216  1.00  0.00      C0   N
ATOM   3726  HN  ILE C  10      90.512  89.566  29.236  1.00  0.00      C0   H
ATOM   3727  CA  ILE C  10      89.632  88.396  30.801  1.00  0.00      C0   C
ATOM   3728  HA  ILE C  10      89.461  88.756  31.805  1.00  0.00      C0   H
ATOM   3729  CB  ILE C  10      88.276  88.239  30.099  1.00  0.00      C0   C
ATOM   3730  HB  ILE C  10      88.419  87.525  29.260  1.00  0.00      C0   H
ATOM   3731  CG2 ILE C  10      87.339  87.686  31.232  1.00  0.00      C0   C
ATOM   3732 HG21 ILE C  10      87.107  88.367  32.079  1.00  0.00      C0   H
ATOM   3733 HG22 ILE C  10      86.362  87.591  30.711  1.00  0.00      C0   H
ATOM   3734 HG23 ILE C  10      87.629  86.655  31.530  1.00  0.00      C0   H
ATOM   3735  CG1 ILE C  10      87.652  89.525  29.552  1.00  0.00      C0   C
ATOM   3736 HG11 ILE C  10      88.240  89.884  28.681  1.00  0.00      C0   H
ATOM   3737 HG12 ILE C  10      86.651  89.381  29.090  1.00  0.00      C0   H
ATOM   3738  CD  ILE C  10      87.609  90.730  30.489  1.00  0.00      C0   C
ATOM   3739  HD1 ILE C  10      88.549  91.311  30.373  1.00  0.00      C0   H
ATOM   3740  HD2 ILE C  10      86.791  91.342  30.052  1.00  0.00      C0   H
ATOM   3741  HD3 ILE C  10      87.446  90.524  31.569  1.00  0.00      C0   H
ATOM   3742  C   ILE C  10      90.279  87.100  31.035  1.00  0.00      C0   C
ATOM   3743  O   ILE C  10      90.489  86.589  32.176  1.00  0.00      C0   O
ATOM   3744  N   GLY C  11      90.811  86.492  29.948  1.00  0.00      C0   N
ATOM   3745  HN  GLY C  11      90.751  87.061  29.131  1.00  0.00      C0   H
ATOM   3746  CA  GLY C  11      91.493  85.127  29.885  1.00  0.00      C0   C
ATOM   3747  HA1 GLY C  11      90.921  84.367  30.397  1.00  0.00      C0   H
ATOM   3748  HA2 GLY C  11      91.666  84.870  28.850  1.00  0.00      C0   H
ATOM   3749  C   GLY C  11      92.875  85.099  30.470  1.00  0.00      C0   C
ATOM   3750  O   GLY C  11      93.365  84.014  30.780  1.00  0.00      C0   O
ATOM   3751  N   GLY C  12      93.470  86.342  30.784  1.00  0.00      C0   N
ATOM   3752  HN  GLY C  12      93.085  87.151  30.345  1.00  0.00      C0   H
ATOM   3753  CA  GLY C  12      94.721  86.465  31.516  1.00  0.00      C0   C
ATOM   3754  HA1 GLY C  12      95.169  85.485  31.446  1.00  0.00      C0   H
ATOM   3755  HA2 GLY C  12      95.189  87.246  30.935  1.00  0.00      C0   H
ATOM   3756  C   GLY C  12      94.570  86.961  32.964  1.00  0.00      C0   C
ATOM   3757  O   GLY C  12      94.670  86.175  33.880  1.00  0.00      C0   O
ATOM   3758  N   PHE C  13      94.429  88.300  33.064  1.00  0.00      C0   N
ATOM   3759  HN  PHE C  13      94.325  88.701  32.157  1.00  0.00      C0   H
ATOM   3760  CA  PHE C  13      94.550  89.103  34.259  1.00  0.00      C0   C
ATOM   3761  HA  PHE C  13      95.436  88.893  34.840  1.00  0.00      C0   H
ATOM   3762  CB  PHE C  13      94.547  90.611  33.863  1.00  0.00      C0   C
ATOM   3763  HB1 PHE C  13      94.599  90.602  32.754  1.00  0.00      C0   H
ATOM   3764  HB2 PHE C  13      93.683  91.186  34.261  1.00  0.00      C0   H
ATOM   3765  CG  PHE C  13      95.826  91.289  34.381  1.00  0.00      C0   C
ATOM   3766  CD1 PHE C  13      97.023  91.238  33.714  1.00  0.00      C0   C
ATOM   3767  HD1 PHE C  13      97.148  90.797  32.736  1.00  0.00      C0   H
ATOM   3768  CE1 PHE C  13      98.197  91.581  34.341  1.00  0.00      C0   C
ATOM   3769  HE1 PHE C  13      99.144  91.413  33.850  1.00  0.00      C0   H
ATOM   3770  CZ  PHE C  13      98.175  92.049  35.649  1.00  0.00      C0   C
ATOM   3771  HZ  PHE C  13      99.096  92.306  36.151  1.00  0.00      C0   H
ATOM   3772  CD2 PHE C  13      95.775  91.713  35.668  1.00  0.00      C0   C
ATOM   3773  HD2 PHE C  13      94.799  91.730  36.130  1.00  0.00      C0   H
ATOM   3774  CE2 PHE C  13      96.941  92.122  36.269  1.00  0.00      C0   C
ATOM   3775  HE2 PHE C  13      97.047  92.350  37.319  1.00  0.00      C0   H
ATOM   3776  C   PHE C  13      93.423  88.887  35.232  1.00  0.00      C0   C
ATOM   3777  O   PHE C  13      93.689  89.015  36.370  1.00  0.00      C0   O
ATOM   3778  N   ALA C  14      92.171  88.581  34.742  1.00  0.00      C0   N
ATOM   3779  HN  ALA C  14      92.029  88.563  33.755  1.00  0.00      C0   H
ATOM   3780  CA  ALA C  14      91.199  88.136  35.754  1.00  0.00      C0   C
ATOM   3781  HA  ALA C  14      91.104  88.903  36.508  1.00  0.00      C0   H
ATOM   3782  CB  ALA C  14      89.797  87.984  35.087  1.00  0.00      C0   C
ATOM   3783  HB1 ALA C  14      89.727  88.886  34.443  1.00  0.00      C0   H
ATOM   3784  HB2 ALA C  14      89.882  87.036  34.514  1.00  0.00      C0   H
ATOM   3785  HB3 ALA C  14      89.036  87.860  35.887  1.00  0.00      C0   H
ATOM   3786  C   ALA C  14      91.511  86.855  36.503  1.00  0.00      C0   C
ATOM   3787  O   ALA C  14      91.090  86.731  37.616  1.00  0.00      C0   O
ATOM   3788  N   PHE C  15      92.182  85.829  35.951  1.00  0.00      C0   N
ATOM   3789  HN  PHE C  15      92.543  85.759  35.024  1.00  0.00      C0   H
ATOM   3790  CA  PHE C  15      92.693  84.761  36.763  1.00  0.00      C0   C
ATOM   3791  HA  PHE C  15      91.921  84.306  37.366  1.00  0.00      C0   H
ATOM   3792  CB  PHE C  15      93.230  83.626  35.849  1.00  0.00      C0   C
ATOM   3793  HB1 PHE C  15      94.021  84.002  35.166  1.00  0.00      C0   H
ATOM   3794  HB2 PHE C  15      93.768  82.775  36.319  1.00  0.00      C0   H
ATOM   3795  CG  PHE C  15      92.071  82.959  35.140  1.00  0.00      C0   C
ATOM   3796  CD1 PHE C  15      91.159  82.147  35.847  1.00  0.00      C0   C
ATOM   3797  HD1 PHE C  15      91.265  81.987  36.910  1.00  0.00      C0   H
ATOM   3798  CE1 PHE C  15      90.086  81.593  35.127  1.00  0.00      C0   C
ATOM   3799  HE1 PHE C  15      89.265  81.084  35.611  1.00  0.00      C0   H
ATOM   3800  CZ  PHE C  15      89.882  81.826  33.755  1.00  0.00      C0   C
ATOM   3801  HZ  PHE C  15      89.019  81.410  33.256  1.00  0.00      C0   H
ATOM   3802  CD2 PHE C  15      91.965  83.087  33.740  1.00  0.00      C0   C
ATOM   3803  HD2 PHE C  15      92.728  83.668  33.241  1.00  0.00      C0   H
ATOM   3804  CE2 PHE C  15      90.902  82.521  33.098  1.00  0.00      C0   C
ATOM   3805  HE2 PHE C  15      90.698  82.529  32.038  1.00  0.00      C0   H
ATOM   3806  C   PHE C  15      93.708  85.161  37.785  1.00  0.00      C0   C
ATOM   3807  O   PHE C  15      93.704  84.659  38.882  1.00  0.00      C0   O
ATOM   3808  N   VAL C  16      94.578  86.152  37.465  1.00  0.00      C0   N
ATOM   3809  HN  VAL C  16      94.387  86.620  36.605  1.00  0.00      C0   H
ATOM   3810  CA  VAL C  16      95.576  86.759  38.342  1.00  0.00      C0   C
ATOM   3811  HA  VAL C  16      96.248  86.005  38.725  1.00  0.00      C0   H
ATOM   3812  CB  VAL C  16      96.467  87.807  37.620  1.00  0.00      C0   C
ATOM   3813  HB  VAL C  16      95.845  88.609  37.169  1.00  0.00      C0   H
ATOM   3814  CG1 VAL C  16      97.609  88.302  38.586  1.00  0.00      C0   C
ATOM   3815 HG11 VAL C  16      97.943  87.366  39.082  1.00  0.00      C0   H
ATOM   3816 HG12 VAL C  16      98.442  88.814  38.058  1.00  0.00      C0   H
ATOM   3817 HG13 VAL C  16      97.167  89.127  39.184  1.00  0.00      C0   H
ATOM   3818  CG2 VAL C  16      97.173  87.055  36.420  1.00  0.00      C0   C
ATOM   3819 HG21 VAL C  16      97.859  86.302  36.863  1.00  0.00      C0   H
ATOM   3820 HG22 VAL C  16      96.457  86.476  35.798  1.00  0.00      C0   H
ATOM   3821 HG23 VAL C  16      97.672  87.768  35.730  1.00  0.00      C0   H
ATOM   3822  C   VAL C  16      94.934  87.453  39.529  1.00  0.00      C0   C
ATOM   3823  O   VAL C  16      95.375  87.330  40.610  1.00  0.00      C0   O
ATOM   3824  N   ILE C  17      93.843  88.205  39.244  1.00  0.00      C0   N
ATOM   3825  HN  ILE C  17      93.655  88.508  38.313  1.00  0.00      C0   H
ATOM   3826  CA  ILE C  17      93.087  88.851  40.306  1.00  0.00      C0   C
ATOM   3827  HA  ILE C  17      93.795  89.429  40.883  1.00  0.00      C0   H
ATOM   3828  CB  ILE C  17      92.027  89.839  39.833  1.00  0.00      C0   C
ATOM   3829  HB  ILE C  17      91.199  89.367  39.262  1.00  0.00      C0   H
ATOM   3830  CG2 ILE C  17      91.398  90.412  41.098  1.00  0.00      C0   C
ATOM   3831 HG21 ILE C  17      90.839  89.590  41.593  1.00  0.00      C0   H
ATOM   3832 HG22 ILE C  17      92.214  90.719  41.787  1.00  0.00      C0   H
ATOM   3833 HG23 ILE C  17      90.815  91.315  40.819  1.00  0.00      C0   H
ATOM   3834  CG1 ILE C  17      92.641  91.052  39.024  1.00  0.00      C0   C
ATOM   3835 HG11 ILE C  17      92.937  90.634  38.038  1.00  0.00      C0   H
ATOM   3836 HG12 ILE C  17      91.820  91.790  38.901  1.00  0.00      C0   H
ATOM   3837  CD  ILE C  17      93.839  91.712  39.657  1.00  0.00      C0   C
ATOM   3838  HD1 ILE C  17      93.667  92.171  40.654  1.00  0.00      C0   H
ATOM   3839  HD2 ILE C  17      94.694  91.013  39.771  1.00  0.00      C0   H
ATOM   3840  HD3 ILE C  17      94.079  92.567  38.989  1.00  0.00      C0   H
ATOM   3841  C   ILE C  17      92.398  87.878  41.378  1.00  0.00      C0   C
ATOM   3842  O   ILE C  17      92.406  88.081  42.591  1.00  0.00      C0   O
ATOM   3843  N   MET C  18      91.804  86.713  41.068  1.00  0.00      C0   N
ATOM   3844  HN  MET C  18      91.637  86.488  40.111  1.00  0.00      C0   H
ATOM   3845  CA  MET C  18      91.428  85.692  41.982  1.00  0.00      C0   C
ATOM   3846  HA  MET C  18      90.635  86.021  42.638  1.00  0.00      C0   H
ATOM   3847  CB  MET C  18      90.860  84.504  41.237  1.00  0.00      C0   C
ATOM   3848  HB1 MET C  18      91.607  83.912  40.666  1.00  0.00      C0   H
ATOM   3849  HB2 MET C  18      90.419  83.859  42.027  1.00  0.00      C0   H
ATOM   3850  CG  MET C  18      89.782  84.976  40.257  1.00  0.00      C0   C
ATOM   3851  HG1 MET C  18      89.056  85.671  40.732  1.00  0.00      C0   H
ATOM   3852  HG2 MET C  18      90.183  85.482  39.353  1.00  0.00      C0   H
ATOM   3853  SD  MET C  18      88.770  83.692  39.452  1.00  0.00      C0   S
ATOM   3854  CE  MET C  18      88.053  84.740  38.142  1.00  0.00      C0   C
ATOM   3855  HE1 MET C  18      87.537  84.125  37.374  1.00  0.00      C0   H
ATOM   3856  HE2 MET C  18      87.393  85.512  38.591  1.00  0.00      C0   H
ATOM   3857  HE3 MET C  18      88.788  85.305  37.528  1.00  0.00      C0   H
ATOM   3858  C   MET C  18      92.633  85.256  42.771  1.00  0.00      C0   C
ATOM   3859  O   MET C  18      92.537  85.161  43.993  1.00  0.00      C0   O
ATOM   3860  N   ALA C  19      93.750  84.958  42.109  1.00  0.00      C0   N
ATOM   3861  HN  ALA C  19      93.790  85.031  41.115  1.00  0.00      C0   H
ATOM   3862  CA  ALA C  19      95.023  84.665  42.811  1.00  0.00      C0   C
ATOM   3863  HA  ALA C  19      94.959  83.757  43.393  1.00  0.00      C0   H
ATOM   3864  CB  ALA C  19      96.224  84.477  41.860  1.00  0.00      C0   C
ATOM   3865  HB1 ALA C  19      96.564  85.469  41.495  1.00  0.00      C0   H
ATOM   3866  HB2 ALA C  19      97.068  83.859  42.236  1.00  0.00      C0   H
ATOM   3867  HB3 ALA C  19      95.847  83.947  40.959  1.00  0.00      C0   H
ATOM   3868  C   ALA C  19      95.448  85.798  43.774  1.00  0.00      C0   C
ATOM   3869  O   ALA C  19      96.187  85.587  44.782  1.00  0.00      C0   O
ATOM   3870  N   MET C  20      95.119  87.144  43.516  1.00  0.00      C0   N
ATOM   3871  HN  MET C  20      94.661  87.392  42.666  1.00  0.00      C0   H
ATOM   3872  CA  MET C  20      95.349  88.201  44.493  1.00  0.00      C0   C
ATOM   3873  HA  MET C  20      96.361  88.088  44.852  1.00  0.00      C0   H
ATOM   3874  CB  MET C  20      95.283  89.658  43.951  1.00  0.00      C0   C
ATOM   3875  HB1 MET C  20      94.283  89.819  43.494  1.00  0.00      C0   H
ATOM   3876  HB2 MET C  20      95.490  90.356  44.790  1.00  0.00      C0   H
ATOM   3877  CG  MET C  20      96.182  89.940  42.750  1.00  0.00      C0   C
ATOM   3878  HG1 MET C  20      95.997  89.352  41.825  1.00  0.00      C0   H
ATOM   3879  HG2 MET C  20      95.966  90.988  42.451  1.00  0.00      C0   H
ATOM   3880  SD  MET C  20      97.894  89.983  43.140  1.00  0.00      C0   S
ATOM   3881  CE  MET C  20      98.276  91.078  41.794  1.00  0.00      C0   C
ATOM   3882  HE1 MET C  20      99.349  91.358  41.713  1.00  0.00      C0   H
ATOM   3883  HE2 MET C  20      98.027  90.631  40.808  1.00  0.00      C0   H
ATOM   3884  HE3 MET C  20      97.654  91.985  41.949  1.00  0.00      C0   H
ATOM   3885  C   MET C  20      94.430  88.195  45.711  1.00  0.00      C0   C
ATOM   3886  O   MET C  20      94.837  88.443  46.827  1.00  0.00      C0   O
ATOM   3887  N   VAL C  21      93.141  87.966  45.574  1.00  0.00      C0   N
ATOM   3888  HN  VAL C  21      92.736  87.842  44.671  1.00  0.00      C0   H
ATOM   3889  CA  VAL C  21      92.280  87.746  46.776  1.00  0.00      C0   C
ATOM   3890  HA  VAL C  21      92.195  88.683  47.307  1.00  0.00      C0   H
ATOM   3891  CB  VAL C  21      90.869  87.425  46.332  1.00  0.00      C0   C
ATOM   3892  HB  VAL C  21      90.849  86.471  45.762  1.00  0.00      C0   H
ATOM   3893  CG1 VAL C  21      89.861  87.321  47.501  1.00  0.00      C0   C
ATOM   3894 HG11 VAL C  21      90.116  86.559  48.268  1.00  0.00      C0   H
ATOM   3895 HG12 VAL C  21      89.633  88.340  47.881  1.00  0.00      C0   H
ATOM   3896 HG13 VAL C  21      88.964  86.847  47.046  1.00  0.00      C0   H
ATOM   3897  CG2 VAL C  21      90.289  88.523  45.442  1.00  0.00      C0   C
ATOM   3898 HG21 VAL C  21      90.575  89.495  45.895  1.00  0.00      C0   H
ATOM   3899 HG22 VAL C  21      90.682  88.467  44.404  1.00  0.00      C0   H
ATOM   3900 HG23 VAL C  21      89.178  88.505  45.438  1.00  0.00      C0   H
ATOM   3901  C   VAL C  21      92.750  86.693  47.723  1.00  0.00      C0   C
ATOM   3902  O   VAL C  21      92.841  86.876  48.968  1.00  0.00      C0   O
ATOM   3903  N   LEU C  22      93.184  85.606  47.090  1.00  0.00      C0   N
ATOM   3904  HN  LEU C  22      93.188  85.513  46.097  1.00  0.00      C0   H
ATOM   3905  CA  LEU C  22      93.677  84.473  47.805  1.00  0.00      C0   C
ATOM   3906  HA  LEU C  22      93.149  84.297  48.731  1.00  0.00      C0   H
ATOM   3907  CB  LEU C  22      93.621  83.163  46.903  1.00  0.00      C0   C
ATOM   3908  HB1 LEU C  22      94.375  83.195  46.088  1.00  0.00      C0   H
ATOM   3909  HB2 LEU C  22      94.064  82.306  47.453  1.00  0.00      C0   H
ATOM   3910  CG  LEU C  22      92.265  82.742  46.423  1.00  0.00      C0   C
ATOM   3911  HG  LEU C  22      91.663  83.587  46.027  1.00  0.00      C0   H
ATOM   3912  CD1 LEU C  22      92.340  81.697  45.303  1.00  0.00      C0   C
ATOM   3913 HD11 LEU C  22      93.135  81.974  44.579  1.00  0.00      C0   H
ATOM   3914 HD12 LEU C  22      92.793  80.794  45.764  1.00  0.00      C0   H
ATOM   3915 HD13 LEU C  22      91.387  81.567  44.746  1.00  0.00      C0   H
ATOM   3916  CD2 LEU C  22      91.399  82.253  47.604  1.00  0.00      C0   C
ATOM   3917 HD21 LEU C  22      91.210  83.109  48.287  1.00  0.00      C0   H
ATOM   3918 HD22 LEU C  22      90.493  81.804  47.145  1.00  0.00      C0   H
ATOM   3919 HD23 LEU C  22      91.923  81.383  48.054  1.00  0.00      C0   H
ATOM   3920  C   LEU C  22      95.040  84.620  48.382  1.00  0.00      C0   C
ATOM   3921  O   LEU C  22      95.459  84.053  49.367  1.00  0.00      C0   O
ATOM   3922  N   GLY C  23      95.858  85.546  47.840  1.00  0.00      C0   N
ATOM   3923  HN  GLY C  23      95.676  85.957  46.950  1.00  0.00      C0   H
ATOM   3924  CA  GLY C  23      97.137  85.943  48.332  1.00  0.00      C0   C
ATOM   3925  HA1 GLY C  23      97.737  85.121  48.694  1.00  0.00      C0   H
ATOM   3926  HA2 GLY C  23      97.518  86.396  47.429  1.00  0.00      C0   H
ATOM   3927  C   GLY C  23      96.994  86.995  49.373  1.00  0.00      C0   C
ATOM   3928  O   GLY C  23      97.906  87.242  50.175  1.00  0.00      C0   O
ATOM   3929  N   GLY C  24      95.856  87.659  49.308  1.00  0.00      C0   N
ATOM   3930  HN  GLY C  24      95.163  87.533  48.602  1.00  0.00      C0   H
ATOM   3931  CA  GLY C  24      95.602  88.852  50.037  1.00  0.00      C0   C
ATOM   3932  HA1 GLY C  24      96.114  89.681  49.571  1.00  0.00      C0   H
ATOM   3933  HA2 GLY C  24      94.526  88.923  49.993  1.00  0.00      C0   H
ATOM   3934  C   GLY C  24      95.899  88.893  51.529  1.00  0.00      C0   C
ATOM   3935  O   GLY C  24      96.524  89.818  52.107  1.00  0.00      C0   O
ATOM   3936  N   SER C  25      95.347  87.822  52.149  1.00  0.00      C0   N
ATOM   3937  HN  SER C  25      95.232  87.046  51.534  1.00  0.00      C0   H
ATOM   3938  CA  SER C  25      95.523  87.543  53.612  1.00  0.00      C0   C
ATOM   3939  HA  SER C  25      95.478  88.470  54.164  1.00  0.00      C0   H
ATOM   3940  CB  SER C  25      94.374  86.703  54.215  1.00  0.00      C0   C
ATOM   3941  HB1 SER C  25      94.400  86.673  55.326  1.00  0.00      C0   H
ATOM   3942  HB2 SER C  25      93.450  87.280  54.000  1.00  0.00      C0   H
ATOM   3943  OG  SER C  25      94.121  85.439  53.501  1.00  0.00      C0   O
ATOM   3944  HG1 SER C  25      93.348  85.612  52.959  1.00  0.00      C0   H
ATOM   3945  C   SER C  25      96.879  86.983  53.989  1.00  0.00      C0   C
ATOM   3946  O   SER C  25      97.413  87.209  55.070  1.00  0.00      C0   O
ATOM   3947  N   ILE C  26      97.541  86.337  53.054  1.00  0.00      C0   N
ATOM   3948  HN  ILE C  26      97.204  86.367  52.116  1.00  0.00      C0   H
ATOM   3949  CA  ILE C  26      98.812  85.744  53.178  1.00  0.00      C0   C
ATOM   3950  HA  ILE C  26      98.905  85.421  54.204  1.00  0.00      C0   H
ATOM   3951  CB  ILE C  26      99.036  84.642  52.183  1.00  0.00      C0   C
ATOM   3952  HB  ILE C  26      99.056  85.158  51.199  1.00  0.00      C0   H
ATOM   3953  CG2 ILE C  26     100.310  83.839  52.345  1.00  0.00      C0   C
ATOM   3954 HG21 ILE C  26     100.416  83.400  53.360  1.00  0.00      C0   H
ATOM   3955 HG22 ILE C  26     100.538  83.017  51.633  1.00  0.00      C0   H
ATOM   3956 HG23 ILE C  26     101.196  84.500  52.237  1.00  0.00      C0   H
ATOM   3957  CG1 ILE C  26      97.802  83.829  52.091  1.00  0.00      C0   C
ATOM   3958 HG11 ILE C  26      97.597  83.285  53.038  1.00  0.00      C0   H
ATOM   3959 HG12 ILE C  26      96.886  84.363  51.757  1.00  0.00      C0   H
ATOM   3960  CD  ILE C  26      97.920  82.695  50.980  1.00  0.00      C0   C
ATOM   3961  HD1 ILE C  26      98.179  83.103  49.979  1.00  0.00      C0   H
ATOM   3962  HD2 ILE C  26      98.704  81.964  51.274  1.00  0.00      C0   H
ATOM   3963  HD3 ILE C  26      96.991  82.132  50.748  1.00  0.00      C0   H
ATOM   3964  C   ILE C  26      99.953  86.659  53.159  1.00  0.00      C0   C
ATOM   3965  O   ILE C  26     100.802  86.694  54.060  1.00  0.00      C0   O
ATOM   3966  N   GLY C  27      99.915  87.609  52.242  1.00  0.00      C0   N
ATOM   3967  HN  GLY C  27      99.088  87.747  51.703  1.00  0.00      C0   H
ATOM   3968  CA  GLY C  27     101.054  88.492  52.040  1.00  0.00      C0   C
ATOM   3969  HA1 GLY C  27     100.621  89.106  51.264  1.00  0.00      C0   H
ATOM   3970  HA2 GLY C  27     101.258  89.017  52.962  1.00  0.00      C0   H
ATOM   3971  C   GLY C  27     102.299  88.017  51.279  1.00  0.00      C0   C
ATOM   3972  O   GLY C  27     102.290  87.031  50.538  1.00  0.00      C0   O
ATOM   3973  N   MET C  28     103.314  88.912  51.276  1.00  0.00      C0   N
ATOM   3974  HN  MET C  28     103.262  89.683  51.905  1.00  0.00      C0   H
ATOM   3975  CA  MET C  28     104.650  88.669  50.728  1.00  0.00      C0   C
ATOM   3976  HA  MET C  28     104.694  87.859  50.015  1.00  0.00      C0   H
ATOM   3977  CB  MET C  28     105.225  89.833  49.795  1.00  0.00      C0   C
ATOM   3978  HB1 MET C  28     105.453  90.765  50.356  1.00  0.00      C0   H
ATOM   3979  HB2 MET C  28     106.133  89.443  49.287  1.00  0.00      C0   H
ATOM   3980  CG  MET C  28     104.234  90.192  48.702  1.00  0.00      C0   C
ATOM   3981  HG1 MET C  28     103.979  89.336  48.042  1.00  0.00      C0   H
ATOM   3982  HG2 MET C  28     103.267  90.350  49.227  1.00  0.00      C0   H
ATOM   3983  SD  MET C  28     104.684  91.769  47.896  1.00  0.00      C0   S
ATOM   3984  CE  MET C  28     106.152  91.056  47.095  1.00  0.00      C0   C
ATOM   3985  HE1 MET C  28     106.482  91.739  46.283  1.00  0.00      C0   H
ATOM   3986  HE2 MET C  28     106.952  91.002  47.864  1.00  0.00      C0   H
ATOM   3987  HE3 MET C  28     105.994  90.021  46.723  1.00  0.00      C0   H
ATOM   3988  C   MET C  28     105.744  88.502  51.783  1.00  0.00      C0   C
ATOM   3989  O   MET C  28     105.712  89.118  52.822  1.00  0.00      C0   O
ATOM   3990  N   PHE C  29     106.680  87.610  51.536  1.00  0.00      C0   N
ATOM   3991  HN  PHE C  29     106.639  86.971  50.771  1.00  0.00      C0   H
ATOM   3992  CA  PHE C  29     107.706  87.250  52.523  1.00  0.00      C0   C
ATOM   3993  HA  PHE C  29     107.676  87.907  53.380  1.00  0.00      C0   H
ATOM   3994  CB  PHE C  29     107.775  85.749  52.790  1.00  0.00      C0   C
ATOM   3995  HB1 PHE C  29     106.812  85.390  53.214  1.00  0.00      C0   H
ATOM   3996  HB2 PHE C  29     108.011  85.099  51.920  1.00  0.00      C0   H
ATOM   3997  CG  PHE C  29     108.784  85.570  53.864  1.00  0.00      C0   C
ATOM   3998  CD1 PHE C  29     109.946  84.901  53.652  1.00  0.00      C0   C
ATOM   3999  HD1 PHE C  29     110.173  84.613  52.637  1.00  0.00      C0   H
ATOM   4000  CE1 PHE C  29     110.951  84.749  54.697  1.00  0.00      C0   C
ATOM   4001  HE1 PHE C  29     111.889  84.260  54.483  1.00  0.00      C0   H
ATOM   4002  CZ  PHE C  29     110.642  85.152  55.994  1.00  0.00      C0   C
ATOM   4003  HZ  PHE C  29     111.401  85.080  56.759  1.00  0.00      C0   H
ATOM   4004  CD2 PHE C  29     108.418  85.840  55.185  1.00  0.00      C0   C
ATOM   4005  HD2 PHE C  29     107.429  86.253  55.318  1.00  0.00      C0   H
ATOM   4006  CE2 PHE C  29     109.348  85.702  56.262  1.00  0.00      C0   C
ATOM   4007  HE2 PHE C  29     109.154  85.976  57.288  1.00  0.00      C0   H
ATOM   4008  C   PHE C  29     108.998  87.622  51.826  1.00  0.00      C0   C
ATOM   4009  O   PHE C  29     109.533  86.924  50.961  1.00  0.00      C0   O
ATOM   4010  N   VAL C  30     109.670  88.654  52.271  1.00  0.00      C0   N
ATOM   4011  HN  VAL C  30     109.217  89.226  52.951  1.00  0.00      C0   H
ATOM   4012  CA  VAL C  30     110.909  89.146  51.674  1.00  0.00      C0   C
ATOM   4013  HA  VAL C  30     111.433  88.393  51.104  1.00  0.00      C0   H
ATOM   4014  CB  VAL C  30     110.525  90.281  50.763  1.00  0.00      C0   C
ATOM   4015  HB  VAL C  30     111.455  90.671  50.295  1.00  0.00      C0   H
ATOM   4016  CG1 VAL C  30     109.751  89.680  49.554  1.00  0.00      C0   C
ATOM   4017 HG11 VAL C  30     110.349  88.820  49.184  1.00  0.00      C0   H
ATOM   4018 HG12 VAL C  30     108.837  89.138  49.880  1.00  0.00      C0   H
ATOM   4019 HG13 VAL C  30     109.593  90.412  48.734  1.00  0.00      C0   H
ATOM   4020  CG2 VAL C  30     109.688  91.418  51.384  1.00  0.00      C0   C
ATOM   4021 HG21 VAL C  30     108.796  90.918  51.818  1.00  0.00      C0   H
ATOM   4022 HG22 VAL C  30     110.179  91.815  52.298  1.00  0.00      C0   H
ATOM   4023 HG23 VAL C  30     109.462  92.193  50.620  1.00  0.00      C0   H
ATOM   4024  C   VAL C  30     111.902  89.655  52.739  1.00  0.00      C0   C
ATOM   4025  O   VAL C  30     112.946  90.374  52.494  1.00  0.00      C0   O
ATOM   4026  N   ASP C  31     111.692  89.301  54.010  1.00  0.00      C0   N
ATOM   4027  HN  ASP C  31     110.889  88.796  54.317  1.00  0.00      C0   H
ATOM   4028  CA  ASP C  31     112.678  89.508  55.153  1.00  0.00      C0   C
ATOM   4029  HA  ASP C  31     112.775  90.573  55.301  1.00  0.00      C0   H
ATOM   4030  CB  ASP C  31     112.136  89.024  56.518  1.00  0.00      C0   C
ATOM   4031  HB1 ASP C  31     111.240  89.627  56.777  1.00  0.00      C0   H
ATOM   4032  HB2 ASP C  31     111.778  87.972  56.498  1.00  0.00      C0   H
ATOM   4033  CG  ASP C  31     113.183  89.228  57.636  1.00  0.00      C0   C
ATOM   4034  OD1 ASP C  31     113.654  88.205  58.194  1.00  0.00      C0   O
ATOM   4035  OD2 ASP C  31     113.581  90.391  57.966  1.00  0.00      C0   O
ATOM   4036  C   ASP C  31     114.132  89.028  54.813  1.00  0.00      C0   C
ATOM   4037  O   ASP C  31     115.103  89.811  54.800  1.00  0.00      C0   O
ATOM   4038  N   VAL C  32     114.184  87.784  54.393  1.00  0.00      C0   N
ATOM   4039  HN  VAL C  32     113.406  87.160  54.370  1.00  0.00      C0   H
ATOM   4040  CA  VAL C  32     115.326  87.241  53.664  1.00  0.00      C0   C
ATOM   4041  HA  VAL C  32     116.136  87.403  54.361  1.00  0.00      C0   H
ATOM   4042  CB  VAL C  32     115.105  85.721  53.392  1.00  0.00      C0   C
ATOM   4043  HB  VAL C  32     115.984  85.270  52.882  1.00  0.00      C0   H
ATOM   4044  CG1 VAL C  32     114.989  85.103  54.841  1.00  0.00      C0   C
ATOM   4045 HG11 VAL C  32     114.004  85.373  55.279  1.00  0.00      C0   H
ATOM   4046 HG12 VAL C  32     114.956  83.998  54.738  1.00  0.00      C0   H
ATOM   4047 HG13 VAL C  32     115.803  85.327  55.563  1.00  0.00      C0   H
ATOM   4048  CG2 VAL C  32     113.880  85.457  52.509  1.00  0.00      C0   C
ATOM   4049 HG21 VAL C  32     113.684  84.363  52.535  1.00  0.00      C0   H
ATOM   4050 HG22 VAL C  32     113.002  86.025  52.881  1.00  0.00      C0   H
ATOM   4051 HG23 VAL C  32     113.993  85.778  51.451  1.00  0.00      C0   H
ATOM   4052  C   VAL C  32     115.683  87.975  52.342  1.00  0.00      C0   C
ATOM   4053  O   VAL C  32     114.856  88.317  51.525  1.00  0.00      C0   O
ATOM   4054  N   THR C  33     116.993  88.298  52.194  1.00  0.00      C0   N
ATOM   4055  HN  THR C  33     117.699  88.145  52.881  1.00  0.00      C0   H
ATOM   4056  CA  THR C  33     117.400  89.241  51.140  1.00  0.00      C0   C
ATOM   4057  HA  THR C  33     116.823  90.154  51.112  1.00  0.00      C0   H
ATOM   4058  CB  THR C  33     118.794  89.726  51.425  1.00  0.00      C0   C
ATOM   4059  HB  THR C  33     119.519  88.886  51.483  1.00  0.00      C0   H
ATOM   4060  OG1 THR C  33     118.834  90.498  52.703  1.00  0.00      C0   O
ATOM   4061  HG1 THR C  33     119.769  90.556  52.912  1.00  0.00      C0   H
ATOM   4062  CG2 THR C  33     119.227  90.699  50.374  1.00  0.00      C0   C
ATOM   4063 HG21 THR C  33     119.563  90.126  49.484  1.00  0.00      C0   H
ATOM   4064 HG22 THR C  33     118.440  91.459  50.183  1.00  0.00      C0   H
ATOM   4065 HG23 THR C  33     120.032  91.419  50.633  1.00  0.00      C0   H
ATOM   4066  C   THR C  33     117.271  88.534  49.795  1.00  0.00      C0   C
ATOM   4067  O   THR C  33     116.779  89.143  48.834  1.00  0.00      C0   O
ATOM   4068  N   SER C  34     117.641  87.232  49.558  1.00  0.00      C0   N
ATOM   4069  HN  SER C  34     117.899  86.695  50.358  1.00  0.00      C0   H
ATOM   4070  CA  SER C  34     117.533  86.449  48.299  1.00  0.00      C0   C
ATOM   4071  HA  SER C  34     118.291  86.720  47.579  1.00  0.00      C0   H
ATOM   4072  CB  SER C  34     117.781  84.889  48.577  1.00  0.00      C0   C
ATOM   4073  HB1 SER C  34     117.739  84.255  47.666  1.00  0.00      C0   H
ATOM   4074  HB2 SER C  34     118.856  84.901  48.859  1.00  0.00      C0   H
ATOM   4075  OG  SER C  34     116.895  84.320  49.552  1.00  0.00      C0   O
ATOM   4076  HG1 SER C  34     117.382  83.606  49.969  1.00  0.00      C0   H
ATOM   4077  C   SER C  34     116.188  86.535  47.484  1.00  0.00      C0   C
ATOM   4078  O   SER C  34     116.151  86.859  46.290  1.00  0.00      C0   O
ATOM   4079  N   ILE C  35     115.051  86.372  48.171  1.00  0.00      C0   N
ATOM   4080  HN  ILE C  35     115.174  85.945  49.063  1.00  0.00      C0   H
ATOM   4081  CA  ILE C  35     113.725  86.551  47.712  1.00  0.00      C0   C
ATOM   4082  HA  ILE C  35     113.741  86.028  46.767  1.00  0.00      C0   H
ATOM   4083  CB  ILE C  35     112.576  86.062  48.655  1.00  0.00      C0   C
ATOM   4084  HB  ILE C  35     112.552  86.728  49.544  1.00  0.00      C0   H
ATOM   4085  CG2 ILE C  35     111.197  85.969  47.885  1.00  0.00      C0   C
ATOM   4086 HG21 ILE C  35     110.471  85.510  48.589  1.00  0.00      C0   H
ATOM   4087 HG22 ILE C  35     110.776  86.997  47.840  1.00  0.00      C0   H
ATOM   4088 HG23 ILE C  35     111.320  85.445  46.913  1.00  0.00      C0   H
ATOM   4089  CG1 ILE C  35     112.898  84.737  49.206  1.00  0.00      C0   C
ATOM   4090 HG11 ILE C  35     113.904  84.736  49.678  1.00  0.00      C0   H
ATOM   4091 HG12 ILE C  35     112.207  84.597  50.064  1.00  0.00      C0   H
ATOM   4092  CD  ILE C  35     112.757  83.571  48.278  1.00  0.00      C0   C
ATOM   4093  HD1 ILE C  35     111.801  83.441  47.728  1.00  0.00      C0   H
ATOM   4094  HD2 ILE C  35     113.557  83.562  47.507  1.00  0.00      C0   H
ATOM   4095  HD3 ILE C  35     112.810  82.698  48.964  1.00  0.00      C0   H
ATOM   4096  C   ILE C  35     113.422  88.027  47.302  1.00  0.00      C0   C
ATOM   4097  O   ILE C  35     112.666  88.356  46.367  1.00  0.00      C0   O
ATOM   4098  N   LEU C  36     114.013  89.016  48.060  1.00  0.00      C0   N
ATOM   4099  HN  LEU C  36     114.628  88.899  48.837  1.00  0.00      C0   H
ATOM   4100  CA  LEU C  36     113.794  90.450  47.808  1.00  0.00      C0   C
ATOM   4101  HA  LEU C  36     112.786  90.614  47.457  1.00  0.00      C0   H
ATOM   4102  CB  LEU C  36     114.231  91.206  49.127  1.00  0.00      C0   C
ATOM   4103  HB1 LEU C  36     113.737  90.819  50.043  1.00  0.00      C0   H
ATOM   4104  HB2 LEU C  36     115.305  91.068  49.378  1.00  0.00      C0   H
ATOM   4105  CG  LEU C  36     114.038  92.772  49.102  1.00  0.00      C0   C
ATOM   4106  HG  LEU C  36     114.774  93.335  48.489  1.00  0.00      C0   H
ATOM   4107  CD1 LEU C  36     112.616  93.250  48.549  1.00  0.00      C0   C
ATOM   4108 HD11 LEU C  36     112.630  94.360  48.611  1.00  0.00      C0   H
ATOM   4109 HD12 LEU C  36     112.600  92.953  47.478  1.00  0.00      C0   H
ATOM   4110 HD13 LEU C  36     111.778  92.781  49.106  1.00  0.00      C0   H
ATOM   4111  CD2 LEU C  36     114.196  93.350  50.516  1.00  0.00      C0   C
ATOM   4112 HD21 LEU C  36     115.229  93.093  50.834  1.00  0.00      C0   H
ATOM   4113 HD22 LEU C  36     113.857  94.408  50.546  1.00  0.00      C0   H
ATOM   4114 HD23 LEU C  36     113.508  92.802  51.194  1.00  0.00      C0   H
ATOM   4115  C   LEU C  36     114.624  90.895  46.595  1.00  0.00      C0   C
ATOM   4116  O   LEU C  36     114.205  91.696  45.715  1.00  0.00      C0   O
ATOM   4117  N   ILE C  37     115.812  90.299  46.316  1.00  0.00      C0   N
ATOM   4118  HN  ILE C  37     116.232  89.667  46.963  1.00  0.00      C0   H
ATOM   4119  CA  ILE C  37     116.583  90.524  45.092  1.00  0.00      C0   C
ATOM   4120  HA  ILE C  37     116.770  91.585  45.018  1.00  0.00      C0   H
ATOM   4121  CB  ILE C  37     117.861  89.748  45.043  1.00  0.00      C0   C
ATOM   4122  HB  ILE C  37     117.662  88.694  45.332  1.00  0.00      C0   H
ATOM   4123  CG2 ILE C  37     118.474  89.667  43.644  1.00  0.00      C0   C
ATOM   4124 HG21 ILE C  37     118.021  90.342  42.886  1.00  0.00      C0   H
ATOM   4125 HG22 ILE C  37     119.494  90.107  43.660  1.00  0.00      C0   H
ATOM   4126 HG23 ILE C  37     118.446  88.596  43.351  1.00  0.00      C0   H
ATOM   4127  CG1 ILE C  37     118.679  90.437  46.189  1.00  0.00      C0   C
ATOM   4128 HG11 ILE C  37     118.800  91.489  45.852  1.00  0.00      C0   H
ATOM   4129 HG12 ILE C  37     118.083  90.457  47.127  1.00  0.00      C0   H
ATOM   4130  CD  ILE C  37     120.010  89.694  46.563  1.00  0.00      C0   C
ATOM   4131  HD1 ILE C  37     120.775  90.460  46.815  1.00  0.00      C0   H
ATOM   4132  HD2 ILE C  37     119.755  89.078  47.452  1.00  0.00      C0   H
ATOM   4133  HD3 ILE C  37     120.318  88.991  45.760  1.00  0.00      C0   H
ATOM   4134  C   ILE C  37     115.650  90.073  43.931  1.00  0.00      C0   C
ATOM   4135  O   ILE C  37     115.519  90.805  42.961  1.00  0.00      C0   O
ATOM   4136  N   VAL C  38     114.974  88.885  44.029  1.00  0.00      C0   N
ATOM   4137  HN  VAL C  38     115.110  88.343  44.855  1.00  0.00      C0   H
ATOM   4138  CA  VAL C  38     114.200  88.301  42.990  1.00  0.00      C0   C
ATOM   4139  HA  VAL C  38     114.770  88.457  42.086  1.00  0.00      C0   H
ATOM   4140  CB  VAL C  38     113.830  86.822  43.244  1.00  0.00      C0   C
ATOM   4141  HB  VAL C  38     113.612  86.795  44.334  1.00  0.00      C0   H
ATOM   4142  CG1 VAL C  38     112.753  86.269  42.314  1.00  0.00      C0   C
ATOM   4143 HG11 VAL C  38     112.776  85.164  42.426  1.00  0.00      C0   H
ATOM   4144 HG12 VAL C  38     111.745  86.734  42.374  1.00  0.00      C0   H
ATOM   4145 HG13 VAL C  38     113.012  86.531  41.266  1.00  0.00      C0   H
ATOM   4146  CG2 VAL C  38     115.092  85.970  42.964  1.00  0.00      C0   C
ATOM   4147 HG21 VAL C  38     115.983  86.394  43.474  1.00  0.00      C0   H
ATOM   4148 HG22 VAL C  38     114.990  84.904  43.261  1.00  0.00      C0   H
ATOM   4149 HG23 VAL C  38     115.147  86.035  41.856  1.00  0.00      C0   H
ATOM   4150  C   VAL C  38     112.909  89.179  42.736  1.00  0.00      C0   C
ATOM   4151  O   VAL C  38     112.569  89.500  41.590  1.00  0.00      C0   O
ATOM   4152  N   VAL C  39     112.271  89.664  43.753  1.00  0.00      C0   N
ATOM   4153  HN  VAL C  39     112.400  89.390  44.703  1.00  0.00      C0   H
ATOM   4154  CA  VAL C  39     111.061  90.614  43.735  1.00  0.00      C0   C
ATOM   4155  HA  VAL C  39     110.355  90.239  43.008  1.00  0.00      C0   H
ATOM   4156  CB  VAL C  39     110.501  90.786  45.168  1.00  0.00      C0   C
ATOM   4157  HB  VAL C  39     111.351  90.999  45.850  1.00  0.00      C0   H
ATOM   4158  CG1 VAL C  39     109.571  92.024  45.246  1.00  0.00      C0   C
ATOM   4159 HG11 VAL C  39     108.676  91.858  45.883  1.00  0.00      C0   H
ATOM   4160 HG12 VAL C  39     110.135  92.947  45.496  1.00  0.00      C0   H
ATOM   4161 HG13 VAL C  39     109.285  92.267  44.200  1.00  0.00      C0   H
ATOM   4162  CG2 VAL C  39     109.670  89.522  45.436  1.00  0.00      C0   C
ATOM   4163 HG21 VAL C  39     108.822  89.511  44.718  1.00  0.00      C0   H
ATOM   4164 HG22 VAL C  39     110.319  88.622  45.388  1.00  0.00      C0   H
ATOM   4165 HG23 VAL C  39     109.216  89.529  46.450  1.00  0.00      C0   H
ATOM   4166  C   VAL C  39     111.386  92.016  43.110  1.00  0.00      C0   C
ATOM   4167  O   VAL C  39     110.674  92.595  42.337  1.00  0.00      C0   O
ATOM   4168  N   GLY C  40     112.584  92.550  43.428  1.00  0.00      C0   N
ATOM   4169  HN  GLY C  40     113.190  92.105  44.083  1.00  0.00      C0   H
ATOM   4170  CA  GLY C  40     113.074  93.846  43.006  1.00  0.00      C0   C
ATOM   4171  HA1 GLY C  40     112.262  94.547  42.882  1.00  0.00      C0   H
ATOM   4172  HA2 GLY C  40     113.910  94.156  43.615  1.00  0.00      C0   H
ATOM   4173  C   GLY C  40     113.675  93.905  41.613  1.00  0.00      C0   C
ATOM   4174  O   GLY C  40     113.562  94.939  40.922  1.00  0.00      C0   O
ATOM   4175  N   GLY C  41     114.262  92.730  41.192  1.00  0.00      C0   N
ATOM   4176  HN  GLY C  41     114.426  91.955  41.798  1.00  0.00      C0   H
ATOM   4177  CA  GLY C  41     114.598  92.546  39.769  1.00  0.00      C0   C
ATOM   4178  HA1 GLY C  41     115.094  93.462  39.481  1.00  0.00      C0   H
ATOM   4179  HA2 GLY C  41     115.216  91.665  39.673  1.00  0.00      C0   H
ATOM   4180  C   GLY C  41     113.425  92.285  38.841  1.00  0.00      C0   C
ATOM   4181  O   GLY C  41     113.347  92.783  37.753  1.00  0.00      C0   O
ATOM   4182  N   SER C  42     112.410  91.546  39.313  1.00  0.00      C0   N
ATOM   4183  HN  SER C  42     112.517  91.123  40.210  1.00  0.00      C0   H
ATOM   4184  CA  SER C  42     111.181  91.444  38.534  1.00  0.00      C0   C
ATOM   4185  HA  SER C  42     111.399  90.908  37.622  1.00  0.00      C0   H
ATOM   4186  CB  SER C  42     110.100  90.598  39.218  1.00  0.00      C0   C
ATOM   4187  HB1 SER C  42     109.809  90.985  40.218  1.00  0.00      C0   H
ATOM   4188  HB2 SER C  42     109.258  90.448  38.509  1.00  0.00      C0   H
ATOM   4189  OG  SER C  42     110.603  89.273  39.415  1.00  0.00      C0   O
ATOM   4190  HG1 SER C  42     111.093  89.320  40.240  1.00  0.00      C0   H
ATOM   4191  C   SER C  42     110.506  92.824  38.228  1.00  0.00      C0   C
ATOM   4192  O   SER C  42     109.959  93.075  37.145  1.00  0.00      C0   O
ATOM   4193  N   ILE C  43     110.525  93.725  39.229  1.00  0.00      C0   N
ATOM   4194  HN  ILE C  43     110.706  93.477  40.177  1.00  0.00      C0   H
ATOM   4195  CA  ILE C  43     110.017  95.084  39.016  1.00  0.00      C0   C
ATOM   4196  HA  ILE C  43     109.024  95.034  38.595  1.00  0.00      C0   H
ATOM   4197  CB  ILE C  43     109.917  95.839  40.325  1.00  0.00      C0   C
ATOM   4198  HB  ILE C  43     110.866  95.698  40.884  1.00  0.00      C0   H
ATOM   4199  CG2 ILE C  43     109.706  97.344  40.213  1.00  0.00      C0   C
ATOM   4200 HG21 ILE C  43     109.812  97.889  41.175  1.00  0.00      C0   H
ATOM   4201 HG22 ILE C  43     110.484  97.889  39.637  1.00  0.00      C0   H
ATOM   4202 HG23 ILE C  43     108.736  97.587  39.730  1.00  0.00      C0   H
ATOM   4203  CG1 ILE C  43     108.742  95.326  41.098  1.00  0.00      C0   C
ATOM   4204 HG11 ILE C  43     107.816  95.737  40.642  1.00  0.00      C0   H
ATOM   4205 HG12 ILE C  43     108.748  94.215  41.070  1.00  0.00      C0   H
ATOM   4206  CD  ILE C  43     108.705  95.763  42.534  1.00  0.00      C0   C
ATOM   4207  HD1 ILE C  43     107.735  95.532  43.023  1.00  0.00      C0   H
ATOM   4208  HD2 ILE C  43     109.504  95.221  43.084  1.00  0.00      C0   H
ATOM   4209  HD3 ILE C  43     108.815  96.868  42.560  1.00  0.00      C0   H
ATOM   4210  C   ILE C  43     110.926  95.902  38.049  1.00  0.00      C0   C
ATOM   4211  O   ILE C  43     110.460  96.695  37.284  1.00  0.00      C0   O
ATOM   4212  N   PHE C  44     112.254  95.707  38.093  1.00  0.00      C0   N
ATOM   4213  HN  PHE C  44     112.563  95.061  38.786  1.00  0.00      C0   H
ATOM   4214  CA  PHE C  44     113.244  96.405  37.342  1.00  0.00      C0   C
ATOM   4215  HA  PHE C  44     112.999  97.449  37.472  1.00  0.00      C0   H
ATOM   4216  CB  PHE C  44     114.722  96.056  37.837  1.00  0.00      C0   C
ATOM   4217  HB1 PHE C  44     114.840  96.319  38.910  1.00  0.00      C0   H
ATOM   4218  HB2 PHE C  44     114.839  94.958  37.709  1.00  0.00      C0   H
ATOM   4219  CG  PHE C  44     115.795  96.725  37.050  1.00  0.00      C0   C
ATOM   4220  CD1 PHE C  44     116.095  98.064  37.332  1.00  0.00      C0   C
ATOM   4221  HD1 PHE C  44     115.579  98.633  38.091  1.00  0.00      C0   H
ATOM   4222  CE1 PHE C  44     117.084  98.712  36.618  1.00  0.00      C0   C
ATOM   4223  HE1 PHE C  44     117.461  99.677  36.923  1.00  0.00      C0   H
ATOM   4224  CZ  PHE C  44     117.759  97.998  35.620  1.00  0.00      C0   C
ATOM   4225  HZ  PHE C  44     118.580  98.523  35.156  1.00  0.00      C0   H
ATOM   4226  CD2 PHE C  44     116.361  96.054  36.018  1.00  0.00      C0   C
ATOM   4227  HD2 PHE C  44     115.992  95.059  35.819  1.00  0.00      C0   H
ATOM   4228  CE2 PHE C  44     117.392  96.605  35.336  1.00  0.00      C0   C
ATOM   4229  HE2 PHE C  44     117.904  96.136  34.509  1.00  0.00      C0   H
ATOM   4230  C   PHE C  44     113.142  96.053  35.850  1.00  0.00      C0   C
ATOM   4231  O   PHE C  44     113.244  97.043  35.102  1.00  0.00      C0   O
ATOM   4232  N   VAL C  45     112.910  94.841  35.422  1.00  0.00      C0   N
ATOM   4233  HN  VAL C  45     112.927  94.114  36.104  1.00  0.00      C0   H
ATOM   4234  CA  VAL C  45     112.730  94.459  34.021  1.00  0.00      C0   C
ATOM   4235  HA  VAL C  45     113.550  94.938  33.507  1.00  0.00      C0   H
ATOM   4236  CB  VAL C  45     112.903  92.947  33.694  1.00  0.00      C0   C
ATOM   4237  HB  VAL C  45     112.641  92.790  32.626  1.00  0.00      C0   H
ATOM   4238  CG1 VAL C  45     114.358  92.589  33.898  1.00  0.00      C0   C
ATOM   4239 HG11 VAL C  45     114.648  92.908  34.922  1.00  0.00      C0   H
ATOM   4240 HG12 VAL C  45     114.596  91.504  33.926  1.00  0.00      C0   H
ATOM   4241 HG13 VAL C  45     115.033  93.103  33.181  1.00  0.00      C0   H
ATOM   4242  CG2 VAL C  45     111.976  92.135  34.612  1.00  0.00      C0   C
ATOM   4243 HG21 VAL C  45     110.982  92.631  34.585  1.00  0.00      C0   H
ATOM   4244 HG22 VAL C  45     111.771  91.069  34.373  1.00  0.00      C0   H
ATOM   4245 HG23 VAL C  45     112.286  92.078  35.677  1.00  0.00      C0   H
ATOM   4246  C   VAL C  45     111.465  95.139  33.546  1.00  0.00      C0   C
ATOM   4247  O   VAL C  45     111.562  95.663  32.393  1.00  0.00      C0   O
ATOM   4248  N   VAL C  46     110.409  95.266  34.309  1.00  0.00      C0   N
ATOM   4249  HN  VAL C  46     110.354  94.782  35.179  1.00  0.00      C0   H
ATOM   4250  CA  VAL C  46     109.193  96.000  33.995  1.00  0.00      C0   C
ATOM   4251  HA  VAL C  46     108.690  95.606  33.124  1.00  0.00      C0   H
ATOM   4252  CB  VAL C  46     108.111  95.627  35.043  1.00  0.00      C0   C
ATOM   4253  HB  VAL C  46     108.503  95.685  36.081  1.00  0.00      C0   H
ATOM   4254  CG1 VAL C  46     106.776  96.496  34.849  1.00  0.00      C0   C
ATOM   4255 HG11 VAL C  46     107.001  97.562  35.065  1.00  0.00      C0   H
ATOM   4256 HG12 VAL C  46     106.352  96.185  33.870  1.00  0.00      C0   H
ATOM   4257 HG13 VAL C  46     106.019  96.164  35.593  1.00  0.00      C0   H
ATOM   4258  CG2 VAL C  46     107.820  94.127  34.736  1.00  0.00      C0   C
ATOM   4259 HG21 VAL C  46     108.646  93.430  34.994  1.00  0.00      C0   H
ATOM   4260 HG22 VAL C  46     106.990  93.851  35.422  1.00  0.00      C0   H
ATOM   4261 HG23 VAL C  46     107.559  93.897  33.681  1.00  0.00      C0   H
ATOM   4262  C   VAL C  46     109.397  97.464  33.907  1.00  0.00      C0   C
ATOM   4263  O   VAL C  46     108.970  98.111  32.963  1.00  0.00      C0   O
ATOM   4264  N   LEU C  47     110.087  98.036  34.884  1.00  0.00      C0   N
ATOM   4265  HN  LEU C  47     110.348  97.559  35.720  1.00  0.00      C0   H
ATOM   4266  CA  LEU C  47     110.563  99.430  34.882  1.00  0.00      C0   C
ATOM   4267  HA  LEU C  47     109.726 100.111  34.838  1.00  0.00      C0   H
ATOM   4268  CB  LEU C  47     111.224  99.732  36.284  1.00  0.00      C0   C
ATOM   4269  HB1 LEU C  47     110.689  99.180  37.087  1.00  0.00      C0   H
ATOM   4270  HB2 LEU C  47     112.238  99.278  36.293  1.00  0.00      C0   H
ATOM   4271  CG  LEU C  47     111.405 101.299  36.573  1.00  0.00      C0   C
ATOM   4272  HG  LEU C  47     111.801 101.723  35.626  1.00  0.00      C0   H
ATOM   4273  CD1 LEU C  47     110.027 101.974  36.874  1.00  0.00      C0   C
ATOM   4274 HD11 LEU C  47     110.090 103.033  37.202  1.00  0.00      C0   H
ATOM   4275 HD12 LEU C  47     109.284 101.970  36.048  1.00  0.00      C0   H
ATOM   4276 HD13 LEU C  47     109.550 101.452  37.732  1.00  0.00      C0   H
ATOM   4277  CD2 LEU C  47     112.365 101.551  37.719  1.00  0.00      C0   C
ATOM   4278 HD21 LEU C  47     113.372 101.237  37.372  1.00  0.00      C0   H
ATOM   4279 HD22 LEU C  47     112.256 102.612  38.030  1.00  0.00      C0   H
ATOM   4280 HD23 LEU C  47     112.142 100.829  38.534  1.00  0.00      C0   H
ATOM   4281  C   LEU C  47     111.420  99.801  33.698  1.00  0.00      C0   C
ATOM   4282  O   LEU C  47     111.190 100.770  33.043  1.00  0.00      C0   O
ATOM   4283  N   MET C  48     112.393  98.950  33.337  1.00  0.00      C0   N
ATOM   4284  HN  MET C  48     112.677  98.212  33.944  1.00  0.00      C0   H
ATOM   4285  CA  MET C  48     113.144  99.079  32.089  1.00  0.00      C0   C
ATOM   4286  HA  MET C  48     113.614 100.046  31.992  1.00  0.00      C0   H
ATOM   4287  CB  MET C  48     114.302  98.012  32.063  1.00  0.00      C0   C
ATOM   4288  HB1 MET C  48     114.816  98.089  33.045  1.00  0.00      C0   H
ATOM   4289  HB2 MET C  48     113.803  97.024  32.151  1.00  0.00      C0   H
ATOM   4290  CG  MET C  48     115.223  97.962  30.837  1.00  0.00      C0   C
ATOM   4291  HG1 MET C  48     116.001  97.231  31.142  1.00  0.00      C0   H
ATOM   4292  HG2 MET C  48     114.570  97.528  30.050  1.00  0.00      C0   H
ATOM   4293  SD  MET C  48     115.986  99.487  30.269  1.00  0.00      C0   S
ATOM   4294  CE  MET C  48     116.923 100.044  31.786  1.00  0.00      C0   C
ATOM   4295  HE1 MET C  48     116.145  99.921  32.570  1.00  0.00      C0   H
ATOM   4296  HE2 MET C  48     117.791  99.368  31.936  1.00  0.00      C0   H
ATOM   4297  HE3 MET C  48     117.209 101.118  31.790  1.00  0.00      C0   H
ATOM   4298  C   MET C  48     112.248  98.921  30.861  1.00  0.00      C0   C
ATOM   4299  O   MET C  48     112.350  99.786  29.977  1.00  0.00      C0   O
ATOM   4300  N   LYS C  49     111.391  97.880  30.676  1.00  0.00      C0   N
ATOM   4301  HN  LYS C  49     111.323  97.232  31.430  1.00  0.00      C0   H
ATOM   4302  CA  LYS C  49     110.478  97.774  29.569  1.00  0.00      C0   C
ATOM   4303  HA  LYS C  49     111.027  97.746  28.639  1.00  0.00      C0   H
ATOM   4304  CB  LYS C  49     109.713  96.424  29.639  1.00  0.00      C0   C
ATOM   4305  HB1 LYS C  49     110.437  95.608  29.848  1.00  0.00      C0   H
ATOM   4306  HB2 LYS C  49     109.134  96.393  30.587  1.00  0.00      C0   H
ATOM   4307  CG  LYS C  49     108.613  96.094  28.540  1.00  0.00      C0   C
ATOM   4308  HG1 LYS C  49     107.983  95.242  28.873  1.00  0.00      C0   H
ATOM   4309  HG2 LYS C  49     107.881  96.930  28.554  1.00  0.00      C0   H
ATOM   4310  CD  LYS C  49     109.107  96.002  27.107  1.00  0.00      C0   C
ATOM   4311  HD1 LYS C  49     109.579  96.983  26.888  1.00  0.00      C0   H
ATOM   4312  HD2 LYS C  49     109.813  95.176  26.875  1.00  0.00      C0   H
ATOM   4313  CE  LYS C  49     107.883  95.821  26.143  1.00  0.00      C0   C
ATOM   4314  HE1 LYS C  49     107.245  94.978  26.486  1.00  0.00      C0   H
ATOM   4315  HE2 LYS C  49     107.323  96.776  26.054  1.00  0.00      C0   H
ATOM   4316  NZ  LYS C  49     108.364  95.460  24.792  1.00  0.00      C0   N
ATOM   4317  HZ1 LYS C  49     107.683  95.263  24.031  1.00  0.00      C0   H
ATOM   4318  HZ2 LYS C  49     109.117  96.062  24.400  1.00  0.00      C0   H
ATOM   4319  HZ3 LYS C  49     108.850  94.554  24.947  1.00  0.00      C0   H
ATOM   4320  C   LYS C  49     109.591  99.006  29.375  1.00  0.00      C0   C
ATOM   4321  O   LYS C  49     109.335  99.545  28.242  1.00  0.00      C0   O
ATOM   4322  N   PHE C  50     109.059  99.436  30.507  1.00  0.00      C0   N
ATOM   4323  HN  PHE C  50     109.088  98.879  31.334  1.00  0.00      C0   H
ATOM   4324  CA  PHE C  50     108.199 100.638  30.568  1.00  0.00      C0   C
ATOM   4325  HA  PHE C  50     107.487 100.449  29.778  1.00  0.00      C0   H
ATOM   4326  CB  PHE C  50     107.639 100.866  31.991  1.00  0.00      C0   C
ATOM   4327  HB1 PHE C  50     107.116  99.937  32.306  1.00  0.00      C0   H
ATOM   4328  HB2 PHE C  50     108.426 101.146  32.723  1.00  0.00      C0   H
ATOM   4329  CG  PHE C  50     106.652 101.982  32.053  1.00  0.00      C0   C
ATOM   4330  CD1 PHE C  50     105.233 101.762  31.881  1.00  0.00      C0   C
ATOM   4331  HD1 PHE C  50     104.894 100.741  31.973  1.00  0.00      C0   H
ATOM   4332  CE1 PHE C  50     104.312 102.847  31.838  1.00  0.00      C0   C
ATOM   4333  HE1 PHE C  50     103.302 102.872  31.457  1.00  0.00      C0   H
ATOM   4334  CZ  PHE C  50     104.828 104.157  31.798  1.00  0.00      C0   C
ATOM   4335  HZ  PHE C  50     104.182 105.018  31.707  1.00  0.00      C0   H
ATOM   4336  CD2 PHE C  50     107.101 103.323  32.221  1.00  0.00      C0   C
ATOM   4337  HD2 PHE C  50     108.150 103.577  32.219  1.00  0.00      C0   H
ATOM   4338  CE2 PHE C  50     106.205 104.358  32.002  1.00  0.00      C0   C
ATOM   4339  HE2 PHE C  50     106.592 105.361  32.109  1.00  0.00      C0   H
ATOM   4340  C   PHE C  50     109.055 101.824  30.180  1.00  0.00      C0   C
ATOM   4341  O   PHE C  50     108.648 102.562  29.298  1.00  0.00      C0   O
ATOM   4342  N   THR C  51     110.312 101.985  30.632  1.00  0.00      C0   N
ATOM   4343  HN  THR C  51     110.620 101.372  31.355  1.00  0.00      C0   H
ATOM   4344  CA  THR C  51     111.137 103.118  30.150  1.00  0.00      C0   C
ATOM   4345  HA  THR C  51     110.649 104.022  30.483  1.00  0.00      C0   H
ATOM   4346  CB  THR C  51     112.467 103.210  30.914  1.00  0.00      C0   C
ATOM   4347  HB  THR C  51     113.102 102.339  30.643  1.00  0.00      C0   H
ATOM   4348  OG1 THR C  51     112.392 103.145  32.291  1.00  0.00      C0   O
ATOM   4349  HG1 THR C  51     112.351 102.235  32.595  1.00  0.00      C0   H
ATOM   4350  CG2 THR C  51     113.096 104.561  30.475  1.00  0.00      C0   C
ATOM   4351 HG21 THR C  51     114.134 104.648  30.861  1.00  0.00      C0   H
ATOM   4352 HG22 THR C  51     113.067 104.695  29.372  1.00  0.00      C0   H
ATOM   4353 HG23 THR C  51     112.436 105.270  31.017  1.00  0.00      C0   H
ATOM   4354  C   THR C  51     111.427 103.028  28.639  1.00  0.00      C0   C
ATOM   4355  O   THR C  51     111.287 104.044  27.912  1.00  0.00      C0   O
ATOM   4356  N   MET C  52     111.835 101.870  28.129  1.00  0.00      C0   N
ATOM   4357  HN  MET C  52     112.012 101.117  28.758  1.00  0.00      C0   H
ATOM   4358  CA  MET C  52     112.207 101.639  26.751  1.00  0.00      C0   C
ATOM   4359  HA  MET C  52     112.972 102.361  26.508  1.00  0.00      C0   H
ATOM   4360  CB  MET C  52     112.782 100.203  26.559  1.00  0.00      C0   C
ATOM   4361  HB1 MET C  52     112.482  99.724  27.516  1.00  0.00      C0   H
ATOM   4362  HB2 MET C  52     112.428  99.687  25.642  1.00  0.00      C0   H
ATOM   4363  CG  MET C  52     114.281 100.134  26.543  1.00  0.00      C0   C
ATOM   4364  HG1 MET C  52     114.720 100.669  25.674  1.00  0.00      C0   H
ATOM   4365  HG2 MET C  52     114.602 100.656  27.470  1.00  0.00      C0   H
ATOM   4366  SD  MET C  52     115.004  98.465  26.364  1.00  0.00      C0   S
ATOM   4367  CE  MET C  52     115.283  98.214  24.553  1.00  0.00      C0   C
ATOM   4368  HE1 MET C  52     115.885  99.066  24.171  1.00  0.00      C0   H
ATOM   4369  HE2 MET C  52     115.803  97.256  24.340  1.00  0.00      C0   H
ATOM   4370  HE3 MET C  52     114.276  98.362  24.109  1.00  0.00      C0   H
ATOM   4371  C   MET C  52     111.019 101.847  25.854  1.00  0.00      C0   C
ATOM   4372  O   MET C  52     111.127 102.266  24.720  1.00  0.00      C0   O
ATOM   4373  N   GLY C  53     109.804 101.378  26.219  1.00  0.00      C0   N
ATOM   4374  HN  GLY C  53     109.778 100.858  27.070  1.00  0.00      C0   H
ATOM   4375  CA  GLY C  53     108.602 101.491  25.390  1.00  0.00      C0   C
ATOM   4376  HA1 GLY C  53     108.770 101.253  24.351  1.00  0.00      C0   H
ATOM   4377  HA2 GLY C  53     107.911 100.773  25.807  1.00  0.00      C0   H
ATOM   4378  C   GLY C  53     107.991 102.836  25.454  1.00  0.00      C0   C
ATOM   4379  O   GLY C  53     107.307 103.251  24.502  1.00  0.00      C0   O
ATOM   4380  N   GLN C  54     108.361 103.681  26.515  1.00  0.00      C0   N
ATOM   4381  HN  GLN C  54     108.767 103.314  27.349  1.00  0.00      C0   H
ATOM   4382  CA  GLN C  54     108.077 105.110  26.595  1.00  0.00      C0   C
ATOM   4383  HA  GLN C  54     107.030 105.205  26.347  1.00  0.00      C0   H
ATOM   4384  CB  GLN C  54     108.283 105.615  28.093  1.00  0.00      C0   C
ATOM   4385  HB1 GLN C  54     107.508 105.151  28.740  1.00  0.00      C0   H
ATOM   4386  HB2 GLN C  54     109.237 105.278  28.552  1.00  0.00      C0   H
ATOM   4387  CG  GLN C  54     108.070 107.116  28.175  1.00  0.00      C0   C
ATOM   4388  HG1 GLN C  54     108.984 107.656  27.847  1.00  0.00      C0   H
ATOM   4389  HG2 GLN C  54     107.208 107.422  27.545  1.00  0.00      C0   H
ATOM   4390  CD  GLN C  54     107.694 107.554  29.603  1.00  0.00      C0   C
ATOM   4391  OE1 GLN C  54     106.544 107.561  29.980  1.00  0.00      C0   O
ATOM   4392  NE2 GLN C  54     108.708 107.946  30.466  1.00  0.00      C0   N
ATOM   4393 HE21 GLN C  54     109.634 108.119  30.130  1.00  0.00      C0   H
ATOM   4394 HE22 GLN C  54     108.445 107.974  31.430  1.00  0.00      C0   H
ATOM   4395  C   GLN C  54     109.052 105.826  25.589  1.00  0.00      C0   C
ATOM   4396  O   GLN C  54     108.608 106.695  24.879  1.00  0.00      C0   O
ATOM   4397  N   PHE C  55     110.410 105.527  25.631  1.00  0.00      C0   N
ATOM   4398  HN  PHE C  55     110.713 104.999  26.420  1.00  0.00      C0   H
ATOM   4399  CA  PHE C  55     111.486 105.934  24.718  1.00  0.00      C0   C
ATOM   4400  HA  PHE C  55     111.672 106.992  24.824  1.00  0.00      C0   H
ATOM   4401  CB  PHE C  55     112.796 105.203  25.071  1.00  0.00      C0   C
ATOM   4402  HB1 PHE C  55     112.690 104.623  26.013  1.00  0.00      C0   H
ATOM   4403  HB2 PHE C  55     113.012 104.454  24.280  1.00  0.00      C0   H
ATOM   4404  CG  PHE C  55     113.931 106.114  25.190  1.00  0.00      C0   C
ATOM   4405  CD1 PHE C  55     114.846 106.258  24.166  1.00  0.00      C0   C
ATOM   4406  HD1 PHE C  55     114.820 105.682  23.253  1.00  0.00      C0   H
ATOM   4407  CE1 PHE C  55     115.832 107.309  24.375  1.00  0.00      C0   C
ATOM   4408  HE1 PHE C  55     116.560 107.440  23.589  1.00  0.00      C0   H
ATOM   4409  CZ  PHE C  55     116.007 107.993  25.569  1.00  0.00      C0   C
ATOM   4410  HZ  PHE C  55     116.839 108.663  25.723  1.00  0.00      C0   H
ATOM   4411  CD2 PHE C  55     114.050 106.750  26.439  1.00  0.00      C0   C
ATOM   4412  HD2 PHE C  55     113.375 106.727  27.281  1.00  0.00      C0   H
ATOM   4413  CE2 PHE C  55     115.090 107.747  26.546  1.00  0.00      C0   C
ATOM   4414  HE2 PHE C  55     115.204 108.256  27.492  1.00  0.00      C0   H
ATOM   4415  C   PHE C  55     111.252 105.706  23.221  1.00  0.00      C0   C
ATOM   4416  O   PHE C  55     111.291 106.566  22.366  1.00  0.00      C0   O
ATOM   4417  N   PHE C  56     110.806 104.455  22.784  1.00  0.00      C0   N
ATOM   4418  HN  PHE C  56     110.874 103.707  23.439  1.00  0.00      C0   H
ATOM   4419  CA  PHE C  56     110.831 104.240  21.324  1.00  0.00      C0   C
ATOM   4420  HA  PHE C  56     111.338 105.029  20.789  1.00  0.00      C0   H
ATOM   4421  CB  PHE C  56     111.489 102.818  21.115  1.00  0.00      C0   C
ATOM   4422  HB1 PHE C  56     110.923 102.195  21.839  1.00  0.00      C0   H
ATOM   4423  HB2 PHE C  56     111.422 102.480  20.058  1.00  0.00      C0   H
ATOM   4424  CG  PHE C  56     112.952 102.799  21.598  1.00  0.00      C0   C
ATOM   4425  CD1 PHE C  56     113.821 103.773  21.125  1.00  0.00      C0   C
ATOM   4426  HD1 PHE C  56     113.503 104.449  20.344  1.00  0.00      C0   H
ATOM   4427  CE1 PHE C  56     115.229 103.779  21.392  1.00  0.00      C0   C
ATOM   4428  HE1 PHE C  56     115.820 104.490  20.835  1.00  0.00      C0   H
ATOM   4429  CZ  PHE C  56     115.746 102.793  22.187  1.00  0.00      C0   C
ATOM   4430  HZ  PHE C  56     116.767 102.859  22.533  1.00  0.00      C0   H
ATOM   4431  CD2 PHE C  56     113.438 101.877  22.538  1.00  0.00      C0   C
ATOM   4432  HD2 PHE C  56     112.757 101.161  22.973  1.00  0.00      C0   H
ATOM   4433  CE2 PHE C  56     114.806 101.937  22.846  1.00  0.00      C0   C
ATOM   4434  HE2 PHE C  56     115.221 101.257  23.574  1.00  0.00      C0   H
ATOM   4435  C   PHE C  56     109.435 104.348  20.856  1.00  0.00      C0   C
ATOM   4436  O   PHE C  56     109.065 104.212  19.651  1.00  0.00      C0   O
ATOM   4437  N   GLY C  57     108.492 104.570  21.828  1.00  0.00      C0   N
ATOM   4438  HN  GLY C  57     108.855 104.732  22.742  1.00  0.00      C0   H
ATOM   4439  CA  GLY C  57     107.013 104.620  21.665  1.00  0.00      C0   C
ATOM   4440  HA1 GLY C  57     106.804 103.769  21.034  1.00  0.00      C0   H
ATOM   4441  HA2 GLY C  57     106.658 104.399  22.661  1.00  0.00      C0   H
ATOM   4442  C   GLY C  57     106.420 105.874  21.203  1.00  0.00      C0   C
ATOM   4443  O   GLY C  57     105.294 105.881  20.729  1.00  0.00      C0   O
ATOM   4444  N   ALA C  58     107.172 106.957  21.261  1.00  0.00      C0   N
ATOM   4445  HN  ALA C  58     108.132 106.758  21.444  1.00  0.00      C0   H
ATOM   4446  CA  ALA C  58     106.776 108.265  20.886  1.00  0.00      C0   C
ATOM   4447  HA  ALA C  58     106.163 108.182  20.001  1.00  0.00      C0   H
ATOM   4448  CB  ALA C  58     105.930 109.101  21.935  1.00  0.00      C0   C
ATOM   4449  HB1 ALA C  58     106.422 109.275  22.915  1.00  0.00      C0   H
ATOM   4450  HB2 ALA C  58     105.439 110.004  21.513  1.00  0.00      C0   H
ATOM   4451  HB3 ALA C  58     105.053 108.447  22.129  1.00  0.00      C0   H
ATOM   4452  C   ALA C  58     108.024 108.993  20.466  1.00  0.00      C0   C
ATOM   4453  O   ALA C  58     109.119 108.614  20.921  1.00  0.00      C0   O
ATOM   4454  C   THR C  59     109.873 111.508  19.866  1.00  0.00      C0   C
ATOM   4455  OT1 THR C  59     109.243 112.398  20.448  1.00  0.00      C0   O
ATOM   4456  OT2 THR C  59     111.103 111.247  20.164  1.00  0.00      C0   O
ATOM   4457  N   THR C  59     107.946 109.953  19.543  1.00  0.00      C0   N
ATOM   4458  HN  THR C  59     107.081 110.164  19.094  1.00  0.00      C0   H
ATOM   4459  CA  THR C  59     109.151 110.516  18.945  1.00  0.00      C0   C
ATOM   4460  HA  THR C  59     109.878 109.729  18.804  1.00  0.00      C0   H
ATOM   4461  CB  THR C  59     108.852 111.292  17.649  1.00  0.00      C0   C
ATOM   4462  HB  THR C  59     107.948 111.929  17.764  1.00  0.00      C0   H
ATOM   4463  OG1 THR C  59     108.578 110.240  16.748  1.00  0.00      C0   O
ATOM   4464  HG1 THR C  59     108.277 110.742  15.988  1.00  0.00      C0   H
ATOM   4465  CG2 THR C  59     110.154 111.996  17.090  1.00  0.00      C0   C
ATOM   4466 HG21 THR C  59     110.951 111.234  16.952  1.00  0.00      C0   H
ATOM   4467 HG22 THR C  59     109.819 112.253  16.063  1.00  0.00      C0   H
ATOM   4468 HG23 THR C  59     110.558 112.761  17.787  1.00  0.00      C0   H
ATOM   4469  N   ARG C   1     115.740  89.904  20.717  1.00  0.00      C1   N
ATOM   4470  HT1 ARG C   1     116.661  90.387  20.695  1.00  0.00      C1   H
ATOM   4471  HT2 ARG C   1     115.839  88.878  20.583  1.00  0.00      C1   H
ATOM   4472  HT3 ARG C   1     115.250  90.242  19.864  1.00  0.00      C1   H
ATOM   4473  CA  ARG C   1     114.981  90.198  21.976  1.00  0.00      C1   C
ATOM   4474  HA  ARG C   1     114.749  91.249  22.068  1.00  0.00      C1   H
ATOM   4475  CB  ARG C   1     113.802  89.184  22.070  1.00  0.00      C1   C
ATOM   4476  HB1 ARG C   1     114.153  88.130  22.065  1.00  0.00      C1   H
ATOM   4477  HB2 ARG C   1     113.367  89.387  23.072  1.00  0.00      C1   H
ATOM   4478  CG  ARG C   1     112.686  89.379  21.058  1.00  0.00      C1   C
ATOM   4479  HG1 ARG C   1     112.205  90.379  21.110  1.00  0.00      C1   H
ATOM   4480  HG2 ARG C   1     113.064  89.465  20.016  1.00  0.00      C1   H
ATOM   4481  CD  ARG C   1     111.531  88.315  21.155  1.00  0.00      C1   C
ATOM   4482  HD1 ARG C   1     111.111  88.323  22.184  1.00  0.00      C1   H
ATOM   4483  HD2 ARG C   1     110.650  88.531  20.513  1.00  0.00      C1   H
ATOM   4484  NE  ARG C   1     112.160  87.008  20.827  1.00  0.00      C1   N
ATOM   4485  HE  ARG C   1     113.124  87.026  20.561  1.00  0.00      C1   H
ATOM   4486  CZ  ARG C   1     111.411  85.911  20.678  1.00  0.00      C1   C
ATOM   4487  NH1 ARG C   1     110.266  85.774  21.323  1.00  0.00      C1   N
ATOM   4488 HH11 ARG C   1     110.179  86.294  22.173  1.00  0.00      C1   H
ATOM   4489 HH12 ARG C   1     110.014  84.821  21.488  1.00  0.00      C1   H
ATOM   4490  NH2 ARG C   1     111.997  84.780  20.356  1.00  0.00      C1   N
ATOM   4491 HH21 ARG C   1     112.992  84.820  20.449  1.00  0.00      C1   H
ATOM   4492 HH22 ARG C   1     111.500  83.924  20.212  1.00  0.00      C1   H
ATOM   4493  C   ARG C   1     115.913  89.917  23.134  1.00  0.00      C1   C
ATOM   4494  O   ARG C   1     116.769  89.001  23.176  1.00  0.00      C1   O
ATOM   4495  N   ALA C   2     115.745  90.674  24.248  1.00  0.00      C1   N
ATOM   4496  HN  ALA C   2     114.990  91.320  24.327  1.00  0.00      C1   H
ATOM   4497  CA  ALA C   2     116.572  90.470  25.447  1.00  0.00      C1   C
ATOM   4498  HA  ALA C   2     117.644  90.449  25.318  1.00  0.00      C1   H
ATOM   4499  CB  ALA C   2     116.272  91.609  26.434  1.00  0.00      C1   C
ATOM   4500  HB1 ALA C   2     116.370  92.551  25.854  1.00  0.00      C1   H
ATOM   4501  HB2 ALA C   2     115.194  91.594  26.704  1.00  0.00      C1   H
ATOM   4502  HB3 ALA C   2     116.901  91.515  27.344  1.00  0.00      C1   H
ATOM   4503  C   ALA C   2     116.140  89.102  26.098  1.00  0.00      C1   C
ATOM   4504  O   ALA C   2     116.949  88.259  26.429  1.00  0.00      C1   O
ATOM   4505  N   PHE C   3     114.800  88.822  26.179  1.00  0.00      C1   N
ATOM   4506  HN  PHE C   3     114.159  89.528  25.885  1.00  0.00      C1   H
ATOM   4507  CA  PHE C   3     114.272  87.612  26.534  1.00  0.00      C1   C
ATOM   4508  HA  PHE C   3     114.981  86.864  26.857  1.00  0.00      C1   H
ATOM   4509  CB  PHE C   3     113.178  87.671  27.667  1.00  0.00      C1   C
ATOM   4510  HB1 PHE C   3     112.260  88.170  27.288  1.00  0.00      C1   H
ATOM   4511  HB2 PHE C   3     112.917  86.658  28.039  1.00  0.00      C1   H
ATOM   4512  CG  PHE C   3     113.848  88.451  28.773  1.00  0.00      C1   C
ATOM   4513  CD1 PHE C   3     113.497  89.808  29.042  1.00  0.00      C1   C
ATOM   4514  HD1 PHE C   3     112.839  90.217  28.288  1.00  0.00      C1   H
ATOM   4515  CE1 PHE C   3     114.110  90.528  30.055  1.00  0.00      C1   C
ATOM   4516  HE1 PHE C   3     113.971  91.594  30.159  1.00  0.00      C1   H
ATOM   4517  CZ  PHE C   3     114.983  89.843  30.893  1.00  0.00      C1   C
ATOM   4518  HZ  PHE C   3     115.283  90.354  31.796  1.00  0.00      C1   H
ATOM   4519  CD2 PHE C   3     114.777  87.808  29.662  1.00  0.00      C1   C
ATOM   4520  HD2 PHE C   3     115.150  86.807  29.503  1.00  0.00      C1   H
ATOM   4521  CE2 PHE C   3     115.355  88.500  30.728  1.00  0.00      C1   C
ATOM   4522  HE2 PHE C   3     116.089  88.022  31.359  1.00  0.00      C1   H
ATOM   4523  C   PHE C   3     113.593  87.036  25.270  1.00  0.00      C1   C
ATOM   4524  O   PHE C   3     112.619  87.582  24.730  1.00  0.00      C1   O
ATOM   4525  N   GLY C   4     114.024  85.832  24.894  1.00  0.00      C1   N
ATOM   4526  HN  GLY C   4     114.684  85.374  25.484  1.00  0.00      C1   H
ATOM   4527  CA  GLY C   4     113.353  85.042  23.915  1.00  0.00      C1   C
ATOM   4528  HA1 GLY C   4     112.752  85.697  23.300  1.00  0.00      C1   H
ATOM   4529  HA2 GLY C   4     114.049  84.446  23.343  1.00  0.00      C1   H
ATOM   4530  C   GLY C   4     112.423  83.956  24.411  1.00  0.00      C1   C
ATOM   4531  O   GLY C   4     112.018  83.944  25.567  1.00  0.00      C1   O
ATOM   4532  N   ASP C   5     112.021  83.069  23.431  1.00  0.00      C1   N
ATOM   4533  HN  ASP C   5     112.334  83.023  22.486  1.00  0.00      C1   H
ATOM   4534  CA  ASP C   5     111.011  82.078  23.638  1.00  0.00      C1   C
ATOM   4535  HA  ASP C   5     110.180  82.580  24.111  1.00  0.00      C1   H
ATOM   4536  CB  ASP C   5     110.588  81.379  22.242  1.00  0.00      C1   C
ATOM   4537  HB1 ASP C   5     111.488  80.890  21.811  1.00  0.00      C1   H
ATOM   4538  HB2 ASP C   5     109.725  80.682  22.300  1.00  0.00      C1   H
ATOM   4539  CG  ASP C   5     110.011  82.493  21.390  1.00  0.00      C1   C
ATOM   4540  OD1 ASP C   5     109.078  83.185  21.821  1.00  0.00      C1   O
ATOM   4541  OD2 ASP C   5     110.557  82.661  20.280  1.00  0.00      C1   O
ATOM   4542  C   ASP C   5     111.472  80.900  24.504  1.00  0.00      C1   C
ATOM   4543  O   ASP C   5     110.670  80.098  25.019  1.00  0.00      C1   O
ATOM   4544  N   VAL C   6     112.791  80.848  24.732  1.00  0.00      C1   N
ATOM   4545  HN  VAL C   6     113.463  81.414  24.263  1.00  0.00      C1   H
ATOM   4546  CA  VAL C   6     113.296  79.822  25.676  1.00  0.00      C1   C
ATOM   4547  HA  VAL C   6     112.676  78.949  25.531  1.00  0.00      C1   H
ATOM   4548  CB  VAL C   6     114.769  79.418  25.274  1.00  0.00      C1   C
ATOM   4549  HB  VAL C   6     115.130  78.809  26.131  1.00  0.00      C1   H
ATOM   4550  CG1 VAL C   6     114.665  78.418  24.092  1.00  0.00      C1   C
ATOM   4551 HG11 VAL C   6     115.615  77.903  23.836  1.00  0.00      C1   H
ATOM   4552 HG12 VAL C   6     114.039  77.539  24.353  1.00  0.00      C1   H
ATOM   4553 HG13 VAL C   6     114.297  78.925  23.174  1.00  0.00      C1   H
ATOM   4554  CG2 VAL C   6     115.748  80.518  24.975  1.00  0.00      C1   C
ATOM   4555 HG21 VAL C   6     115.749  81.218  25.837  1.00  0.00      C1   H
ATOM   4556 HG22 VAL C   6     116.628  79.962  24.585  1.00  0.00      C1   H
ATOM   4557 HG23 VAL C   6     115.329  81.057  24.099  1.00  0.00      C1   H
ATOM   4558  C   VAL C   6     113.315  80.314  27.067  1.00  0.00      C1   C
ATOM   4559  O   VAL C   6     113.705  79.615  27.962  1.00  0.00      C1   O
ATOM   4560  N   ALA C   7     112.819  81.533  27.355  1.00  0.00      C1   N
ATOM   4561  HN  ALA C   7     112.318  82.005  26.633  1.00  0.00      C1   H
ATOM   4562  CA  ALA C   7     112.984  82.126  28.655  1.00  0.00      C1   C
ATOM   4563  HA  ALA C   7     114.035  82.037  28.883  1.00  0.00      C1   H
ATOM   4564  CB  ALA C   7     112.753  83.653  28.526  1.00  0.00      C1   C
ATOM   4565  HB1 ALA C   7     113.330  84.041  27.660  1.00  0.00      C1   H
ATOM   4566  HB2 ALA C   7     111.679  83.868  28.341  1.00  0.00      C1   H
ATOM   4567  HB3 ALA C   7     113.163  84.092  29.461  1.00  0.00      C1   H
ATOM   4568  C   ALA C   7     112.293  81.409  29.750  1.00  0.00      C1   C
ATOM   4569  O   ALA C   7     112.920  81.102  30.782  1.00  0.00      C1   O
ATOM   4570  N   PRO C   8     110.999  81.005  29.793  1.00  0.00      C1   N
ATOM   4571  CD  PRO C   8     110.015  81.548  28.935  1.00  0.00      C1   C
ATOM   4572  HD1 PRO C   8     109.733  80.790  28.173  1.00  0.00      C1   H
ATOM   4573  HD2 PRO C   8     110.114  82.521  28.408  1.00  0.00      C1   H
ATOM   4574  CA  PRO C   8     110.417  80.132  30.816  1.00  0.00      C1   C
ATOM   4575  HA  PRO C   8     110.659  80.644  31.735  1.00  0.00      C1   H
ATOM   4576  CB  PRO C   8     108.943  80.018  30.456  1.00  0.00      C1   C
ATOM   4577  HB1 PRO C   8     108.756  79.338  29.597  1.00  0.00      C1   H
ATOM   4578  HB2 PRO C   8     108.284  79.709  31.296  1.00  0.00      C1   H
ATOM   4579  CG  PRO C   8     108.746  81.402  29.849  1.00  0.00      C1   C
ATOM   4580  HG1 PRO C   8     107.755  81.437  29.347  1.00  0.00      C1   H
ATOM   4581  HG2 PRO C   8     108.676  82.185  30.634  1.00  0.00      C1   H
ATOM   4582  C   PRO C   8     111.056  78.779  30.941  1.00  0.00      C1   C
ATOM   4583  O   PRO C   8     111.264  78.295  32.077  1.00  0.00      C1   O
ATOM   4584  N   ALA C   9     111.429  78.105  29.894  1.00  0.00      C1   N
ATOM   4585  HN  ALA C   9     111.085  78.404  29.007  1.00  0.00      C1   H
ATOM   4586  CA  ALA C   9     112.181  76.907  29.997  1.00  0.00      C1   C
ATOM   4587  HA  ALA C   9     111.677  76.232  30.673  1.00  0.00      C1   H
ATOM   4588  CB  ALA C   9     112.286  76.218  28.581  1.00  0.00      C1   C
ATOM   4589  HB1 ALA C   9     111.350  76.057  28.005  1.00  0.00      C1   H
ATOM   4590  HB2 ALA C   9     112.936  76.910  28.003  1.00  0.00      C1   H
ATOM   4591  HB3 ALA C   9     112.922  75.314  28.691  1.00  0.00      C1   H
ATOM   4592  C   ALA C   9     113.589  77.075  30.697  1.00  0.00      C1   C
ATOM   4593  O   ALA C   9     113.869  76.328  31.616  1.00  0.00      C1   O
ATOM   4594  N   MET C  10     114.348  78.106  30.358  1.00  0.00      C1   N
ATOM   4595  HN  MET C  10     114.188  78.609  29.512  1.00  0.00      C1   H
ATOM   4596  CA  MET C  10     115.566  78.485  30.975  1.00  0.00      C1   C
ATOM   4597  HA  MET C  10     116.299  77.704  30.840  1.00  0.00      C1   H
ATOM   4598  CB  MET C  10     116.292  79.575  30.247  1.00  0.00      C1   C
ATOM   4599  HB1 MET C  10     115.555  80.376  30.023  1.00  0.00      C1   H
ATOM   4600  HB2 MET C  10     117.043  79.935  30.982  1.00  0.00      C1   H
ATOM   4601  CG  MET C  10     117.044  79.196  28.952  1.00  0.00      C1   C
ATOM   4602  HG1 MET C  10     117.633  78.276  29.155  1.00  0.00      C1   H
ATOM   4603  HG2 MET C  10     116.296  78.912  28.181  1.00  0.00      C1   H
ATOM   4604  SD  MET C  10     118.109  80.565  28.437  1.00  0.00      C1   S
ATOM   4605  CE  MET C  10     119.804  79.813  28.391  1.00  0.00      C1   C
ATOM   4606  HE1 MET C  10     119.824  79.053  27.581  1.00  0.00      C1   H
ATOM   4607  HE2 MET C  10     120.589  80.563  28.156  1.00  0.00      C1   H
ATOM   4608  HE3 MET C  10     120.211  79.280  29.276  1.00  0.00      C1   H
ATOM   4609  C   MET C  10     115.423  78.806  32.421  1.00  0.00      C1   C
ATOM   4610  O   MET C  10     116.181  78.334  33.278  1.00  0.00      C1   O
ATOM   4611  N   GLY C  11     114.406  79.587  32.655  1.00  0.00      C1   N
ATOM   4612  HN  GLY C  11     113.825  79.975  31.944  1.00  0.00      C1   H
ATOM   4613  CA  GLY C  11     114.167  79.984  34.022  1.00  0.00      C1   C
ATOM   4614  HA1 GLY C  11     115.099  80.292  34.471  1.00  0.00      C1   H
ATOM   4615  HA2 GLY C  11     113.508  80.839  34.056  1.00  0.00      C1   H
ATOM   4616  C   GLY C  11     113.487  78.913  34.863  1.00  0.00      C1   C
ATOM   4617  O   GLY C  11     113.664  78.934  36.062  1.00  0.00      C1   O
ATOM   4618  N   MET C  12     112.940  77.876  34.253  1.00  0.00      C1   N
ATOM   4619  HN  MET C  12     112.513  78.015  33.363  1.00  0.00      C1   H
ATOM   4620  CA  MET C  12     112.621  76.709  35.043  1.00  0.00      C1   C
ATOM   4621  HA  MET C  12     112.040  77.035  35.893  1.00  0.00      C1   H
ATOM   4622  CB  MET C  12     111.571  75.855  34.273  1.00  0.00      C1   C
ATOM   4623  HB1 MET C  12     110.751  76.557  34.013  1.00  0.00      C1   H
ATOM   4624  HB2 MET C  12     111.990  75.546  33.292  1.00  0.00      C1   H
ATOM   4625  CG  MET C  12     111.023  74.653  35.004  1.00  0.00      C1   C
ATOM   4626  HG1 MET C  12     110.110  74.459  34.401  1.00  0.00      C1   H
ATOM   4627  HG2 MET C  12     111.729  73.813  34.830  1.00  0.00      C1   H
ATOM   4628  SD  MET C  12     110.595  74.918  36.800  1.00  0.00      C1   S
ATOM   4629  CE  MET C  12     109.763  73.274  36.911  1.00  0.00      C1   C
ATOM   4630  HE1 MET C  12     110.442  72.429  36.666  1.00  0.00      C1   H
ATOM   4631  HE2 MET C  12     109.512  72.970  37.950  1.00  0.00      C1   H
ATOM   4632  HE3 MET C  12     108.910  73.075  36.227  1.00  0.00      C1   H
ATOM   4633  C   MET C  12     113.759  75.859  35.585  1.00  0.00      C1   C
ATOM   4634  O   MET C  12     113.814  75.422  36.719  1.00  0.00      C1   O
ATOM   4635  N   ILE C  13     114.779  75.596  34.740  1.00  0.00      C1   N
ATOM   4636  HN  ILE C  13     114.661  75.828  33.778  1.00  0.00      C1   H
ATOM   4637  CA  ILE C  13     116.072  75.062  35.162  1.00  0.00      C1   C
ATOM   4638  HA  ILE C  13     115.955  74.038  35.483  1.00  0.00      C1   H
ATOM   4639  CB  ILE C  13     116.976  74.966  33.960  1.00  0.00      C1   C
ATOM   4640  HB  ILE C  13     117.064  75.933  33.420  1.00  0.00      C1   H
ATOM   4641  CG2 ILE C  13     118.377  74.533  34.425  1.00  0.00      C1   C
ATOM   4642 HG21 ILE C  13     118.935  75.365  34.905  1.00  0.00      C1   H
ATOM   4643 HG22 ILE C  13     118.266  73.810  35.262  1.00  0.00      C1   H
ATOM   4644 HG23 ILE C  13     118.961  74.149  33.562  1.00  0.00      C1   H
ATOM   4645  CG1 ILE C  13     116.396  73.860  33.033  1.00  0.00      C1   C
ATOM   4646 HG11 ILE C  13     116.494  72.848  33.481  1.00  0.00      C1   H
ATOM   4647 HG12 ILE C  13     115.328  74.062  32.803  1.00  0.00      C1   H
ATOM   4648  CD  ILE C  13     117.161  73.993  31.693  1.00  0.00      C1   C
ATOM   4649  HD1 ILE C  13     118.254  73.904  31.866  1.00  0.00      C1   H
ATOM   4650  HD2 ILE C  13     116.754  73.307  30.919  1.00  0.00      C1   H
ATOM   4651  HD3 ILE C  13     117.009  75.038  31.346  1.00  0.00      C1   H
ATOM   4652  C   ILE C  13     116.654  75.813  36.372  1.00  0.00      C1   C
ATOM   4653  O   ILE C  13     117.065  75.272  37.449  1.00  0.00      C1   O
ATOM   4654  N   GLY C  14     116.737  77.192  36.299  1.00  0.00      C1   N
ATOM   4655  HN  GLY C  14     116.516  77.733  35.491  1.00  0.00      C1   H
ATOM   4656  CA  GLY C  14     117.200  78.033  37.403  1.00  0.00      C1   C
ATOM   4657  HA1 GLY C  14     118.054  77.526  37.827  1.00  0.00      C1   H
ATOM   4658  HA2 GLY C  14     117.334  79.018  36.981  1.00  0.00      C1   H
ATOM   4659  C   GLY C  14     116.176  78.163  38.538  1.00  0.00      C1   C
ATOM   4660  O   GLY C  14     116.556  78.638  39.624  1.00  0.00      C1   O
ATOM   4661  N   THR C  15     114.943  77.725  38.426  1.00  0.00      C1   N
ATOM   4662  HN  THR C  15     114.539  77.483  37.547  1.00  0.00      C1   H
ATOM   4663  CA  THR C  15     113.949  77.692  39.510  1.00  0.00      C1   C
ATOM   4664  HA  THR C  15     114.048  78.505  40.214  1.00  0.00      C1   H
ATOM   4665  CB  THR C  15     112.519  77.757  39.003  1.00  0.00      C1   C
ATOM   4666  HB  THR C  15     112.361  76.981  38.224  1.00  0.00      C1   H
ATOM   4667  OG1 THR C  15     112.298  79.012  38.394  1.00  0.00      C1   O
ATOM   4668  HG1 THR C  15     112.968  79.072  37.709  1.00  0.00      C1   H
ATOM   4669  CG2 THR C  15     111.388  77.657  40.061  1.00  0.00      C1   C
ATOM   4670 HG21 THR C  15     111.304  76.715  40.644  1.00  0.00      C1   H
ATOM   4671 HG22 THR C  15     111.550  78.405  40.867  1.00  0.00      C1   H
ATOM   4672 HG23 THR C  15     110.418  77.870  39.564  1.00  0.00      C1   H
ATOM   4673  C   THR C  15     114.017  76.356  40.331  1.00  0.00      C1   C
ATOM   4674  O   THR C  15     114.039  76.369  41.572  1.00  0.00      C1   O
ATOM   4675  N   LEU C  16     114.110  75.217  39.584  1.00  0.00      C1   N
ATOM   4676  HN  LEU C  16     114.160  75.117  38.593  1.00  0.00      C1   H
ATOM   4677  CA  LEU C  16     114.459  73.887  40.148  1.00  0.00      C1   C
ATOM   4678  HA  LEU C  16     113.648  73.654  40.823  1.00  0.00      C1   H
ATOM   4679  CB  LEU C  16     114.625  72.881  38.937  1.00  0.00      C1   C
ATOM   4680  HB1 LEU C  16     115.335  73.296  38.189  1.00  0.00      C1   H
ATOM   4681  HB2 LEU C  16     114.938  71.914  39.385  1.00  0.00      C1   H
ATOM   4682  CG  LEU C  16     113.289  72.538  38.205  1.00  0.00      C1   C
ATOM   4683  HG  LEU C  16     112.861  73.530  37.945  1.00  0.00      C1   H
ATOM   4684  CD1 LEU C  16     113.546  71.698  36.854  1.00  0.00      C1   C
ATOM   4685 HD11 LEU C  16     114.170  72.294  36.154  1.00  0.00      C1   H
ATOM   4686 HD12 LEU C  16     114.022  70.707  37.017  1.00  0.00      C1   H
ATOM   4687 HD13 LEU C  16     112.620  71.588  36.250  1.00  0.00      C1   H
ATOM   4688  CD2 LEU C  16     112.342  71.784  39.131  1.00  0.00      C1   C
ATOM   4689 HD21 LEU C  16     111.315  72.016  38.774  1.00  0.00      C1   H
ATOM   4690 HD22 LEU C  16     112.556  70.702  38.997  1.00  0.00      C1   H
ATOM   4691 HD23 LEU C  16     112.452  72.057  40.202  1.00  0.00      C1   H
ATOM   4692  C   LEU C  16     115.665  73.869  41.030  1.00  0.00      C1   C
ATOM   4693  O   LEU C  16     115.505  73.518  42.204  1.00  0.00      C1   O
ATOM   4694  N   VAL C  17     116.778  74.399  40.514  1.00  0.00      C1   N
ATOM   4695  HN  VAL C  17     116.886  74.711  39.574  1.00  0.00      C1   H
ATOM   4696  CA  VAL C  17     118.009  74.479  41.360  1.00  0.00      C1   C
ATOM   4697  HA  VAL C  17     118.139  73.486  41.764  1.00  0.00      C1   H
ATOM   4698  CB  VAL C  17     119.282  74.909  40.536  1.00  0.00      C1   C
ATOM   4699  HB  VAL C  17     119.136  75.944  40.160  1.00  0.00      C1   H
ATOM   4700  CG1 VAL C  17     120.578  74.946  41.379  1.00  0.00      C1   C
ATOM   4701 HG11 VAL C  17     120.937  73.956  41.735  1.00  0.00      C1   H
ATOM   4702 HG12 VAL C  17     121.346  75.349  40.686  1.00  0.00      C1   H
ATOM   4703 HG13 VAL C  17     120.474  75.686  42.201  1.00  0.00      C1   H
ATOM   4704  CG2 VAL C  17     119.420  74.022  39.246  1.00  0.00      C1   C
ATOM   4705 HG21 VAL C  17     118.912  73.051  39.430  1.00  0.00      C1   H
ATOM   4706 HG22 VAL C  17     118.962  74.556  38.386  1.00  0.00      C1   H
ATOM   4707 HG23 VAL C  17     120.495  73.915  38.986  1.00  0.00      C1   H
ATOM   4708  C   VAL C  17     117.759  75.471  42.549  1.00  0.00      C1   C
ATOM   4709  O   VAL C  17     118.114  75.127  43.694  1.00  0.00      C1   O
ATOM   4710  N   GLY C  18     117.171  76.650  42.218  1.00  0.00      C1   N
ATOM   4711  HN  GLY C  18     116.690  76.779  41.354  1.00  0.00      C1   H
ATOM   4712  CA  GLY C  18     116.973  77.740  43.145  1.00  0.00      C1   C
ATOM   4713  HA1 GLY C  18     117.976  78.038  43.411  1.00  0.00      C1   H
ATOM   4714  HA2 GLY C  18     116.589  78.563  42.560  1.00  0.00      C1   H
ATOM   4715  C   GLY C  18     116.223  77.464  44.478  1.00  0.00      C1   C
ATOM   4716  O   GLY C  18     116.662  77.887  45.557  1.00  0.00      C1   O
ATOM   4717  N   LEU C  19     115.061  76.845  44.492  1.00  0.00      C1   N
ATOM   4718  HN  LEU C  19     114.580  76.562  43.666  1.00  0.00      C1   H
ATOM   4719  CA  LEU C  19     114.237  76.458  45.607  1.00  0.00      C1   C
ATOM   4720  HA  LEU C  19     114.054  77.346  46.194  1.00  0.00      C1   H
ATOM   4721  CB  LEU C  19     112.956  75.691  45.239  1.00  0.00      C1   C
ATOM   4722  HB1 LEU C  19     113.108  75.117  44.300  1.00  0.00      C1   H
ATOM   4723  HB2 LEU C  19     112.655  74.933  45.994  1.00  0.00      C1   H
ATOM   4724  CG  LEU C  19     111.770  76.645  45.014  1.00  0.00      C1   C
ATOM   4725  HG  LEU C  19     111.823  77.478  45.747  1.00  0.00      C1   H
ATOM   4726  CD1 LEU C  19     111.735  77.260  43.583  1.00  0.00      C1   C
ATOM   4727 HD11 LEU C  19     112.734  77.724  43.439  1.00  0.00      C1   H
ATOM   4728 HD12 LEU C  19     111.491  76.518  42.793  1.00  0.00      C1   H
ATOM   4729 HD13 LEU C  19     111.011  78.060  43.320  1.00  0.00      C1   H
ATOM   4730  CD2 LEU C  19     110.485  75.942  45.377  1.00  0.00      C1   C
ATOM   4731 HD21 LEU C  19     110.373  75.694  46.454  1.00  0.00      C1   H
ATOM   4732 HD22 LEU C  19     109.584  76.524  45.088  1.00  0.00      C1   H
ATOM   4733 HD23 LEU C  19     110.382  75.017  44.771  1.00  0.00      C1   H
ATOM   4734  C   LEU C  19     114.911  75.483  46.550  1.00  0.00      C1   C
ATOM   4735  O   LEU C  19     115.061  75.625  47.775  1.00  0.00      C1   O
ATOM   4736  N   VAL C  20     115.459  74.395  46.031  1.00  0.00      C1   N
ATOM   4737  HN  VAL C  20     115.435  74.334  45.036  1.00  0.00      C1   H
ATOM   4738  CA  VAL C  20     116.018  73.217  46.718  1.00  0.00      C1   C
ATOM   4739  HA  VAL C  20     115.280  72.730  47.339  1.00  0.00      C1   H
ATOM   4740  CB  VAL C  20     116.432  72.247  45.682  1.00  0.00      C1   C
ATOM   4741  HB  VAL C  20     117.029  72.765  44.901  1.00  0.00      C1   H
ATOM   4742  CG1 VAL C  20     116.975  70.998  46.280  1.00  0.00      C1   C
ATOM   4743 HG11 VAL C  20     116.408  70.696  47.186  1.00  0.00      C1   H
ATOM   4744 HG12 VAL C  20     117.086  70.206  45.509  1.00  0.00      C1   H
ATOM   4745 HG13 VAL C  20     118.013  71.155  46.644  1.00  0.00      C1   H
ATOM   4746  CG2 VAL C  20     115.138  71.898  44.945  1.00  0.00      C1   C
ATOM   4747 HG21 VAL C  20     114.893  72.690  44.206  1.00  0.00      C1   H
ATOM   4748 HG22 VAL C  20     115.337  70.939  44.420  1.00  0.00      C1   H
ATOM   4749 HG23 VAL C  20     114.227  71.692  45.547  1.00  0.00      C1   H
ATOM   4750  C   VAL C  20     117.214  73.623  47.492  1.00  0.00      C1   C
ATOM   4751  O   VAL C  20     117.385  73.146  48.563  1.00  0.00      C1   O
ATOM   4752  N   ALA C  21     118.107  74.386  46.882  1.00  0.00      C1   N
ATOM   4753  HN  ALA C  21     117.908  74.617  45.933  1.00  0.00      C1   H
ATOM   4754  CA  ALA C  21     119.268  74.985  47.463  1.00  0.00      C1   C
ATOM   4755  HA  ALA C  21     119.923  74.191  47.791  1.00  0.00      C1   H
ATOM   4756  CB  ALA C  21     120.050  75.627  46.295  1.00  0.00      C1   C
ATOM   4757  HB1 ALA C  21     121.061  76.018  46.540  1.00  0.00      C1   H
ATOM   4758  HB2 ALA C  21     120.246  74.873  45.503  1.00  0.00      C1   H
ATOM   4759  HB3 ALA C  21     119.361  76.452  46.010  1.00  0.00      C1   H
ATOM   4760  C   ALA C  21     119.065  76.005  48.588  1.00  0.00      C1   C
ATOM   4761  O   ALA C  21     119.623  76.039  49.657  1.00  0.00      C1   O
ATOM   4762  N   MET C  22     118.056  76.835  48.374  1.00  0.00      C1   N
ATOM   4763  HN  MET C  22     117.798  76.932  47.416  1.00  0.00      C1   H
ATOM   4764  CA  MET C  22     117.532  77.798  49.384  1.00  0.00      C1   C
ATOM   4765  HA  MET C  22     118.317  78.476  49.687  1.00  0.00      C1   H
ATOM   4766  CB  MET C  22     116.408  78.731  48.842  1.00  0.00      C1   C
ATOM   4767  HB1 MET C  22     116.908  79.149  47.942  1.00  0.00      C1   H
ATOM   4768  HB2 MET C  22     115.588  78.121  48.406  1.00  0.00      C1   H
ATOM   4769  CG  MET C  22     115.832  79.780  49.764  1.00  0.00      C1   C
ATOM   4770  HG1 MET C  22     115.598  79.474  50.806  1.00  0.00      C1   H
ATOM   4771  HG2 MET C  22     116.674  80.490  49.903  1.00  0.00      C1   H
ATOM   4772  SD  MET C  22     114.477  80.645  49.024  1.00  0.00      C1   S
ATOM   4773  CE  MET C  22     113.085  79.609  49.330  1.00  0.00      C1   C
ATOM   4774  HE1 MET C  22     113.152  79.051  50.289  1.00  0.00      C1   H
ATOM   4775  HE2 MET C  22     112.169  80.237  49.305  1.00  0.00      C1   H
ATOM   4776  HE3 MET C  22     112.834  78.908  48.505  1.00  0.00      C1   H
ATOM   4777  C   MET C  22     117.042  77.172  50.697  1.00  0.00      C1   C
ATOM   4778  O   MET C  22     117.517  77.485  51.837  1.00  0.00      C1   O
ATOM   4779  N   LEU C  23     116.288  76.096  50.593  1.00  0.00      C1   N
ATOM   4780  HN  LEU C  23     116.059  75.785  49.674  1.00  0.00      C1   H
ATOM   4781  CA  LEU C  23     115.493  75.487  51.645  1.00  0.00      C1   C
ATOM   4782  HA  LEU C  23     115.111  76.240  52.319  1.00  0.00      C1   H
ATOM   4783  CB  LEU C  23     114.213  74.742  51.064  1.00  0.00      C1   C
ATOM   4784  HB1 LEU C  23     114.506  73.821  50.517  1.00  0.00      C1   H
ATOM   4785  HB2 LEU C  23     113.456  74.495  51.839  1.00  0.00      C1   H
ATOM   4786  CG  LEU C  23     113.136  75.524  50.188  1.00  0.00      C1   C
ATOM   4787  HG  LEU C  23     113.667  76.161  49.449  1.00  0.00      C1   H
ATOM   4788  CD1 LEU C  23     112.084  74.586  49.581  1.00  0.00      C1   C
ATOM   4789 HD11 LEU C  23     111.463  74.008  50.298  1.00  0.00      C1   H
ATOM   4790 HD12 LEU C  23     111.256  75.150  49.101  1.00  0.00      C1   H
ATOM   4791 HD13 LEU C  23     112.578  73.892  48.869  1.00  0.00      C1   H
ATOM   4792  CD2 LEU C  23     112.357  76.546  51.062  1.00  0.00      C1   C
ATOM   4793 HD21 LEU C  23     111.605  77.072  50.435  1.00  0.00      C1   H
ATOM   4794 HD22 LEU C  23     111.916  75.865  51.821  1.00  0.00      C1   H
ATOM   4795 HD23 LEU C  23     113.009  77.337  51.490  1.00  0.00      C1   H
ATOM   4796  C   LEU C  23     116.237  74.411  52.448  1.00  0.00      C1   C
ATOM   4797  O   LEU C  23     115.798  73.990  53.490  1.00  0.00      C1   O
ATOM   4798  N   SER C  24     117.350  73.915  51.884  1.00  0.00      C1   N
ATOM   4799  HN  SER C  24     117.598  74.268  50.985  1.00  0.00      C1   H
ATOM   4800  CA  SER C  24     118.286  72.976  52.545  1.00  0.00      C1   C
ATOM   4801  HA  SER C  24     117.635  72.414  53.199  1.00  0.00      C1   H
ATOM   4802  CB  SER C  24     119.041  72.098  51.519  1.00  0.00      C1   C
ATOM   4803  HB1 SER C  24     119.604  72.672  50.751  1.00  0.00      C1   H
ATOM   4804  HB2 SER C  24     119.795  71.495  52.069  1.00  0.00      C1   H
ATOM   4805  OG  SER C  24     118.118  71.159  50.929  1.00  0.00      C1   O
ATOM   4806  HG1 SER C  24     117.614  71.628  50.260  1.00  0.00      C1   H
ATOM   4807  C   SER C  24     119.273  73.650  53.459  1.00  0.00      C1   C
ATOM   4808  O   SER C  24     119.704  74.767  53.268  1.00  0.00      C1   O
ATOM   4809  N   ASN C  25     119.729  72.943  54.523  1.00  0.00      C1   N
ATOM   4810  HN  ASN C  25     119.410  72.054  54.843  1.00  0.00      C1   H
ATOM   4811  CA  ASN C  25     120.738  73.433  55.462  1.00  0.00      C1   C
ATOM   4812  HA  ASN C  25     120.537  74.493  55.503  1.00  0.00      C1   H
ATOM   4813  CB  ASN C  25     120.621  72.729  56.775  1.00  0.00      C1   C
ATOM   4814  HB1 ASN C  25     120.552  71.648  56.530  1.00  0.00      C1   H
ATOM   4815  HB2 ASN C  25     121.437  73.067  57.448  1.00  0.00      C1   H
ATOM   4816  CG  ASN C  25     119.341  73.416  57.289  1.00  0.00      C1   C
ATOM   4817  OD1 ASN C  25     119.328  74.567  57.707  1.00  0.00      C1   O
ATOM   4818  ND2 ASN C  25     118.200  72.719  57.121  1.00  0.00      C1   N
ATOM   4819 HD21 ASN C  25     118.239  71.790  56.755  1.00  0.00      C1   H
ATOM   4820 HD22 ASN C  25     117.391  73.264  57.343  1.00  0.00      C1   H
ATOM   4821  C   ASN C  25     122.133  73.223  54.874  1.00  0.00      C1   C
ATOM   4822  O   ASN C  25     122.666  72.101  54.782  1.00  0.00      C1   O
ATOM   4823  N   MET C  26     122.856  74.373  54.574  1.00  0.00      C1   N
ATOM   4824  HN  MET C  26     122.520  75.311  54.609  1.00  0.00      C1   H
ATOM   4825  CA  MET C  26     124.285  74.392  54.264  1.00  0.00      C1   C
ATOM   4826  HA  MET C  26     124.732  73.450  54.547  1.00  0.00      C1   H
ATOM   4827  CB  MET C  26     124.504  74.505  52.723  1.00  0.00      C1   C
ATOM   4828  HB1 MET C  26     124.192  75.540  52.464  1.00  0.00      C1   H
ATOM   4829  HB2 MET C  26     125.590  74.322  52.578  1.00  0.00      C1   H
ATOM   4830  CG  MET C  26     123.751  73.466  51.979  1.00  0.00      C1   C
ATOM   4831  HG1 MET C  26     124.016  72.500  52.459  1.00  0.00      C1   H
ATOM   4832  HG2 MET C  26     122.688  73.605  52.273  1.00  0.00      C1   H
ATOM   4833  SD  MET C  26     123.956  73.562  50.174  1.00  0.00      C1   S
ATOM   4834  CE  MET C  26     123.306  75.183  49.911  1.00  0.00      C1   C
ATOM   4835  HE1 MET C  26     122.732  75.241  48.961  1.00  0.00      C1   H
ATOM   4836  HE2 MET C  26     122.562  75.394  50.708  1.00  0.00      C1   H
ATOM   4837  HE3 MET C  26     124.160  75.890  49.987  1.00  0.00      C1   H
ATOM   4838  C   MET C  26     124.841  75.651  54.960  1.00  0.00      C1   C
ATOM   4839  O   MET C  26     124.055  76.587  55.181  1.00  0.00      C1   O
ATOM   4840  N   ASP C  27     126.109  75.757  55.368  1.00  0.00      C1   N
ATOM   4841  HN  ASP C  27     126.793  75.118  55.025  1.00  0.00      C1   H
ATOM   4842  CA  ASP C  27     126.628  76.604  56.472  1.00  0.00      C1   C
ATOM   4843  HA  ASP C  27     127.575  76.174  56.761  1.00  0.00      C1   H
ATOM   4844  CB  ASP C  27     127.082  77.939  55.806  1.00  0.00      C1   C
ATOM   4845  HB1 ASP C  27     127.471  77.778  54.777  1.00  0.00      C1   H
ATOM   4846  HB2 ASP C  27     126.233  78.655  55.760  1.00  0.00      C1   H
ATOM   4847  CG  ASP C  27     128.215  78.498  56.656  1.00  0.00      C1   C
ATOM   4848  OD1 ASP C  27     128.801  77.879  57.600  1.00  0.00      C1   O
ATOM   4849  OD2 ASP C  27     128.574  79.679  56.376  1.00  0.00      C1   O
ATOM   4850  C   ASP C  27     125.832  76.646  57.763  1.00  0.00      C1   C
ATOM   4851  O   ASP C  27     125.468  75.603  58.330  1.00  0.00      C1   O
ATOM   4852  N   ASP C  28     125.623  77.854  58.370  1.00  0.00      C1   N
ATOM   4853  HN  ASP C  28     126.080  78.666  58.015  1.00  0.00      C1   H
ATOM   4854  CA  ASP C  28     124.694  77.944  59.511  1.00  0.00      C1   C
ATOM   4855  HA  ASP C  28     124.926  77.350  60.382  1.00  0.00      C1   H
ATOM   4856  CB  ASP C  28     124.593  79.419  60.078  1.00  0.00      C1   C
ATOM   4857  HB1 ASP C  28     124.521  80.117  59.217  1.00  0.00      C1   H
ATOM   4858  HB2 ASP C  28     123.652  79.458  60.667  1.00  0.00      C1   H
ATOM   4859  CG  ASP C  28     125.764  79.924  60.857  1.00  0.00      C1   C
ATOM   4860  OD1 ASP C  28     125.510  80.196  62.070  1.00  0.00      C1   O
ATOM   4861  OD2 ASP C  28     126.909  80.078  60.357  1.00  0.00      C1   O
ATOM   4862  C   ASP C  28     123.304  77.546  59.135  1.00  0.00      C1   C
ATOM   4863  O   ASP C  28     122.795  78.078  58.121  1.00  0.00      C1   O
ATOM   4864  N   PRO C  29     122.536  76.765  59.905  1.00  0.00      C1   N
ATOM   4865  CD  PRO C  29     123.075  76.036  61.087  1.00  0.00      C1   C
ATOM   4866  HD1 PRO C  29     122.858  76.759  61.903  1.00  0.00      C1   H
ATOM   4867  HD2 PRO C  29     124.097  75.603  61.054  1.00  0.00      C1   H
ATOM   4868  CA  PRO C  29     121.147  76.310  59.652  1.00  0.00      C1   C
ATOM   4869  HA  PRO C  29     121.180  75.578  58.859  1.00  0.00      C1   H
ATOM   4870  CB  PRO C  29     120.818  75.479  60.953  1.00  0.00      C1   C
ATOM   4871  HB1 PRO C  29     120.485  76.124  61.794  1.00  0.00      C1   H
ATOM   4872  HB2 PRO C  29     120.055  74.722  60.672  1.00  0.00      C1   H
ATOM   4873  CG  PRO C  29     122.136  74.835  61.212  1.00  0.00      C1   C
ATOM   4874  HG1 PRO C  29     122.147  74.324  62.198  1.00  0.00      C1   H
ATOM   4875  HG2 PRO C  29     122.297  74.049  60.443  1.00  0.00      C1   H
ATOM   4876  C   PRO C  29     120.152  77.419  59.288  1.00  0.00      C1   C
ATOM   4877  O   PRO C  29     120.131  78.460  60.008  1.00  0.00      C1   O
ATOM   4878  N   LYS C  30     119.287  77.297  58.287  1.00  0.00      C1   N
ATOM   4879  HN  LYS C  30     119.237  76.423  57.809  1.00  0.00      C1   H
ATOM   4880  CA  LYS C  30     118.493  78.356  57.749  1.00  0.00      C1   C
ATOM   4881  HA  LYS C  30     119.086  79.251  57.868  1.00  0.00      C1   H
ATOM   4882  CB  LYS C  30     117.888  78.148  56.335  1.00  0.00      C1   C
ATOM   4883  HB1 LYS C  30     117.117  77.352  56.419  1.00  0.00      C1   H
ATOM   4884  HB2 LYS C  30     117.475  79.167  56.176  1.00  0.00      C1   H
ATOM   4885  CG  LYS C  30     118.729  77.650  55.171  1.00  0.00      C1   C
ATOM   4886  HG1 LYS C  30     119.006  76.598  55.398  1.00  0.00      C1   H
ATOM   4887  HG2 LYS C  30     118.057  77.661  54.286  1.00  0.00      C1   H
ATOM   4888  CD  LYS C  30     120.166  78.226  54.854  1.00  0.00      C1   C
ATOM   4889  HD1 LYS C  30     120.292  79.329  54.799  1.00  0.00      C1   H
ATOM   4890  HD2 LYS C  30     120.874  77.942  55.661  1.00  0.00      C1   H
ATOM   4891  CE  LYS C  30     120.870  77.668  53.555  1.00  0.00      C1   C
ATOM   4892  HE1 LYS C  30     121.962  77.822  53.415  1.00  0.00      C1   H
ATOM   4893  HE2 LYS C  30     120.870  76.558  53.591  1.00  0.00      C1   H
ATOM   4894  NZ  LYS C  30     120.190  78.022  52.307  1.00  0.00      C1   N
ATOM   4895  HZ1 LYS C  30     119.904  79.022  52.275  1.00  0.00      C1   H
ATOM   4896  HZ2 LYS C  30     120.881  78.009  51.531  1.00  0.00      C1   H
ATOM   4897  HZ3 LYS C  30     119.319  77.467  52.181  1.00  0.00      C1   H
ATOM   4898  C   LYS C  30     117.362  78.825  58.715  1.00  0.00      C1   C
ATOM   4899  O   LYS C  30     116.866  78.144  59.618  1.00  0.00      C1   O
ATOM   4900  N   ALA C  31     116.958  80.078  58.406  1.00  0.00      C1   N
ATOM   4901  HN  ALA C  31     117.426  80.531  57.652  1.00  0.00      C1   H
ATOM   4902  CA  ALA C  31     115.891  80.848  59.063  1.00  0.00      C1   C
ATOM   4903  HA  ALA C  31     116.056  80.747  60.126  1.00  0.00      C1   H
ATOM   4904  CB  ALA C  31     116.132  82.361  58.682  1.00  0.00      C1   C
ATOM   4905  HB1 ALA C  31     116.178  82.329  57.572  1.00  0.00      C1   H
ATOM   4906  HB2 ALA C  31     115.348  83.059  59.046  1.00  0.00      C1   H
ATOM   4907  HB3 ALA C  31     117.032  82.821  59.141  1.00  0.00      C1   H
ATOM   4908  C   ALA C  31     114.466  80.472  58.702  1.00  0.00      C1   C
ATOM   4909  O   ALA C  31     113.569  80.856  59.477  1.00  0.00      C1   O
ATOM   4910  N   ILE C  32     114.308  79.769  57.533  1.00  0.00      C1   N
ATOM   4911  HN  ILE C  32     115.031  79.418  56.943  1.00  0.00      C1   H
ATOM   4912  CA  ILE C  32     113.004  79.317  57.024  1.00  0.00      C1   C
ATOM   4913  HA  ILE C  32     112.215  79.789  57.590  1.00  0.00      C1   H
ATOM   4914  CB  ILE C  32     112.666  79.772  55.619  1.00  0.00      C1   C
ATOM   4915  HB  ILE C  32     111.709  79.274  55.353  1.00  0.00      C1   H
ATOM   4916  CG2 ILE C  32     112.438  81.329  55.662  1.00  0.00      C1   C
ATOM   4917 HG21 ILE C  32     111.979  81.648  54.702  1.00  0.00      C1   H
ATOM   4918 HG22 ILE C  32     111.694  81.713  56.393  1.00  0.00      C1   H
ATOM   4919 HG23 ILE C  32     113.436  81.787  55.827  1.00  0.00      C1   H
ATOM   4920  CG1 ILE C  32     113.753  79.477  54.612  1.00  0.00      C1   C
ATOM   4921 HG11 ILE C  32     114.719  79.958  54.878  1.00  0.00      C1   H
ATOM   4922 HG12 ILE C  32     114.010  78.402  54.726  1.00  0.00      C1   H
ATOM   4923  CD  ILE C  32     113.442  79.799  53.185  1.00  0.00      C1   C
ATOM   4924  HD1 ILE C  32     114.144  79.430  52.407  1.00  0.00      C1   H
ATOM   4925  HD2 ILE C  32     112.448  79.352  52.970  1.00  0.00      C1   H
ATOM   4926  HD3 ILE C  32     113.416  80.891  52.979  1.00  0.00      C1   H
ATOM   4927  C   ILE C  32     113.018  77.812  57.120  1.00  0.00      C1   C
ATOM   4928  O   ILE C  32     114.032  77.194  56.852  1.00  0.00      C1   O
ATOM   4929  N   GLY C  33     111.860  77.196  57.417  1.00  0.00      C1   N
ATOM   4930  HN  GLY C  33     111.004  77.649  57.653  1.00  0.00      C1   H
ATOM   4931  CA  GLY C  33     111.684  75.724  57.287  1.00  0.00      C1   C
ATOM   4932  HA1 GLY C  33     112.496  75.213  57.783  1.00  0.00      C1   H
ATOM   4933  HA2 GLY C  33     110.764  75.479  57.796  1.00  0.00      C1   H
ATOM   4934  C   GLY C  33     111.597  75.367  55.812  1.00  0.00      C1   C
ATOM   4935  O   GLY C  33     111.819  76.165  54.953  1.00  0.00      C1   O
ATOM   4936  N   PRO C  34     111.227  74.135  55.523  1.00  0.00      C1   N
ATOM   4937  CD  PRO C  34     111.375  72.977  56.448  1.00  0.00      C1   C
ATOM   4938  HD1 PRO C  34     110.670  73.092  57.299  1.00  0.00      C1   H
ATOM   4939  HD2 PRO C  34     112.407  72.916  56.854  1.00  0.00      C1   H
ATOM   4940  CA  PRO C  34     111.256  73.617  54.160  1.00  0.00      C1   C
ATOM   4941  HA  PRO C  34     112.002  74.154  53.592  1.00  0.00      C1   H
ATOM   4942  CB  PRO C  34     111.597  72.074  54.300  1.00  0.00      C1   C
ATOM   4943  HB1 PRO C  34     111.205  71.484  53.444  1.00  0.00      C1   H
ATOM   4944  HB2 PRO C  34     112.677  71.844  54.422  1.00  0.00      C1   H
ATOM   4945  CG  PRO C  34     111.023  71.737  55.707  1.00  0.00      C1   C
ATOM   4946  HG1 PRO C  34     109.929  71.654  55.533  1.00  0.00      C1   H
ATOM   4947  HG2 PRO C  34     111.357  70.776  56.154  1.00  0.00      C1   H
ATOM   4948  C   PRO C  34     109.894  73.805  53.412  1.00  0.00      C1   C
ATOM   4949  O   PRO C  34     109.741  73.334  52.281  1.00  0.00      C1   O
ATOM   4950  N   ALA C  35     108.918  74.483  54.057  1.00  0.00      C1   N
ATOM   4951  HN  ALA C  35     108.965  74.722  55.024  1.00  0.00      C1   H
ATOM   4952  CA  ALA C  35     107.608  74.609  53.478  1.00  0.00      C1   C
ATOM   4953  HA  ALA C  35     107.580  74.622  52.399  1.00  0.00      C1   H
ATOM   4954  CB  ALA C  35     106.841  73.363  53.902  1.00  0.00      C1   C
ATOM   4955  HB1 ALA C  35     107.123  72.503  53.258  1.00  0.00      C1   H
ATOM   4956  HB2 ALA C  35     107.095  73.042  54.935  1.00  0.00      C1   H
ATOM   4957  HB3 ALA C  35     105.741  73.372  53.748  1.00  0.00      C1   H
ATOM   4958  C   ALA C  35     106.893  75.804  53.875  1.00  0.00      C1   C
ATOM   4959  O   ALA C  35     105.699  75.893  53.977  1.00  0.00      C1   O
ATOM   4960  N   MET C  36     107.728  76.874  54.059  1.00  0.00      C1   N
ATOM   4961  HN  MET C  36     108.664  76.605  54.270  1.00  0.00      C1   H
ATOM   4962  CA  MET C  36     107.343  78.194  54.421  1.00  0.00      C1   C
ATOM   4963  HA  MET C  36     106.819  78.018  55.349  1.00  0.00      C1   H
ATOM   4964  CB  MET C  36     108.575  79.050  54.755  1.00  0.00      C1   C
ATOM   4965  HB1 MET C  36     109.155  78.513  55.536  1.00  0.00      C1   H
ATOM   4966  HB2 MET C  36     109.201  79.236  53.856  1.00  0.00      C1   H
ATOM   4967  CG  MET C  36     108.138  80.337  55.530  1.00  0.00      C1   C
ATOM   4968  HG1 MET C  36     107.289  80.054  56.188  1.00  0.00      C1   H
ATOM   4969  HG2 MET C  36     108.887  80.581  56.314  1.00  0.00      C1   H
ATOM   4970  SD  MET C  36     107.578  81.693  54.612  1.00  0.00      C1   S
ATOM   4971  CE  MET C  36     106.974  82.510  56.118  1.00  0.00      C1   C
ATOM   4972  HE1 MET C  36     107.752  82.679  56.893  1.00  0.00      C1   H
ATOM   4973  HE2 MET C  36     106.378  83.428  55.931  1.00  0.00      C1   H
ATOM   4974  HE3 MET C  36     106.274  81.885  56.713  1.00  0.00      C1   H
ATOM   4975  C   MET C  36     106.554  78.786  53.234  1.00  0.00      C1   C
ATOM   4976  O   MET C  36     107.028  79.379  52.264  1.00  0.00      C1   O
ATOM   4977  N   ALA C  37     105.184  78.600  53.246  1.00  0.00      C1   N
ATOM   4978  HN  ALA C  37     104.780  78.152  54.040  1.00  0.00      C1   H
ATOM   4979  CA  ALA C  37     104.249  78.994  52.160  1.00  0.00      C1   C
ATOM   4980  HA  ALA C  37     104.430  78.239  51.410  1.00  0.00      C1   H
ATOM   4981  CB  ALA C  37     102.817  78.691  52.579  1.00  0.00      C1   C
ATOM   4982  HB1 ALA C  37     102.751  77.684  53.043  1.00  0.00      C1   H
ATOM   4983  HB2 ALA C  37     102.382  79.444  53.270  1.00  0.00      C1   H
ATOM   4984  HB3 ALA C  37     102.269  78.746  51.614  1.00  0.00      C1   H
ATOM   4985  C   ALA C  37     104.231  80.332  51.474  1.00  0.00      C1   C
ATOM   4986  O   ALA C  37     104.147  80.506  50.228  1.00  0.00      C1   O
ATOM   4987  N   VAL C  38     104.263  81.350  52.320  1.00  0.00      C1   N
ATOM   4988  HN  VAL C  38     104.233  81.258  53.312  1.00  0.00      C1   H
ATOM   4989  CA  VAL C  38     104.348  82.762  51.975  1.00  0.00      C1   C
ATOM   4990  HA  VAL C  38     103.552  82.961  51.273  1.00  0.00      C1   H
ATOM   4991  CB  VAL C  38     104.434  83.726  53.155  1.00  0.00      C1   C
ATOM   4992  HB  VAL C  38     105.454  83.624  53.584  1.00  0.00      C1   H
ATOM   4993  CG1 VAL C  38     104.173  85.260  52.805  1.00  0.00      C1   C
ATOM   4994 HG11 VAL C  38     103.295  85.466  52.156  1.00  0.00      C1   H
ATOM   4995 HG12 VAL C  38     104.181  85.951  53.675  1.00  0.00      C1   H
ATOM   4996 HG13 VAL C  38     104.968  85.708  52.173  1.00  0.00      C1   H
ATOM   4997  CG2 VAL C  38     103.436  83.323  54.328  1.00  0.00      C1   C
ATOM   4998 HG21 VAL C  38     102.417  83.157  53.917  1.00  0.00      C1   H
ATOM   4999 HG22 VAL C  38     103.698  82.392  54.875  1.00  0.00      C1   H
ATOM   5000 HG23 VAL C  38     103.378  84.045  55.170  1.00  0.00      C1   H
ATOM   5001  C   VAL C  38     105.571  82.893  51.177  1.00  0.00      C1   C
ATOM   5002  O   VAL C  38     105.471  83.523  50.084  1.00  0.00      C1   O
ATOM   5003  N   ALA C  39     106.749  82.209  51.537  1.00  0.00      C1   N
ATOM   5004  HN  ALA C  39     106.714  81.500  52.237  1.00  0.00      C1   H
ATOM   5005  CA  ALA C  39     107.977  82.301  50.809  1.00  0.00      C1   C
ATOM   5006  HA  ALA C  39     108.231  83.321  50.561  1.00  0.00      C1   H
ATOM   5007  CB  ALA C  39     109.178  81.716  51.526  1.00  0.00      C1   C
ATOM   5008  HB1 ALA C  39     108.955  80.652  51.756  1.00  0.00      C1   H
ATOM   5009  HB2 ALA C  39     110.069  81.794  50.868  1.00  0.00      C1   H
ATOM   5010  HB3 ALA C  39     109.317  82.447  52.351  1.00  0.00      C1   H
ATOM   5011  C   ALA C  39     107.912  81.616  49.472  1.00  0.00      C1   C
ATOM   5012  O   ALA C  39     108.317  82.202  48.425  1.00  0.00      C1   O
ATOM   5013  N   LEU C  40     107.286  80.400  49.460  1.00  0.00      C1   N
ATOM   5014  HN  LEU C  40     106.958  79.964  50.294  1.00  0.00      C1   H
ATOM   5015  CA  LEU C  40     107.134  79.698  48.167  1.00  0.00      C1   C
ATOM   5016  HA  LEU C  40     108.106  79.545  47.723  1.00  0.00      C1   H
ATOM   5017  CB  LEU C  40     106.500  78.311  48.521  1.00  0.00      C1   C
ATOM   5018  HB1 LEU C  40     105.731  78.551  49.287  1.00  0.00      C1   H
ATOM   5019  HB2 LEU C  40     106.118  77.782  47.622  1.00  0.00      C1   H
ATOM   5020  CG  LEU C  40     107.469  77.381  49.243  1.00  0.00      C1   C
ATOM   5021  HG  LEU C  40     107.735  77.762  50.252  1.00  0.00      C1   H
ATOM   5022  CD1 LEU C  40     106.764  76.035  49.530  1.00  0.00      C1   C
ATOM   5023 HD11 LEU C  40     106.557  75.471  48.595  1.00  0.00      C1   H
ATOM   5024 HD12 LEU C  40     107.408  75.420  50.193  1.00  0.00      C1   H
ATOM   5025 HD13 LEU C  40     105.892  76.300  50.166  1.00  0.00      C1   H
ATOM   5026  CD2 LEU C  40     108.693  77.071  48.338  1.00  0.00      C1   C
ATOM   5027 HD21 LEU C  40     109.111  76.116  48.722  1.00  0.00      C1   H
ATOM   5028 HD22 LEU C  40     108.482  76.868  47.266  1.00  0.00      C1   H
ATOM   5029 HD23 LEU C  40     109.539  77.784  48.428  1.00  0.00      C1   H
ATOM   5030  C   LEU C  40     106.332  80.477  47.209  1.00  0.00      C1   C
ATOM   5031  O   LEU C  40     106.647  80.778  46.014  1.00  0.00      C1   O
ATOM   5032  N   LEU C  41     105.166  80.940  47.671  1.00  0.00      C1   N
ATOM   5033  HN  LEU C  41     104.723  80.722  48.537  1.00  0.00      C1   H
ATOM   5034  CA  LEU C  41     104.293  81.850  46.902  1.00  0.00      C1   C
ATOM   5035  HA  LEU C  41     103.983  81.276  46.041  1.00  0.00      C1   H
ATOM   5036  CB  LEU C  41     103.060  82.188  47.806  1.00  0.00      C1   C
ATOM   5037  HB1 LEU C  41     102.702  81.185  48.121  1.00  0.00      C1   H
ATOM   5038  HB2 LEU C  41     103.405  82.632  48.764  1.00  0.00      C1   H
ATOM   5039  CG  LEU C  41     101.903  82.979  47.189  1.00  0.00      C1   C
ATOM   5040  HG  LEU C  41     102.332  83.972  46.934  1.00  0.00      C1   H
ATOM   5041  CD1 LEU C  41     101.417  82.278  45.969  1.00  0.00      C1   C
ATOM   5042 HD11 LEU C  41     102.267  82.058  45.288  1.00  0.00      C1   H
ATOM   5043 HD12 LEU C  41     100.978  81.285  46.204  1.00  0.00      C1   H
ATOM   5044 HD13 LEU C  41     100.656  82.928  45.488  1.00  0.00      C1   H
ATOM   5045  CD2 LEU C  41     100.774  83.132  48.173  1.00  0.00      C1   C
ATOM   5046 HD21 LEU C  41     101.165  83.671  49.062  1.00  0.00      C1   H
ATOM   5047 HD22 LEU C  41      99.965  83.747  47.724  1.00  0.00      C1   H
ATOM   5048 HD23 LEU C  41     100.319  82.164  48.475  1.00  0.00      C1   H
ATOM   5049  C   LEU C  41     104.879  83.171  46.411  1.00  0.00      C1   C
ATOM   5050  O   LEU C  41     104.618  83.515  45.252  1.00  0.00      C1   O
ATOM   5051  N   THR C  42     105.616  83.789  47.333  1.00  0.00      C1   N
ATOM   5052  HN  THR C  42     105.605  83.492  48.285  1.00  0.00      C1   H
ATOM   5053  CA  THR C  42     106.446  84.978  47.048  1.00  0.00      C1   C
ATOM   5054  HA  THR C  42     105.765  85.753  46.727  1.00  0.00      C1   H
ATOM   5055  CB  THR C  42     107.106  85.574  48.277  1.00  0.00      C1   C
ATOM   5056  HB  THR C  42     107.945  85.021  48.749  1.00  0.00      C1   H
ATOM   5057  OG1 THR C  42     106.149  85.894  49.229  1.00  0.00      C1   O
ATOM   5058  HG1 THR C  42     105.773  85.039  49.451  1.00  0.00      C1   H
ATOM   5059  CG2 THR C  42     107.651  86.944  47.849  1.00  0.00      C1   C
ATOM   5060 HG21 THR C  42     107.837  87.582  48.739  1.00  0.00      C1   H
ATOM   5061 HG22 THR C  42     108.594  86.941  47.261  1.00  0.00      C1   H
ATOM   5062 HG23 THR C  42     106.873  87.523  47.308  1.00  0.00      C1   H
[truncated: 12,048,295 more chars]
