# Supplementary material for: Essential ion binding residues for Na+ flow in stator complex of the Vibrio flagellar motor
Source: Sci Rep. 2019 Aug 2;9:11216. doi: 10.1038/s41598-019-46038-6 (PMC6677748; doi:10.1038/s41598-019-46038-6)
Supplement: Supplementary file 2 — Dataset1 [file 41598_2019_46038_MOESM2_ESM.zip › Supplementary Data/PomAB-initial-model.pdb]

REMARK original generated coordinate pdb file
ATOM      1  N   MET A   1      74.680  49.440  27.950  1.00  0.00      A0   N
ATOM      2  HT1 MET A   1      74.970  49.850  27.080  1.00  0.00      A0   H
ATOM      3  HT2 MET A   1      74.790  48.450  27.910  1.00  0.00      A0   H
ATOM      4  HT3 MET A   1      73.710  49.660  28.110  1.00  0.00      A0   H
ATOM      5  CA  MET A   1      75.500  49.990  29.050  1.00  0.00      A0   C
ATOM      6  HA  MET A   1      76.450  49.740  28.860  1.00  0.00      A0   H
ATOM      7  CB  MET A   1      75.320  51.510  29.150  1.00  0.00      A0   C
ATOM      8  HB1 MET A   1      75.970  51.870  29.820  1.00  0.00      A0   H
ATOM      9  HB2 MET A   1      75.510  51.910  28.250  1.00  0.00      A0   H
ATOM     10  CG  MET A   1      73.910  51.940  29.570  1.00  0.00      A0   C
ATOM     11  HG1 MET A   1      73.310  51.530  28.880  1.00  0.00      A0   H
ATOM     12  HG2 MET A   1      73.770  51.480  30.450  1.00  0.00      A0   H
ATOM     13  SD  MET A   1      73.670  53.740  29.690  1.00  0.00      A0   S
ATOM     14  CE  MET A   1      71.940  53.650  30.230  1.00  0.00      A0   C
ATOM     15  HE1 MET A   1      71.590  54.580  30.360  1.00  0.00      A0   H
ATOM     16  HE2 MET A   1      71.400  53.190  29.530  1.00  0.00      A0   H
ATOM     17  HE3 MET A   1      71.880  53.140  31.090  1.00  0.00      A0   H
ATOM     18  C   MET A   1      75.070  49.390  30.350  1.00  0.00      A0   C
ATOM     19  O   MET A   1      74.210  48.510  30.390  1.00  0.00      A0   O
ATOM     20  N   ASP A   2      75.680  49.850  31.450  1.00  0.00      A0   N
ATOM     21  HN  ASP A   2      76.400  50.550  31.390  1.00  0.00      A0   H
ATOM     22  CA  ASP A   2      75.280  49.330  32.720  1.00  0.00      A0   C
ATOM     23  HA  ASP A   2      75.190  48.340  32.580  1.00  0.00      A0   H
ATOM     24  CB  ASP A   2      76.300  49.570  33.850  1.00  0.00      A0   C
ATOM     25  HB1 ASP A   2      76.610  50.510  33.840  1.00  0.00      A0   H
ATOM     26  HB2 ASP A   2      75.880  49.370  34.740  1.00  0.00      A0   H
ATOM     27  CG  ASP A   2      77.470  48.620  33.600  1.00  0.00      A0   C
ATOM     28  OD1 ASP A   2      77.350  47.780  32.680  1.00  0.00      A0   O
ATOM     29  OD2 ASP A   2      78.480  48.730  34.340  1.00  0.00      A0   O
ATOM     30  C   ASP A   2      74.010  50.010  33.060  1.00  0.00      A0   C
ATOM     31  O   ASP A   2      73.990  51.150  33.530  1.00  0.00      A0   O
ATOM     32  N   LEU A   3      72.900  49.300  32.800  1.00  0.00      A0   N
ATOM     33  HN  LEU A   3      72.990  48.370  32.450  1.00  0.00      A0   H
ATOM     34  CA  LEU A   3      71.580  49.820  33.010  1.00  0.00      A0   C
ATOM     35  HA  LEU A   3      71.580  50.790  32.770  1.00  0.00      A0   H
ATOM     36  CB  LEU A   3      70.560  49.070  32.110  1.00  0.00      A0   C
ATOM     37  HB1 LEU A   3      70.970  48.980  31.210  1.00  0.00      A0   H
ATOM     38  HB2 LEU A   3      70.420  48.160  32.510  1.00  0.00      A0   H
ATOM     39  CG  LEU A   3      69.150  49.680  31.900  1.00  0.00      A0   C
ATOM     40  HG  LEU A   3      69.280  50.640  31.650  1.00  0.00      A0   H
ATOM     41  CD1 LEU A   3      68.420  48.920  30.780  1.00  0.00      A0   C
ATOM     42 HD11 LEU A   3      67.510  49.320  30.640  1.00  0.00      A0   H
ATOM     43 HD12 LEU A   3      68.950  49.000  29.930  1.00  0.00      A0   H
ATOM     44 HD13 LEU A   3      68.330  47.960  31.030  1.00  0.00      A0   H
ATOM     45  CD2 LEU A   3      68.270  49.710  33.160  1.00  0.00      A0   C
ATOM     46 HD21 LEU A   3      67.380  50.110  32.940  1.00  0.00      A0   H
ATOM     47 HD22 LEU A   3      68.140  48.770  33.490  1.00  0.00      A0   H
ATOM     48 HD23 LEU A   3      68.720  50.250  33.870  1.00  0.00      A0   H
ATOM     49  C   LEU A   3      71.300  49.640  34.470  1.00  0.00      A0   C
ATOM     50  O   LEU A   3      71.970  48.870  35.160  1.00  0.00      A0   O
ATOM     51  N   ALA A   4      70.300  50.380  34.970  1.00  0.00      A0   N
ATOM     52  HN  ALA A   4      69.780  50.970  34.350  1.00  0.00      A0   H
ATOM     53  CA  ALA A   4      69.940  50.370  36.360  1.00  0.00      A0   C
ATOM     54  HA  ALA A   4      70.770  50.680  36.820  1.00  0.00      A0   H
ATOM     55  CB  ALA A   4      68.740  51.290  36.670  1.00  0.00      A0   C
ATOM     56  HB1 ALA A   4      68.530  51.240  37.650  1.00  0.00      A0   H
ATOM     57  HB2 ALA A   4      68.970  52.230  36.430  1.00  0.00      A0   H
ATOM     58  HB3 ALA A   4      67.940  50.990  36.150  1.00  0.00      A0   H
ATOM     59  C   ALA A   4      69.550  48.980  36.740  1.00  0.00      A0   C
ATOM     60  O   ALA A   4      69.840  48.540  37.860  1.00  0.00      A0   O
ATOM     61  N   THR A   5      68.890  48.240  35.840  1.00  0.00      A0   N
ATOM     62  HN  THR A   5      68.720  48.590  34.920  1.00  0.00      A0   H
ATOM     63  CA  THR A   5      68.420  46.940  36.210  1.00  0.00      A0   C
ATOM     64  HA  THR A   5      67.770  47.120  36.950  1.00  0.00      A0   H
ATOM     65  CB  THR A   5      67.730  46.230  35.080  1.00  0.00      A0   C
ATOM     66  HB  THR A   5      67.450  45.310  35.360  1.00  0.00      A0   H
ATOM     67  OG1 THR A   5      68.650  46.010  34.020  1.00  0.00      A0   O
ATOM     68  HG1 THR A   5      68.190  45.530  33.270  1.00  0.00      A0   H
ATOM     69  CG2 THR A   5      66.560  47.090  34.590  1.00  0.00      A0   C
ATOM     70 HG21 THR A   5      66.090  46.630  33.840  1.00  0.00      A0   H
ATOM     71 HG22 THR A   5      65.910  47.230  35.340  1.00  0.00      A0   H
ATOM     72 HG23 THR A   5      66.900  47.980  34.280  1.00  0.00      A0   H
ATOM     73  C   THR A   5      69.570  46.080  36.640  1.00  0.00      A0   C
ATOM     74  O   THR A   5      69.520  45.460  37.700  1.00  0.00      A0   O
ATOM     75  N   LEU A   6      70.640  46.020  35.830  1.00  0.00      A0   N
ATOM     76  HN  LEU A   6      70.680  46.590  35.010  1.00  0.00      A0   H
ATOM     77  CA  LEU A   6      71.740  45.160  36.150  1.00  0.00      A0   C
ATOM     78  HA  LEU A   6      71.300  44.260  36.260  1.00  0.00      A0   H
ATOM     79  CB  LEU A   6      72.810  45.140  35.050  1.00  0.00      A0   C
ATOM     80  HB1 LEU A   6      73.150  46.070  34.930  1.00  0.00      A0   H
ATOM     81  HB2 LEU A   6      73.560  44.550  35.350  1.00  0.00      A0   H
ATOM     82  CG  LEU A   6      72.300  44.630  33.690  1.00  0.00      A0   C
ATOM     83  HG  LEU A   6      71.610  45.260  33.360  1.00  0.00      A0   H
ATOM     84  CD1 LEU A   6      73.420  44.620  32.640  1.00  0.00      A0   C
ATOM     85 HD11 LEU A   6      73.050  44.280  31.770  1.00  0.00      A0   H
ATOM     86 HD12 LEU A   6      73.770  45.550  32.520  1.00  0.00      A0   H
ATOM     87 HD13 LEU A   6      74.160  44.020  32.940  1.00  0.00      A0   H
ATOM     88  CD2 LEU A   6      71.600  43.270  33.830  1.00  0.00      A0   C
ATOM     89 HD21 LEU A   6      71.280  42.960  32.930  1.00  0.00      A0   H
ATOM     90 HD22 LEU A   6      72.240  42.600  34.200  1.00  0.00      A0   H
ATOM     91 HD23 LEU A   6      70.820  43.350  34.450  1.00  0.00      A0   H
ATOM     92  C   LEU A   6      72.410  45.610  37.410  1.00  0.00      A0   C
ATOM     93  O   LEU A   6      72.650  44.810  38.320  1.00  0.00      A0   O
ATOM     94  N   LEU A   7      72.730  46.910  37.510  1.00  0.00      A0   N
ATOM     95  HN  LEU A   7      72.450  47.540  36.780  1.00  0.00      A0   H
ATOM     96  CA  LEU A   7      73.470  47.420  38.630  1.00  0.00      A0   C
ATOM     97  HA  LEU A   7      74.270  46.820  38.630  1.00  0.00      A0   H
ATOM     98  CB  LEU A   7      73.830  48.900  38.490  1.00  0.00      A0   C
ATOM     99  HB1 LEU A   7      74.400  49.020  37.670  1.00  0.00      A0   H
ATOM    100  HB2 LEU A   7      72.990  49.430  38.400  1.00  0.00      A0   H
ATOM    101  CG  LEU A   7      74.620  49.450  39.710  1.00  0.00      A0   C
ATOM    102  HG  LEU A   7      74.110  49.210  40.540  1.00  0.00      A0   H
ATOM    103  CD1 LEU A   7      75.990  48.780  39.840  1.00  0.00      A0   C
ATOM    104 HD11 LEU A   7      76.470  49.150  40.630  1.00  0.00      A0   H
ATOM    105 HD12 LEU A   7      75.880  47.790  39.960  1.00  0.00      A0   H
ATOM    106 HD13 LEU A   7      76.530  48.950  39.010  1.00  0.00      A0   H
ATOM    107  CD2 LEU A   7      74.690  50.980  39.680  1.00  0.00      A0   C
ATOM    108 HD21 LEU A   7      75.200  51.300  40.470  1.00  0.00      A0   H
ATOM    109 HD22 LEU A   7      75.150  51.270  38.840  1.00  0.00      A0   H
ATOM    110 HD23 LEU A   7      73.760  51.360  39.700  1.00  0.00      A0   H
ATOM    111  C   LEU A   7      72.670  47.290  39.880  1.00  0.00      A0   C
ATOM    112  O   LEU A   7      73.190  46.870  40.910  1.00  0.00      A0   O
ATOM    113  N   GLY A   8      71.380  47.650  39.820  1.00  0.00      A0   N
ATOM    114  HN  GLY A   8      70.980  47.920  38.940  1.00  0.00      A0   H
ATOM    115  CA  GLY A   8      70.550  47.670  40.990  1.00  0.00      A0   C
ATOM    116  HA1 GLY A   8      70.980  48.260  41.670  1.00  0.00      A0   H
ATOM    117  HA2 GLY A   8      69.660  48.040  40.740  1.00  0.00      A0   H
ATOM    118  C   GLY A   8      70.390  46.290  41.540  1.00  0.00      A0   C
ATOM    119  O   GLY A   8      70.380  46.100  42.750  1.00  0.00      A0   O
ATOM    120  N   LEU A   9      70.230  45.290  40.650  1.00  0.00      A0   N
ATOM    121  HN  LEU A   9      70.290  45.470  39.670  1.00  0.00      A0   H
ATOM    122  CA  LEU A   9      69.960  43.960  41.120  1.00  0.00      A0   C
ATOM    123  HA  LEU A   9      69.130  44.070  41.670  1.00  0.00      A0   H
ATOM    124  CB  LEU A   9      69.770  42.970  39.960  1.00  0.00      A0   C
ATOM    125  HB1 LEU A   9      69.000  43.290  39.400  1.00  0.00      A0   H
ATOM    126  HB2 LEU A   9      70.600  42.970  39.410  1.00  0.00      A0   H
ATOM    127  CG  LEU A   9      69.480  41.520  40.400  1.00  0.00      A0   C
ATOM    128  HG  LEU A   9      70.160  41.260  41.090  1.00  0.00      A0   H
ATOM    129  CD1 LEU A   9      68.110  41.400  41.080  1.00  0.00      A0   C
ATOM    130 HD11 LEU A   9      67.950  40.450  41.350  1.00  0.00      A0   H
ATOM    131 HD12 LEU A   9      68.090  41.990  41.890  1.00  0.00      A0   H
ATOM    132 HD13 LEU A   9      67.390  41.690  40.440  1.00  0.00      A0   H
ATOM    133  CD2 LEU A   9      69.640  40.540  39.230  1.00  0.00      A0   C
ATOM    134 HD21 LEU A   9      69.450  39.610  39.540  1.00  0.00      A0   H
ATOM    135 HD22 LEU A   9      69.010  40.780  38.500  1.00  0.00      A0   H
ATOM    136 HD23 LEU A   9      70.580  40.590  38.890  1.00  0.00      A0   H
ATOM    137  C   LEU A   9      71.110  43.470  41.940  1.00  0.00      A0   C
ATOM    138  O   LEU A   9      70.930  43.000  43.060  1.00  0.00      A0   O
ATOM    139  N   ILE A  10      72.340  43.580  41.410  1.00  0.00      A0   N
ATOM    140  HN  ILE A  10      72.480  44.050  40.540  1.00  0.00      A0   H
ATOM    141  CA  ILE A  10      73.460  43.010  42.110  1.00  0.00      A0   C
ATOM    142  HA  ILE A  10      73.150  42.070  42.280  1.00  0.00      A0   H
ATOM    143  CB  ILE A  10      74.710  43.040  41.290  1.00  0.00      A0   C
ATOM    144  HB  ILE A  10      74.920  43.980  41.010  1.00  0.00      A0   H
ATOM    145  CG2 ILE A  10      75.860  42.510  42.150  1.00  0.00      A0   C
ATOM    146 HG21 ILE A  10      76.710  42.520  41.620  1.00  0.00      A0   H
ATOM    147 HG22 ILE A  10      75.970  43.090  42.960  1.00  0.00      A0   H
ATOM    148 HG23 ILE A  10      75.660  41.570  42.440  1.00  0.00      A0   H
ATOM    149  CG1 ILE A  10      74.510  42.250  39.980  1.00  0.00      A0   C
ATOM    150 HG11 ILE A  10      74.510  41.270  40.200  1.00  0.00      A0   H
ATOM    151 HG12 ILE A  10      73.630  42.500  39.590  1.00  0.00      A0   H
ATOM    152  CD  ILE A  10      75.590  42.500  38.940  1.00  0.00      A0   C
ATOM    153  HD1 ILE A  10      75.400  41.960  38.120  1.00  0.00      A0   H
ATOM    154  HD2 ILE A  10      75.600  43.470  38.700  1.00  0.00      A0   H
ATOM    155  HD3 ILE A  10      76.480  42.240  39.310  1.00  0.00      A0   H
ATOM    156  C   ILE A  10      73.760  43.730  43.380  1.00  0.00      A0   C
ATOM    157  O   ILE A  10      73.840  43.110  44.440  1.00  0.00      A0   O
ATOM    158  N   GLY A  11      73.910  45.070  43.320  1.00  0.00      A0   N
ATOM    159  HN  GLY A  11      73.710  45.550  42.460  1.00  0.00      A0   H
ATOM    160  CA  GLY A  11      74.350  45.830  44.460  1.00  0.00      A0   C
ATOM    161  HA1 GLY A  11      75.220  45.430  44.770  1.00  0.00      A0   H
ATOM    162  HA2 GLY A  11      74.510  46.770  44.160  1.00  0.00      A0   H
ATOM    163  C   GLY A  11      73.360  45.820  45.580  1.00  0.00      A0   C
ATOM    164  O   GLY A  11      73.740  45.600  46.740  1.00  0.00      A0   O
ATOM    165  N   GLY A  12      72.090  46.100  45.270  1.00  0.00      A0   N
ATOM    166  HN  GLY A  12      71.860  46.240  44.310  1.00  0.00      A0   H
ATOM    167  CA  GLY A  12      71.030  46.220  46.240  1.00  0.00      A0   C
ATOM    168  HA1 GLY A  12      71.340  46.840  46.960  1.00  0.00      A0   H
ATOM    169  HA2 GLY A  12      70.240  46.630  45.770  1.00  0.00      A0   H
ATOM    170  C   GLY A  12      70.630  44.920  46.830  1.00  0.00      A0   C
ATOM    171  O   GLY A  12      70.240  44.870  47.990  1.00  0.00      A0   O
ATOM    172  N   PHE A  13      70.630  43.830  46.040  1.00  0.00      A0   N
ATOM    173  HN  PHE A  13      70.900  43.890  45.080  1.00  0.00      A0   H
ATOM    174  CA  PHE A  13      70.240  42.580  46.610  1.00  0.00      A0   C
ATOM    175  HA  PHE A  13      69.350  42.780  47.020  1.00  0.00      A0   H
ATOM    176  CB  PHE A  13      70.060  41.440  45.600  1.00  0.00      A0   C
ATOM    177  HB1 PHE A  13      70.740  41.510  44.860  1.00  0.00      A0   H
ATOM    178  HB2 PHE A  13      70.140  40.550  46.040  1.00  0.00      A0   H
ATOM    179  CG  PHE A  13      68.690  41.610  45.030  1.00  0.00      A0   C
ATOM    180  CD1 PHE A  13      68.420  42.550  44.070  1.00  0.00      A0   C
ATOM    181  HD1 PHE A  13      69.150  43.140  43.730  1.00  0.00      A0   H
ATOM    182  CE1 PHE A  13      67.150  42.700  43.560  1.00  0.00      A0   C
ATOM    183  HE1 PHE A  13      66.970  43.390  42.860  1.00  0.00      A0   H
ATOM    184  CZ  PHE A  13      66.130  41.890  44.010  1.00  0.00      A0   C
ATOM    185  HZ  PHE A  13      65.210  42.000  43.640  1.00  0.00      A0   H
ATOM    186  CD2 PHE A  13      67.660  40.810  45.480  1.00  0.00      A0   C
ATOM    187  HD2 PHE A  13      67.840  40.120  46.180  1.00  0.00      A0   H
ATOM    188  CE2 PHE A  13      66.390  40.950  44.970  1.00  0.00      A0   C
ATOM    189  HE2 PHE A  13      65.650  40.360  45.310  1.00  0.00      A0   H
ATOM    190  C   PHE A  13      71.240  42.200  47.660  1.00  0.00      A0   C
ATOM    191  O   PHE A  13      70.870  41.730  48.730  1.00  0.00      A0   O
ATOM    192  N   ALA A  14      72.530  42.410  47.380  1.00  0.00      A0   N
ATOM    193  HN  ALA A  14      72.810  42.810  46.510  1.00  0.00      A0   H
ATOM    194  CA  ALA A  14      73.510  42.050  48.360  1.00  0.00      A0   C
ATOM    195  HA  ALA A  14      73.340  41.070  48.500  1.00  0.00      A0   H
ATOM    196  CB  ALA A  14      74.950  42.310  47.890  1.00  0.00      A0   C
ATOM    197  HB1 ALA A  14      75.590  42.040  48.600  1.00  0.00      A0   H
ATOM    198  HB2 ALA A  14      75.130  41.770  47.060  1.00  0.00      A0   H
ATOM    199  HB3 ALA A  14      75.060  43.280  47.690  1.00  0.00      A0   H
ATOM    200  C   ALA A  14      73.300  42.860  49.610  1.00  0.00      A0   C
ATOM    201  O   ALA A  14      73.300  42.320  50.710  1.00  0.00      A0   O
ATOM    202  N   PHE A  15      73.090  44.180  49.450  1.00  0.00      A0   N
ATOM    203  HN  PHE A  15      73.030  44.560  48.530  1.00  0.00      A0   H
ATOM    204  CA  PHE A  15      72.950  45.060  50.580  1.00  0.00      A0   C
ATOM    205  HA  PHE A  15      73.770  44.860  51.110  1.00  0.00      A0   H
ATOM    206  CB  PHE A  15      72.860  46.540  50.160  1.00  0.00      A0   C
ATOM    207  HB1 PHE A  15      73.660  46.790  49.610  1.00  0.00      A0   H
ATOM    208  HB2 PHE A  15      72.030  46.710  49.630  1.00  0.00      A0   H
ATOM    209  CG  PHE A  15      72.830  47.370  51.400  1.00  0.00      A0   C
ATOM    210  CD1 PHE A  15      74.010  47.720  52.030  1.00  0.00      A0   C
ATOM    211  HD1 PHE A  15      74.880  47.410  51.650  1.00  0.00      A0   H
ATOM    212  CE1 PHE A  15      73.990  48.490  53.170  1.00  0.00      A0   C
ATOM    213  HE1 PHE A  15      74.850  48.740  53.610  1.00  0.00      A0   H
ATOM    214  CZ  PHE A  15      72.800  48.920  53.690  1.00  0.00      A0   C
ATOM    215  HZ  PHE A  15      72.780  49.480  54.520  1.00  0.00      A0   H
ATOM    216  CD2 PHE A  15      71.640  47.810  51.930  1.00  0.00      A0   C
ATOM    217  HD2 PHE A  15      70.780  47.560  51.480  1.00  0.00      A0   H
ATOM    218  CE2 PHE A  15      71.620  48.580  53.070  1.00  0.00      A0   C
ATOM    219  HE2 PHE A  15      70.750  48.890  53.440  1.00  0.00      A0   H
ATOM    220  C   PHE A  15      71.700  44.750  51.350  1.00  0.00      A0   C
ATOM    221  O   PHE A  15      71.730  44.640  52.570  1.00  0.00      A0   O
ATOM    222  N   VAL A  16      70.560  44.590  50.650  1.00  0.00      A0   N
ATOM    223  HN  VAL A  16      70.600  44.590  49.650  1.00  0.00      A0   H
ATOM    224  CA  VAL A  16      69.290  44.400  51.300  1.00  0.00      A0   C
ATOM    225  HA  VAL A  16      69.200  45.220  51.860  1.00  0.00      A0   H
ATOM    226  CB  VAL A  16      68.150  44.290  50.320  1.00  0.00      A0   C
ATOM    227  HB  VAL A  16      68.310  43.550  49.670  1.00  0.00      A0   H
ATOM    228  CG1 VAL A  16      66.870  43.940  51.100  1.00  0.00      A0   C
ATOM    229 HG11 VAL A  16      66.110  43.860  50.460  1.00  0.00      A0   H
ATOM    230 HG12 VAL A  16      67.000  43.070  51.580  1.00  0.00      A0   H
ATOM    231 HG13 VAL A  16      66.680  44.660  51.770  1.00  0.00      A0   H
ATOM    232  CG2 VAL A  16      68.060  45.590  49.510  1.00  0.00      A0   C
ATOM    233 HG21 VAL A  16      67.310  45.530  48.850  1.00  0.00      A0   H
ATOM    234 HG22 VAL A  16      67.910  46.360  50.130  1.00  0.00      A0   H
ATOM    235 HG23 VAL A  16      68.920  45.730  49.010  1.00  0.00      A0   H
ATOM    236  C   VAL A  16      69.270  43.150  52.110  1.00  0.00      A0   C
ATOM    237  O   VAL A  16      68.900  43.170  53.280  1.00  0.00      A0   O
ATOM    238  N   ILE A  17      69.690  42.010  51.520  1.00  0.00      A0   N
ATOM    239  HN  ILE A  17      70.050  42.030  50.590  1.00  0.00      A0   H
ATOM    240  CA  ILE A  17      69.610  40.770  52.230  1.00  0.00      A0   C
ATOM    241  HA  ILE A  17      68.640  40.740  52.500  1.00  0.00      A0   H
ATOM    242  CB  ILE A  17      69.950  39.570  51.390  1.00  0.00      A0   C
ATOM    243  HB  ILE A  17      70.760  39.760  50.840  1.00  0.00      A0   H
ATOM    244  CG2 ILE A  17      70.240  38.390  52.340  1.00  0.00      A0   C
ATOM    245 HG21 ILE A  17      70.470  37.580  51.800  1.00  0.00      A0   H
ATOM    246 HG22 ILE A  17      71.010  38.630  52.930  1.00  0.00      A0   H
ATOM    247 HG23 ILE A  17      69.430  38.210  52.900  1.00  0.00      A0   H
ATOM    248  CG1 ILE A  17      68.810  39.270  50.390  1.00  0.00      A0   C
ATOM    249 HG11 ILE A  17      69.040  38.420  49.910  1.00  0.00      A0   H
ATOM    250 HG12 ILE A  17      67.960  39.150  50.900  1.00  0.00      A0   H
ATOM    251  CD  ILE A  17      68.590  40.350  49.340  1.00  0.00      A0   C
ATOM    252  HD1 ILE A  17      67.840  40.070  48.730  1.00  0.00      A0   H
ATOM    253  HD2 ILE A  17      68.350  41.210  49.790  1.00  0.00      A0   H
ATOM    254  HD3 ILE A  17      69.420  40.480  48.800  1.00  0.00      A0   H
ATOM    255  C   ILE A  17      70.510  40.770  53.430  1.00  0.00      A0   C
ATOM    256  O   ILE A  17      70.090  40.400  54.520  1.00  0.00      A0   O
ATOM    257  N   MET A  18      71.780  41.200  53.260  1.00  0.00      A0   N
ATOM    258  HN  MET A  18      72.080  41.560  52.380  1.00  0.00      A0   H
ATOM    259  CA  MET A  18      72.680  41.130  54.370  1.00  0.00      A0   C
ATOM    260  HA  MET A  18      72.610  40.160  54.640  1.00  0.00      A0   H
ATOM    261  CB  MET A  18      74.130  41.490  54.000  1.00  0.00      A0   C
ATOM    262  HB1 MET A  18      74.390  40.980  53.180  1.00  0.00      A0   H
ATOM    263  HB2 MET A  18      74.180  42.470  53.810  1.00  0.00      A0   H
ATOM    264  CG  MET A  18      75.130  41.160  55.110  1.00  0.00      A0   C
ATOM    265  HG1 MET A  18      74.890  41.800  55.850  1.00  0.00      A0   H
ATOM    266  HG2 MET A  18      74.890  40.230  55.390  1.00  0.00      A0   H
ATOM    267  SD  MET A  18      76.880  41.300  54.640  1.00  0.00      A0   S
ATOM    268  CE  MET A  18      77.520  40.640  56.210  1.00  0.00      A0   C
ATOM    269  HE1 MET A  18      78.520  40.620  56.180  1.00  0.00      A0   H
ATOM    270  HE2 MET A  18      77.220  41.220  56.970  1.00  0.00      A0   H
ATOM    271  HE3 MET A  18      77.170  39.710  56.350  1.00  0.00      A0   H
ATOM    272  C   MET A  18      72.240  42.040  55.470  1.00  0.00      A0   C
ATOM    273  O   MET A  18      72.280  41.660  56.640  1.00  0.00      A0   O
ATOM    274  N   ALA A  19      71.800  43.260  55.130  1.00  0.00      A0   N
ATOM    275  HN  ALA A  19      71.730  43.500  54.170  1.00  0.00      A0   H
ATOM    276  CA  ALA A  19      71.420  44.220  56.130  1.00  0.00      A0   C
ATOM    277  HA  ALA A  19      72.250  44.280  56.700  1.00  0.00      A0   H
ATOM    278  CB  ALA A  19      71.040  45.580  55.540  1.00  0.00      A0   C
ATOM    279  HB1 ALA A  19      70.780  46.210  56.270  1.00  0.00      A0   H
ATOM    280  HB2 ALA A  19      71.810  45.950  55.030  1.00  0.00      A0   H
ATOM    281  HB3 ALA A  19      70.260  45.460  54.920  1.00  0.00      A0   H
ATOM    282  C   ALA A  19      70.250  43.720  56.920  1.00  0.00      A0   C
ATOM    283  O   ALA A  19      70.210  43.880  58.140  1.00  0.00      A0   O
ATOM    284  N   MET A  20      69.270  43.100  56.240  1.00  0.00      A0   N
ATOM    285  HN  MET A  20      69.400  42.920  55.270  1.00  0.00      A0   H
ATOM    286  CA  MET A  20      68.050  42.690  56.860  1.00  0.00      A0   C
ATOM    287  HA  MET A  20      67.690  43.540  57.240  1.00  0.00      A0   H
ATOM    288  CB  MET A  20      67.060  42.040  55.880  1.00  0.00      A0   C
ATOM    289  HB1 MET A  20      66.170  41.950  56.320  1.00  0.00      A0   H
ATOM    290  HB2 MET A  20      66.980  42.630  55.070  1.00  0.00      A0   H
ATOM    291  CG  MET A  20      67.500  40.650  55.410  1.00  0.00      A0   C
ATOM    292  HG1 MET A  20      68.410  40.800  55.010  1.00  0.00      A0   H
ATOM    293  HG2 MET A  20      67.600  40.120  56.260  1.00  0.00      A0   H
ATOM    294  SD  MET A  20      66.370  39.840  54.240  1.00  0.00      A0   S
ATOM    295  CE  MET A  20      65.110  39.440  55.490  1.00  0.00      A0   C
ATOM    296  HE1 MET A  20      64.350  38.960  55.050  1.00  0.00      A0   H
ATOM    297  HE2 MET A  20      65.520  38.850  56.190  1.00  0.00      A0   H
ATOM    298  HE3 MET A  20      64.780  40.280  55.910  1.00  0.00      A0   H
ATOM    299  C   MET A  20      68.330  41.670  57.920  1.00  0.00      A0   C
ATOM    300  O   MET A  20      67.700  41.690  58.980  1.00  0.00      A0   O
ATOM    301  N   VAL A  21      69.280  40.750  57.680  1.00  0.00      A0   N
ATOM    302  HN  VAL A  21      69.840  40.810  56.850  1.00  0.00      A0   H
ATOM    303  CA  VAL A  21      69.510  39.690  58.620  1.00  0.00      A0   C
ATOM    304  HA  VAL A  21      68.650  39.180  58.620  1.00  0.00      A0   H
ATOM    305  CB  VAL A  21      70.630  38.760  58.250  1.00  0.00      A0   C
ATOM    306  HB  VAL A  21      70.710  38.010  58.900  1.00  0.00      A0   H
ATOM    307  CG1 VAL A  21      70.310  38.140  56.880  1.00  0.00      A0   C
ATOM    308 HG11 VAL A  21      71.050  37.520  56.610  1.00  0.00      A0   H
ATOM    309 HG12 VAL A  21      69.450  37.640  56.930  1.00  0.00      A0   H
ATOM    310 HG13 VAL A  21      70.220  38.870  56.190  1.00  0.00      A0   H
ATOM    311  CG2 VAL A  21      71.970  39.520  58.320  1.00  0.00      A0   C
ATOM    312 HG21 VAL A  21      72.710  38.900  58.070  1.00  0.00      A0   H
ATOM    313 HG22 VAL A  21      71.950  40.290  57.690  1.00  0.00      A0   H
ATOM    314 HG23 VAL A  21      72.110  39.850  59.250  1.00  0.00      A0   H
ATOM    315  C   VAL A  21      69.870  40.290  59.940  1.00  0.00      A0   C
ATOM    316  O   VAL A  21      69.480  39.790  60.990  1.00  0.00      A0   O
ATOM    317  N   LEU A  22      70.620  41.410  59.930  1.00  0.00      A0   N
ATOM    318  HN  LEU A  22      70.890  41.820  59.060  1.00  0.00      A0   H
ATOM    319  CA  LEU A  22      71.040  42.030  61.160  1.00  0.00      A0   C
ATOM    320  HA  LEU A  22      71.570  41.300  61.600  1.00  0.00      A0   H
ATOM    321  CB  LEU A  22      71.890  43.290  60.980  1.00  0.00      A0   C
ATOM    322  HB1 LEU A  22      71.430  43.890  60.320  1.00  0.00      A0   H
ATOM    323  HB2 LEU A  22      71.960  43.760  61.860  1.00  0.00      A0   H
ATOM    324  CG  LEU A  22      73.310  43.010  60.470  1.00  0.00      A0   C
ATOM    325  HG  LEU A  22      73.780  43.880  60.340  1.00  0.00      A0   H
ATOM    326  CD1 LEU A  22      74.130  42.220  61.510  1.00  0.00      A0   C
ATOM    327 HD11 LEU A  22      75.050  42.050  61.150  1.00  0.00      A0   H
ATOM    328 HD12 LEU A  22      74.200  42.750  62.350  1.00  0.00      A0   H
ATOM    329 HD13 LEU A  22      73.680  41.350  61.700  1.00  0.00      A0   H
ATOM    330  CD2 LEU A  22      73.290  42.320  59.100  1.00  0.00      A0   C
ATOM    331 HD21 LEU A  22      74.220  42.150  58.800  1.00  0.00      A0   H
ATOM    332 HD22 LEU A  22      72.790  41.450  59.170  1.00  0.00      A0   H
ATOM    333 HD23 LEU A  22      72.830  42.910  58.440  1.00  0.00      A0   H
ATOM    334  C   LEU A  22      69.820  42.430  61.940  1.00  0.00      A0   C
ATOM    335  O   LEU A  22      69.840  42.420  63.170  1.00  0.00      A0   O
ATOM    336  N   GLY A  23      68.720  42.780  61.250  1.00  0.00      A0   N
ATOM    337  HN  GLY A  23      68.770  42.760  60.250  1.00  0.00      A0   H
ATOM    338  CA  GLY A  23      67.490  43.170  61.870  1.00  0.00      A0   C
ATOM    339  HA1 GLY A  23      67.640  44.010  62.390  1.00  0.00      A0   H
ATOM    340  HA2 GLY A  23      66.800  43.340  61.160  1.00  0.00      A0   H
ATOM    341  C   GLY A  23      67.070  42.060  62.770  1.00  0.00      A0   C
ATOM    342  O   GLY A  23      66.390  42.280  63.780  1.00  0.00      A0   O
ATOM    343  N   GLY A  24      67.460  40.820  62.420  1.00  0.00      A0   N
ATOM    344  HN  GLY A  24      68.010  40.690  61.600  1.00  0.00      A0   H
ATOM    345  CA  GLY A  24      67.090  39.700  63.230  1.00  0.00      A0   C
ATOM    346  HA1 GLY A  24      66.100  39.610  63.230  1.00  0.00      A0   H
ATOM    347  HA2 GLY A  24      67.500  38.870  62.850  1.00  0.00      A0   H
ATOM    348  C   GLY A  24      67.600  39.960  64.610  1.00  0.00      A0   C
ATOM    349  O   GLY A  24      66.960  39.580  65.590  1.00  0.00      A0   O
ATOM    350  N   SER A  25      68.780  40.590  64.730  1.00  0.00      A0   N
ATOM    351  HN  SER A  25      69.300  40.850  63.910  1.00  0.00      A0   H
ATOM    352  CA  SER A  25      69.300  40.870  66.030  1.00  0.00      A0   C
ATOM    353  HA  SER A  25      69.460  39.980  66.450  1.00  0.00      A0   H
ATOM    354  CB  SER A  25      70.600  41.700  65.990  1.00  0.00      A0   C
ATOM    355  HB1 SER A  25      70.470  42.540  65.470  1.00  0.00      A0   H
ATOM    356  HB2 SER A  25      70.910  41.920  66.920  1.00  0.00      A0   H
ATOM    357  OG  SER A  25      71.630  40.950  65.370  1.00  0.00      A0   O
ATOM    358  HG1 SER A  25      72.470  41.490  65.350  1.00  0.00      A0   H
ATOM    359  C   SER A  25      68.270  41.690  66.750  1.00  0.00      A0   C
ATOM    360  O   SER A  25      67.760  41.280  67.790  1.00  0.00      A0   O
ATOM    361  N   ILE A  26      67.940  42.880  66.210  1.00  0.00      A0   N
ATOM    362  HN  ILE A  26      68.390  43.190  65.370  1.00  0.00      A0   H
ATOM    363  CA  ILE A  26      66.940  43.690  66.820  1.00  0.00      A0   C
ATOM    364  HA  ILE A  26      66.400  43.050  67.370  1.00  0.00      A0   H
ATOM    365  CB  ILE A  26      67.490  44.760  67.720  1.00  0.00      A0   C
ATOM    366  HB  ILE A  26      68.100  44.350  68.400  1.00  0.00      A0   H
ATOM    367  CG2 ILE A  26      68.310  45.730  66.860  1.00  0.00      A0   C
ATOM    368 HG21 ILE A  26      68.690  46.450  67.440  1.00  0.00      A0   H
ATOM    369 HG22 ILE A  26      69.050  45.230  66.410  1.00  0.00      A0   H
ATOM    370 HG23 ILE A  26      67.720  46.140  66.170  1.00  0.00      A0   H
ATOM    371  CG1 ILE A  26      66.360  45.430  68.510  1.00  0.00      A0   C
ATOM    372 HG11 ILE A  26      66.730  46.210  69.000  1.00  0.00      A0   H
ATOM    373 HG12 ILE A  26      65.660  45.750  67.860  1.00  0.00      A0   H
ATOM    374  CD  ILE A  26      65.670  44.510  69.530  1.00  0.00      A0   C
ATOM    375  HD1 ILE A  26      64.950  45.010  70.000  1.00  0.00      A0   H
ATOM    376  HD2 ILE A  26      65.280  43.720  69.050  1.00  0.00      A0   H
ATOM    377  HD3 ILE A  26      66.350  44.190  70.190  1.00  0.00      A0   H
ATOM    378  C   ILE A  26      66.170  44.390  65.740  1.00  0.00      A0   C
ATOM    379  O   ILE A  26      66.700  44.640  64.660  1.00  0.00      A0   O
ATOM    380  N   GLY A  27      64.910  44.760  66.020  1.00  0.00      A0   N
ATOM    381  HN  GLY A  27      64.510  44.600  66.930  1.00  0.00      A0   H
ATOM    382  CA  GLY A  27      64.140  45.410  65.000  1.00  0.00      A0   C
ATOM    383  HA1 GLY A  27      63.730  46.230  65.380  1.00  0.00      A0   H
ATOM    384  HA2 GLY A  27      64.760  45.670  64.250  1.00  0.00      A0   H
ATOM    385  C   GLY A  27      63.080  44.480  64.500  1.00  0.00      A0   C
ATOM    386  O   GLY A  27      62.490  44.730  63.440  1.00  0.00      A0   O
ATOM    387  N   MET A  28      62.830  43.380  65.220  1.00  0.00      A0   N
ATOM    388  HN  MET A  28      63.360  43.190  66.050  1.00  0.00      A0   H
ATOM    389  CA  MET A  28      61.790  42.470  64.830  1.00  0.00      A0   C
ATOM    390  HA  MET A  28      61.450  42.830  63.960  1.00  0.00      A0   H
ATOM    391  CB  MET A  28      62.280  41.020  64.670  1.00  0.00      A0   C
ATOM    392  HB1 MET A  28      62.670  40.730  65.540  1.00  0.00      A0   H
ATOM    393  HB2 MET A  28      61.500  40.450  64.440  1.00  0.00      A0   H
ATOM    394  CG  MET A  28      63.350  40.830  63.580  1.00  0.00      A0   C
ATOM    395  HG1 MET A  28      64.060  41.480  63.830  1.00  0.00      A0   H
ATOM    396  HG2 MET A  28      63.670  39.900  63.730  1.00  0.00      A0   H
ATOM    397  SD  MET A  28      62.770  41.090  61.880  1.00  0.00      A0   S
ATOM    398  CE  MET A  28      64.360  40.660  61.120  1.00  0.00      A0   C
ATOM    399  HE1 MET A  28      64.290  40.730  60.130  1.00  0.00      A0   H
ATOM    400  HE2 MET A  28      65.070  41.290  61.450  1.00  0.00      A0   H
ATOM    401  HE3 MET A  28      64.610  39.720  61.370  1.00  0.00      A0   H
ATOM    402  C   MET A  28      60.790  42.460  65.940  1.00  0.00      A0   C
ATOM    403  O   MET A  28      61.150  42.270  67.100  1.00  0.00      A0   O
ATOM    404  N   PHE A  29      59.510  42.670  65.600  1.00  0.00      A0   N
ATOM    405  HN  PHE A  29      59.290  42.820  64.630  1.00  0.00      A0   H
ATOM    406  CA  PHE A  29      58.440  42.680  66.550  1.00  0.00      A0   C
ATOM    407  HA  PHE A  29      58.670  41.970  67.220  1.00  0.00      A0   H
ATOM    408  CB  PHE A  29      58.240  44.040  67.260  1.00  0.00      A0   C
ATOM    409  HB1 PHE A  29      58.210  44.780  66.590  1.00  0.00      A0   H
ATOM    410  HB2 PHE A  29      57.390  44.020  67.790  1.00  0.00      A0   H
ATOM    411  CG  PHE A  29      59.380  44.290  68.190  1.00  0.00      A0   C
ATOM    412  CD1 PHE A  29      60.540  44.870  67.750  1.00  0.00      A0   C
ATOM    413  HD1 PHE A  29      60.630  45.130  66.790  1.00  0.00      A0   H
ATOM    414  CE1 PHE A  29      61.590  45.100  68.610  1.00  0.00      A0   C
ATOM    415  HE1 PHE A  29      62.430  45.520  68.280  1.00  0.00      A0   H
ATOM    416  CZ  PHE A  29      61.480  44.750  69.940  1.00  0.00      A0   C
ATOM    417  HZ  PHE A  29      62.230  44.920  70.570  1.00  0.00      A0   H
ATOM    418  CD2 PHE A  29      59.280  43.940  69.520  1.00  0.00      A0   C
ATOM    419  HD2 PHE A  29      58.430  43.520  69.860  1.00  0.00      A0   H
ATOM    420  CE2 PHE A  29      60.320  44.170  70.390  1.00  0.00      A0   C
ATOM    421  HE2 PHE A  29      60.230  43.920  71.350  1.00  0.00      A0   H
ATOM    422  C   PHE A  29      57.210  42.460  65.750  1.00  0.00      A0   C
ATOM    423  O   PHE A  29      57.290  42.040  64.590  1.00  0.00      A0   O
ATOM    424  N   VAL A  30      56.030  42.740  66.340  1.00  0.00      A0   N
ATOM    425  HN  VAL A  30      56.040  43.100  67.280  1.00  0.00      A0   H
ATOM    426  CA  VAL A  30      54.770  42.550  65.690  1.00  0.00      A0   C
ATOM    427  HA  VAL A  30      54.790  41.600  65.410  1.00  0.00      A0   H
ATOM    428  CB  VAL A  30      53.600  42.790  66.600  1.00  0.00      A0   C
ATOM    429  HB  VAL A  30      53.660  42.210  67.410  1.00  0.00      A0   H
ATOM    430  CG1 VAL A  30      53.620  44.250  67.070  1.00  0.00      A0   C
ATOM    431 HG11 VAL A  30      52.850  44.420  67.680  1.00  0.00      A0   H
ATOM    432 HG12 VAL A  30      54.480  44.430  67.560  1.00  0.00      A0   H
ATOM    433 HG13 VAL A  30      53.560  44.860  66.270  1.00  0.00      A0   H
ATOM    434  CG2 VAL A  30      52.310  42.400  65.860  1.00  0.00      A0   C
ATOM    435 HG21 VAL A  30      51.520  42.550  66.450  1.00  0.00      A0   H
ATOM    436 HG22 VAL A  30      52.220  42.960  65.030  1.00  0.00      A0   H
ATOM    437 HG23 VAL A  30      52.350  41.430  65.600  1.00  0.00      A0   H
ATOM    438  C   VAL A  30      54.660  43.500  64.530  1.00  0.00      A0   C
ATOM    439  O   VAL A  30      55.250  44.570  64.530  1.00  0.00      A0   O
ATOM    440  N   ASP A  31      53.900  43.080  63.490  1.00  0.00      A0   N
ATOM    441  HN  ASP A  31      53.470  42.170  63.550  1.00  0.00      A0   H
ATOM    442  CA  ASP A  31      53.690  43.860  62.310  1.00  0.00      A0   C
ATOM    443  HA  ASP A  31      54.580  44.300  62.150  1.00  0.00      A0   H
ATOM    444  CB  ASP A  31      53.280  43.020  61.080  1.00  0.00      A0   C
ATOM    445  HB1 ASP A  31      52.500  42.430  61.320  1.00  0.00      A0   H
ATOM    446  HB2 ASP A  31      53.020  43.620  60.330  1.00  0.00      A0   H
ATOM    447  CG  ASP A  31      54.460  42.160  60.670  1.00  0.00      A0   C
ATOM    448  OD1 ASP A  31      55.570  42.380  61.230  1.00  0.00      A0   O
ATOM    449  OD2 ASP A  31      54.270  41.280  59.790  1.00  0.00      A0   O
ATOM    450  C   ASP A  31      52.590  44.840  62.580  1.00  0.00      A0   C
ATOM    451  O   ASP A  31      51.720  44.600  63.410  1.00  0.00      A0   O
ATOM    452  N   VAL A  32      52.620  45.990  61.870  1.00  0.00      A0   N
ATOM    453  HN  VAL A  32      53.320  46.100  61.170  1.00  0.00      A0   H
ATOM    454  CA  VAL A  32      51.670  47.050  62.080  1.00  0.00      A0   C
ATOM    455  HA  VAL A  32      51.360  46.940  63.020  1.00  0.00      A0   H
ATOM    456  CB  VAL A  32      52.300  48.410  61.920  1.00  0.00      A0   C
ATOM    457  HB  VAL A  32      52.650  48.520  60.980  1.00  0.00      A0   H
ATOM    458  CG1 VAL A  32      51.250  49.510  62.130  1.00  0.00      A0   C
ATOM    459 HG11 VAL A  32      51.680  50.410  62.020  1.00  0.00      A0   H
ATOM    460 HG12 VAL A  32      50.520  49.410  61.450  1.00  0.00      A0   H
ATOM    461 HG13 VAL A  32      50.870  49.440  63.050  1.00  0.00      A0   H
ATOM    462  CG2 VAL A  32      53.500  48.500  62.890  1.00  0.00      A0   C
ATOM    463 HG21 VAL A  32      53.930  49.390  62.800  1.00  0.00      A0   H
ATOM    464 HG22 VAL A  32      53.170  48.380  63.820  1.00  0.00      A0   H
ATOM    465 HG23 VAL A  32      54.160  47.780  62.670  1.00  0.00      A0   H
ATOM    466  C   VAL A  32      50.540  46.910  61.110  1.00  0.00      A0   C
ATOM    467  O   VAL A  32      50.660  46.260  60.070  1.00  0.00      A0   O
ATOM    468  N   THR A  33      49.390  47.510  61.450  1.00  0.00      A0   N
ATOM    469  HN  THR A  33      49.350  48.000  62.320  1.00  0.00      A0   H
ATOM    470  CA  THR A  33      48.200  47.490  60.640  1.00  0.00      A0   C
ATOM    471  HA  THR A  33      48.010  46.520  60.510  1.00  0.00      A0   H
ATOM    472  CB  THR A  33      47.030  48.160  61.310  1.00  0.00      A0   C
ATOM    473  HB  THR A  33      46.830  47.730  62.190  1.00  0.00      A0   H
ATOM    474  OG1 THR A  33      45.850  47.950  60.540  1.00  0.00      A0   O
ATOM    475  HG1 THR A  33      45.080  48.400  60.990  1.00  0.00      A0   H
ATOM    476  CG2 THR A  33      47.330  49.660  61.450  1.00  0.00      A0   C
ATOM    477 HG21 THR A  33      46.550  50.110  61.890  1.00  0.00      A0   H
ATOM    478 HG22 THR A  33      48.150  49.790  62.000  1.00  0.00      A0   H
ATOM    479 HG23 THR A  33      47.470  50.060  60.540  1.00  0.00      A0   H
ATOM    480  C   THR A  33      48.470  48.210  59.360  1.00  0.00      A0   C
ATOM    481  O   THR A  33      47.970  47.830  58.310  1.00  0.00      A0   O
ATOM    482  N   SER A  34      49.270  49.300  59.420  1.00  0.00      A0   N
ATOM    483  HN  SER A  34      49.680  49.560  60.290  1.00  0.00      A0   H
ATOM    484  CA  SER A  34      49.530  50.080  58.250  1.00  0.00      A0   C
ATOM    485  HA  SER A  34      48.620  50.370  57.960  1.00  0.00      A0   H
ATOM    486  CB  SER A  34      50.430  51.300  58.520  1.00  0.00      A0   C
ATOM    487  HB1 SER A  34      50.000  51.920  59.180  1.00  0.00      A0   H
ATOM    488  HB2 SER A  34      51.320  51.010  58.860  1.00  0.00      A0   H
ATOM    489  OG  SER A  34      50.640  52.020  57.320  1.00  0.00      A0   O
ATOM    490  HG1 SER A  34      51.220  52.810  57.500  1.00  0.00      A0   H
ATOM    491  C   SER A  34      50.220  49.240  57.230  1.00  0.00      A0   C
ATOM    492  O   SER A  34      49.940  49.350  56.040  1.00  0.00      A0   O
ATOM    493  N   ILE A  35      51.140  48.360  57.660  1.00  0.00      A0   N
ATOM    494  HN  ILE A  35      51.340  48.260  58.640  1.00  0.00      A0   H
ATOM    495  CA  ILE A  35      51.840  47.550  56.700  1.00  0.00      A0   C
ATOM    496  HA  ILE A  35      52.240  48.230  56.080  1.00  0.00      A0   H
ATOM    497  CB  ILE A  35      52.970  46.730  57.260  1.00  0.00      A0   C
ATOM    498  HB  ILE A  35      53.510  47.280  57.890  1.00  0.00      A0   H
ATOM    499  CG2 ILE A  35      52.380  45.560  58.060  1.00  0.00      A0   C
ATOM    500 HG21 ILE A  35      53.120  45.000  58.440  1.00  0.00      A0   H
ATOM    501 HG22 ILE A  35      51.810  45.910  58.810  1.00  0.00      A0   H
ATOM    502 HG23 ILE A  35      51.810  44.990  57.460  1.00  0.00      A0   H
ATOM    503  CG1 ILE A  35      53.900  46.270  56.130  1.00  0.00      A0   C
ATOM    504 HG11 ILE A  35      53.430  45.560  55.600  1.00  0.00      A0   H
ATOM    505 HG12 ILE A  35      54.100  47.050  55.540  1.00  0.00      A0   H
ATOM    506  CD  ILE A  35      55.230  45.690  56.630  1.00  0.00      A0   C
ATOM    507  HD1 ILE A  35      55.780  45.410  55.850  1.00  0.00      A0   H
ATOM    508  HD2 ILE A  35      55.710  46.390  57.160  1.00  0.00      A0   H
ATOM    509  HD3 ILE A  35      55.050  44.900  57.220  1.00  0.00      A0   H
ATOM    510  C   ILE A  35      50.860  46.640  56.020  1.00  0.00      A0   C
ATOM    511  O   ILE A  35      50.930  46.420  54.820  1.00  0.00      A0   O
ATOM    512  N   LEU A  36      49.910  46.080  56.800  1.00  0.00      A0   N
ATOM    513  HN  LEU A  36      49.860  46.310  57.770  1.00  0.00      A0   H
ATOM    514  CA  LEU A  36      48.970  45.150  56.230  1.00  0.00      A0   C
ATOM    515  HA  LEU A  36      49.530  44.430  55.830  1.00  0.00      A0   H
ATOM    516  CB  LEU A  36      48.030  44.560  57.310  1.00  0.00      A0   C
ATOM    517  HB1 LEU A  36      48.600  44.280  58.090  1.00  0.00      A0   H
ATOM    518  HB2 LEU A  36      47.410  45.290  57.600  1.00  0.00      A0   H
ATOM    519  CG  LEU A  36      47.160  43.350  56.900  1.00  0.00      A0   C
ATOM    520  HG  LEU A  36      47.790  42.600  56.670  1.00  0.00      A0   H
ATOM    521  CD1 LEU A  36      46.290  42.890  58.070  1.00  0.00      A0   C
ATOM    522 HD11 LEU A  36      45.740  42.110  57.790  1.00  0.00      A0   H
ATOM    523 HD12 LEU A  36      46.870  42.630  58.840  1.00  0.00      A0   H
ATOM    524 HD13 LEU A  36      45.680  43.640  58.350  1.00  0.00      A0   H
ATOM    525  CD2 LEU A  36      46.340  43.590  55.630  1.00  0.00      A0   C
ATOM    526 HD21 LEU A  36      45.810  42.770  55.410  1.00  0.00      A0   H
ATOM    527 HD22 LEU A  36      45.720  44.360  55.770  1.00  0.00      A0   H
ATOM    528 HD23 LEU A  36      46.950  43.790  54.860  1.00  0.00      A0   H
ATOM    529  C   LEU A  36      48.150  45.860  55.190  1.00  0.00      A0   C
ATOM    530  O   LEU A  36      47.920  45.320  54.110  1.00  0.00      A0   O
ATOM    531  N   ILE A  37      47.690  47.090  55.490  1.00  0.00      A0   N
ATOM    532  HN  ILE A  37      47.960  47.520  56.350  1.00  0.00      A0   H
ATOM    533  CA  ILE A  37      46.840  47.820  54.580  1.00  0.00      A0   C
ATOM    534  HA  ILE A  37      46.090  47.170  54.430  1.00  0.00      A0   H
ATOM    535  CB  ILE A  37      46.290  49.100  55.150  1.00  0.00      A0   C
ATOM    536  HB  ILE A  37      45.920  48.930  56.060  1.00  0.00      A0   H
ATOM    537  CG2 ILE A  37      47.430  50.120  55.270  1.00  0.00      A0   C
ATOM    538 HG21 ILE A  37      47.070  50.970  55.640  1.00  0.00      A0   H
ATOM    539 HG22 ILE A  37      48.130  49.760  55.870  1.00  0.00      A0   H
ATOM    540 HG23 ILE A  37      47.820  50.290  54.360  1.00  0.00      A0   H
ATOM    541  CG1 ILE A  37      45.110  49.590  54.280  1.00  0.00      A0   C
ATOM    542 HG11 ILE A  37      45.470  49.950  53.420  1.00  0.00      A0   H
ATOM    543 HG12 ILE A  37      44.510  48.810  54.090  1.00  0.00      A0   H
ATOM    544  CD  ILE A  37      44.280  50.690  54.950  1.00  0.00      A0   C
ATOM    545  HD1 ILE A  37      43.540  50.960  54.330  1.00  0.00      A0   H
ATOM    546  HD2 ILE A  37      43.900  50.340  55.800  1.00  0.00      A0   H
ATOM    547  HD3 ILE A  37      44.860  51.480  55.130  1.00  0.00      A0   H
ATOM    548  C   ILE A  37      47.560  48.140  53.300  1.00  0.00      A0   C
ATOM    549  O   ILE A  37      46.960  48.120  52.230  1.00  0.00      A0   O
ATOM    550  N   VAL A  38      48.860  48.500  53.380  1.00  0.00      A0   N
ATOM    551  HN  VAL A  38      49.280  48.550  54.290  1.00  0.00      A0   H
ATOM    552  CA  VAL A  38      49.640  48.830  52.220  1.00  0.00      A0   C
ATOM    553  HA  VAL A  38      49.150  49.560  51.760  1.00  0.00      A0   H
ATOM    554  CB  VAL A  38      51.020  49.300  52.580  1.00  0.00      A0   C
ATOM    555  HB  VAL A  38      51.530  48.600  53.080  1.00  0.00      A0   H
ATOM    556  CG1 VAL A  38      51.800  49.570  51.280  1.00  0.00      A0   C
ATOM    557 HG11 VAL A  38      52.720  49.890  51.500  1.00  0.00      A0   H
ATOM    558 HG12 VAL A  38      51.860  48.730  50.740  1.00  0.00      A0   H
ATOM    559 HG13 VAL A  38      51.330  50.270  50.740  1.00  0.00      A0   H
ATOM    560  CG2 VAL A  38      50.890  50.530  53.500  1.00  0.00      A0   C
ATOM    561 HG21 VAL A  38      51.800  50.860  53.750  1.00  0.00      A0   H
ATOM    562 HG22 VAL A  38      50.390  51.250  53.030  1.00  0.00      A0   H
ATOM    563 HG23 VAL A  38      50.390  50.260  54.330  1.00  0.00      A0   H
ATOM    564  C   VAL A  38      49.780  47.600  51.390  1.00  0.00      A0   C
ATOM    565  O   VAL A  38      49.760  47.660  50.170  1.00  0.00      A0   O
ATOM    566  N   VAL A  39      49.950  46.430  52.050  1.00  0.00      A0   N
ATOM    567  HN  VAL A  39      50.070  46.440  53.040  1.00  0.00      A0   H
ATOM    568  CA  VAL A  39      49.950  45.190  51.340  1.00  0.00      A0   C
ATOM    569  HA  VAL A  39      50.570  45.230  50.570  1.00  0.00      A0   H
ATOM    570  CB  VAL A  39      50.380  44.020  52.190  1.00  0.00      A0   C
ATOM    571  HB  VAL A  39      49.770  43.900  52.970  1.00  0.00      A0   H
ATOM    572  CG1 VAL A  39      50.290  42.740  51.340  1.00  0.00      A0   C
ATOM    573 HG11 VAL A  39      50.570  41.950  51.900  1.00  0.00      A0   H
ATOM    574 HG12 VAL A  39      49.340  42.600  51.040  1.00  0.00      A0   H
ATOM    575 HG13 VAL A  39      50.890  42.820  50.550  1.00  0.00      A0   H
ATOM    576  CG2 VAL A  39      51.790  44.310  52.740  1.00  0.00      A0   C
ATOM    577 HG21 VAL A  39      52.080  43.540  53.310  1.00  0.00      A0   H
ATOM    578 HG22 VAL A  39      52.420  44.430  51.980  1.00  0.00      A0   H
ATOM    579 HG23 VAL A  39      51.760  45.140  53.300  1.00  0.00      A0   H
ATOM    580  C   VAL A  39      48.500  45.040  51.060  1.00  0.00      A0   C
ATOM    581  O   VAL A  39      47.700  45.820  51.550  1.00  0.00      A0   O
ATOM    582  N   GLY A  40      48.050  44.080  50.260  1.00  0.00      A0   N
ATOM    583  HN  GLY A  40      48.630  43.370  49.850  1.00  0.00      A0   H
ATOM    584  CA  GLY A  40      46.630  44.160  50.050  1.00  0.00      A0   C
ATOM    585  HA1 GLY A  40      46.290  43.270  49.740  1.00  0.00      A0   H
ATOM    586  HA2 GLY A  40      46.190  44.410  50.910  1.00  0.00      A0   H
ATOM    587  C   GLY A  40      46.380  45.210  49.000  1.00  0.00      A0   C
ATOM    588  O   GLY A  40      45.990  44.880  47.880  1.00  0.00      A0   O
ATOM    589  N   GLY A  41      46.550  46.500  49.340  1.00  0.00      A0   N
ATOM    590  HN  GLY A  41      46.780  46.690  50.300  1.00  0.00      A0   H
ATOM    591  CA  GLY A  41      46.410  47.620  48.460  1.00  0.00      A0   C
ATOM    592  HA1 GLY A  41      45.500  47.620  48.060  1.00  0.00      A0   H
ATOM    593  HA2 GLY A  41      46.550  48.470  48.980  1.00  0.00      A0   H
ATOM    594  C   GLY A  41      47.460  47.470  47.410  1.00  0.00      A0   C
ATOM    595  O   GLY A  41      47.270  47.920  46.280  1.00  0.00      A0   O
ATOM    596  N   SER A  42      48.620  46.890  47.780  1.00  0.00      A0   N
ATOM    597  HN  SER A  42      48.770  46.630  48.730  1.00  0.00      A0   H
ATOM    598  CA  SER A  42      49.630  46.640  46.800  1.00  0.00      A0   C
ATOM    599  HA  SER A  42      49.820  47.520  46.380  1.00  0.00      A0   H
ATOM    600  CB  SER A  42      50.920  46.040  47.400  1.00  0.00      A0   C
ATOM    601  HB1 SER A  42      51.620  45.940  46.700  1.00  0.00      A0   H
ATOM    602  HB2 SER A  42      51.260  46.620  48.140  1.00  0.00      A0   H
ATOM    603  OG  SER A  42      50.650  44.760  47.940  1.00  0.00      A0   O
ATOM    604  HG1 SER A  42      51.490  44.380  48.330  1.00  0.00      A0   H
ATOM    605  C   SER A  42      49.080  45.620  45.850  1.00  0.00      A0   C
ATOM    606  O   SER A  42      49.370  45.630  44.660  1.00  0.00      A0   O
ATOM    607  N   ILE A  43      48.270  44.680  46.380  1.00  0.00      A0   N
ATOM    608  HN  ILE A  43      48.100  44.660  47.360  1.00  0.00      A0   H
ATOM    609  CA  ILE A  43      47.650  43.720  45.510  1.00  0.00      A0   C
ATOM    610  HA  ILE A  43      48.390  43.250  45.030  1.00  0.00      A0   H
ATOM    611  CB  ILE A  43      46.840  42.700  46.260  1.00  0.00      A0   C
ATOM    612  HB  ILE A  43      46.140  43.160  46.820  1.00  0.00      A0   H
ATOM    613  CG2 ILE A  43      46.120  41.810  45.220  1.00  0.00      A0   C
ATOM    614 HG21 ILE A  43      45.570  41.130  45.700  1.00  0.00      A0   H
ATOM    615 HG22 ILE A  43      45.530  42.380  44.650  1.00  0.00      A0   H
ATOM    616 HG23 ILE A  43      46.800  41.360  44.650  1.00  0.00      A0   H
ATOM    617  CG1 ILE A  43      47.730  41.910  47.240  1.00  0.00      A0   C
ATOM    618 HG11 ILE A  43      48.120  42.550  47.890  1.00  0.00      A0   H
ATOM    619 HG12 ILE A  43      47.160  41.250  47.720  1.00  0.00      A0   H
ATOM    620  CD  ILE A  43      48.860  41.160  46.550  1.00  0.00      A0   C
ATOM    621  HD1 ILE A  43      49.400  40.670  47.240  1.00  0.00      A0   H
ATOM    622  HD2 ILE A  43      48.490  40.500  45.900  1.00  0.00      A0   H
ATOM    623  HD3 ILE A  43      49.450  41.810  46.070  1.00  0.00      A0   H
ATOM    624  C   ILE A  43      46.710  44.480  44.630  1.00  0.00      A0   C
ATOM    625  O   ILE A  43      46.620  44.240  43.430  1.00  0.00      A0   O
ATOM    626  N   PHE A  44      45.990  45.440  45.240  1.00  0.00      A0   N
ATOM    627  HN  PHE A  44      46.120  45.610  46.210  1.00  0.00      A0   H
ATOM    628  CA  PHE A  44      45.030  46.230  44.510  1.00  0.00      A0   C
ATOM    629  HA  PHE A  44      44.400  45.540  44.150  1.00  0.00      A0   H
ATOM    630  CB  PHE A  44      44.270  47.250  45.380  1.00  0.00      A0   C
ATOM    631  HB1 PHE A  44      44.900  47.700  46.010  1.00  0.00      A0   H
ATOM    632  HB2 PHE A  44      43.820  47.930  44.810  1.00  0.00      A0   H
ATOM    633  CG  PHE A  44      43.250  46.500  46.170  1.00  0.00      A0   C
ATOM    634  CD1 PHE A  44      42.020  46.230  45.620  1.00  0.00      A0   C
ATOM    635  HD1 PHE A  44      41.810  46.540  44.690  1.00  0.00      A0   H
ATOM    636  CE1 PHE A  44      41.060  45.540  46.330  1.00  0.00      A0   C
ATOM    637  HE1 PHE A  44      40.170  45.350  45.910  1.00  0.00      A0   H
ATOM    638  CZ  PHE A  44      41.330  45.120  47.610  1.00  0.00      A0   C
ATOM    639  HZ  PHE A  44      40.640  44.630  48.130  1.00  0.00      A0   H
ATOM    640  CD2 PHE A  44      43.510  46.080  47.450  1.00  0.00      A0   C
ATOM    641  HD2 PHE A  44      44.400  46.270  47.870  1.00  0.00      A0   H
ATOM    642  CE2 PHE A  44      42.560  45.390  48.170  1.00  0.00      A0   C
ATOM    643  HE2 PHE A  44      42.760  45.090  49.100  1.00  0.00      A0   H
ATOM    644  C   PHE A  44      45.730  46.980  43.430  1.00  0.00      A0   C
ATOM    645  O   PHE A  44      45.200  47.070  42.330  1.00  0.00      A0   O
ATOM    646  N   VAL A  45      46.910  47.560  43.710  1.00  0.00      A0   N
ATOM    647  HN  VAL A  45      47.290  47.470  44.630  1.00  0.00      A0   H
ATOM    648  CA  VAL A  45      47.640  48.300  42.720  1.00  0.00      A0   C
ATOM    649  HA  VAL A  45      46.950  48.950  42.380  1.00  0.00      A0   H
ATOM    650  CB  VAL A  45      48.810  49.090  43.240  1.00  0.00      A0   C
ATOM    651  HB  VAL A  45      49.220  49.640  42.520  1.00  0.00      A0   H
ATOM    652  CG1 VAL A  45      48.300  50.060  44.320  1.00  0.00      A0   C
ATOM    653 HG11 VAL A  45      49.060  50.590  44.680  1.00  0.00      A0   H
ATOM    654 HG12 VAL A  45      47.620  50.680  43.920  1.00  0.00      A0   H
ATOM    655 HG13 VAL A  45      47.870  49.540  45.060  1.00  0.00      A0   H
ATOM    656  CG2 VAL A  45      49.920  48.140  43.700  1.00  0.00      A0   C
ATOM    657 HG21 VAL A  45      50.690  48.670  44.050  1.00  0.00      A0   H
ATOM    658 HG22 VAL A  45      49.570  47.540  44.430  1.00  0.00      A0   H
ATOM    659 HG23 VAL A  45      50.220  47.580  42.930  1.00  0.00      A0   H
ATOM    660  C   VAL A  45      48.130  47.370  41.660  1.00  0.00      A0   C
ATOM    661  O   VAL A  45      48.300  47.780  40.520  1.00  0.00      A0   O
ATOM    662  N   VAL A  46      48.430  46.100  42.010  1.00  0.00      A0   N
ATOM    663  HN  VAL A  46      48.350  45.790  42.960  1.00  0.00      A0   H
ATOM    664  CA  VAL A  46      48.870  45.190  40.980  1.00  0.00      A0   C
ATOM    665  HA  VAL A  46      49.740  45.550  40.630  1.00  0.00      A0   H
ATOM    666  CB  VAL A  46      49.100  43.800  41.480  1.00  0.00      A0   C
ATOM    667  HB  VAL A  46      48.260  43.430  41.890  1.00  0.00      A0   H
ATOM    668  CG1 VAL A  46      49.460  42.900  40.280  1.00  0.00      A0   C
ATOM    669 HG11 VAL A  46      49.610  41.970  40.600  1.00  0.00      A0   H
ATOM    670 HG12 VAL A  46      48.710  42.910  39.620  1.00  0.00      A0   H
ATOM    671 HG13 VAL A  46      50.290  43.250  39.850  1.00  0.00      A0   H
ATOM    672  CG2 VAL A  46      50.170  43.840  42.580  1.00  0.00      A0   C
ATOM    673 HG21 VAL A  46      50.330  42.910  42.920  1.00  0.00      A0   H
ATOM    674 HG22 VAL A  46      51.020  44.200  42.200  1.00  0.00      A0   H
ATOM    675 HG23 VAL A  46      49.860  44.420  43.320  1.00  0.00      A0   H
ATOM    676  C   VAL A  46      47.770  45.150  39.980  1.00  0.00      A0   C
ATOM    677  O   VAL A  46      47.990  45.250  38.780  1.00  0.00      A0   O
ATOM    678  N   LEU A  47      46.520  45.000  40.480  1.00  0.00      A0   N
ATOM    679  HN  LEU A  47      46.390  44.830  41.450  1.00  0.00      A0   H
ATOM    680  CA  LEU A  47      45.400  45.090  39.600  1.00  0.00      A0   C
ATOM    681  HA  LEU A  47      45.580  44.450  38.850  1.00  0.00      A0   H
ATOM    682  CB  LEU A  47      44.060  44.730  40.270  1.00  0.00      A0   C
ATOM    683  HB1 LEU A  47      44.110  43.780  40.580  1.00  0.00      A0   H
ATOM    684  HB2 LEU A  47      43.930  45.330  41.060  1.00  0.00      A0   H
ATOM    685  CG  LEU A  47      42.850  44.880  39.330  1.00  0.00      A0   C
ATOM    686  HG  LEU A  47      42.890  45.790  38.910  1.00  0.00      A0   H
ATOM    687  CD1 LEU A  47      42.900  43.880  38.170  1.00  0.00      A0   C
ATOM    688 HD11 LEU A  47      42.100  44.000  37.590  1.00  0.00      A0   H
ATOM    689 HD12 LEU A  47      43.730  44.030  37.640  1.00  0.00      A0   H
ATOM    690 HD13 LEU A  47      42.900  42.940  38.540  1.00  0.00      A0   H
ATOM    691  CD2 LEU A  47      41.530  44.820  40.120  1.00  0.00      A0   C
ATOM    692 HD21 LEU A  47      40.760  44.920  39.490  1.00  0.00      A0   H
ATOM    693 HD22 LEU A  47      41.460  43.940  40.600  1.00  0.00      A0   H
ATOM    694 HD23 LEU A  47      41.510  45.560  40.800  1.00  0.00      A0   H
ATOM    695  C   LEU A  47      45.340  46.530  39.250  1.00  0.00      A0   C
ATOM    696  O   LEU A  47      45.880  47.390  39.930  1.00  0.00      A0   O
ATOM    697  N   MET A  48      44.740  46.880  38.130  1.00  0.00      A0   N
ATOM    698  HN  MET A  48      44.340  46.190  37.530  1.00  0.00      A0   H
ATOM    699  CA  MET A  48      44.670  48.270  37.790  1.00  0.00      A0   C
ATOM    700  HA  MET A  48      44.060  48.240  36.990  1.00  0.00      A0   H
ATOM    701  CB  MET A  48      44.070  49.160  38.900  1.00  0.00      A0   C
ATOM    702  HB1 MET A  48      43.130  48.870  39.070  1.00  0.00      A0   H
ATOM    703  HB2 MET A  48      44.620  49.040  39.730  1.00  0.00      A0   H
ATOM    704  CG  MET A  48      44.050  50.650  38.540  1.00  0.00      A0   C
ATOM    705  HG1 MET A  48      43.840  51.100  39.410  1.00  0.00      A0   H
ATOM    706  HG2 MET A  48      45.000  50.850  38.280  1.00  0.00      A0   H
ATOM    707  SD  MET A  48      42.880  51.110  37.230  1.00  0.00      A0   S
ATOM    708  CE  MET A  48      43.460  52.830  37.130  1.00  0.00      A0   C
ATOM    709  HE1 MET A  48      42.930  53.320  36.430  1.00  0.00      A0   H
ATOM    710  HE2 MET A  48      43.330  53.280  38.010  1.00  0.00      A0   H
ATOM    711  HE3 MET A  48      44.430  52.850  36.880  1.00  0.00      A0   H
ATOM    712  C   MET A  48      46.020  48.810  37.420  1.00  0.00      A0   C
ATOM    713  O   MET A  48      46.100  49.850  36.770  1.00  0.00      A0   O
ATOM    714  N   LYS A  49      47.140  48.150  37.790  1.00  0.00      A0   N
ATOM    715  HN  LYS A  49      47.090  47.400  38.460  1.00  0.00      A0   H
ATOM    716  CA  LYS A  49      48.390  48.530  37.230  1.00  0.00      A0   C
ATOM    717  HA  LYS A  49      48.420  49.530  37.280  1.00  0.00      A0   H
ATOM    718  CB  LYS A  49      49.660  47.990  37.920  1.00  0.00      A0   C
ATOM    719  HB1 LYS A  49      49.430  47.120  38.360  1.00  0.00      A0   H
ATOM    720  HB2 LYS A  49      50.360  47.840  37.230  1.00  0.00      A0   H
ATOM    721  CG  LYS A  49      50.240  48.920  38.990  1.00  0.00      A0   C
ATOM    722  HG1 LYS A  49      49.530  49.080  39.690  1.00  0.00      A0   H
ATOM    723  HG2 LYS A  49      51.020  48.460  39.420  1.00  0.00      A0   H
ATOM    724  CD  LYS A  49      50.700  50.270  38.460  1.00  0.00      A0   C
ATOM    725  HD1 LYS A  49      51.420  50.110  37.780  1.00  0.00      A0   H
ATOM    726  HD2 LYS A  49      49.930  50.720  38.020  1.00  0.00      A0   H
ATOM    727  CE  LYS A  49      51.260  51.210  39.540  1.00  0.00      A0   C
ATOM    728  HE1 LYS A  49      51.840  50.690  40.170  1.00  0.00      A0   H
ATOM    729  HE2 LYS A  49      51.790  51.940  39.120  1.00  0.00      A0   H
ATOM    730  NZ  LYS A  49      50.150  51.800  40.310  1.00  0.00      A0   N
ATOM    731  HZ1 LYS A  49      50.520  52.410  41.020  1.00  0.00      A0   H
ATOM    732  HZ2 LYS A  49      49.560  52.330  39.700  1.00  0.00      A0   H
ATOM    733  HZ3 LYS A  49      49.610  51.080  40.750  1.00  0.00      A0   H
ATOM    734  C   LYS A  49      48.350  47.940  35.870  1.00  0.00      A0   C
ATOM    735  O   LYS A  49      48.750  48.550  34.880  1.00  0.00      A0   O
ATOM    736  N   PHE A  50      47.850  46.690  35.830  1.00  0.00      A0   N
ATOM    737  HN  PHE A  50      47.580  46.260  36.690  1.00  0.00      A0   H
ATOM    738  CA  PHE A  50      47.700  45.950  34.620  1.00  0.00      A0   C
ATOM    739  HA  PHE A  50      48.610  45.980  34.210  1.00  0.00      A0   H
ATOM    740  CB  PHE A  50      47.240  44.490  34.840  1.00  0.00      A0   C
ATOM    741  HB1 PHE A  50      46.510  44.460  35.520  1.00  0.00      A0   H
ATOM    742  HB2 PHE A  50      46.920  44.100  33.980  1.00  0.00      A0   H
ATOM    743  CG  PHE A  50      48.410  43.710  35.320  1.00  0.00      A0   C
ATOM    744  CD1 PHE A  50      48.760  43.710  36.650  1.00  0.00      A0   C
ATOM    745  HD1 PHE A  50      48.230  44.250  37.300  1.00  0.00      A0   H
ATOM    746  CE1 PHE A  50      49.830  42.980  37.100  1.00  0.00      A0   C
ATOM    747  HE1 PHE A  50      50.080  42.990  38.060  1.00  0.00      A0   H
ATOM    748  CZ  PHE A  50      50.570  42.230  36.210  1.00  0.00      A0   C
ATOM    749  HZ  PHE A  50      51.350  41.690  36.530  1.00  0.00      A0   H
ATOM    750  CD2 PHE A  50      49.150  42.950  34.440  1.00  0.00      A0   C
ATOM    751  HD2 PHE A  50      48.900  42.940  33.470  1.00  0.00      A0   H
ATOM    752  CE2 PHE A  50      50.220  42.220  34.880  1.00  0.00      A0   C
ATOM    753  HE2 PHE A  50      50.750  41.670  34.230  1.00  0.00      A0   H
ATOM    754  C   PHE A  50      46.650  46.600  33.800  1.00  0.00      A0   C
ATOM    755  O   PHE A  50      46.820  46.800  32.590  1.00  0.00      A0   O
ATOM    756  N   THR A  51      45.520  46.980  34.430  1.00  0.00      A0   N
ATOM    757  HN  THR A  51      45.430  46.850  35.420  1.00  0.00      A0   H
ATOM    758  CA  THR A  51      44.440  47.560  33.680  1.00  0.00      A0   C
ATOM    759  HA  THR A  51      44.210  46.860  33.000  1.00  0.00      A0   H
ATOM    760  CB  THR A  51      43.240  47.870  34.520  1.00  0.00      A0   C
ATOM    761  HB  THR A  51      43.490  48.460  35.280  1.00  0.00      A0   H
ATOM    762  OG1 THR A  51      42.760  46.680  35.140  1.00  0.00      A0   O
ATOM    763  HG1 THR A  51      41.950  46.900  35.700  1.00  0.00      A0   H
ATOM    764  CG2 THR A  51      42.150  48.470  33.620  1.00  0.00      A0   C
ATOM    765 HG21 THR A  51      41.340  48.680  34.160  1.00  0.00      A0   H
ATOM    766 HG22 THR A  51      42.500  49.310  33.200  1.00  0.00      A0   H
ATOM    767 HG23 THR A  51      41.910  47.820  32.900  1.00  0.00      A0   H
ATOM    768  C   THR A  51      44.910  48.850  33.090  1.00  0.00      A0   C
ATOM    769  O   THR A  51      44.650  49.150  31.930  1.00  0.00      A0   O
ATOM    770  N   MET A  52      45.620  49.660  33.890  1.00  0.00      A0   N
ATOM    771  HN  MET A  52      45.850  49.370  34.820  1.00  0.00      A0   H
ATOM    772  CA  MET A  52      46.070  50.940  33.420  1.00  0.00      A0   C
ATOM    773  HA  MET A  52      45.220  51.380  33.140  1.00  0.00      A0   H
ATOM    774  CB  MET A  52      46.800  51.760  34.500  1.00  0.00      A0   C
ATOM    775  HB1 MET A  52      46.210  51.840  35.300  1.00  0.00      A0   H
ATOM    776  HB2 MET A  52      47.640  51.280  34.750  1.00  0.00      A0   H
ATOM    777  CG  MET A  52      47.170  53.160  34.020  1.00  0.00      A0   C
ATOM    778  HG1 MET A  52      47.840  53.480  34.690  1.00  0.00      A0   H
ATOM    779  HG2 MET A  52      47.620  53.010  33.140  1.00  0.00      A0   H
ATOM    780  SD  MET A  52      45.760  54.300  33.870  1.00  0.00      A0   S
ATOM    781  CE  MET A  52      45.000  53.510  32.420  1.00  0.00      A0   C
ATOM    782  HE1 MET A  52      44.170  54.000  32.160  1.00  0.00      A0   H
ATOM    783  HE2 MET A  52      45.650  53.520  31.660  1.00  0.00      A0   H
ATOM    784  HE3 MET A  52      44.770  52.560  32.640  1.00  0.00      A0   H
ATOM    785  C   MET A  52      47.030  50.750  32.290  1.00  0.00      A0   C
ATOM    786  O   MET A  52      46.990  51.500  31.300  1.00  0.00      A0   O
ATOM    787  N   GLY A  53      47.920  49.760  32.400  1.00  0.00      A0   N
ATOM    788  HN  GLY A  53      47.910  49.160  33.210  1.00  0.00      A0   H
ATOM    789  CA  GLY A  53      48.900  49.540  31.370  1.00  0.00      A0   C
ATOM    790  HA1 GLY A  53      49.430  50.380  31.240  1.00  0.00      A0   H
ATOM    791  HA2 GLY A  53      49.500  48.800  31.650  1.00  0.00      A0   H
ATOM    792  C   GLY A  53      48.180  49.190  30.110  1.00  0.00      A0   C
ATOM    793  O   GLY A  53      48.560  49.620  29.020  1.00  0.00      A0   O
ATOM    794  N   GLN A  54      47.120  48.370  30.220  1.00  0.00      A0   N
ATOM    795  HN  GLN A  54      46.820  48.050  31.120  1.00  0.00      A0   H
ATOM    796  CA  GLN A  54      46.410  47.940  29.040  1.00  0.00      A0   C
ATOM    797  HA  GLN A  54      47.130  47.500  28.500  1.00  0.00      A0   H
ATOM    798  CB  GLN A  54      45.260  46.970  29.340  1.00  0.00      A0   C
ATOM    799  HB1 GLN A  54      45.630  46.160  29.790  1.00  0.00      A0   H
ATOM    800  HB2 GLN A  54      44.600  47.420  29.950  1.00  0.00      A0   H
ATOM    801  CG  GLN A  54      44.520  46.520  28.070  1.00  0.00      A0   C
ATOM    802  HG1 GLN A  54      44.130  47.320  27.610  1.00  0.00      A0   H
ATOM    803  HG2 GLN A  54      45.150  46.060  27.460  1.00  0.00      A0   H
ATOM    804  CD  GLN A  54      43.400  45.560  28.470  1.00  0.00      A0   C
ATOM    805  OE1 GLN A  54      43.410  44.990  29.560  1.00  0.00      A0   O
ATOM    806  NE2 GLN A  54      42.410  45.380  27.560  1.00  0.00      A0   N
ATOM    807 HE21 GLN A  54      42.440  45.860  26.680  1.00  0.00      A0   H
ATOM    808 HE22 GLN A  54      41.650  44.760  27.760  1.00  0.00      A0   H
ATOM    809  C   GLN A  54      45.820  49.140  28.370  1.00  0.00      A0   C
ATOM    810  O   GLN A  54      45.900  49.260  27.150  1.00  0.00      A0   O
ATOM    811  N   PHE A  55      45.200  50.060  29.140  1.00  0.00      A0   N
ATOM    812  HN  PHE A  55      45.180  49.950  30.130  1.00  0.00      A0   H
ATOM    813  CA  PHE A  55      44.590  51.190  28.510  1.00  0.00      A0   C
ATOM    814  HA  PHE A  55      43.890  50.800  27.900  1.00  0.00      A0   H
ATOM    815  CB  PHE A  55      43.960  52.170  29.510  1.00  0.00      A0   C
ATOM    816  HB1 PHE A  55      43.200  51.740  29.990  1.00  0.00      A0   H
ATOM    817  HB2 PHE A  55      44.650  52.480  30.170  1.00  0.00      A0   H
ATOM    818  CG  PHE A  55      43.460  53.350  28.750  1.00  0.00      A0   C
ATOM    819  CD1 PHE A  55      44.280  54.420  28.490  1.00  0.00      A0   C
ATOM    820  HD1 PHE A  55      45.230  54.410  28.810  1.00  0.00      A0   H
ATOM    821  CE1 PHE A  55      43.830  55.510  27.790  1.00  0.00      A0   C
ATOM    822  HE1 PHE A  55      44.440  56.280  27.600  1.00  0.00      A0   H
ATOM    823  CZ  PHE A  55      42.530  55.540  27.340  1.00  0.00      A0   C
ATOM    824  HZ  PHE A  55      42.190  56.330  26.830  1.00  0.00      A0   H
ATOM    825  CD2 PHE A  55      42.160  53.390  28.300  1.00  0.00      A0   C
ATOM    826  HD2 PHE A  55      41.540  52.620  28.490  1.00  0.00      A0   H
ATOM    827  CE2 PHE A  55      41.690  54.480  27.600  1.00  0.00      A0   C
ATOM    828  HE2 PHE A  55      40.750  54.500  27.280  1.00  0.00      A0   H
ATOM    829  C   PHE A  55      45.650  51.920  27.770  1.00  0.00      A0   C
ATOM    830  O   PHE A  55      45.550  52.150  26.570  1.00  0.00      A0   O
ATOM    831  N   PHE A  56      46.730  52.310  28.480  1.00  0.00      A0   N
ATOM    832  HN  PHE A  56      46.800  52.140  29.460  1.00  0.00      A0   H
ATOM    833  CA  PHE A  56      47.780  52.960  27.770  1.00  0.00      A0   C
ATOM    834  HA  PHE A  56      47.640  52.680  26.820  1.00  0.00      A0   H
ATOM    835  CB  PHE A  56      47.760  54.490  27.880  1.00  0.00      A0   C
ATOM    836  HB1 PHE A  56      46.890  54.860  27.540  1.00  0.00      A0   H
ATOM    837  HB2 PHE A  56      47.910  54.780  28.820  1.00  0.00      A0   H
ATOM    838  CG  PHE A  56      48.880  54.990  27.020  1.00  0.00      A0   C
ATOM    839  CD1 PHE A  56      48.700  55.130  25.670  1.00  0.00      A0   C
ATOM    840  HD1 PHE A  56      47.820  54.910  25.250  1.00  0.00      A0   H
ATOM    841  CE1 PHE A  56      49.730  55.580  24.870  1.00  0.00      A0   C
ATOM    842  HE1 PHE A  56      49.590  55.690  23.890  1.00  0.00      A0   H
ATOM    843  CZ  PHE A  56      50.940  55.890  25.430  1.00  0.00      A0   C
ATOM    844  HZ  PHE A  56      51.690  56.220  24.850  1.00  0.00      A0   H
ATOM    845  CD2 PHE A  56      50.100  55.290  27.580  1.00  0.00      A0   C
ATOM    846  HD2 PHE A  56      50.240  55.190  28.560  1.00  0.00      A0   H
ATOM    847  CE2 PHE A  56      51.130  55.750  26.780  1.00  0.00      A0   C
ATOM    848  HE2 PHE A  56      52.010  55.970  27.190  1.00  0.00      A0   H
ATOM    849  C   PHE A  56      49.070  52.500  28.350  1.00  0.00      A0   C
ATOM    850  O   PHE A  56      49.260  52.510  29.570  1.00  0.00      A0   O
ATOM    851  N   GLY A  57      50.000  52.080  27.480  1.00  0.00      A0   N
ATOM    852  HN  GLY A  57      49.800  52.080  26.500  1.00  0.00      A0   H
ATOM    853  CA  GLY A  57      51.270  51.630  27.950  1.00  0.00      A0   C
ATOM    854  HA1 GLY A  57      51.450  52.020  28.850  1.00  0.00      A0   H
ATOM    855  HA2 GLY A  57      51.270  50.630  28.010  1.00  0.00      A0   H
ATOM    856  C   GLY A  57      52.270  52.110  26.950  1.00  0.00      A0   C
ATOM    857  O   GLY A  57      51.930  52.370  25.800  1.00  0.00      A0   O
ATOM    858  N   ALA A  58      53.530  52.240  27.390  1.00  0.00      A0   N
ATOM    859  HN  ALA A  58      53.760  52.020  28.330  1.00  0.00      A0   H
ATOM    860  CA  ALA A  58      54.550  52.700  26.490  1.00  0.00      A0   C
ATOM    861  HA  ALA A  58      54.110  53.440  25.980  1.00  0.00      A0   H
ATOM    862  CB  ALA A  58      55.810  53.220  27.210  1.00  0.00      A0   C
ATOM    863  HB1 ALA A  58      56.480  53.530  26.520  1.00  0.00      A0   H
ATOM    864  HB2 ALA A  58      55.560  53.990  27.800  1.00  0.00      A0   H
ATOM    865  HB3 ALA A  58      56.210  52.490  27.760  1.00  0.00      A0   H
ATOM    866  C   ALA A  58      54.960  51.550  25.640  1.00  0.00      A0   C
ATOM    867  O   ALA A  58      54.730  50.390  25.990  1.00  0.00      A0   O
ATOM    868  C   THR A  59      56.920  49.930  24.400  1.00  0.00      A0   C
ATOM    869  OT1 THR A  59      56.730  48.680  24.340  1.00  0.00      A0   O
ATOM    870  OT2 THR A  59      57.810  50.460  25.110  1.00  0.00      A0   O
ATOM    871  N   THR A  59      55.550  51.860  24.480  1.00  0.00      A0   N
ATOM    872  HN  THR A  59      55.670  52.820  24.220  1.00  0.00      A0   H
ATOM    873  CA  THR A  59      56.010  50.840  23.590  1.00  0.00      A0   C
ATOM    874  HA  THR A  59      55.190  50.410  23.210  1.00  0.00      A0   H
ATOM    875  CB  THR A  59      56.820  51.380  22.450  1.00  0.00      A0   C
ATOM    876  HB  THR A  59      57.160  50.640  21.870  1.00  0.00      A0   H
ATOM    877  OG1 THR A  59      57.990  52.020  22.940  1.00  0.00      A0   O
ATOM    878  HG1 THR A  59      58.520  52.380  22.180  1.00  0.00      A0   H
ATOM    879  CG2 THR A  59      55.960  52.390  21.670  1.00  0.00      A0   C
ATOM    880 HG21 THR A  59      56.480  52.760  20.910  1.00  0.00      A0   H
ATOM    881 HG22 THR A  59      55.140  51.930  21.320  1.00  0.00      A0   H
ATOM    882 HG23 THR A  59      55.680  53.130  22.280  1.00  0.00      A0   H
ATOM    883  N   ARG A   1      56.260  60.290  32.190  1.00  0.00      A1   N
ATOM    884  HT1 ARG A   1      56.990  59.950  31.590  1.00  0.00      A1   H
ATOM    885  HT2 ARG A   1      56.460  61.230  32.450  1.00  0.00      A1   H
ATOM    886  HT3 ARG A   1      56.210  59.720  33.020  1.00  0.00      A1   H
ATOM    887  CA  ARG A   1      54.970  60.230  31.480  1.00  0.00      A1   C
ATOM    888  HA  ARG A   1      55.050  60.800  30.660  1.00  0.00      A1   H
ATOM    889  CB  ARG A   1      54.610  58.770  31.150  1.00  0.00      A1   C
ATOM    890  HB1 ARG A   1      54.440  58.290  32.010  1.00  0.00      A1   H
ATOM    891  HB2 ARG A   1      53.780  58.770  30.590  1.00  0.00      A1   H
ATOM    892  CG  ARG A   1      55.690  58.020  30.380  1.00  0.00      A1   C
ATOM    893  HG1 ARG A   1      55.830  58.460  29.490  1.00  0.00      A1   H
ATOM    894  HG2 ARG A   1      56.540  58.060  30.900  1.00  0.00      A1   H
ATOM    895  CD  ARG A   1      55.330  56.550  30.140  1.00  0.00      A1   C
ATOM    896  HD1 ARG A   1      54.990  56.130  30.980  1.00  0.00      A1   H
ATOM    897  HD2 ARG A   1      54.630  56.480  29.430  1.00  0.00      A1   H
ATOM    898  NE  ARG A   1      56.560  55.840  29.700  1.00  0.00      A1   N
ATOM    899  HE  ARG A   1      57.250  56.320  29.150  1.00  0.00      A1   H
ATOM    900  CZ  ARG A   1      56.750  54.540  30.040  1.00  0.00      A1   C
ATOM    901  NH1 ARG A   1      55.810  53.890  30.790  1.00  0.00      A1   N
ATOM    902 HH11 ARG A   1      54.980  54.370  31.080  1.00  0.00      A1   H
ATOM    903 HH12 ARG A   1      55.950  52.930  31.040  1.00  0.00      A1   H
ATOM    904  NH2 ARG A   1      57.890  53.880  29.650  1.00  0.00      A1   N
ATOM    905 HH21 ARG A   1      58.580  54.360  29.110  1.00  0.00      A1   H
ATOM    906 HH22 ARG A   1      58.020  52.930  29.910  1.00  0.00      A1   H
ATOM    907  C   ARG A   1      53.900  60.740  32.390  1.00  0.00      A1   C
ATOM    908  O   ARG A   1      54.170  61.070  33.550  1.00  0.00      A1   O
ATOM    909  N   ALA A   2      52.670  60.840  31.880  1.00  0.00      A1   N
ATOM    910  HN  ALA A   2      52.510  60.610  30.920  1.00  0.00      A1   H
ATOM    911  CA  ALA A   2      51.570  61.280  32.690  1.00  0.00      A1   C
ATOM    912  HA  ALA A   2      51.860  62.160  33.050  1.00  0.00      A1   H
ATOM    913  CB  ALA A   2      50.260  61.410  31.900  1.00  0.00      A1   C
ATOM    914  HB1 ALA A   2      49.530  61.720  32.510  1.00  0.00      A1   H
ATOM    915  HB2 ALA A   2      50.380  62.080  31.170  1.00  0.00      A1   H
ATOM    916  HB3 ALA A   2      50.010  60.530  31.510  1.00  0.00      A1   H
ATOM    917  C   ALA A   2      51.360  60.240  33.750  1.00  0.00      A1   C
ATOM    918  O   ALA A   2      51.120  60.560  34.910  1.00  0.00      A1   O
ATOM    919  N   PHE A   3      51.460  58.960  33.350  1.00  0.00      A1   N
ATOM    920  HN  PHE A   3      51.710  58.770  32.400  1.00  0.00      A1   H
ATOM    921  CA  PHE A   3      51.220  57.860  34.240  1.00  0.00      A1   C
ATOM    922  HA  PHE A   3      50.290  58.000  34.570  1.00  0.00      A1   H
ATOM    923  CB  PHE A   3      51.400  56.500  33.540  1.00  0.00      A1   C
ATOM    924  HB1 PHE A   3      52.330  56.410  33.180  1.00  0.00      A1   H
ATOM    925  HB2 PHE A   3      51.210  55.750  34.170  1.00  0.00      A1   H
ATOM    926  CG  PHE A   3      50.440  56.430  32.400  1.00  0.00      A1   C
ATOM    927  CD1 PHE A   3      50.750  57.010  31.190  1.00  0.00      A1   C
ATOM    928  HD1 PHE A   3      51.620  57.490  31.080  1.00  0.00      A1   H
ATOM    929  CE1 PHE A   3      49.880  56.950  30.130  1.00  0.00      A1   C
ATOM    930  HE1 PHE A   3      50.120  57.380  29.260  1.00  0.00      A1   H
ATOM    931  CZ  PHE A   3      48.680  56.290  30.270  1.00  0.00      A1   C
ATOM    932  HZ  PHE A   3      48.040  56.240  29.500  1.00  0.00      A1   H
ATOM    933  CD2 PHE A   3      49.240  55.770  32.530  1.00  0.00      A1   C
ATOM    934  HD2 PHE A   3      49.000  55.330  33.390  1.00  0.00      A1   H
ATOM    935  CE2 PHE A   3      48.360  55.700  31.470  1.00  0.00      A1   C
ATOM    936  HE2 PHE A   3      47.490  55.220  31.570  1.00  0.00      A1   H
ATOM    937  C   PHE A   3      52.250  57.900  35.320  1.00  0.00      A1   C
ATOM    938  O   PHE A   3      51.940  57.730  36.500  1.00  0.00      A1   O
ATOM    939  N   GLY A   4      53.520  58.110  34.930  1.00  0.00      A1   N
ATOM    940  HN  GLY A   4      53.690  58.300  33.960  1.00  0.00      A1   H
ATOM    941  CA  GLY A   4      54.640  58.100  35.830  1.00  0.00      A1   C
ATOM    942  HA1 GLY A   4      54.650  57.210  36.290  1.00  0.00      A1   H
ATOM    943  HA2 GLY A   4      55.470  58.210  35.300  1.00  0.00      A1   H
ATOM    944  C   GLY A   4      54.520  59.190  36.840  1.00  0.00      A1   C
ATOM    945  O   GLY A   4      55.000  59.060  37.960  1.00  0.00      A1   O
ATOM    946  N   ASP A   5      53.980  60.360  36.440  1.00  0.00      A1   N
ATOM    947  HN  ASP A   5      53.690  60.480  35.490  1.00  0.00      A1   H
ATOM    948  CA  ASP A   5      53.840  61.440  37.370  1.00  0.00      A1   C
ATOM    949  HA  ASP A   5      54.730  61.460  37.820  1.00  0.00      A1   H
ATOM    950  CB  ASP A   5      53.500  62.770  36.680  1.00  0.00      A1   C
ATOM    951  HB1 ASP A   5      54.110  62.910  35.900  1.00  0.00      A1   H
ATOM    952  HB2 ASP A   5      52.550  62.750  36.360  1.00  0.00      A1   H
ATOM    953  CG  ASP A   5      53.680  63.900  37.680  1.00  0.00      A1   C
ATOM    954  OD1 ASP A   5      54.150  63.630  38.810  1.00  0.00      A1   O
ATOM    955  OD2 ASP A   5      53.340  65.050  37.310  1.00  0.00      A1   O
ATOM    956  C   ASP A   5      52.730  61.150  38.350  1.00  0.00      A1   C
ATOM    957  O   ASP A   5      52.890  61.320  39.560  1.00  0.00      A1   O
ATOM    958  N   VAL A   6      51.580  60.680  37.840  1.00  0.00      A1   N
ATOM    959  HN  VAL A   6      51.560  60.430  36.870  1.00  0.00      A1   H
ATOM    960  CA  VAL A   6      50.370  60.510  38.610  1.00  0.00      A1   C
ATOM    961  HA  VAL A   6      50.260  61.420  39.000  1.00  0.00      A1   H
ATOM    962  CB  VAL A   6      49.190  60.110  37.760  1.00  0.00      A1   C
ATOM    963  HB  VAL A   6      48.370  60.010  38.320  1.00  0.00      A1   H
ATOM    964  CG1 VAL A   6      48.930  61.240  36.740  1.00  0.00      A1   C
ATOM    965 HG11 VAL A   6      48.150  60.990  36.170  1.00  0.00      A1   H
ATOM    966 HG12 VAL A   6      48.730  62.090  37.230  1.00  0.00      A1   H
ATOM    967 HG13 VAL A   6      49.740  61.360  36.170  1.00  0.00      A1   H
ATOM    968  CG2 VAL A   6      49.460  58.740  37.110  1.00  0.00      A1   C
ATOM    969 HG21 VAL A   6      48.670  58.480  36.550  1.00  0.00      A1   H
ATOM    970 HG22 VAL A   6      50.280  58.790  36.540  1.00  0.00      A1   H
ATOM    971 HG23 VAL A   6      49.590  58.060  37.830  1.00  0.00      A1   H
ATOM    972  C   VAL A   6      50.510  59.480  39.690  1.00  0.00      A1   C
ATOM    973  O   VAL A   6      50.090  59.720  40.820  1.00  0.00      A1   O
ATOM    974  N   ALA A   7      51.080  58.300  39.380  1.00  0.00      A1   N
ATOM    975  HN  ALA A   7      51.480  58.160  38.480  1.00  0.00      A1   H
ATOM    976  CA  ALA A   7      51.110  57.230  40.350  1.00  0.00      A1   C
ATOM    977  HA  ALA A   7      50.150  57.160  40.600  1.00  0.00      A1   H
ATOM    978  CB  ALA A   7      51.650  55.910  39.770  1.00  0.00      A1   C
ATOM    979  HB1 ALA A   7      51.650  55.210  40.480  1.00  0.00      A1   H
ATOM    980  HB2 ALA A   7      51.060  55.610  39.010  1.00  0.00      A1   H
ATOM    981  HB3 ALA A   7      52.580  56.040  39.430  1.00  0.00      A1   H
ATOM    982  C   ALA A   7      51.940  57.590  41.550  1.00  0.00      A1   C
ATOM    983  O   ALA A   7      51.490  57.340  42.670  1.00  0.00      A1   O
ATOM    984  N   PRO A   8      53.110  58.140  41.400  1.00  0.00      A1   N
ATOM    985  CD  PRO A   8      53.980  57.760  40.300  1.00  0.00      A1   C
ATOM    986  HD1 PRO A   8      53.860  58.400  39.540  1.00  0.00      A1   H
ATOM    987  HD2 PRO A   8      53.740  56.840  39.990  1.00  0.00      A1   H
ATOM    988  CA  PRO A   8      53.870  58.480  42.580  1.00  0.00      A1   C
ATOM    989  HA  PRO A   8      53.780  57.710  43.210  1.00  0.00      A1   H
ATOM    990  CB  PRO A   8      55.310  58.700  42.100  1.00  0.00      A1   C
ATOM    991  HB1 PRO A   8      55.460  59.660  41.870  1.00  0.00      A1   H
ATOM    992  HB2 PRO A   8      55.960  58.420  42.810  1.00  0.00      A1   H
ATOM    993  CG  PRO A   8      55.410  57.810  40.860  1.00  0.00      A1   C
ATOM    994  HG1 PRO A   8      56.040  58.200  40.190  1.00  0.00      A1   H
ATOM    995  HG2 PRO A   8      55.730  56.890  41.110  1.00  0.00      A1   H
ATOM    996  C   PRO A   8      53.310  59.610  43.380  1.00  0.00      A1   C
ATOM    997  O   PRO A   8      53.520  59.630  44.590  1.00  0.00      A1   O
ATOM    998  N   ALA A   9      52.650  60.590  42.740  1.00  0.00      A1   N
ATOM    999  HN  ALA A   9      52.520  60.530  41.750  1.00  0.00      A1   H
ATOM   1000  CA  ALA A   9      52.110  61.710  43.450  1.00  0.00      A1   C
ATOM   1001  HA  ALA A   9      52.890  62.080  43.950  1.00  0.00      A1   H
ATOM   1002  CB  ALA A   9      51.490  62.780  42.530  1.00  0.00      A1   C
ATOM   1003  HB1 ALA A   9      51.140  63.530  43.080  1.00  0.00      A1   H
ATOM   1004  HB2 ALA A   9      52.200  63.120  41.910  1.00  0.00      A1   H
ATOM   1005  HB3 ALA A   9      50.750  62.370  42.000  1.00  0.00      A1   H
ATOM   1006  C   ALA A   9      51.020  61.220  44.360  1.00  0.00      A1   C
ATOM   1007  O   ALA A   9      50.930  61.620  45.520  1.00  0.00      A1   O
ATOM   1008  N   MET A  10      50.170  60.330  43.820  1.00  0.00      A1   N
ATOM   1009  HN  MET A  10      50.320  60.030  42.880  1.00  0.00      A1   H
ATOM   1010  CA  MET A  10      49.070  59.780  44.550  1.00  0.00      A1   C
ATOM   1011  HA  MET A  10      48.550  60.580  44.870  1.00  0.00      A1   H
ATOM   1012  CB  MET A  10      48.170  58.890  43.670  1.00  0.00      A1   C
ATOM   1013  HB1 MET A  10      47.930  59.390  42.840  1.00  0.00      A1   H
ATOM   1014  HB2 MET A  10      48.680  58.060  43.430  1.00  0.00      A1   H
ATOM   1015  CG  MET A  10      46.870  58.460  44.370  1.00  0.00      A1   C
ATOM   1016  HG1 MET A  10      47.170  57.810  45.070  1.00  0.00      A1   H
ATOM   1017  HG2 MET A  10      46.540  59.300  44.800  1.00  0.00      A1   H
ATOM   1018  SD  MET A  10      45.630  57.730  43.260  1.00  0.00      A1   S
ATOM   1019  CE  MET A  10      46.620  56.270  42.850  1.00  0.00      A1   C
ATOM   1020  HE1 MET A  10      46.110  55.690  42.210  1.00  0.00      A1   H
ATOM   1021  HE2 MET A  10      47.480  56.550  42.420  1.00  0.00      A1   H
ATOM   1022  HE3 MET A  10      46.810  55.750  43.680  1.00  0.00      A1   H
ATOM   1023  C   MET A  10      49.620  58.970  45.680  1.00  0.00      A1   C
ATOM   1024  O   MET A  10      49.040  58.940  46.760  1.00  0.00      A1   O
ATOM   1025  N   GLY A  11      50.750  58.290  45.440  1.00  0.00      A1   N
ATOM   1026  HN  GLY A  11      51.210  58.380  44.560  1.00  0.00      A1   H
ATOM   1027  CA  GLY A  11      51.320  57.440  46.450  1.00  0.00      A1   C
ATOM   1028  HA1 GLY A  11      50.640  56.750  46.680  1.00  0.00      A1   H
ATOM   1029  HA2 GLY A  11      52.130  57.000  46.060  1.00  0.00      A1   H
ATOM   1030  C   GLY A  11      51.700  58.230  47.680  1.00  0.00      A1   C
ATOM   1031  O   GLY A  11      51.390  57.820  48.790  1.00  0.00      A1   O
ATOM   1032  N   MET A  12      52.410  59.370  47.520  1.00  0.00      A1   N
ATOM   1033  HN  MET A  12      52.600  59.700  46.590  1.00  0.00      A1   H
ATOM   1034  CA  MET A  12      52.890  60.130  48.640  1.00  0.00      A1   C
ATOM   1035  HA  MET A  12      53.360  59.430  49.180  1.00  0.00      A1   H
ATOM   1036  CB  MET A  12      53.820  61.280  48.210  1.00  0.00      A1   C
ATOM   1037  HB1 MET A  12      53.300  61.910  47.640  1.00  0.00      A1   H
ATOM   1038  HB2 MET A  12      54.140  61.750  49.030  1.00  0.00      A1   H
ATOM   1039  CG  MET A  12      55.030  60.800  47.410  1.00  0.00      A1   C
ATOM   1040  HG1 MET A  12      54.640  60.360  46.600  1.00  0.00      A1   H
ATOM   1041  HG2 MET A  12      55.500  61.640  47.150  1.00  0.00      A1   H
ATOM   1042  SD  MET A  12      56.130  59.670  48.310  1.00  0.00      A1   S
ATOM   1043  CE  MET A  12      56.920  60.980  49.280  1.00  0.00      A1   C
ATOM   1044  HE1 MET A  12      57.610  60.580  49.890  1.00  0.00      A1   H
ATOM   1045  HE2 MET A  12      57.360  61.630  48.660  1.00  0.00      A1   H
ATOM   1046  HE3 MET A  12      56.230  61.460  49.830  1.00  0.00      A1   H
ATOM   1047  C   MET A  12      51.770  60.750  49.440  1.00  0.00      A1   C
ATOM   1048  O   MET A  12      51.730  60.650  50.660  1.00  0.00      A1   O
ATOM   1049  N   ILE A  13      50.810  61.410  48.760  1.00  0.00      A1   N
ATOM   1050  HN  ILE A  13      50.870  61.420  47.760  1.00  0.00      A1   H
ATOM   1051  CA  ILE A  13      49.710  62.110  49.370  1.00  0.00      A1   C
ATOM   1052  HA  ILE A  13      50.150  62.690  50.050  1.00  0.00      A1   H
ATOM   1053  CB  ILE A  13      48.950  62.950  48.380  1.00  0.00      A1   C
ATOM   1054  HB  ILE A  13      48.190  63.410  48.840  1.00  0.00      A1   H
ATOM   1055  CG2 ILE A  13      49.900  64.010  47.820  1.00  0.00      A1   C
ATOM   1056 HG21 ILE A  13      49.410  64.580  47.160  1.00  0.00      A1   H
ATOM   1057 HG22 ILE A  13      50.240  64.590  48.570  1.00  0.00      A1   H
ATOM   1058 HG23 ILE A  13      50.670  63.570  47.370  1.00  0.00      A1   H
ATOM   1059  CG1 ILE A  13      48.310  62.050  47.300  1.00  0.00      A1   C
ATOM   1060 HG11 ILE A  13      49.040  61.690  46.720  1.00  0.00      A1   H
ATOM   1061 HG12 ILE A  13      47.840  61.290  47.750  1.00  0.00      A1   H
ATOM   1062  CD  ILE A  13      47.300  62.780  46.420  1.00  0.00      A1   C
ATOM   1063  HD1 ILE A  13      46.930  62.150  45.740  1.00  0.00      A1   H
ATOM   1064  HD2 ILE A  13      46.560  63.140  46.990  1.00  0.00      A1   H
ATOM   1065  HD3 ILE A  13      47.760  63.540  45.950  1.00  0.00      A1   H
ATOM   1066  C   ILE A  13      48.750  61.150  49.980  1.00  0.00      A1   C
ATOM   1067  O   ILE A  13      48.060  61.500  50.940  1.00  0.00      A1   O
ATOM   1068  N   GLY A  14      48.590  59.980  49.350  1.00  0.00      A1   N
ATOM   1069  HN  GLY A  14      49.090  59.840  48.500  1.00  0.00      A1   H
ATOM   1070  CA  GLY A  14      47.730  58.920  49.810  1.00  0.00      A1   C
ATOM   1071  HA1 GLY A  14      46.820  59.300  49.970  1.00  0.00      A1   H
ATOM   1072  HA2 GLY A  14      47.680  58.220  49.100  1.00  0.00      A1   H
ATOM   1073  C   GLY A  14      48.280  58.350  51.070  1.00  0.00      A1   C
ATOM   1074  O   GLY A  14      47.530  57.820  51.890  1.00  0.00      A1   O
ATOM   1075  N   THR A  15      49.630  58.330  51.230  1.00  0.00      A1   N
ATOM   1076  HN  THR A  15      50.220  58.680  50.500  1.00  0.00      A1   H
ATOM   1077  CA  THR A  15      50.180  57.820  52.450  1.00  0.00      A1   C
ATOM   1078  HA  THR A  15      49.800  56.900  52.530  1.00  0.00      A1   H
ATOM   1079  CB  THR A  15      51.680  57.690  52.480  1.00  0.00      A1   C
ATOM   1080  HB  THR A  15      52.010  57.300  51.620  1.00  0.00      A1   H
ATOM   1081  OG1 THR A  15      52.050  56.790  53.510  1.00  0.00      A1   O
ATOM   1082  HG1 THR A  15      53.050  56.700  53.530  1.00  0.00      A1   H
ATOM   1083  CG2 THR A  15      52.300  59.060  52.800  1.00  0.00      A1   C
ATOM   1084 HG21 THR A  15      53.300  58.970  52.820  1.00  0.00      A1   H
ATOM   1085 HG22 THR A  15      52.040  59.720  52.090  1.00  0.00      A1   H
ATOM   1086 HG23 THR A  15      51.970  59.380  53.690  1.00  0.00      A1   H
ATOM   1087  C   THR A  15      49.790  58.780  53.520  1.00  0.00      A1   C
ATOM   1088  O   THR A  15      49.600  58.410  54.670  1.00  0.00      A1   O
ATOM   1089  N   LEU A  16      49.690  60.080  53.160  1.00  0.00      A1   N
ATOM   1090  HN  LEU A  16      49.910  60.340  52.220  1.00  0.00      A1   H
ATOM   1091  CA  LEU A  16      49.280  61.090  54.080  1.00  0.00      A1   C
ATOM   1092  HA  LEU A  16      49.930  61.060  54.840  1.00  0.00      A1   H
ATOM   1093  CB  LEU A  16      49.290  62.490  53.430  1.00  0.00      A1   C
ATOM   1094  HB1 LEU A  16      50.170  62.610  52.960  1.00  0.00      A1   H
ATOM   1095  HB2 LEU A  16      48.550  62.520  52.760  1.00  0.00      A1   H
ATOM   1096  CG  LEU A  16      49.110  63.700  54.380  1.00  0.00      A1   C
ATOM   1097  HG  LEU A  16      49.890  63.700  55.010  1.00  0.00      A1   H
ATOM   1098  CD1 LEU A  16      49.140  65.020  53.600  1.00  0.00      A1   C
ATOM   1099 HD11 LEU A  16      49.020  65.790  54.230  1.00  0.00      A1   H
ATOM   1100 HD12 LEU A  16      50.010  65.110  53.120  1.00  0.00      A1   H
ATOM   1101 HD13 LEU A  16      48.390  65.020  52.930  1.00  0.00      A1   H
ATOM   1102  CD2 LEU A  16      47.870  63.590  55.280  1.00  0.00      A1   C
ATOM   1103 HD21 LEU A  16      47.810  64.400  55.870  1.00  0.00      A1   H
ATOM   1104 HD22 LEU A  16      47.050  63.540  54.710  1.00  0.00      A1   H
ATOM   1105 HD23 LEU A  16      47.940  62.770  55.850  1.00  0.00      A1   H
ATOM   1106  C   LEU A  16      47.890  60.760  54.490  1.00  0.00      A1   C
ATOM   1107  O   LEU A  16      47.540  60.870  55.670  1.00  0.00      A1   O
ATOM   1108  N   VAL A  17      47.050  60.350  53.530  1.00  0.00      A1   N
ATOM   1109  HN  VAL A  17      47.400  60.260  52.590  1.00  0.00      A1   H
ATOM   1110  CA  VAL A  17      45.670  60.020  53.780  1.00  0.00      A1   C
ATOM   1111  HA  VAL A  17      45.290  60.860  54.170  1.00  0.00      A1   H
ATOM   1112  CB  VAL A  17      44.930  59.640  52.540  1.00  0.00      A1   C
ATOM   1113  HB  VAL A  17      45.350  58.840  52.100  1.00  0.00      A1   H
ATOM   1114  CG1 VAL A  17      43.500  59.240  52.930  1.00  0.00      A1   C
ATOM   1115 HG11 VAL A  17      42.990  58.980  52.110  1.00  0.00      A1   H
ATOM   1116 HG12 VAL A  17      43.530  58.460  53.560  1.00  0.00      A1   H
ATOM   1117 HG13 VAL A  17      43.040  60.010  53.370  1.00  0.00      A1   H
ATOM   1118  CG2 VAL A  17      45.010  60.810  51.540  1.00  0.00      A1   C
ATOM   1119 HG21 VAL A  17      44.510  60.560  50.700  1.00  0.00      A1   H
ATOM   1120 HG22 VAL A  17      44.590  61.620  51.950  1.00  0.00      A1   H
ATOM   1121 HG23 VAL A  17      45.960  60.990  51.320  1.00  0.00      A1   H
ATOM   1122  C   VAL A  17      45.610  58.860  54.730  1.00  0.00      A1   C
ATOM   1123  O   VAL A  17      44.800  58.860  55.660  1.00  0.00      A1   O
ATOM   1124  N   GLY A  18      46.460  57.840  54.500  1.00  0.00      A1   N
ATOM   1125  HN  GLY A  18      47.130  57.930  53.770  1.00  0.00      A1   H
ATOM   1126  CA  GLY A  18      46.430  56.640  55.290  1.00  0.00      A1   C
ATOM   1127  HA1 GLY A  18      45.510  56.260  55.230  1.00  0.00      A1   H
ATOM   1128  HA2 GLY A  18      47.090  56.000  54.900  1.00  0.00      A1   H
ATOM   1129  C   GLY A  18      46.780  56.920  56.720  1.00  0.00      A1   C
ATOM   1130  O   GLY A  18      46.150  56.370  57.620  1.00  0.00      A1   O
ATOM   1131  N   LEU A  19      47.800  57.760  56.970  1.00  0.00      A1   N
ATOM   1132  HN  LEU A  19      48.270  58.220  56.210  1.00  0.00      A1   H
ATOM   1133  CA  LEU A  19      48.220  57.990  58.320  1.00  0.00      A1   C
ATOM   1134  HA  LEU A  19      48.300  57.070  58.690  1.00  0.00      A1   H
ATOM   1135  CB  LEU A  19      49.580  58.710  58.430  1.00  0.00      A1   C
ATOM   1136  HB1 LEU A  19      50.220  58.250  57.820  1.00  0.00      A1   H
ATOM   1137  HB2 LEU A  19      49.450  59.660  58.130  1.00  0.00      A1   H
ATOM   1138  CG  LEU A  19      50.190  58.740  59.860  1.00  0.00      A1   C
ATOM   1139  HG  LEU A  19      50.190  57.800  60.190  1.00  0.00      A1   H
ATOM   1140  CD1 LEU A  19      51.630  59.260  59.820  1.00  0.00      A1   C
ATOM   1141 HD11 LEU A  19      52.000  59.260  60.750  1.00  0.00      A1   H
ATOM   1142 HD12 LEU A  19      52.180  58.660  59.240  1.00  0.00      A1   H
ATOM   1143 HD13 LEU A  19      51.640  60.180  59.450  1.00  0.00      A1   H
ATOM   1144  CD2 LEU A  19      49.340  59.540  60.860  1.00  0.00      A1   C
ATOM   1145 HD21 LEU A  19      49.780  59.520  61.760  1.00  0.00      A1   H
ATOM   1146 HD22 LEU A  19      49.260  60.490  60.550  1.00  0.00      A1   H
ATOM   1147 HD23 LEU A  19      48.430  59.130  60.930  1.00  0.00      A1   H
ATOM   1148  C   LEU A  19      47.160  58.750  59.060  1.00  0.00      A1   C
ATOM   1149  O   LEU A  19      46.890  58.470  60.220  1.00  0.00      A1   O
ATOM   1150  N   VAL A  20      46.530  59.740  58.400  1.00  0.00      A1   N
ATOM   1151  HN  VAL A  20      46.740  59.900  57.430  1.00  0.00      A1   H
ATOM   1152  CA  VAL A  20      45.570  60.570  59.060  1.00  0.00      A1   C
ATOM   1153  HA  VAL A  20      46.080  61.010  59.790  1.00  0.00      A1   H
ATOM   1154  CB  VAL A  20      44.980  61.600  58.130  1.00  0.00      A1   C
ATOM   1155  HB  VAL A  20      44.570  61.170  57.330  1.00  0.00      A1   H
ATOM   1156  CG1 VAL A  20      43.860  62.340  58.880  1.00  0.00      A1   C
ATOM   1157 HG11 VAL A  20      43.460  63.030  58.270  1.00  0.00      A1   H
ATOM   1158 HG12 VAL A  20      43.160  61.690  59.150  1.00  0.00      A1   H
ATOM   1159 HG13 VAL A  20      44.240  62.790  59.690  1.00  0.00      A1   H
ATOM   1160  CG2 VAL A  20      46.110  62.510  57.620  1.00  0.00      A1   C
ATOM   1161 HG21 VAL A  20      45.730  63.200  57.010  1.00  0.00      A1   H
ATOM   1162 HG22 VAL A  20      46.550  62.970  58.400  1.00  0.00      A1   H
ATOM   1163 HG23 VAL A  20      46.790  61.970  57.130  1.00  0.00      A1   H
ATOM   1164  C   VAL A  20      44.440  59.730  59.550  1.00  0.00      A1   C
ATOM   1165  O   VAL A  20      44.020  59.860  60.700  1.00  0.00      A1   O
ATOM   1166  N   ALA A  21      43.900  58.860  58.680  1.00  0.00      A1   N
ATOM   1167  HN  ALA A  21      44.270  58.770  57.750  1.00  0.00      A1   H
ATOM   1168  CA  ALA A  21      42.800  58.040  59.100  1.00  0.00      A1   C
ATOM   1169  HA  ALA A  21      42.180  58.730  59.480  1.00  0.00      A1   H
ATOM   1170  CB  ALA A  21      42.170  57.250  57.940  1.00  0.00      A1   C
ATOM   1171  HB1 ALA A  21      41.410  56.700  58.290  1.00  0.00      A1   H
ATOM   1172  HB2 ALA A  21      41.840  57.890  57.250  1.00  0.00      A1   H
ATOM   1173  HB3 ALA A  21      42.860  56.650  57.540  1.00  0.00      A1   H
ATOM   1174  C   ALA A  21      43.220  57.050  60.150  1.00  0.00      A1   C
ATOM   1175  O   ALA A  21      42.570  56.930  61.190  1.00  0.00      A1   O
ATOM   1176  N   MET A  22      44.320  56.310  59.900  1.00  0.00      A1   N
ATOM   1177  HN  MET A  22      44.880  56.520  59.090  1.00  0.00      A1   H
ATOM   1178  CA  MET A  22      44.710  55.230  60.760  1.00  0.00      A1   C
ATOM   1179  HA  MET A  22      43.830  54.740  60.820  1.00  0.00      A1   H
ATOM   1180  CB  MET A  22      45.830  54.370  60.160  1.00  0.00      A1   C
ATOM   1181  HB1 MET A  22      45.580  54.100  59.230  1.00  0.00      A1   H
ATOM   1182  HB2 MET A  22      46.670  54.920  60.130  1.00  0.00      A1   H
ATOM   1183  CG  MET A  22      46.120  53.100  60.960  1.00  0.00      A1   C
ATOM   1184  HG1 MET A  22      46.980  52.750  60.590  1.00  0.00      A1   H
ATOM   1185  HG2 MET A  22      46.270  53.430  61.900  1.00  0.00      A1   H
ATOM   1186  SD  MET A  22      44.790  51.860  60.890  1.00  0.00      A1   S
ATOM   1187  CE  MET A  22      45.000  51.500  59.120  1.00  0.00      A1   C
ATOM   1188  HE1 MET A  22      44.340  50.810  58.840  1.00  0.00      A1   H
ATOM   1189  HE2 MET A  22      44.850  52.340  58.590  1.00  0.00      A1   H
ATOM   1190  HE3 MET A  22      45.930  51.170  58.960  1.00  0.00      A1   H
ATOM   1191  C   MET A  22      45.150  55.650  62.120  1.00  0.00      A1   C
ATOM   1192  O   MET A  22      44.610  55.160  63.110  1.00  0.00      A1   O
ATOM   1193  N   LEU A  23      46.090  56.610  62.230  1.00  0.00      A1   N
ATOM   1194  HN  LEU A  23      46.420  57.100  61.430  1.00  0.00      A1   H
ATOM   1195  CA  LEU A  23      46.590  56.890  63.550  1.00  0.00      A1   C
ATOM   1196  HA  LEU A  23      47.260  57.620  63.420  1.00  0.00      A1   H
ATOM   1197  CB  LEU A  23      45.510  57.400  64.530  1.00  0.00      A1   C
ATOM   1198  HB1 LEU A  23      44.760  56.740  64.540  1.00  0.00      A1   H
ATOM   1199  HB2 LEU A  23      45.920  57.460  65.440  1.00  0.00      A1   H
ATOM   1200  CG  LEU A  23      44.950  58.780  64.140  1.00  0.00      A1   C
ATOM   1201  HG  LEU A  23      44.490  58.690  63.260  1.00  0.00      A1   H
ATOM   1202  CD1 LEU A  23      43.890  59.260  65.140  1.00  0.00      A1   C
ATOM   1203 HD11 LEU A  23      43.550  60.150  64.860  1.00  0.00      A1   H
ATOM   1204 HD12 LEU A  23      43.130  58.600  65.160  1.00  0.00      A1   H
ATOM   1205 HD13 LEU A  23      44.300  59.320  66.050  1.00  0.00      A1   H
ATOM   1206  CD2 LEU A  23      46.080  59.810  63.940  1.00  0.00      A1   C
ATOM   1207 HD21 LEU A  23      45.690  60.690  63.690  1.00  0.00      A1   H
ATOM   1208 HD22 LEU A  23      46.600  59.900  64.790  1.00  0.00      A1   H
ATOM   1209 HD23 LEU A  23      46.690  59.500  63.210  1.00  0.00      A1   H
ATOM   1210  C   LEU A  23      47.180  55.620  64.060  1.00  0.00      A1   C
ATOM   1211  O   LEU A  23      47.630  54.780  63.290  1.00  0.00      A1   O
ATOM   1212  N   SER A  24      47.260  55.450  65.390  1.00  0.00      A1   N
ATOM   1213  HN  SER A  24      46.920  56.140  66.030  1.00  0.00      A1   H
ATOM   1214  CA  SER A  24      47.860  54.240  65.860  1.00  0.00      A1   C
ATOM   1215  HA  SER A  24      47.490  53.540  65.250  1.00  0.00      A1   H
ATOM   1216  CB  SER A  24      49.400  54.260  65.840  1.00  0.00      A1   C
ATOM   1217  HB1 SER A  24      49.750  55.030  66.370  1.00  0.00      A1   H
ATOM   1218  HB2 SER A  24      49.770  53.410  66.190  1.00  0.00      A1   H
ATOM   1219  OG  SER A  24      49.870  54.420  64.510  1.00  0.00      A1   O
ATOM   1220  HG1 SER A  24      50.870  54.430  64.510  1.00  0.00      A1   H
ATOM   1221  C   SER A  24      47.470  54.040  67.290  1.00  0.00      A1   C
ATOM   1222  O   SER A  24      46.490  54.610  67.770  1.00  0.00      A1   O
ATOM   1223  N   ASN A  25      48.280  53.230  68.000  1.00  0.00      A1   N
ATOM   1224  HN  ASN A  25      49.050  52.810  67.500  1.00  0.00      A1   H
ATOM   1225  CA  ASN A  25      48.150  52.890  69.390  1.00  0.00      A1   C
ATOM   1226  HA  ASN A  25      49.040  52.460  69.570  1.00  0.00      A1   H
ATOM   1227  CB  ASN A  25      47.920  54.120  70.280  1.00  0.00      A1   C
ATOM   1228  HB1 ASN A  25      47.180  54.680  69.920  1.00  0.00      A1   H
ATOM   1229  HB2 ASN A  25      47.700  53.830  71.220  1.00  0.00      A1   H
ATOM   1230  CG  ASN A  25      49.220  54.920  70.290  1.00  0.00      A1   C
ATOM   1231  OD1 ASN A  25      50.310  54.360  70.340  1.00  0.00      A1   O
ATOM   1232  ND2 ASN A  25      49.100  56.280  70.220  1.00  0.00      A1   N
ATOM   1233 HD21 ASN A  25      48.190  56.700  70.180  1.00  0.00      A1   H
ATOM   1234 HD22 ASN A  25      49.920  56.850  70.220  1.00  0.00      A1   H
ATOM   1235  C   ASN A  25      47.040  51.910  69.630  1.00  0.00      A1   C
ATOM   1236  O   ASN A  25      46.690  51.670  70.780  1.00  0.00      A1   O
ATOM   1237  N   MET A  26      46.500  51.320  68.560  1.00  0.00      A1   N
ATOM   1238  HN  MET A  26      46.810  51.630  67.660  1.00  0.00      A1   H
ATOM   1239  CA  MET A  26      45.500  50.270  68.590  1.00  0.00      A1   C
ATOM   1240  HA  MET A  26      45.340  50.140  67.610  1.00  0.00      A1   H
ATOM   1241  CB  MET A  26      45.980  48.960  69.250  1.00  0.00      A1   C
ATOM   1242  HB1 MET A  26      45.360  48.230  68.970  1.00  0.00      A1   H
ATOM   1243  HB2 MET A  26      46.900  48.760  68.920  1.00  0.00      A1   H
ATOM   1244  CG  MET A  26      46.020  49.010  70.770  1.00  0.00      A1   C
ATOM   1245  HG1 MET A  26      46.710  49.700  70.980  1.00  0.00      A1   H
ATOM   1246  HG2 MET A  26      45.120  49.350  71.030  1.00  0.00      A1   H
ATOM   1247  SD  MET A  26      46.400  47.420  71.570  1.00  0.00      A1   S
ATOM   1248  CE  MET A  26      44.830  46.640  71.120  1.00  0.00      A1   C
ATOM   1249  HE1 MET A  26      44.800  45.700  71.480  1.00  0.00      A1   H
ATOM   1250  HE2 MET A  26      44.070  47.160  71.520  1.00  0.00      A1   H
ATOM   1251  HE3 MET A  26      44.740  46.620  70.130  1.00  0.00      A1   H
ATOM   1252  C   MET A  26      44.260  50.720  69.290  1.00  0.00      A1   C
ATOM   1253  O   MET A  26      43.480  49.880  69.730  1.00  0.00      A1   O
ATOM   1254  N   ASP A  27      44.040  52.040  69.370  1.00  0.00      A1   N
ATOM   1255  HN  ASP A  27      44.690  52.680  68.970  1.00  0.00      A1   H
ATOM   1256  CA  ASP A  27      42.870  52.550  70.030  1.00  0.00      A1   C
ATOM   1257  HA  ASP A  27      42.970  53.540  70.020  1.00  0.00      A1   H
ATOM   1258  CB  ASP A  27      41.560  52.150  69.320  1.00  0.00      A1   C
ATOM   1259  HB1 ASP A  27      41.620  52.370  68.340  1.00  0.00      A1   H
ATOM   1260  HB2 ASP A  27      41.390  51.180  69.430  1.00  0.00      A1   H
ATOM   1261  CG  ASP A  27      40.430  52.950  69.950  1.00  0.00      A1   C
ATOM   1262  OD1 ASP A  27      40.740  53.880  70.740  1.00  0.00      A1   O
ATOM   1263  OD2 ASP A  27      39.240  52.640  69.650  1.00  0.00      A1   O
ATOM   1264  C   ASP A  27      42.860  51.960  71.400  1.00  0.00      A1   C
ATOM   1265  O   ASP A  27      41.800  51.720  71.980  1.00  0.00      A1   O
ATOM   1266  N   ASP A  28      44.060  51.730  71.950  1.00  0.00      A1   N
ATOM   1267  HN  ASP A  28      44.890  51.970  71.450  1.00  0.00      A1   H
ATOM   1268  CA  ASP A  28      44.150  51.160  73.260  1.00  0.00      A1   C
ATOM   1269  HA  ASP A  28      43.270  50.700  73.400  1.00  0.00      A1   H
ATOM   1270  CB  ASP A  28      45.300  50.150  73.400  1.00  0.00      A1   C
ATOM   1271  HB1 ASP A  28      45.290  49.510  72.630  1.00  0.00      A1   H
ATOM   1272  HB2 ASP A  28      46.180  50.630  73.420  1.00  0.00      A1   H
ATOM   1273  CG  ASP A  28      45.130  49.380  74.700  1.00  0.00      A1   C
ATOM   1274  OD1 ASP A  28      44.600  49.970  75.680  1.00  0.00      A1   O
ATOM   1275  OD2 ASP A  28      45.510  48.180  74.720  1.00  0.00      A1   O
ATOM   1276  C   ASP A  28      44.410  52.280  74.200  1.00  0.00      A1   C
ATOM   1277  O   ASP A  28      45.450  52.940  74.130  1.00  0.00      A1   O
ATOM   1278  N   PRO A  29      43.460  52.540  75.050  1.00  0.00      A1   N
ATOM   1279  CD  PRO A  29      42.060  52.320  74.730  1.00  0.00      A1   C
ATOM   1280  HD1 PRO A  29      41.890  51.340  74.610  1.00  0.00      A1   H
ATOM   1281  HD2 PRO A  29      41.830  52.800  73.880  1.00  0.00      A1   H
ATOM   1282  CA  PRO A  29      43.640  53.590  76.000  1.00  0.00      A1   C
ATOM   1283  HA  PRO A  29      44.140  54.350  75.590  1.00  0.00      A1   H
ATOM   1284  CB  PRO A  29      42.230  54.020  76.430  1.00  0.00      A1   C
ATOM   1285  HB1 PRO A  29      42.180  54.110  77.430  1.00  0.00      A1   H
ATOM   1286  HB2 PRO A  29      41.990  54.890  76.010  1.00  0.00      A1   H
ATOM   1287  CG  PRO A  29      41.310  52.900  75.940  1.00  0.00      A1   C
ATOM   1288  HG1 PRO A  29      41.190  52.200  76.640  1.00  0.00      A1   H
ATOM   1289  HG2 PRO A  29      40.420  53.260  75.660  1.00  0.00      A1   H
ATOM   1290  C   PRO A  29      44.490  53.110  77.120  1.00  0.00      A1   C
ATOM   1291  O   PRO A  29      44.560  51.900  77.330  1.00  0.00      A1   O
ATOM   1292  N   LYS A  30      45.160  54.040  77.830  1.00  0.00      A1   N
ATOM   1293  HN  LYS A  30      45.080  55.000  77.540  1.00  0.00      A1   H
ATOM   1294  CA  LYS A  30      45.960  53.740  78.980  1.00  0.00      A1   C
ATOM   1295  HA  LYS A  30      46.500  54.570  79.090  1.00  0.00      A1   H
ATOM   1296  CB  LYS A  30      45.130  53.470  80.250  1.00  0.00      A1   C
ATOM   1297  HB1 LYS A  30      44.360  54.110  80.270  1.00  0.00      A1   H
ATOM   1298  HB2 LYS A  30      44.780  52.530  80.200  1.00  0.00      A1   H
ATOM   1299  CG  LYS A  30      45.920  53.630  81.550  1.00  0.00      A1   C
ATOM   1300  HG1 LYS A  30      46.260  54.570  81.600  1.00  0.00      A1   H
ATOM   1301  HG2 LYS A  30      45.300  53.450  82.310  1.00  0.00      A1   H
ATOM   1302  CD  LYS A  30      47.120  52.680  81.690  1.00  0.00      A1   C
ATOM   1303  HD1 LYS A  30      47.610  52.660  80.810  1.00  0.00      A1   H
ATOM   1304  HD2 LYS A  30      47.720  53.040  82.400  1.00  0.00      A1   H
ATOM   1305  CE  LYS A  30      46.730  51.250  82.050  1.00  0.00      A1   C
ATOM   1306  HE1 LYS A  30      46.030  50.910  81.420  1.00  0.00      A1   H
ATOM   1307  HE2 LYS A  30      47.530  50.660  82.010  1.00  0.00      A1   H
ATOM   1308  NZ  LYS A  30      46.180  51.220  83.430  1.00  0.00      A1   N
ATOM   1309  HZ1 LYS A  30      45.930  50.280  83.660  1.00  0.00      A1   H
ATOM   1310  HZ2 LYS A  30      46.870  51.540  84.070  1.00  0.00      A1   H
ATOM   1311  HZ3 LYS A  30      45.370  51.800  83.480  1.00  0.00      A1   H
ATOM   1312  C   LYS A  30      46.830  52.560  78.700  1.00  0.00      A1   C
ATOM   1313  O   LYS A  30      46.650  51.490  79.260  1.00  0.00      A1   O
ATOM   1314  N   ALA A  31      47.790  52.720  77.770  1.00  0.00      A1   N
ATOM   1315  HN  ALA A  31      47.880  53.580  77.270  1.00  0.00      A1   H
ATOM   1316  CA  ALA A  31      48.690  51.630  77.500  1.00  0.00      A1   C
ATOM   1317  HA  ALA A  31      48.090  50.830  77.460  1.00  0.00      A1   H
ATOM   1318  CB  ALA A  31      49.470  51.780  76.180  1.00  0.00      A1   C
ATOM   1319  HB1 ALA A  31      50.070  50.990  76.060  1.00  0.00      A1   H
ATOM   1320  HB2 ALA A  31      48.820  51.830  75.420  1.00  0.00      A1   H
ATOM   1321  HB3 ALA A  31      50.010  52.620  76.210  1.00  0.00      A1   H
ATOM   1322  C   ALA A  31      49.680  51.590  78.610  1.00  0.00      A1   C
ATOM   1323  O   ALA A  31      49.950  52.610  79.260  1.00  0.00      A1   O
ATOM   1324  N   ILE A  32      50.240  50.400  78.890  1.00  0.00      A1   N
ATOM   1325  HN  ILE A  32      49.960  49.580  78.380  1.00  0.00      A1   H
ATOM   1326  CA  ILE A  32      51.230  50.300  79.920  1.00  0.00      A1   C
ATOM   1327  HA  ILE A  32      51.320  51.220  80.290  1.00  0.00      A1   H
ATOM   1328  CB  ILE A  32      50.860  49.380  81.050  1.00  0.00      A1   C
ATOM   1329  HB  ILE A  32      49.930  49.570  81.360  1.00  0.00      A1   H
ATOM   1330  CG2 ILE A  32      50.890  47.930  80.520  1.00  0.00      A1   C
ATOM   1331 HG21 ILE A  32      50.640  47.300  81.260  1.00  0.00      A1   H
ATOM   1332 HG22 ILE A  32      50.230  47.840  79.770  1.00  0.00      A1   H
ATOM   1333 HG23 ILE A  32      51.810  47.720  80.190  1.00  0.00      A1   H
ATOM   1334  CG1 ILE A  32      51.780  49.620  82.260  1.00  0.00      A1   C
ATOM   1335 HG11 ILE A  32      52.690  49.250  82.040  1.00  0.00      A1   H
ATOM   1336 HG12 ILE A  32      51.850  50.600  82.410  1.00  0.00      A1   H
ATOM   1337  CD  ILE A  32      51.290  48.960  83.550  1.00  0.00      A1   C
ATOM   1338  HD1 ILE A  32      51.930  49.160  84.290  1.00  0.00      A1   H
ATOM   1339  HD2 ILE A  32      50.390  49.330  83.780  1.00  0.00      A1   H
ATOM   1340  HD3 ILE A  32      51.220  47.970  83.410  1.00  0.00      A1   H
ATOM   1341  C   ILE A  32      52.450  49.750  79.270  1.00  0.00      A1   C
ATOM   1342  O   ILE A  32      52.370  48.870  78.410  1.00  0.00      A1   O
ATOM   1343  N   GLY A  33      53.630  50.280  79.640  1.00  0.00      A1   N
ATOM   1344  HN  GLY A  33      53.660  51.000  80.340  1.00  0.00      A1   H
ATOM   1345  CA  GLY A  33      54.850  49.830  79.050  1.00  0.00      A1   C
ATOM   1346  HA1 GLY A  33      55.580  49.860  79.730  1.00  0.00      A1   H
ATOM   1347  HA2 GLY A  33      54.730  48.890  78.730  1.00  0.00      A1   H
ATOM   1348  C   GLY A  33      55.150  50.740  77.900  1.00  0.00      A1   C
ATOM   1349  O   GLY A  33      54.320  51.560  77.500  1.00  0.00      A1   O
ATOM   1350  N   PRO A  34      56.340  50.610  77.380  1.00  0.00      A1   N
ATOM   1351  CD  PRO A  34      57.460  50.340  78.260  1.00  0.00      A1   C
ATOM   1352  HD1 PRO A  34      57.670  49.360  78.240  1.00  0.00      A1   H
ATOM   1353  HD2 PRO A  34      57.230  50.610  79.190  1.00  0.00      A1   H
ATOM   1354  CA  PRO A  34      56.720  51.420  76.260  1.00  0.00      A1   C
ATOM   1355  HA  PRO A  34      56.350  52.350  76.380  1.00  0.00      A1   H
ATOM   1356  CB  PRO A  34      58.250  51.420  76.240  1.00  0.00      A1   C
ATOM   1357  HB1 PRO A  34      58.600  50.690  75.650  1.00  0.00      A1   H
ATOM   1358  HB2 PRO A  34      58.600  52.300  75.920  1.00  0.00      A1   H
ATOM   1359  CG  PRO A  34      58.630  51.170  77.710  1.00  0.00      A1   C
ATOM   1360  HG1 PRO A  34      59.490  50.660  77.770  1.00  0.00      A1   H
ATOM   1361  HG2 PRO A  34      58.720  52.040  78.210  1.00  0.00      A1   H
ATOM   1362  C   PRO A  34      56.110  50.930  75.000  1.00  0.00      A1   C
ATOM   1363  O   PRO A  34      55.610  49.800  74.970  1.00  0.00      A1   O
ATOM   1364  N   ALA A  35      56.140  51.750  73.930  1.00  0.00      A1   N
ATOM   1365  HN  ALA A  35      56.560  52.650  74.020  1.00  0.00      A1   H
ATOM   1366  CA  ALA A  35      55.570  51.360  72.680  1.00  0.00      A1   C
ATOM   1367  HA  ALA A  35      55.180  50.460  72.860  1.00  0.00      A1   H
ATOM   1368  CB  ALA A  35      54.480  52.330  72.170  1.00  0.00      A1   C
ATOM   1369  HB1 ALA A  35      54.120  52.000  71.300  1.00  0.00      A1   H
ATOM   1370  HB2 ALA A  35      53.730  52.370  72.840  1.00  0.00      A1   H
ATOM   1371  HB3 ALA A  35      54.870  53.240  72.050  1.00  0.00      A1   H
ATOM   1372  C   ALA A  35      56.660  51.370  71.670  1.00  0.00      A1   C
ATOM   1373  O   ALA A  35      57.670  52.060  71.820  1.00  0.00      A1   O
ATOM   1374  N   MET A  36      56.490  50.550  70.610  1.00  0.00      A1   N
ATOM   1375  HN  MET A  36      55.670  49.990  70.550  1.00  0.00      A1   H
ATOM   1376  CA  MET A  36      57.470  50.480  69.570  1.00  0.00      A1   C
ATOM   1377  HA  MET A  36      58.200  51.100  69.860  1.00  0.00      A1   H
ATOM   1378  CB  MET A  36      58.040  49.070  69.340  1.00  0.00      A1   C
ATOM   1379  HB1 MET A  36      57.270  48.450  69.170  1.00  0.00      A1   H
ATOM   1380  HB2 MET A  36      58.640  49.090  68.540  1.00  0.00      A1   H
ATOM   1381  CG  MET A  36      58.840  48.520  70.530  1.00  0.00      A1   C
ATOM   1382  HG1 MET A  36      58.200  48.580  71.300  1.00  0.00      A1   H
ATOM   1383  HG2 MET A  36      59.000  47.560  70.300  1.00  0.00      A1   H
ATOM   1384  SD  MET A  36      60.390  49.410  70.870  1.00  0.00      A1   S
ATOM   1385  CE  MET A  36      61.240  48.810  69.380  1.00  0.00      A1   C
ATOM   1386  HE1 MET A  36      62.170  49.190  69.350  1.00  0.00      A1   H
ATOM   1387  HE2 MET A  36      61.290  47.810  69.400  1.00  0.00      A1   H
ATOM   1388  HE3 MET A  36      60.740  49.100  68.570  1.00  0.00      A1   H
ATOM   1389  C   MET A  36      56.780  50.880  68.310  1.00  0.00      A1   C
ATOM   1390  O   MET A  36      55.550  50.850  68.250  1.00  0.00      A1   O
ATOM   1391  N   ALA A  37      57.540  51.310  67.290  1.00  0.00      A1   N
ATOM   1392  HN  ALA A  37      58.540  51.360  67.400  1.00  0.00      A1   H
ATOM   1393  CA  ALA A  37      56.940  51.690  66.050  1.00  0.00      A1   C
ATOM   1394  HA  ALA A  37      56.040  51.250  66.070  1.00  0.00      A1   H
ATOM   1395  CB  ALA A  37      56.800  53.210  65.870  1.00  0.00      A1   C
ATOM   1396  HB1 ALA A  37      56.370  53.400  64.990  1.00  0.00      A1   H
ATOM   1397  HB2 ALA A  37      56.230  53.580  66.610  1.00  0.00      A1   H
ATOM   1398  HB3 ALA A  37      57.700  53.630  65.910  1.00  0.00      A1   H
ATOM   1399  C   ALA A  37      57.820  51.200  64.940  1.00  0.00      A1   C
ATOM   1400  O   ALA A  37      59.030  51.110  65.090  1.00  0.00      A1   O
ATOM   1401  N   VAL A  38      57.200  50.820  63.800  1.00  0.00      A1   N
ATOM   1402  HN  VAL A  38      56.200  50.830  63.740  1.00  0.00      A1   H
ATOM   1403  CA  VAL A  38      57.970  50.390  62.670  1.00  0.00      A1   C
ATOM   1404  HA  VAL A  38      58.900  50.750  62.760  1.00  0.00      A1   H
ATOM   1405  CB  VAL A  38      58.050  48.880  62.620  1.00  0.00      A1   C
ATOM   1406  HB  VAL A  38      57.140  48.490  62.490  1.00  0.00      A1   H
ATOM   1407  CG1 VAL A  38      58.880  48.400  61.420  1.00  0.00      A1   C
ATOM   1408 HG11 VAL A  38      58.920  47.400  61.410  1.00  0.00      A1   H
ATOM   1409 HG12 VAL A  38      58.460  48.720  60.570  1.00  0.00      A1   H
ATOM   1410 HG13 VAL A  38      59.810  48.770  61.490  1.00  0.00      A1   H
ATOM   1411  CG2 VAL A  38      58.610  48.400  63.970  1.00  0.00      A1   C
ATOM   1412 HG21 VAL A  38      58.680  47.400  63.970  1.00  0.00      A1   H
ATOM   1413 HG22 VAL A  38      59.520  48.800  64.120  1.00  0.00      A1   H
ATOM   1414 HG23 VAL A  38      58.000  48.690  64.710  1.00  0.00      A1   H
ATOM   1415  C   VAL A  38      57.250  50.920  61.450  1.00  0.00      A1   C
ATOM   1416  O   VAL A  38      57.350  50.370  60.350  1.00  0.00      A1   O
ATOM   1417  N   ALA A  39      56.510  52.020  61.620  1.00  0.00      A1   N
ATOM   1418  HN  ALA A  39      56.470  52.450  62.530  1.00  0.00      A1   H
ATOM   1419  CA  ALA A  39      55.770  52.620  60.550  1.00  0.00      A1   C
ATOM   1420  HA  ALA A  39      55.240  51.840  60.190  1.00  0.00      A1   H
ATOM   1421  CB  ALA A  39      54.860  53.770  61.020  1.00  0.00      A1   C
ATOM   1422  HB1 ALA A  39      54.360  54.140  60.230  1.00  0.00      A1   H
ATOM   1423  HB2 ALA A  39      54.200  53.420  61.680  1.00  0.00      A1   H
ATOM   1424  HB3 ALA A  39      55.410  54.480  61.430  1.00  0.00      A1   H
ATOM   1425  C   ALA A  39      56.700  53.190  59.520  1.00  0.00      A1   C
ATOM   1426  O   ALA A  39      56.470  53.060  58.320  1.00  0.00      A1   O
ATOM   1427  N   LEU A  40      57.780  53.850  59.980  1.00  0.00      A1   N
ATOM   1428  HN  LEU A  40      57.950  53.870  60.970  1.00  0.00      A1   H
ATOM   1429  CA  LEU A  40      58.700  54.520  59.110  1.00  0.00      A1   C
ATOM   1430  HA  LEU A  40      58.100  55.130  58.580  1.00  0.00      A1   H
ATOM   1431  CB  LEU A  40      59.780  55.300  59.880  1.00  0.00      A1   C
ATOM   1432  HB1 LEU A  40      60.270  54.660  60.470  1.00  0.00      A1   H
ATOM   1433  HB2 LEU A  40      60.430  55.680  59.210  1.00  0.00      A1   H
ATOM   1434  CG  LEU A  40      59.230  56.450  60.740  1.00  0.00      A1   C
ATOM   1435  HG  LEU A  40      58.650  56.050  61.450  1.00  0.00      A1   H
ATOM   1436  CD1 LEU A  40      60.360  57.190  61.470  1.00  0.00      A1   C
ATOM   1437 HD11 LEU A  40      59.970  57.930  62.020  1.00  0.00      A1   H
ATOM   1438 HD12 LEU A  40      60.850  56.550  62.070  1.00  0.00      A1   H
ATOM   1439 HD13 LEU A  40      61.000  57.570  60.800  1.00  0.00      A1   H
ATOM   1440  CD2 LEU A  40      58.340  57.390  59.920  1.00  0.00      A1   C
ATOM   1441 HD21 LEU A  40      57.990  58.120  60.500  1.00  0.00      A1   H
ATOM   1442 HD22 LEU A  40      58.870  57.780  59.170  1.00  0.00      A1   H
ATOM   1443 HD23 LEU A  40      57.570  56.870  59.540  1.00  0.00      A1   H
ATOM   1444  C   LEU A  40      59.400  53.540  58.230  1.00  0.00      A1   C
ATOM   1445  O   LEU A  40      59.550  53.760  57.030  1.00  0.00      A1   O
ATOM   1446  N   LEU A  41      59.850  52.420  58.820  1.00  0.00      A1   N
ATOM   1447  HN  LEU A  41      59.670  52.270  59.790  1.00  0.00      A1   H
ATOM   1448  CA  LEU A  41      60.580  51.430  58.080  1.00  0.00      A1   C
ATOM   1449  HA  LEU A  41      61.340  51.940  57.680  1.00  0.00      A1   H
ATOM   1450  CB  LEU A  41      61.090  50.280  58.960  1.00  0.00      A1   C
ATOM   1451  HB1 LEU A  41      60.310  49.880  59.440  1.00  0.00      A1   H
ATOM   1452  HB2 LEU A  41      61.510  49.590  58.370  1.00  0.00      A1   H
ATOM   1453  CG  LEU A  41      62.120  50.750  60.010  1.00  0.00      A1   C
ATOM   1454  HG  LEU A  41      61.670  51.380  60.630  1.00  0.00      A1   H
ATOM   1455  CD1 LEU A  41      62.610  49.570  60.870  1.00  0.00      A1   C
ATOM   1456 HD11 LEU A  41      63.280  49.900  61.530  1.00  0.00      A1   H
ATOM   1457 HD12 LEU A  41      61.840  49.160  61.350  1.00  0.00      A1   H
ATOM   1458 HD13 LEU A  41      63.040  48.880  60.280  1.00  0.00      A1   H
ATOM   1459  CD2 LEU A  41      63.270  51.520  59.340  1.00  0.00      A1   C
ATOM   1460 HD21 LEU A  41      63.920  51.810  60.040  1.00  0.00      A1   H
ATOM   1461 HD22 LEU A  41      63.730  50.930  58.680  1.00  0.00      A1   H
ATOM   1462 HD23 LEU A  41      62.900  52.330  58.880  1.00  0.00      A1   H
ATOM   1463  C   LEU A  41      59.680  50.850  57.030  1.00  0.00      A1   C
ATOM   1464  O   LEU A  41      60.100  50.650  55.890  1.00  0.00      A1   O
ATOM   1465  N   THR A  42      58.410  50.580  57.380  1.00  0.00      A1   N
ATOM   1466  HN  THR A  42      58.080  50.830  58.290  1.00  0.00      A1   H
ATOM   1467  CA  THR A  42      57.520  49.950  56.450  1.00  0.00      A1   C
ATOM   1468  HA  THR A  42      57.990  49.090  56.250  1.00  0.00      A1   H
ATOM   1469  CB  THR A  42      56.150  49.680  57.010  1.00  0.00      A1   C
ATOM   1470  HB  THR A  42      55.570  49.250  56.330  1.00  0.00      A1   H
ATOM   1471  OG1 THR A  42      55.490  50.900  57.310  1.00  0.00      A1   O
ATOM   1472  HG1 THR A  42      54.580  50.710  57.680  1.00  0.00      A1   H
ATOM   1473  CG2 THR A  42      56.300  48.840  58.290  1.00  0.00      A1   C
ATOM   1474 HG21 THR A  42      55.400  48.650  58.680  1.00  0.00      A1   H
ATOM   1475 HG22 THR A  42      56.750  47.970  58.070  1.00  0.00      A1   H
ATOM   1476 HG23 THR A  42      56.850  49.340  58.960  1.00  0.00      A1   H
ATOM   1477  C   THR A  42      57.320  50.820  55.240  1.00  0.00      A1   C
ATOM   1478  O   THR A  42      57.390  50.330  54.110  1.00  0.00      A1   O
ATOM   1479  N   THR A  43      57.050  52.120  55.440  1.00  0.00      A1   N
ATOM   1480  HN  THR A  43      57.060  52.480  56.370  1.00  0.00      A1   H
ATOM   1481  CA  THR A  43      56.760  53.020  54.350  1.00  0.00      A1   C
ATOM   1482  HA  THR A  43      56.040  52.520  53.860  1.00  0.00      A1   H
ATOM   1483  CB  THR A  43      56.280  54.340  54.860  1.00  0.00      A1   C
ATOM   1484  HB  THR A  43      55.400  54.240  55.320  1.00  0.00      A1   H
ATOM   1485  OG1 THR A  43      55.990  55.210  53.780  1.00  0.00      A1   O
ATOM   1486  HG1 THR A  43      55.670  56.090  54.130  1.00  0.00      A1   H
ATOM   1487  CG2 THR A  43      57.330  54.950  55.790  1.00  0.00      A1   C
ATOM   1488 HG21 THR A  43      57.010  55.830  56.130  1.00  0.00      A1   H
ATOM   1489 HG22 THR A  43      57.490  54.330  56.560  1.00  0.00      A1   H
ATOM   1490 HG23 THR A  43      58.190  55.070  55.290  1.00  0.00      A1   H
ATOM   1491  C   THR A  43      57.920  53.250  53.410  1.00  0.00      A1   C
ATOM   1492  O   THR A  43      57.760  53.100  52.200  1.00  0.00      A1   O
ATOM   1493  N   LEU A  44      59.110  53.640  53.920  1.00  0.00      A1   N
ATOM   1494  HN  LEU A  44      59.220  53.710  54.910  1.00  0.00      A1   H
ATOM   1495  CA  LEU A  44      60.230  53.960  53.060  1.00  0.00      A1   C
ATOM   1496  HA  LEU A  44      59.790  54.530  52.380  1.00  0.00      A1   H
ATOM   1497  CB  LEU A  44      61.360  54.730  53.770  1.00  0.00      A1   C
ATOM   1498  HB1 LEU A  44      61.640  54.210  54.580  1.00  0.00      A1   H
ATOM   1499  HB2 LEU A  44      62.140  54.800  53.140  1.00  0.00      A1   H
ATOM   1500  CG  LEU A  44      60.940  56.140  54.190  1.00  0.00      A1   C
ATOM   1501  HG  LEU A  44      60.390  56.540  53.460  1.00  0.00      A1   H
ATOM   1502  CD1 LEU A  44      60.020  56.110  55.420  1.00  0.00      A1   C
ATOM   1503 HD11 LEU A  44      59.760  57.040  55.670  1.00  0.00      A1   H
ATOM   1504 HD12 LEU A  44      59.190  55.580  55.210  1.00  0.00      A1   H
ATOM   1505 HD13 LEU A  44      60.500  55.680  56.190  1.00  0.00      A1   H
ATOM   1506  CD2 LEU A  44      62.140  57.090  54.350  1.00  0.00      A1   C
ATOM   1507 HD21 LEU A  44      61.820  57.990  54.620  1.00  0.00      A1   H
ATOM   1508 HD22 LEU A  44      62.760  56.720  55.040  1.00  0.00      A1   H
ATOM   1509 HD23 LEU A  44      62.620  57.160  53.470  1.00  0.00      A1   H
ATOM   1510  C   LEU A  44      60.820  52.740  52.410  1.00  0.00      A1   C
ATOM   1511  O   LEU A  44      61.170  52.740  51.240  1.00  0.00      A1   O
ATOM   1512  N   TYR A  45      60.950  51.640  53.170  1.00  0.00      A1   N
ATOM   1513  HN  TYR A  45      60.690  51.670  54.140  1.00  0.00      A1   H
ATOM   1514  CA  TYR A  45      61.470  50.420  52.620  1.00  0.00      A1   C
ATOM   1515  HA  TYR A  45      62.380  50.630  52.270  1.00  0.00      A1   H
ATOM   1516  CB  TYR A  45      61.560  49.300  53.670  1.00  0.00      A1   C
ATOM   1517  HB1 TYR A  45      62.230  49.530  54.370  1.00  0.00      A1   H
ATOM   1518  HB2 TYR A  45      60.670  49.140  54.090  1.00  0.00      A1   H
ATOM   1519  CG  TYR A  45      62.000  48.060  52.960  1.00  0.00      A1   C
ATOM   1520  CD1 TYR A  45      63.320  47.880  52.610  1.00  0.00      A1   C
ATOM   1521  HD1 TYR A  45      63.990  48.590  52.830  1.00  0.00      A1   H
ATOM   1522  CE1 TYR A  45      63.720  46.740  51.970  1.00  0.00      A1   C
ATOM   1523  HE1 TYR A  45      64.680  46.620  51.710  1.00  0.00      A1   H
ATOM   1524  CZ  TYR A  45      62.800  45.760  51.670  1.00  0.00      A1   C
ATOM   1525  OH  TYR A  45      63.210  44.580  51.010  1.00  0.00      A1   O
ATOM   1526  HH  TYR A  45      62.430  43.980  50.870  1.00  0.00      A1   H
ATOM   1527  CD2 TYR A  45      61.090  47.070  52.670  1.00  0.00      A1   C
ATOM   1528  HD2 TYR A  45      60.130  47.190  52.930  1.00  0.00      A1   H
ATOM   1529  CE2 TYR A  45      61.490  45.920  52.030  1.00  0.00      A1   C
ATOM   1530  HE2 TYR A  45      60.820  45.210  51.820  1.00  0.00      A1   H
ATOM   1531  C   TYR A  45      60.500  50.010  51.570  1.00  0.00      A1   C
ATOM   1532  O   TYR A  45      60.850  49.380  50.580  1.00  0.00      A1   O
ATOM   1533  N   GLY A  46      59.210  50.320  51.800  1.00  0.00      A1   N
ATOM   1534  HN  GLY A  46      58.970  50.770  52.660  1.00  0.00      A1   H
ATOM   1535  CA  GLY A  46      58.160  50.010  50.880  1.00  0.00      A1   C
ATOM   1536  HA1 GLY A  46      58.150  49.030  50.710  1.00  0.00      A1   H
ATOM   1537  HA2 GLY A  46      57.290  50.290  51.280  1.00  0.00      A1   H
ATOM   1538  C   GLY A  46      58.400  50.760  49.600  1.00  0.00      A1   C
ATOM   1539  O   GLY A  46      58.030  50.290  48.530  1.00  0.00      A1   O
ATOM   1540  N   ALA A  47      58.970  51.980  49.690  1.00  0.00      A1   N
ATOM   1541  HN  ALA A  47      59.210  52.350  50.580  1.00  0.00      A1   H
ATOM   1542  CA  ALA A  47      59.230  52.730  48.500  1.00  0.00      A1   C
ATOM   1543  HA  ALA A  47      58.330  52.860  48.080  1.00  0.00      A1   H
ATOM   1544  CB  ALA A  47      59.880  54.100  48.790  1.00  0.00      A1   C
ATOM   1545  HB1 ALA A  47      60.040  54.580  47.920  1.00  0.00      A1   H
ATOM   1546  HB2 ALA A  47      59.280  54.640  49.360  1.00  0.00      A1   H
ATOM   1547  HB3 ALA A  47      60.750  53.960  49.250  1.00  0.00      A1   H
ATOM   1548  C   ALA A  47      60.180  51.950  47.660  1.00  0.00      A1   C
ATOM   1549  O   ALA A  47      59.990  51.840  46.450  1.00  0.00      A1   O
ATOM   1550  N   ILE A  48      61.230  51.360  48.280  1.00  0.00      A1   N
ATOM   1551  HN  ILE A  48      61.340  51.420  49.270  1.00  0.00      A1   H
ATOM   1552  CA  ILE A  48      62.160  50.660  47.460  1.00  0.00      A1   C
ATOM   1553  HA  ILE A  48      62.400  51.350  46.780  1.00  0.00      A1   H
ATOM   1554  CB  ILE A  48      63.430  50.230  48.160  1.00  0.00      A1   C
ATOM   1555  HB  ILE A  48      63.770  51.000  48.710  1.00  0.00      A1   H
ATOM   1556  CG2 ILE A  48      63.140  49.070  49.120  1.00  0.00      A1   C
ATOM   1557 HG21 ILE A  48      63.980  48.790  49.580  1.00  0.00      A1   H
ATOM   1558 HG22 ILE A  48      62.470  49.350  49.800  1.00  0.00      A1   H
ATOM   1559 HG23 ILE A  48      62.780  48.290  48.600  1.00  0.00      A1   H
ATOM   1560  CG1 ILE A  48      64.500  49.880  47.120  1.00  0.00      A1   C
ATOM   1561 HG11 ILE A  48      65.280  49.470  47.590  1.00  0.00      A1   H
ATOM   1562 HG12 ILE A  48      64.120  49.220  46.480  1.00  0.00      A1   H
ATOM   1563  CD  ILE A  48      65.000  51.090  46.330  1.00  0.00      A1   C
ATOM   1564  HD1 ILE A  48      65.700  50.790  45.670  1.00  0.00      A1   H
ATOM   1565  HD2 ILE A  48      64.240  51.500  45.840  1.00  0.00      A1   H
ATOM   1566  HD3 ILE A  48      65.400  51.750  46.950  1.00  0.00      A1   H
ATOM   1567  C   ILE A  48      61.510  49.450  46.840  1.00  0.00      A1   C
ATOM   1568  O   ILE A  48      61.620  49.260  45.640  1.00  0.00      A1   O
ATOM   1569  N   LEU A  49      60.810  48.590  47.610  1.00  0.00      A1   N
ATOM   1570  HN  LEU A  49      60.660  48.760  48.580  1.00  0.00      A1   H
ATOM   1571  CA  LEU A  49      60.270  47.420  46.970  1.00  0.00      A1   C
ATOM   1572  HA  LEU A  49      61.070  47.120  46.450  1.00  0.00      A1   H
ATOM   1573  CB  LEU A  49      59.770  46.360  47.960  1.00  0.00      A1   C
ATOM   1574  HB1 LEU A  49      59.100  46.790  48.570  1.00  0.00      A1   H
ATOM   1575  HB2 LEU A  49      59.320  45.620  47.450  1.00  0.00      A1   H
ATOM   1576  CG  LEU A  49      60.880  45.740  48.830  1.00  0.00      A1   C
ATOM   1577  HG  LEU A  49      61.200  46.430  49.470  1.00  0.00      A1   H
ATOM   1578  CD1 LEU A  49      60.330  44.570  49.670  1.00  0.00      A1   C
ATOM   1579 HD11 LEU A  49      61.070  44.180  50.220  1.00  0.00      A1   H
ATOM   1580 HD12 LEU A  49      59.610  44.910  50.270  1.00  0.00      A1   H
ATOM   1581 HD13 LEU A  49      59.960  43.870  49.070  1.00  0.00      A1   H
ATOM   1582  CD2 LEU A  49      62.100  45.340  47.980  1.00  0.00      A1   C
ATOM   1583 HD21 LEU A  49      62.800  44.940  48.570  1.00  0.00      A1   H
ATOM   1584 HD22 LEU A  49      61.820  44.670  47.290  1.00  0.00      A1   H
ATOM   1585 HD23 LEU A  49      62.470  46.150  47.530  1.00  0.00      A1   H
ATOM   1586  C   LEU A  49      59.120  47.710  46.030  1.00  0.00      A1   C
ATOM   1587  O   LEU A  49      59.170  47.360  44.860  1.00  0.00      A1   O
ATOM   1588  N   SER A  50      58.080  48.390  46.540  1.00  0.00      A1   N
ATOM   1589  HN  SER A  50      58.140  48.770  47.460  1.00  0.00      A1   H
ATOM   1590  CA  SER A  50      56.860  48.590  45.790  1.00  0.00      A1   C
ATOM   1591  HA  SER A  50      56.620  47.660  45.540  1.00  0.00      A1   H
ATOM   1592  CB  SER A  50      55.780  49.290  46.630  1.00  0.00      A1   C
ATOM   1593  HB1 SER A  50      55.540  48.740  47.430  1.00  0.00      A1   H
ATOM   1594  HB2 SER A  50      56.080  50.200  46.930  1.00  0.00      A1   H
ATOM   1595  OG  SER A  50      54.600  49.470  45.860  1.00  0.00      A1   O
ATOM   1596  HG1 SER A  50      53.900  49.920  46.420  1.00  0.00      A1   H
ATOM   1597  C   SER A  50      57.080  49.430  44.580  1.00  0.00      A1   C
ATOM   1598  O   SER A  50      56.770  49.020  43.460  1.00  0.00      A1   O
ATOM   1599  N   ASN A  51      57.590  50.660  44.780  1.00  0.00      A1   N
ATOM   1600  HN  ASN A  51      57.850  50.910  45.710  1.00  0.00      A1   H
ATOM   1601  CA  ASN A  51      57.790  51.620  43.740  1.00  0.00      A1   C
ATOM   1602  HA  ASN A  51      56.910  51.600  43.260  1.00  0.00      A1   H
ATOM   1603  CB  ASN A  51      58.120  53.020  44.280  1.00  0.00      A1   C
ATOM   1604  HB1 ASN A  51      58.880  52.970  44.940  1.00  0.00      A1   H
ATOM   1605  HB2 ASN A  51      58.380  53.630  43.530  1.00  0.00      A1   H
ATOM   1606  CG  ASN A  51      56.880  53.560  44.970  1.00  0.00      A1   C
ATOM   1607  OD1 ASN A  51      55.750  53.270  44.570  1.00  0.00      A1   O
ATOM   1608  ND2 ASN A  51      57.080  54.360  46.050  1.00  0.00      A1   N
ATOM   1609 HD21 ASN A  51      58.010  54.580  46.340  1.00  0.00      A1   H
ATOM   1610 HD22 ASN A  51      56.300  54.740  46.540  1.00  0.00      A1   H
ATOM   1611  C   ASN A  51      58.910  51.230  42.830  1.00  0.00      A1   C
ATOM   1612  O   ASN A  51      58.830  51.470  41.630  1.00  0.00      A1   O
ATOM   1613  N   MET A  52      60.000  50.640  43.360  1.00  0.00      A1   N
ATOM   1614  HN  MET A  52      60.050  50.420  44.340  1.00  0.00      A1   H
ATOM   1615  CA  MET A  52      61.070  50.350  42.470  1.00  0.00      A1   C
ATOM   1616  HA  MET A  52      61.250  51.250  42.070  1.00  0.00      A1   H
ATOM   1617  CB  MET A  52      62.380  49.840  43.110  1.00  0.00      A1   C
ATOM   1618  HB1 MET A  52      62.620  50.450  43.860  1.00  0.00      A1   H
ATOM   1619  HB2 MET A  52      62.210  48.920  43.460  1.00  0.00      A1   H
ATOM   1620  CG  MET A  52      63.590  49.760  42.160  1.00  0.00      A1   C
ATOM   1621  HG1 MET A  52      63.540  50.620  41.650  1.00  0.00      A1   H
ATOM   1622  HG2 MET A  52      64.370  49.780  42.780  1.00  0.00      A1   H
ATOM   1623  SD  MET A  52      63.630  48.310  41.060  1.00  0.00      A1   S
ATOM   1624  CE  MET A  52      64.100  47.140  42.360  1.00  0.00      A1   C
ATOM   1625  HE1 MET A  52      64.190  46.220  41.960  1.00  0.00      A1   H
ATOM   1626  HE2 MET A  52      64.970  47.410  42.760  1.00  0.00      A1   H
ATOM   1627  HE3 MET A  52      63.390  47.130  43.070  1.00  0.00      A1   H
ATOM   1628  C   MET A  52      60.610  49.340  41.470  1.00  0.00      A1   C
ATOM   1629  O   MET A  52      61.070  49.370  40.330  1.00  0.00      A1   O
ATOM   1630  N   VAL A  53      59.790  48.350  41.890  1.00  0.00      A1   N
ATOM   1631  HN  VAL A  53      59.560  48.270  42.850  1.00  0.00      A1   H
ATOM   1632  CA  VAL A  53      59.260  47.420  40.930  1.00  0.00      A1   C
ATOM   1633  HA  VAL A  53      60.070  47.180  40.400  1.00  0.00      A1   H
ATOM   1634  CB  VAL A  53      58.650  46.210  41.560  1.00  0.00      A1   C
ATOM   1635  HB  VAL A  53      57.910  46.460  42.180  1.00  0.00      A1   H
ATOM   1636  CG1 VAL A  53      58.040  45.330  40.460  1.00  0.00      A1   C
ATOM   1637 HG11 VAL A  53      57.630  44.520  40.860  1.00  0.00      A1   H
ATOM   1638 HG12 VAL A  53      57.340  45.850  39.970  1.00  0.00      A1   H
ATOM   1639 HG13 VAL A  53      58.760  45.060  39.810  1.00  0.00      A1   H
ATOM   1640  CG2 VAL A  53      59.720  45.500  42.410  1.00  0.00      A1   C
ATOM   1641 HG21 VAL A  53      59.320  44.690  42.840  1.00  0.00      A1   H
ATOM   1642 HG22 VAL A  53      60.480  45.230  41.830  1.00  0.00      A1   H
ATOM   1643 HG23 VAL A  53      60.050  46.120  43.120  1.00  0.00      A1   H
ATOM   1644  C   VAL A  53      58.190  48.060  40.090  1.00  0.00      A1   C
ATOM   1645  O   VAL A  53      58.280  48.070  38.860  1.00  0.00      A1   O
ATOM   1646  N   PHE A  54      57.150  48.640  40.730  1.00  0.00      A1   N
ATOM   1647  HN  PHE A  54      57.160  48.740  41.730  1.00  0.00      A1   H
ATOM   1648  CA  PHE A  54      56.030  49.120  39.970  1.00  0.00      A1   C
ATOM   1649  HA  PHE A  54      56.250  48.780  39.060  1.00  0.00      A1   H
ATOM   1650  CB  PHE A  54      54.670  48.600  40.490  1.00  0.00      A1   C
ATOM   1651  HB1 PHE A  54      54.570  48.820  41.460  1.00  0.00      A1   H
ATOM   1652  HB2 PHE A  54      53.920  49.010  39.970  1.00  0.00      A1   H
ATOM   1653  CG  PHE A  54      54.650  47.120  40.320  1.00  0.00      A1   C
ATOM   1654  CD1 PHE A  54      55.210  46.300  41.270  1.00  0.00      A1   C
ATOM   1655  HD1 PHE A  54      55.630  46.700  42.080  1.00  0.00      A1   H
ATOM   1656  CE1 PHE A  54      55.190  44.930  41.120  1.00  0.00      A1   C
ATOM   1657  HE1 PHE A  54      55.590  44.350  41.820  1.00  0.00      A1   H
ATOM   1658  CZ  PHE A  54      54.600  44.380  40.010  1.00  0.00      A1   C
ATOM   1659  HZ  PHE A  54      54.590  43.380  39.890  1.00  0.00      A1   H
ATOM   1660  CD2 PHE A  54      54.060  46.560  39.210  1.00  0.00      A1   C
ATOM   1661  HD2 PHE A  54      53.650  47.140  38.510  1.00  0.00      A1   H
ATOM   1662  CE2 PHE A  54      54.040  45.190  39.050  1.00  0.00      A1   C
ATOM   1663  HE2 PHE A  54      53.610  44.790  38.240  1.00  0.00      A1   H
ATOM   1664  C   PHE A  54      55.940  50.620  39.990  1.00  0.00      A1   C
ATOM   1665  O   PHE A  54      55.090  51.200  40.670  1.00  0.00      A1   O
ATOM   1666  N   PHE A  55      56.860  51.270  39.260  1.00  0.00      A1   N
ATOM   1667  HN  PHE A  55      57.620  50.730  38.880  1.00  0.00      A1   H
ATOM   1668  CA  PHE A  55      56.820  52.670  38.970  1.00  0.00      A1   C
ATOM   1669  HA  PHE A  55      56.640  53.090  39.860  1.00  0.00      A1   H
ATOM   1670  CB  PHE A  55      58.150  53.190  38.380  1.00  0.00      A1   C
ATOM   1671  HB1 PHE A  55      58.900  53.010  39.010  1.00  0.00      A1   H
ATOM   1672  HB2 PHE A  55      58.330  52.750  37.500  1.00  0.00      A1   H
ATOM   1673  CG  PHE A  55      58.030  54.660  38.170  1.00  0.00      A1   C
ATOM   1674  CD1 PHE A  55      58.280  55.540  39.200  1.00  0.00      A1   C
ATOM   1675  HD1 PHE A  55      58.540  55.180  40.100  1.00  0.00      A1   H
ATOM   1676  CE1 PHE A  55      58.170  56.890  39.020  1.00  0.00      A1   C
ATOM   1677  HE1 PHE A  55      58.350  57.520  39.780  1.00  0.00      A1   H
ATOM   1678  CZ  PHE A  55      57.820  57.390  37.790  1.00  0.00      A1   C
ATOM   1679  HZ  PHE A  55      57.740  58.380  37.650  1.00  0.00      A1   H
ATOM   1680  CD2 PHE A  55      57.680  55.170  36.940  1.00  0.00      A1   C
ATOM   1681  HD2 PHE A  55      57.500  54.550  36.180  1.00  0.00      A1   H
ATOM   1682  CE2 PHE A  55      57.570  56.530  36.750  1.00  0.00      A1   C
ATOM   1683  HE2 PHE A  55      57.320  56.890  35.850  1.00  0.00      A1   H
ATOM   1684  C   PHE A  55      55.730  52.940  37.960  1.00  0.00      A1   C
ATOM   1685  O   PHE A  55      55.010  53.930  38.150  1.00  0.00      A1   O
ATOM   1686  N   PRO A  56      55.510  52.180  36.900  1.00  0.00      A1   N
ATOM   1687  CD  PRO A  56      54.190  52.170  36.290  1.00  0.00      A1   C
ATOM   1688  HD1 PRO A  56      53.950  53.090  35.990  1.00  0.00      A1   H
ATOM   1689  HD2 PRO A  56      53.520  51.850  36.960  1.00  0.00      A1   H
ATOM   1690  CA  PRO A  56      56.280  51.010  36.510  1.00  0.00      A1   C
ATOM   1691  HA  PRO A  56      56.500  50.520  37.360  1.00  0.00      A1   H
ATOM   1692  CB  PRO A  56      55.390  50.200  35.560  1.00  0.00      A1   C
ATOM   1693  HB1 PRO A  56      55.920  49.880  34.770  1.00  0.00      A1   H
ATOM   1694  HB2 PRO A  56      54.990  49.420  36.030  1.00  0.00      A1   H
ATOM   1695  CG  PRO A  56      54.310  51.190  35.110  1.00  0.00      A1   C
ATOM   1696  HG1 PRO A  56      54.580  51.670  34.280  1.00  0.00      A1   H
ATOM   1697  HG2 PRO A  56      53.440  50.720  34.950  1.00  0.00      A1   H
ATOM   1698  C   PRO A  56      57.630  51.300  35.950  1.00  0.00      A1   C
ATOM   1699  O   PRO A  56      57.750  52.210  35.130  1.00  0.00      A1   O
ATOM   1700  N   ILE A  57      58.660  50.550  36.390  1.00  0.00      A1   N
ATOM   1701  HN  ILE A  57      58.530  49.890  37.130  1.00  0.00      A1   H
ATOM   1702  CA  ILE A  57      59.960  50.720  35.800  1.00  0.00      A1   C
ATOM   1703  HA  ILE A  57      59.790  51.230  34.960  1.00  0.00      A1   H
ATOM   1704  CB  ILE A  57      60.910  51.480  36.660  1.00  0.00      A1   C
ATOM   1705  HB  ILE A  57      60.500  52.350  36.950  1.00  0.00      A1   H
ATOM   1706  CG2 ILE A  57      61.200  50.640  37.910  1.00  0.00      A1   C
ATOM   1707 HG21 ILE A  57      61.830  51.130  38.510  1.00  0.00      A1   H
ATOM   1708 HG22 ILE A  57      60.340  50.470  38.400  1.00  0.00      A1   H
ATOM   1709 HG23 ILE A  57      61.600  49.760  37.640  1.00  0.00      A1   H
ATOM   1710  CG1 ILE A  57      62.180  51.870  35.880  1.00  0.00      A1   C
ATOM   1711 HG11 ILE A  57      62.840  52.270  36.510  1.00  0.00      A1   H
ATOM   1712 HG12 ILE A  57      62.560  51.040  35.470  1.00  0.00      A1   H
ATOM   1713  CD  ILE A  57      61.920  52.880  34.760  1.00  0.00      A1   C
ATOM   1714  HD1 ILE A  57      62.780  53.080  34.290  1.00  0.00      A1   H
ATOM   1715  HD2 ILE A  57      61.270  52.490  34.110  1.00  0.00      A1   H
ATOM   1716  HD3 ILE A  57      61.550  53.720  35.150  1.00  0.00      A1   H
ATOM   1717  C   ILE A  57      60.530  49.350  35.570  1.00  0.00      A1   C
ATOM   1718  O   ILE A  57      61.750  49.160  35.670  1.00  0.00      A1   O
ATOM   1719  N   ALA A  58      59.690  48.360  35.230  1.00  0.00      A1   N
ATOM   1720  HN  ALA A  58      58.710  48.520  35.130  1.00  0.00      A1   H
ATOM   1721  CA  ALA A  58      60.250  47.060  35.010  1.00  0.00      A1   C
ATOM   1722  HA  ALA A  58      61.100  47.240  34.510  1.00  0.00      A1   H
ATOM   1723  CB  ALA A  58      60.530  46.270  36.300  1.00  0.00      A1   C
ATOM   1724  HB1 ALA A  58      60.910  45.380  36.070  1.00  0.00      A1   H
ATOM   1725  HB2 ALA A  58      61.180  46.780  36.860  1.00  0.00      A1   H
ATOM   1726  HB3 ALA A  58      59.670  46.150  36.800  1.00  0.00      A1   H
ATOM   1727  C   ALA A  58      59.260  46.280  34.220  1.00  0.00      A1   C
ATOM   1728  O   ALA A  58      58.050  46.430  34.390  1.00  0.00      A1   O
ATOM   1729  N   ASP A  59      59.770  45.430  33.310  1.00  0.00      A1   N
ATOM   1730  HN  ASP A  59      60.760  45.390  33.190  1.00  0.00      A1   H
ATOM   1731  CA  ASP A  59      58.940  44.580  32.520  1.00  0.00      A1   C
ATOM   1732  HA  ASP A  59      58.030  44.640  32.930  1.00  0.00      A1   H
ATOM   1733  CB  ASP A  59      58.890  44.970  31.030  1.00  0.00      A1   C
ATOM   1734  HB1 ASP A  59      59.820  45.080  30.680  1.00  0.00      A1   H
ATOM   1735  HB2 ASP A  59      58.410  44.260  30.510  1.00  0.00      A1   H
ATOM   1736  CG  ASP A  59      58.140  46.290  30.900  1.00  0.00      A1   C
ATOM   1737  OD1 ASP A  59      57.390  46.650  31.850  1.00  0.00      A1   O
ATOM   1738  OD2 ASP A  59      58.310  46.960  29.850  1.00  0.00      A1   O
ATOM   1739  C   ASP A  59      59.570  43.230  32.580  1.00  0.00      A1   C
ATOM   1740  O   ASP A  59      60.800  43.130  32.590  1.00  0.00      A1   O
ATOM   1741  N   LYS A  60      58.760  42.160  32.640  1.00  0.00      A1   N
ATOM   1742  HN  LYS A  60      57.770  42.280  32.670  1.00  0.00      A1   H
ATOM   1743  CA  LYS A  60      59.340  40.860  32.660  1.00  0.00      A1   C
ATOM   1744  HA  LYS A  60      60.290  40.990  32.960  1.00  0.00      A1   H
ATOM   1745  CB  LYS A  60      58.590  39.890  33.590  1.00  0.00      A1   C
ATOM   1746  HB1 LYS A  60      58.470  40.330  34.480  1.00  0.00      A1   H
ATOM   1747  HB2 LYS A  60      57.700  39.700  33.190  1.00  0.00      A1   H
ATOM   1748  CG  LYS A  60      59.300  38.550  33.820  1.00  0.00      A1   C
ATOM   1749  HG1 LYS A  60      58.650  37.910  34.210  1.00  0.00      A1   H
ATOM   1750  HG2 LYS A  60      59.620  38.210  32.940  1.00  0.00      A1   H
ATOM   1751  CD  LYS A  60      60.500  38.650  34.760  1.00  0.00      A1   C
ATOM   1752  HD1 LYS A  60      60.220  39.140  35.590  1.00  0.00      A1   H
ATOM   1753  HD2 LYS A  60      60.790  37.720  35.010  1.00  0.00      A1   H
ATOM   1754  CE  LYS A  60      61.710  39.380  34.170  1.00  0.00      A1   C
ATOM   1755  HE1 LYS A  60      62.050  38.890  33.370  1.00  0.00      A1   H
ATOM   1756  HE2 LYS A  60      61.440  40.310  33.890  1.00  0.00      A1   H
ATOM   1757  NZ  LYS A  60      62.790  39.480  35.170  1.00  0.00      A1   N
ATOM   1758  HZ1 LYS A  60      63.570  39.960  34.770  1.00  0.00      A1   H
ATOM   1759  HZ2 LYS A  60      62.470  39.980  35.970  1.00  0.00      A1   H
ATOM   1760  HZ3 LYS A  60      63.070  38.550  35.440  1.00  0.00      A1   H
ATOM   1761  C   LYS A  60      59.210  40.320  31.270  1.00  0.00      A1   C
ATOM   1762  O   LYS A  60      58.280  39.560  30.990  1.00  0.00      A1   O
ATOM   1763  N   LEU A  61      60.120  40.720  30.370  1.00  0.00      A1   N
ATOM   1764  HN  LEU A  61      60.840  41.350  30.630  1.00  0.00      A1   H
ATOM   1765  CA  LEU A  61      60.050  40.230  29.020  1.00  0.00      A1   C
ATOM   1766  HA  LEU A  61      59.120  40.410  28.720  1.00  0.00      A1   H
ATOM   1767  CB  LEU A  61      61.060  40.940  28.090  1.00  0.00      A1   C
ATOM   1768  HB1 LEU A  61      60.870  41.920  28.130  1.00  0.00      A1   H
ATOM   1769  HB2 LEU A  61      61.980  40.760  28.430  1.00  0.00      A1   H
ATOM   1770  CG  LEU A  61      61.000  40.510  26.600  1.00  0.00      A1   C
ATOM   1771  HG  LEU A  61      61.610  41.110  26.090  1.00  0.00      A1   H
ATOM   1772  CD1 LEU A  61      61.540  39.090  26.370  1.00  0.00      A1   C
ATOM   1773 HD11 LEU A  61      61.480  38.870  25.400  1.00  0.00      A1   H
ATOM   1774 HD12 LEU A  61      62.500  39.050  26.670  1.00  0.00      A1   H
ATOM   1775 HD13 LEU A  61      61.000  38.440  26.900  1.00  0.00      A1   H
ATOM   1776  CD2 LEU A  61      59.580  40.710  26.030  1.00  0.00      A1   C
ATOM   1777 HD21 LEU A  61      59.570  40.420  25.070  1.00  0.00      A1   H
ATOM   1778 HD22 LEU A  61      58.940  40.150  26.550  1.00  0.00      A1   H
ATOM   1779 HD23 LEU A  61      59.330  41.670  26.100  1.00  0.00      A1   H
ATOM   1780  C   LEU A  61      60.380  38.780  29.050  1.00  0.00      A1   C
ATOM   1781  O   LEU A  61      59.690  37.960  28.440  1.00  0.00      A1   O
ATOM   1782  C   SER A  62      60.900  36.330  30.820  1.00  0.00      A1   C
ATOM   1783  OT1 SER A  62      61.190  35.150  31.150  1.00  0.00      A1   O
ATOM   1784  OT2 SER A  62      59.880  36.940  31.220  1.00  0.00      A1   O
ATOM   1785  N   SER A  62      61.430  38.420  29.800  1.00  0.00      A1   N
ATOM   1786  HN  SER A  62      61.930  39.120  30.320  1.00  0.00      A1   H
ATOM   1787  CA  SER A  62      61.850  37.050  29.880  1.00  0.00      A1   C
ATOM   1788  HA  SER A  62      61.820  36.740  28.930  1.00  0.00      A1   H
ATOM   1789  CB  SER A  62      63.280  36.890  30.440  1.00  0.00      A1   C
ATOM   1790  HB1 SER A  62      63.550  35.930  30.440  1.00  0.00      A1   H
ATOM   1791  HB2 SER A  62      63.930  37.420  29.910  1.00  0.00      A1   H
ATOM   1792  OG  SER A  62      63.330  37.350  31.780  1.00  0.00      A1   O
ATOM   1793  HG1 SER A  62      64.260  37.240  32.140  1.00  0.00      A1   H
ATOM   1794  N   MET B   1      37.870  62.140  30.440  1.00  0.00      B0   N
ATOM   1795  HT1 MET B   1      37.400  61.540  29.790  1.00  0.00      B0   H
ATOM   1796  HT2 MET B   1      37.870  63.070  30.090  1.00  0.00      B0   H
ATOM   1797  HT3 MET B   1      38.810  61.830  30.570  1.00  0.00      B0   H
ATOM   1798  CA  MET B   1      37.150  62.100  31.730  1.00  0.00      B0   C
ATOM   1799  HA  MET B   1      36.220  62.440  31.590  1.00  0.00      B0   H
ATOM   1800  CB  MET B   1      37.130  60.660  32.280  1.00  0.00      B0   C
ATOM   1801  HB1 MET B   1      36.890  60.040  31.540  1.00  0.00      B0   H
ATOM   1802  HB2 MET B   1      38.050  60.440  32.610  1.00  0.00      B0   H
ATOM   1803  CG  MET B   1      36.150  60.440  33.430  1.00  0.00      B0   C
ATOM   1804  HG1 MET B   1      36.450  61.080  34.140  1.00  0.00      B0   H
ATOM   1805  HG2 MET B   1      35.270  60.750  33.070  1.00  0.00      B0   H
ATOM   1806  SD  MET B   1      36.080  58.730  34.040  1.00  0.00      B0   S
ATOM   1807  CE  MET B   1      35.110  58.100  32.640  1.00  0.00      B0   C
ATOM   1808  HE1 MET B   1      34.940  57.120  32.760  1.00  0.00      B0   H
ATOM   1809  HE2 MET B   1      34.230  58.590  32.590  1.00  0.00      B0   H
ATOM   1810  HE3 MET B   1      35.610  58.250  31.790  1.00  0.00      B0   H
ATOM   1811  C   MET B   1      37.850  63.000  32.700  1.00  0.00      B0   C
ATOM   1812  O   MET B   1      38.470  63.990  32.310  1.00  0.00      B0   O
ATOM   1813  N   ASP B   2      37.750  62.690  34.010  1.00  0.00      B0   N
ATOM   1814  HN  ASP B   2      37.230  61.890  34.300  1.00  0.00      B0   H
ATOM   1815  CA  ASP B   2      38.410  63.520  34.980  1.00  0.00      B0   C
ATOM   1816  HA  ASP B   2      38.160  64.450  34.720  1.00  0.00      B0   H
ATOM   1817  CB  ASP B   2      37.970  63.230  36.420  1.00  0.00      B0   C
ATOM   1818  HB1 ASP B   2      38.020  62.250  36.610  1.00  0.00      B0   H
ATOM   1819  HB2 ASP B   2      38.560  63.720  37.060  1.00  0.00      B0   H
ATOM   1820  CG  ASP B   2      36.530  63.700  36.590  1.00  0.00      B0   C
ATOM   1821  OD1 ASP B   2      36.170  64.730  35.960  1.00  0.00      B0   O
ATOM   1822  OD2 ASP B   2      35.780  63.040  37.350  1.00  0.00      B0   O
ATOM   1823  C   ASP B   2      39.870  63.240  34.880  1.00  0.00      B0   C
ATOM   1824  O   ASP B   2      40.270  62.170  34.420  1.00  0.00      B0   O
ATOM   1825  N   LEU B   3      40.700  64.200  35.310  1.00  0.00      B0   N
ATOM   1826  HN  LEU B   3      40.340  65.070  35.650  1.00  0.00      B0   H
ATOM   1827  CA  LEU B   3      42.110  63.980  35.270  1.00  0.00      B0   C
ATOM   1828  HA  LEU B   3      42.300  63.640  34.350  1.00  0.00      B0   H
ATOM   1829  CB  LEU B   3      42.950  65.240  35.540  1.00  0.00      B0   C
ATOM   1830  HB1 LEU B   3      42.710  65.580  36.450  1.00  0.00      B0   H
ATOM   1831  HB2 LEU B   3      43.920  64.980  35.530  1.00  0.00      B0   H
ATOM   1832  CG  LEU B   3      42.720  66.360  34.520  1.00  0.00      B0   C
ATOM   1833  HG  LEU B   3      43.300  67.140  34.780  1.00  0.00      B0   H
ATOM   1834  CD1 LEU B   3      43.170  65.940  33.120  1.00  0.00      B0   C
ATOM   1835 HD11 LEU B   3      43.010  66.700  32.480  1.00  0.00      B0   H
ATOM   1836 HD12 LEU B   3      44.140  65.720  33.130  1.00  0.00      B0   H
ATOM   1837 HD13 LEU B   3      42.650  65.140  32.820  1.00  0.00      B0   H
ATOM   1838  CD2 LEU B   3      41.270  66.870  34.570  1.00  0.00      B0   C
ATOM   1839 HD21 LEU B   3      41.150  67.600  33.890  1.00  0.00      B0   H
ATOM   1840 HD22 LEU B   3      40.650  66.120  34.350  1.00  0.00      B0   H
ATOM   1841 HD23 LEU B   3      41.070  67.220  35.480  1.00  0.00      B0   H
ATOM   1842  C   LEU B   3      42.400  63.000  36.360  1.00  0.00      B0   C
ATOM   1843  O   LEU B   3      41.710  63.000  37.380  1.00  0.00      B0   O
ATOM   1844  N   ALA B   4      43.390  62.130  36.160  1.00  0.00      B0   N
ATOM   1845  HN  ALA B   4      43.910  62.140  35.300  1.00  0.00      B0   H
ATOM   1846  CA  ALA B   4      43.700  61.170  37.180  1.00  0.00      B0   C
ATOM   1847  HA  ALA B   4      42.850  60.670  37.330  1.00  0.00      B0   H
ATOM   1848  CB  ALA B   4      44.840  60.220  36.770  1.00  0.00      B0   C
ATOM   1849  HB1 ALA B   4      45.010  59.570  37.520  1.00  0.00      B0   H
ATOM   1850  HB2 ALA B   4      44.570  59.710  35.950  1.00  0.00      B0   H
ATOM   1851  HB3 ALA B   4      45.670  60.740  36.590  1.00  0.00      B0   H
ATOM   1852  C   ALA B   4      44.160  61.930  38.380  1.00  0.00      B0   C
ATOM   1853  O   ALA B   4      43.750  61.640  39.510  1.00  0.00      B0   O
ATOM   1854  N   THR B   5      45.020  62.940  38.160  1.00  0.00      B0   N
ATOM   1855  HN  THR B   5      45.290  63.150  37.220  1.00  0.00      B0   H
ATOM   1856  CA  THR B   5      45.540  63.740  39.230  1.00  0.00      B0   C
ATOM   1857  HA  THR B   5      45.960  63.080  39.850  1.00  0.00      B0   H
ATOM   1858  CB  THR B   5      46.570  64.720  38.760  1.00  0.00      B0   C
ATOM   1859  HB  THR B   5      46.890  65.280  39.530  1.00  0.00      B0   H
ATOM   1860  OG1 THR B   5      45.980  65.650  37.860  1.00  0.00      B0   O
ATOM   1861  HG1 THR B   5      46.680  66.310  37.560  1.00  0.00      B0   H
ATOM   1862  CG2 THR B   5      47.710  63.960  38.070  1.00  0.00      B0   C
ATOM   1863 HG21 THR B   5      48.400  64.610  37.750  1.00  0.00      B0   H
ATOM   1864 HG22 THR B   5      48.120  63.320  38.710  1.00  0.00      B0   H
ATOM   1865 HG23 THR B   5      47.340  63.460  37.280  1.00  0.00      B0   H
ATOM   1866  C   THR B   5      44.420  64.500  39.850  1.00  0.00      B0   C
ATOM   1867  O   THR B   5      44.320  64.610  41.070  1.00  0.00      B0   O
ATOM   1868  N   LEU B   6      43.530  65.050  39.000  1.00  0.00      B0   N
ATOM   1869  HN  LEU B   6      43.630  64.900  38.020  1.00  0.00      B0   H
ATOM   1870  CA  LEU B   6      42.440  65.860  39.480  1.00  0.00      B0   C
ATOM   1871  HA  LEU B   6      42.860  66.590  40.020  1.00  0.00      B0   H
ATOM   1872  CB  LEU B   6      41.610  66.450  38.310  1.00  0.00      B0   C
ATOM   1873  HB1 LEU B   6      42.250  66.900  37.690  1.00  0.00      B0   H
ATOM   1874  HB2 LEU B   6      41.170  65.680  37.840  1.00  0.00      B0   H
ATOM   1875  CG  LEU B   6      40.510  67.470  38.670  1.00  0.00      B0   C
ATOM   1876  HG  LEU B   6      40.960  68.240  39.140  1.00  0.00      B0   H
ATOM   1877  CD1 LEU B   6      39.820  67.990  37.400  1.00  0.00      B0   C
ATOM   1878 HD11 LEU B   6      39.110  68.650  37.640  1.00  0.00      B0   H
ATOM   1879 HD12 LEU B   6      40.500  68.430  36.810  1.00  0.00      B0   H
ATOM   1880 HD13 LEU B   6      39.410  67.220  36.910  1.00  0.00      B0   H
ATOM   1881  CD2 LEU B   6      39.470  66.940  39.680  1.00  0.00      B0   C
ATOM   1882 HD21 LEU B   6      38.790  67.650  39.860  1.00  0.00      B0   H
ATOM   1883 HD22 LEU B   6      39.020  66.140  39.290  1.00  0.00      B0   H
ATOM   1884 HD23 LEU B   6      39.930  66.680  40.530  1.00  0.00      B0   H
ATOM   1885  C   LEU B   6      41.560  64.990  40.320  1.00  0.00      B0   C
ATOM   1886  O   LEU B   6      41.120  65.390  41.390  1.00  0.00      B0   O
ATOM   1887  N   LEU B   7      41.300  63.750  39.860  1.00  0.00      B0   N
ATOM   1888  HN  LEU B   7      41.720  63.440  39.010  1.00  0.00      B0   H
ATOM   1889  CA  LEU B   7      40.410  62.890  40.580  1.00  0.00      B0   C
ATOM   1890  HA  LEU B   7      39.570  63.430  40.660  1.00  0.00      B0   H
ATOM   1891  CB  LEU B   7      40.140  61.560  39.860  1.00  0.00      B0   C
ATOM   1892  HB1 LEU B   7      39.730  61.760  38.970  1.00  0.00      B0   H
ATOM   1893  HB2 LEU B   7      41.010  61.090  39.720  1.00  0.00      B0   H
ATOM   1894  CG  LEU B   7      39.200  60.620  40.630  1.00  0.00      B0   C
ATOM   1895  HG  LEU B   7      39.550  60.520  41.560  1.00  0.00      B0   H
ATOM   1896  CD1 LEU B   7      37.790  61.230  40.770  1.00  0.00      B0   C
ATOM   1897 HD11 LEU B   7      37.200  60.600  41.280  1.00  0.00      B0   H
ATOM   1898 HD12 LEU B   7      37.850  62.100  41.270  1.00  0.00      B0   H
ATOM   1899 HD13 LEU B   7      37.400  61.390  39.870  1.00  0.00      B0   H
ATOM   1900  CD2 LEU B   7      39.180  59.210  40.020  1.00  0.00      B0   C
ATOM   1901 HD21 LEU B   7      38.560  58.630  40.550  1.00  0.00      B0   H
ATOM   1902 HD22 LEU B   7      38.870  59.270  39.070  1.00  0.00      B0   H
ATOM   1903 HD23 LEU B   7      40.100  58.830  40.050  1.00  0.00      B0   H
ATOM   1904  C   LEU B   7      41.010  62.560  41.910  1.00  0.00      B0   C
ATOM   1905  O   LEU B   7      40.320  62.570  42.920  1.00  0.00      B0   O
ATOM   1906  N   GLY B   8      42.330  62.280  41.950  1.00  0.00      B0   N
ATOM   1907  HN  GLY B   8      42.880  62.350  41.130  1.00  0.00      B0   H
ATOM   1908  CA  GLY B   8      42.930  61.880  43.200  1.00  0.00      B0   C
ATOM   1909  HA1 GLY B   8      42.440  61.080  43.540  1.00  0.00      B0   H
ATOM   1910  HA2 GLY B   8      43.890  61.650  43.020  1.00  0.00      B0   H
ATOM   1911  C   GLY B   8      42.850  63.000  44.200  1.00  0.00      B0   C
ATOM   1912  O   GLY B   8      42.520  62.770  45.360  1.00  0.00      B0   O
ATOM   1913  N   LEU B   9      43.130  64.230  43.750  1.00  0.00      B0   N
ATOM   1914  HN  LEU B   9      43.330  64.340  42.780  1.00  0.00      B0   H
ATOM   1915  CA  LEU B   9      43.170  65.410  44.560  1.00  0.00      B0   C
ATOM   1916  HA  LEU B   9      43.840  65.210  45.270  1.00  0.00      B0   H
ATOM   1917  CB  LEU B   9      43.530  66.650  43.730  1.00  0.00      B0   C
ATOM   1918  HB1 LEU B   9      44.470  66.550  43.400  1.00  0.00      B0   H
ATOM   1919  HB2 LEU B   9      42.910  66.710  42.950  1.00  0.00      B0   H
ATOM   1920  CG  LEU B   9      43.440  67.960  44.520  1.00  0.00      B0   C
ATOM   1921  HG  LEU B   9      42.500  68.070  44.850  1.00  0.00      B0   H
ATOM   1922  CD1 LEU B   9      44.340  67.920  45.750  1.00  0.00      B0   C
ATOM   1923 HD11 LEU B   9      44.270  68.780  46.250  1.00  0.00      B0   H
ATOM   1924 HD12 LEU B   9      44.060  67.160  46.350  1.00  0.00      B0   H
ATOM   1925 HD13 LEU B   9      45.290  67.780  45.470  1.00  0.00      B0   H
ATOM   1926  CD2 LEU B   9      43.720  69.180  43.620  1.00  0.00      B0   C
ATOM   1927 HD21 LEU B   9      43.650  70.020  44.160  1.00  0.00      B0   H
ATOM   1928 HD22 LEU B   9      44.640  69.110  43.230  1.00  0.00      B0   H
ATOM   1929 HD23 LEU B   9      43.050  69.210  42.880  1.00  0.00      B0   H
ATOM   1930  C   LEU B   9      41.820  65.660  45.150  1.00  0.00      B0   C
ATOM   1931  O   LEU B   9      41.710  66.110  46.290  1.00  0.00      B0   O
ATOM   1932  N   ILE B  10      40.760  65.390  44.370  1.00  0.00      B0   N
ATOM   1933  HN  ILE B  10      40.880  65.050  43.440  1.00  0.00      B0   H
ATOM   1934  CA  ILE B  10      39.440  65.600  44.900  1.00  0.00      B0   C
ATOM   1935  HA  ILE B  10      39.510  66.380  45.530  1.00  0.00      B0   H
ATOM   1936  CB  ILE B  10      38.420  65.930  43.850  1.00  0.00      B0   C
ATOM   1937  HB  ILE B  10      38.410  65.220  43.150  1.00  0.00      B0   H
ATOM   1938  CG2 ILE B  10      37.040  65.970  44.530  1.00  0.00      B0   C
ATOM   1939 HG21 ILE B  10      36.340  66.190  43.850  1.00  0.00      B0   H
ATOM   1940 HG22 ILE B  10      36.840  65.080  44.930  1.00  0.00      B0   H
ATOM   1941 HG23 ILE B  10      37.040  66.670  45.240  1.00  0.00      B0   H
ATOM   1942  CG1 ILE B  10      38.790  67.240  43.130  1.00  0.00      B0   C
ATOM   1943 HG11 ILE B  10      39.680  67.120  42.690  1.00  0.00      B0   H
ATOM   1944 HG12 ILE B  10      38.100  67.430  42.430  1.00  0.00      B0   H
ATOM   1945  CD  ILE B  10      38.880  68.450  44.060  1.00  0.00      B0   C
ATOM   1946  HD1 ILE B  10      39.120  69.260  43.530  1.00  0.00      B0   H
ATOM   1947  HD2 ILE B  10      37.990  68.590  44.500  1.00  0.00      B0   H
ATOM   1948  HD3 ILE B  10      39.580  68.280  44.760  1.00  0.00      B0   H
ATOM   1949  C   ILE B  10      39.050  64.300  45.510  1.00  0.00      B0   C
ATOM   1950  O   ILE B  10      38.870  63.290  44.860  1.00  0.00      B0   O
ATOM   1951  N   GLY B  11      38.870  64.260  46.820  1.00  0.00      B0   N
ATOM   1952  HN  GLY B  11      38.900  65.080  47.380  1.00  0.00      B0   H
ATOM   1953  CA  GLY B  11      38.610  62.970  47.370  1.00  0.00      B0   C
ATOM   1954  HA1 GLY B  11      37.690  62.930  47.750  1.00  0.00      B0   H
ATOM   1955  HA2 GLY B  11      38.720  62.260  46.670  1.00  0.00      B0   H
ATOM   1956  C   GLY B  11      39.640  62.830  48.440  1.00  0.00      B0   C
ATOM   1957  O   GLY B  11      39.340  62.390  49.540  1.00  0.00      B0   O
ATOM   1958  N   GLY B  12      40.890  63.190  48.120  1.00  0.00      B0   N
ATOM   1959  HN  GLY B  12      41.160  63.380  47.170  1.00  0.00      B0   H
ATOM   1960  CA  GLY B  12      41.840  63.300  49.180  1.00  0.00      B0   C
ATOM   1961  HA1 GLY B  12      41.830  62.470  49.740  1.00  0.00      B0   H
ATOM   1962  HA2 GLY B  12      42.760  63.450  48.810  1.00  0.00      B0   H
ATOM   1963  C   GLY B  12      41.360  64.490  49.950  1.00  0.00      B0   C
ATOM   1964  O   GLY B  12      41.350  64.510  51.180  1.00  0.00      B0   O
ATOM   1965  N   PHE B  13      40.930  65.520  49.190  1.00  0.00      B0   N
ATOM   1966  HN  PHE B  13      40.960  65.400  48.200  1.00  0.00      B0   H
ATOM   1967  CA  PHE B  13      40.430  66.760  49.710  1.00  0.00      B0   C
ATOM   1968  HA  PHE B  13      41.150  67.080  50.310  1.00  0.00      B0   H
ATOM   1969  CB  PHE B  13      40.120  67.760  48.580  1.00  0.00      B0   C
ATOM   1970  HB1 PHE B  13      40.960  68.000  48.090  1.00  0.00      B0   H
ATOM   1971  HB2 PHE B  13      39.460  67.380  47.940  1.00  0.00      B0   H
ATOM   1972  CG  PHE B  13      39.550  69.000  49.200  1.00  0.00      B0   C
ATOM   1973  CD1 PHE B  13      40.370  69.960  49.740  1.00  0.00      B0   C
ATOM   1974  HD1 PHE B  13      41.360  69.830  49.740  1.00  0.00      B0   H
ATOM   1975  CE1 PHE B  13      39.840  71.090  50.310  1.00  0.00      B0   C
ATOM   1976  HE1 PHE B  13      40.440  71.780  50.710  1.00  0.00      B0   H
ATOM   1977  CZ  PHE B  13      38.470  71.280  50.320  1.00  0.00      B0   C
ATOM   1978  HZ  PHE B  13      38.090  72.110  50.720  1.00  0.00      B0   H
ATOM   1979  CD2 PHE B  13      38.190  69.190  49.210  1.00  0.00      B0   C
ATOM   1980  HD2 PHE B  13      37.590  68.500  48.810  1.00  0.00      B0   H
ATOM   1981  CE2 PHE B  13      37.650  70.330  49.770  1.00  0.00      B0   C
ATOM   1982  HE2 PHE B  13      36.660  70.460  49.780  1.00  0.00      B0   H
ATOM   1983  C   PHE B  13      39.150  66.500  50.440  1.00  0.00      B0   C
ATOM   1984  O   PHE B  13      38.940  67.040  51.530  1.00  0.00      B0   O
ATOM   1985  N   ALA B  14      38.260  65.680  49.860  1.00  0.00      B0   N
ATOM   1986  HN  ALA B  14      38.490  65.240  48.990  1.00  0.00      B0   H
ATOM   1987  CA  ALA B  14      36.980  65.420  50.470  1.00  0.00      B0   C
ATOM   1988  HA  ALA B  14      36.600  66.340  50.580  1.00  0.00      B0   H
ATOM   1989  CB  ALA B  14      36.070  64.530  49.600  1.00  0.00      B0   C
ATOM   1990  HB1 ALA B  14      35.200  64.390  50.060  1.00  0.00      B0   H
ATOM   1991  HB2 ALA B  14      35.910  64.980  48.720  1.00  0.00      B0   H
ATOM   1992  HB3 ALA B  14      36.520  63.650  49.450  1.00  0.00      B0   H
ATOM   1993  C   ALA B  14      37.160  64.730  51.780  1.00  0.00      B0   C
ATOM   1994  O   ALA B  14      36.500  65.060  52.760  1.00  0.00      B0   O
ATOM   1995  N   PHE B  15      38.060  63.730  51.830  1.00  0.00      B0   N
ATOM   1996  HN  PHE B  15      38.600  63.520  51.010  1.00  0.00      B0   H
ATOM   1997  CA  PHE B  15      38.280  62.970  53.030  1.00  0.00      B0   C
ATOM   1998  HA  PHE B  15      37.370  62.600  53.230  1.00  0.00      B0   H
ATOM   1999  CB  PHE B  15      39.330  61.860  52.850  1.00  0.00      B0   C
ATOM   2000  HB1 PHE B  15      38.980  61.140  52.250  1.00  0.00      B0   H
ATOM   2001  HB2 PHE B  15      40.170  62.230  52.470  1.00  0.00      B0   H
ATOM   2002  CG  PHE B  15      39.610  61.290  54.200  1.00  0.00      B0   C
ATOM   2003  CD1 PHE B  15      38.790  60.330  54.750  1.00  0.00      B0   C
ATOM   2004  HD1 PHE B  15      37.980  60.020  54.240  1.00  0.00      B0   H
ATOM   2005  CE1 PHE B  15      39.050  59.810  55.990  1.00  0.00      B0   C
ATOM   2006  HE1 PHE B  15      38.450  59.120  56.380  1.00  0.00      B0   H
ATOM   2007  CZ  PHE B  15      40.150  60.230  56.700  1.00  0.00      B0   C
ATOM   2008  HZ  PHE B  15      40.350  59.850  57.600  1.00  0.00      B0   H
ATOM   2009  CD2 PHE B  15      40.710  61.700  54.910  1.00  0.00      B0   C
ATOM   2010  HD2 PHE B  15      41.320  62.390  54.520  1.00  0.00      B0   H
ATOM   2011  CE2 PHE B  15      40.990  61.180  56.150  1.00  0.00      B0   C
ATOM   2012  HE2 PHE B  15      41.790  61.490  56.660  1.00  0.00      B0   H
ATOM   2013  C   PHE B  15      38.790  63.870  54.110  1.00  0.00      B0   C
ATOM   2014  O   PHE B  15      38.320  63.820  55.250  1.00  0.00      B0   O
ATOM   2015  N   VAL B  16      39.770  64.720  53.780  1.00  0.00      B0   N
ATOM   2016  HN  VAL B  16      40.100  64.750  52.830  1.00  0.00      B0   H
ATOM   2017  CA  VAL B  16      40.350  65.590  54.750  1.00  0.00      B0   C
ATOM   2018  HA  VAL B  16      40.720  64.980  55.450  1.00  0.00      B0   H
ATOM   2019  CB  VAL B  16      41.460  66.440  54.190  1.00  0.00      B0   C
ATOM   2020  HB  VAL B  16      41.140  66.970  53.410  1.00  0.00      B0   H
ATOM   2021  CG1 VAL B  16      41.910  67.440  55.270  1.00  0.00      B0   C
ATOM   2022 HG11 VAL B  16      42.650  68.010  54.910  1.00  0.00      B0   H
ATOM   2023 HG12 VAL B  16      41.140  68.010  55.530  1.00  0.00      B0   H
ATOM   2024 HG13 VAL B  16      42.240  66.930  56.070  1.00  0.00      B0   H
ATOM   2025  CG2 VAL B  16      42.580  65.510  53.690  1.00  0.00      B0   C
ATOM   2026 HG21 VAL B  16      43.320  66.060  53.310  1.00  0.00      B0   H
ATOM   2027 HG22 VAL B  16      42.920  64.960  54.450  1.00  0.00      B0   H
ATOM   2028 HG23 VAL B  16      42.220  64.910  52.980  1.00  0.00      B0   H
ATOM   2029  C   VAL B  16      39.300  66.520  55.270  1.00  0.00      B0   C
ATOM   2030  O   VAL B  16      39.250  66.800  56.460  1.00  0.00      B0   O
ATOM   2031  N   ILE B  17      38.420  67.010  54.380  1.00  0.00      B0   N
ATOM   2032  HN  ILE B  17      38.490  66.730  53.420  1.00  0.00      B0   H
ATOM   2033  CA  ILE B  17      37.400  67.940  54.770  1.00  0.00      B0   C
ATOM   2034  HA  ILE B  17      37.910  68.700  55.170  1.00  0.00      B0   H
ATOM   2035  CB  ILE B  17      36.570  68.410  53.610  1.00  0.00      B0   C
ATOM   2036  HB  ILE B  17      36.180  67.620  53.130  1.00  0.00      B0   H
ATOM   2037  CG2 ILE B  17      35.420  69.270  54.170  1.00  0.00      B0   C
ATOM   2038 HG21 ILE B  17      34.850  69.590  53.410  1.00  0.00      B0   H
ATOM   2039 HG22 ILE B  17      34.870  68.710  54.790  1.00  0.00      B0   H
ATOM   2040 HG23 ILE B  17      35.800  70.050  54.660  1.00  0.00      B0   H
ATOM   2041  CG1 ILE B  17      37.450  69.150  52.580  1.00  0.00      B0   C
ATOM   2042 HG11 ILE B  17      38.150  68.520  52.260  1.00  0.00      B0   H
ATOM   2043 HG12 ILE B  17      36.870  69.420  51.810  1.00  0.00      B0   H
ATOM   2044  CD  ILE B  17      38.130  70.390  53.140  1.00  0.00      B0   C
ATOM   2045  HD1 ILE B  17      38.680  70.820  52.420  1.00  0.00      B0   H
ATOM   2046  HD2 ILE B  17      37.430  71.040  53.460  1.00  0.00      B0   H
ATOM   2047  HD3 ILE B  17      38.720  70.130  53.910  1.00  0.00      B0   H
ATOM   2048  C   ILE B  17      36.470  67.270  55.730  1.00  0.00      B0   C
ATOM   2049  O   ILE B  17      36.120  67.850  56.760  1.00  0.00      B0   O
ATOM   2050  N   MET B  18      36.040  66.030  55.430  1.00  0.00      B0   N
ATOM   2051  HN  MET B  18      36.400  65.580  54.610  1.00  0.00      B0   H
ATOM   2052  CA  MET B  18      35.090  65.350  56.250  1.00  0.00      B0   C
ATOM   2053  HA  MET B  18      34.290  65.960  56.270  1.00  0.00      B0   H
ATOM   2054  CB  MET B  18      34.730  63.960  55.690  1.00  0.00      B0   C
ATOM   2055  HB1 MET B  18      34.440  64.070  54.740  1.00  0.00      B0   H
ATOM   2056  HB2 MET B  18      35.560  63.390  55.710  1.00  0.00      B0   H
ATOM   2057  CG  MET B  18      33.630  63.220  56.440  1.00  0.00      B0   C
ATOM   2058  HG1 MET B  18      33.700  62.270  56.120  1.00  0.00      B0   H
ATOM   2059  HG2 MET B  18      33.900  63.270  57.400  1.00  0.00      B0   H
ATOM   2060  SD  MET B  18      31.950  63.880  56.180  1.00  0.00      B0   S
ATOM   2061  CE  MET B  18      31.100  62.510  57.000  1.00  0.00      B0   C
ATOM   2062  HE1 MET B  18      30.120  62.670  56.980  1.00  0.00      B0   H
ATOM   2063  HE2 MET B  18      31.310  61.650  56.530  1.00  0.00      B0   H
ATOM   2064  HE3 MET B  18      31.410  62.440  57.950  1.00  0.00      B0   H
ATOM   2065  C   MET B  18      35.670  65.140  57.620  1.00  0.00      B0   C
ATOM   2066  O   MET B  18      35.000  65.400  58.630  1.00  0.00      B0   O
ATOM   2067  N   ALA B  19      36.930  64.690  57.690  1.00  0.00      B0   N
ATOM   2068  HN  ALA B  19      37.440  64.550  56.840  1.00  0.00      B0   H
ATOM   2069  CA  ALA B  19      37.570  64.410  58.940  1.00  0.00      B0   C
ATOM   2070  HA  ALA B  19      36.940  63.770  59.380  1.00  0.00      B0   H
ATOM   2071  CB  ALA B  19      38.970  63.810  58.780  1.00  0.00      B0   C
ATOM   2072  HB1 ALA B  19      39.370  63.630  59.680  1.00  0.00      B0   H
ATOM   2073  HB2 ALA B  19      38.910  62.950  58.270  1.00  0.00      B0   H
ATOM   2074  HB3 ALA B  19      39.550  64.450  58.270  1.00  0.00      B0   H
ATOM   2075  C   ALA B  19      37.720  65.680  59.730  1.00  0.00      B0   C
ATOM   2076  O   ALA B  19      37.500  65.700  60.940  1.00  0.00      B0   O
ATOM   2077  N   MET B  20      38.080  66.770  59.040  1.00  0.00      B0   N
ATOM   2078  HN  MET B  20      38.180  66.700  58.040  1.00  0.00      B0   H
ATOM   2079  CA  MET B  20      38.340  68.050  59.650  1.00  0.00      B0   C
ATOM   2080  HA  MET B  20      39.060  67.850  60.320  1.00  0.00      B0   H
ATOM   2081  CB  MET B  20      38.790  69.110  58.640  1.00  0.00      B0   C
ATOM   2082  HB1 MET B  20      39.560  68.740  58.110  1.00  0.00      B0   H
ATOM   2083  HB2 MET B  20      38.030  69.300  58.020  1.00  0.00      B0   H
ATOM   2084  CG  MET B  20      39.220  70.430  59.270  1.00  0.00      B0   C
ATOM   2085  HG1 MET B  20      38.420  70.730  59.790  1.00  0.00      B0   H
ATOM   2086  HG2 MET B  20      39.960  70.180  59.900  1.00  0.00      B0   H
ATOM   2087  SD  MET B  20      39.770  71.690  58.070  1.00  0.00      B0   S
ATOM   2088  CE  MET B  20      40.380  72.870  59.310  1.00  0.00      B0   C
ATOM   2089  HE1 MET B  20      40.740  73.670  58.840  1.00  0.00      B0   H
ATOM   2090  HE2 MET B  20      39.630  73.140  59.910  1.00  0.00      B0   H
ATOM   2091  HE3 MET B  20      41.110  72.440  59.840  1.00  0.00      B0   H
ATOM   2092  C   MET B  20      37.090  68.540  60.290  1.00  0.00      B0   C
ATOM   2093  O   MET B  20      37.130  69.140  61.370  1.00  0.00      B0   O
ATOM   2094  N   VAL B  21      35.940  68.290  59.650  1.00  0.00      B0   N
ATOM   2095  HN  VAL B  21      35.960  67.750  58.810  1.00  0.00      B0   H
ATOM   2096  CA  VAL B  21      34.690  68.790  60.140  1.00  0.00      B0   C
ATOM   2097  HA  VAL B  21      34.770  69.780  60.090  1.00  0.00      B0   H
ATOM   2098  CB  VAL B  21      33.520  68.340  59.310  1.00  0.00      B0   C
ATOM   2099  HB  VAL B  21      33.490  67.340  59.240  1.00  0.00      B0   H
ATOM   2100  CG1 VAL B  21      32.230  68.800  60.000  1.00  0.00      B0   C
ATOM   2101 HG11 VAL B  21      31.440  68.510  59.450  1.00  0.00      B0   H
ATOM   2102 HG12 VAL B  21      32.180  68.390  60.910  1.00  0.00      B0   H
ATOM   2103 HG13 VAL B  21      32.230  69.800  60.070  1.00  0.00      B0   H
ATOM   2104  CG2 VAL B  21      33.700  68.890  57.880  1.00  0.00      B0   C
ATOM   2105 HG21 VAL B  21      32.930  68.600  57.310  1.00  0.00      B0   H
ATOM   2106 HG22 VAL B  21      33.730  69.890  57.910  1.00  0.00      B0   H
ATOM   2107 HG23 VAL B  21      34.550  68.540  57.490  1.00  0.00      B0   H
ATOM   2108  C   VAL B  21      34.490  68.260  61.520  1.00  0.00      B0   C
ATOM   2109  O   VAL B  21      33.920  68.940  62.370  1.00  0.00      B0   O
ATOM   2110  N   LEU B  22      34.980  67.040  61.780  1.00  0.00      B0   N
ATOM   2111  HN  LEU B  22      35.490  66.540  61.080  1.00  0.00      B0   H
ATOM   2112  CA  LEU B  22      34.770  66.450  63.070  1.00  0.00      B0   C
ATOM   2113  HA  LEU B  22      33.780  66.360  63.140  1.00  0.00      B0   H
ATOM   2114  CB  LEU B  22      35.480  65.090  63.220  1.00  0.00      B0   C
ATOM   2115  HB1 LEU B  22      36.460  65.220  63.060  1.00  0.00      B0   H
ATOM   2116  HB2 LEU B  22      35.330  64.760  64.150  1.00  0.00      B0   H
ATOM   2117  CG  LEU B  22      34.960  64.030  62.230  1.00  0.00      B0   C
ATOM   2118  HG  LEU B  22      35.210  64.310  61.300  1.00  0.00      B0   H
ATOM   2119  CD1 LEU B  22      35.660  62.670  62.460  1.00  0.00      B0   C
ATOM   2120 HD11 LEU B  22      35.310  62.000  61.800  1.00  0.00      B0   H
ATOM   2121 HD12 LEU B  22      36.650  62.780  62.320  1.00  0.00      B0   H
ATOM   2122 HD13 LEU B  22      35.480  62.360  63.390  1.00  0.00      B0   H
ATOM   2123  CD2 LEU B  22      33.430  63.920  62.260  1.00  0.00      B0   C
ATOM   2124 HD21 LEU B  22      33.130  63.220  61.610  1.00  0.00      B0   H
ATOM   2125 HD22 LEU B  22      33.130  63.670  63.180  1.00  0.00      B0   H
ATOM   2126 HD23 LEU B  22      33.030  64.800  62.010  1.00  0.00      B0   H
ATOM   2127  C   LEU B  22      35.360  67.370  64.100  1.00  0.00      B0   C
ATOM   2128  O   LEU B  22      34.720  67.660  65.110  1.00  0.00      B0   O
ATOM   2129  N   GLY B  23      36.590  67.880  63.870  1.00  0.00      B0   N
ATOM   2130  HN  GLY B  23      37.080  67.640  63.030  1.00  0.00      B0   H
ATOM   2131  CA  GLY B  23      37.180  68.750  64.840  1.00  0.00      B0   C
ATOM   2132  HA1 GLY B  23      37.240  68.280  65.720  1.00  0.00      B0   H
ATOM   2133  HA2 GLY B  23      38.100  69.010  64.530  1.00  0.00      B0   H
ATOM   2134  C   GLY B  23      36.290  69.950  64.940  1.00  0.00      B0   C
ATOM   2135  O   GLY B  23      36.060  70.490  66.020  1.00  0.00      B0   O
ATOM   2136  N   GLY B  24      35.800  70.410  63.780  1.00  0.00      B0   N
ATOM   2137  HN  GLY B  24      36.070  69.930  62.940  1.00  0.00      B0   H
ATOM   2138  CA  GLY B  24      34.910  71.530  63.650  1.00  0.00      B0   C
ATOM   2139  HA1 GLY B  24      34.210  71.320  62.960  1.00  0.00      B0   H
ATOM   2140  HA2 GLY B  24      34.470  71.710  64.520  1.00  0.00      B0   H
ATOM   2141  C   GLY B  24      35.770  72.660  63.220  1.00  0.00      B0   C
ATOM   2142  O   GLY B  24      36.230  72.710  62.080  1.00  0.00      B0   O
ATOM   2143  N   SER B  25      36.020  73.620  64.130  1.00  0.00      B0   N
ATOM   2144  HN  SER B  25      35.550  73.630  65.020  1.00  0.00      B0   H
ATOM   2145  CA  SER B  25      36.970  74.620  63.780  1.00  0.00      B0   C
ATOM   2146  HA  SER B  25      36.710  74.960  62.870  1.00  0.00      B0   H
ATOM   2147  CB  SER B  25      37.000  75.810  64.760  1.00  0.00      B0   C
ATOM   2148  HB1 SER B  25      36.120  76.270  64.790  1.00  0.00      B0   H
ATOM   2149  HB2 SER B  25      37.250  75.510  65.680  1.00  0.00      B0   H
ATOM   2150  OG  SER B  25      37.970  76.760  64.340  1.00  0.00      B0   O
ATOM   2151  HG1 SER B  25      37.990  77.520  64.980  1.00  0.00      B0   H
ATOM   2152  C   SER B  25      38.280  73.920  63.870  1.00  0.00      B0   C
ATOM   2153  O   SER B  25      39.060  73.900  62.920  1.00  0.00      B0   O
ATOM   2154  N   ILE B  26      38.520  73.310  65.050  1.00  0.00      B0   N
ATOM   2155  HN  ILE B  26      37.840  73.380  65.780  1.00  0.00      B0   H
ATOM   2156  CA  ILE B  26      39.720  72.560  65.300  1.00  0.00      B0   C
ATOM   2157  HA  ILE B  26      39.940  72.170  64.400  1.00  0.00      B0   H
ATOM   2158  CB  ILE B  26      40.870  73.400  65.770  1.00  0.00      B0   C
ATOM   2159  HB  ILE B  26      41.030  74.160  65.140  1.00  0.00      B0   H
ATOM   2160  CG2 ILE B  26      40.510  73.970  67.150  1.00  0.00      B0   C
ATOM   2161 HG21 ILE B  26      41.260  74.530  67.490  1.00  0.00      B0   H
ATOM   2162 HG22 ILE B  26      39.680  74.530  67.070  1.00  0.00      B0   H
ATOM   2163 HG23 ILE B  26      40.340  73.220  67.790  1.00  0.00      B0   H
ATOM   2164  CG1 ILE B  26      42.160  72.570  65.760  1.00  0.00      B0   C
ATOM   2165 HG11 ILE B  26      42.890  73.110  66.180  1.00  0.00      B0   H
ATOM   2166 HG12 ILE B  26      42.010  71.740  66.310  1.00  0.00      B0   H
ATOM   2167  CD  ILE B  26      42.610  72.140  64.370  1.00  0.00      B0   C
ATOM   2168  HD1 ILE B  26      43.460  71.610  64.430  1.00  0.00      B0   H
ATOM   2169  HD2 ILE B  26      41.900  71.590  63.940  1.00  0.00      B0   H
ATOM   2170  HD3 ILE B  26      42.780  72.960  63.810  1.00  0.00      B0   H
ATOM   2171  C   ILE B  26      39.440  71.550  66.370  1.00  0.00      B0   C
ATOM   2172  O   ILE B  26      38.440  71.630  67.070  1.00  0.00      B0   O
ATOM   2173  N   GLY B  27      40.330  70.530  66.470  1.00  0.00      B0   N
ATOM   2174  HN  GLY B  27      41.070  70.490  65.800  1.00  0.00      B0   H
ATOM   2175  CA  GLY B  27      40.260  69.500  67.470  1.00  0.00      B0   C
ATOM   2176  HA1 GLY B  27      39.340  69.110  67.460  1.00  0.00      B0   H
ATOM   2177  HA2 GLY B  27      40.920  68.790  67.240  1.00  0.00      B0   H
ATOM   2178  C   GLY B  27      40.570  70.080  68.820  1.00  0.00      B0   C
ATOM   2179  O   GLY B  27      39.980  69.680  69.820  1.00  0.00      B0   O
ATOM   2180  N   MET B  28      41.550  70.990  68.890  1.00  0.00      B0   N
ATOM   2181  HN  MET B  28      42.060  71.250  68.080  1.00  0.00      B0   H
ATOM   2182  CA  MET B  28      41.850  71.600  70.160  1.00  0.00      B0   C
ATOM   2183  HA  MET B  28      41.050  71.470  70.730  1.00  0.00      B0   H
ATOM   2184  CB  MET B  28      43.090  71.000  70.850  1.00  0.00      B0   C
ATOM   2185  HB1 MET B  28      43.030  70.000  70.790  1.00  0.00      B0   H
ATOM   2186  HB2 MET B  28      43.910  71.310  70.360  1.00  0.00      B0   H
ATOM   2187  CG  MET B  28      43.230  71.380  72.320  1.00  0.00      B0   C
ATOM   2188  HG1 MET B  28      44.180  71.130  72.550  1.00  0.00      B0   H
ATOM   2189  HG2 MET B  28      43.140  72.370  72.330  1.00  0.00      B0   H
ATOM   2190  SD  MET B  28      42.030  70.570  73.420  1.00  0.00      B0   S
ATOM   2191  CE  MET B  28      42.640  71.340  74.950  1.00  0.00      B0   C
ATOM   2192  HE1 MET B  28      42.090  71.020  75.720  1.00  0.00      B0   H
ATOM   2193  HE2 MET B  28      43.600  71.090  75.090  1.00  0.00      B0   H
ATOM   2194  HE3 MET B  28      42.560  72.330  74.870  1.00  0.00      B0   H
ATOM   2195  C   MET B  28      42.170  73.020  69.840  1.00  0.00      B0   C
ATOM   2196  O   MET B  28      42.780  73.290  68.800  1.00  0.00      B0   O
ATOM   2197  N   PHE B  29      41.770  73.970  70.710  1.00  0.00      B0   N
ATOM   2198  HN  PHE B  29      41.310  73.710  71.560  1.00  0.00      B0   H
ATOM   2199  CA  PHE B  29      42.010  75.350  70.400  1.00  0.00      B0   C
ATOM   2200  HA  PHE B  29      42.580  75.290  69.580  1.00  0.00      B0   H
ATOM   2201  CB  PHE B  29      40.720  76.150  70.150  1.00  0.00      B0   C
ATOM   2202  HB1 PHE B  29      40.310  75.890  69.280  1.00  0.00      B0   H
ATOM   2203  HB2 PHE B  29      40.070  76.000  70.890  1.00  0.00      B0   H
ATOM   2204  CG  PHE B  29      41.100  77.590  70.110  1.00  0.00      B0   C
ATOM   2205  CD1 PHE B  29      41.610  78.160  68.970  1.00  0.00      B0   C
ATOM   2206  HD1 PHE B  29      41.730  77.600  68.150  1.00  0.00      B0   H
ATOM   2207  CE1 PHE B  29      41.950  79.490  68.940  1.00  0.00      B0   C
ATOM   2208  HE1 PHE B  29      42.320  79.900  68.110  1.00  0.00      B0   H
ATOM   2209  CZ  PHE B  29      41.780  80.270  70.060  1.00  0.00      B0   C
ATOM   2210  HZ  PHE B  29      42.030  81.240  70.040  1.00  0.00      B0   H
ATOM   2211  CD2 PHE B  29      40.930  78.380  71.230  1.00  0.00      B0   C
ATOM   2212  HD2 PHE B  29      40.560  77.980  72.060  1.00  0.00      B0   H
ATOM   2213  CE2 PHE B  29      41.270  79.710  71.210  1.00  0.00      B0   C
ATOM   2214  HE2 PHE B  29      41.140  80.280  72.020  1.00  0.00      B0   H
ATOM   2215  C   PHE B  29      42.710  76.010  71.530  1.00  0.00      B0   C
ATOM   2216  O   PHE B  29      42.370  75.810  72.700  1.00  0.00      B0   O
ATOM   2217  N   VAL B  30      43.730  76.830  71.200  1.00  0.00      B0   N
ATOM   2218  HN  VAL B  30      43.990  76.890  70.230  1.00  0.00      B0   H
ATOM   2219  CA  VAL B  30      44.450  77.620  72.150  1.00  0.00      B0   C
ATOM   2220  HA  VAL B  30      43.760  77.930  72.800  1.00  0.00      B0   H
ATOM   2221  CB  VAL B  30      45.530  76.880  72.890  1.00  0.00      B0   C
ATOM   2222  HB  VAL B  30      46.000  77.490  73.530  1.00  0.00      B0   H
ATOM   2223  CG1 VAL B  30      44.910  75.760  73.740  1.00  0.00      B0   C
ATOM   2224 HG11 VAL B  30      45.630  75.270  74.220  1.00  0.00      B0   H
ATOM   2225 HG12 VAL B  30      44.270  76.150  74.390  1.00  0.00      B0   H
ATOM   2226 HG13 VAL B  30      44.420  75.120  73.140  1.00  0.00      B0   H
ATOM   2227  CG2 VAL B  30      46.570  76.390  71.860  1.00  0.00      B0   C
ATOM   2228 HG21 VAL B  30      47.300  75.900  72.330  1.00  0.00      B0   H
ATOM   2229 HG22 VAL B  30      46.120  75.790  71.200  1.00  0.00      B0   H
ATOM   2230 HG23 VAL B  30      46.950  77.180  71.380  1.00  0.00      B0   H
ATOM   2231  C   VAL B  30      45.160  78.650  71.350  1.00  0.00      B0   C
ATOM   2232  O   VAL B  30      45.280  78.520  70.130  1.00  0.00      B0   O
ATOM   2233  N   ASP B  31      45.650  79.710  72.020  1.00  0.00      B0   N
ATOM   2234  HN  ASP B  31      45.510  79.790  73.010  1.00  0.00      B0   H
ATOM   2235  CA  ASP B  31      46.360  80.720  71.300  1.00  0.00      B0   C
ATOM   2236  HA  ASP B  31      45.750  81.000  70.560  1.00  0.00      B0   H
ATOM   2237  CB  ASP B  31      46.740  81.940  72.160  1.00  0.00      B0   C
ATOM   2238  HB1 ASP B  31      47.170  81.640  73.010  1.00  0.00      B0   H
ATOM   2239  HB2 ASP B  31      47.360  82.530  71.650  1.00  0.00      B0   H
ATOM   2240  CG  ASP B  31      45.450  82.690  72.470  1.00  0.00      B0   C
ATOM   2241  OD1 ASP B  31      44.490  82.570  71.660  1.00  0.00      B0   O
ATOM   2242  OD2 ASP B  31      45.410  83.390  73.510  1.00  0.00      B0   O
ATOM   2243  C   ASP B  31      47.620  80.090  70.830  1.00  0.00      B0   C
ATOM   2244  O   ASP B  31      48.120  79.160  71.460  1.00  0.00      B0   O
ATOM   2245  N   VAL B  32      48.090  80.600  69.670  1.00  0.00      B0   N
ATOM   2246  HN  VAL B  32      47.540  81.330  69.270  1.00  0.00      B0   H
ATOM   2247  CA  VAL B  32      49.260  80.220  68.950  1.00  0.00      B0   C
ATOM   2248  HA  VAL B  32      49.880  81.000  69.030  1.00  0.00      B0   H
ATOM   2249  CB  VAL B  32      50.010  79.030  69.480  1.00  0.00      B0   C
ATOM   2250  HB  VAL B  32      49.390  78.280  69.690  1.00  0.00      B0   H
ATOM   2251  CG1 VAL B  32      51.000  78.580  68.380  1.00  0.00      B0   C
ATOM   2252 HG11 VAL B  32      51.520  77.790  68.710  1.00  0.00      B0   H
ATOM   2253 HG12 VAL B  32      50.500  78.330  67.560  1.00  0.00      B0   H
ATOM   2254 HG13 VAL B  32      51.630  79.330  68.180  1.00  0.00      B0   H
ATOM   2255  CG2 VAL B  32      50.750  79.440  70.770  1.00  0.00      B0   C
ATOM   2256 HG21 VAL B  32      51.260  78.650  71.130  1.00  0.00      B0   H
ATOM   2257 HG22 VAL B  32      51.390  80.180  70.570  1.00  0.00      B0   H
ATOM   2258 HG23 VAL B  32      50.080  79.740  71.450  1.00  0.00      B0   H
ATOM   2259  C   VAL B  32      48.750  79.890  67.590  1.00  0.00      B0   C
ATOM   2260  O   VAL B  32      48.910  80.650  66.640  1.00  0.00      B0   O
ATOM   2261  N   THR B  33      48.100  78.710  67.510  1.00  0.00      B0   N
ATOM   2262  HN  THR B  33      47.940  78.210  68.360  1.00  0.00      B0   H
ATOM   2263  CA  THR B  33      47.620  78.130  66.300  1.00  0.00      B0   C
ATOM   2264  HA  THR B  33      48.460  78.010  65.760  1.00  0.00      B0   H
ATOM   2265  CB  THR B  33      46.950  76.810  66.540  1.00  0.00      B0   C
ATOM   2266  HB  THR B  33      46.600  76.430  65.680  1.00  0.00      B0   H
ATOM   2267  OG1 THR B  33      45.780  77.000  67.340  1.00  0.00      B0   O
ATOM   2268  HG1 THR B  33      45.340  76.110  67.490  1.00  0.00      B0   H
ATOM   2269  CG2 THR B  33      47.930  75.880  67.260  1.00  0.00      B0   C
ATOM   2270 HG21 THR B  33      47.490  75.000  67.430  1.00  0.00      B0   H
ATOM   2271 HG22 THR B  33      48.740  75.740  66.690  1.00  0.00      B0   H
ATOM   2272 HG23 THR B  33      48.200  76.290  68.130  1.00  0.00      B0   H
ATOM   2273  C   THR B  33      46.640  79.010  65.600  1.00  0.00      B0   C
ATOM   2274  O   THR B  33      46.680  79.130  64.380  1.00  0.00      B0   O
ATOM   2275  N   SER B  34      45.720  79.650  66.340  1.00  0.00      B0   N
ATOM   2276  HN  SER B  34      45.750  79.580  67.340  1.00  0.00      B0   H
ATOM   2277  CA  SER B  34      44.690  80.420  65.700  1.00  0.00      B0   C
ATOM   2278  HA  SER B  34      44.240  79.740  65.120  1.00  0.00      B0   H
ATOM   2279  CB  SER B  34      43.710  81.060  66.700  1.00  0.00      B0   C
ATOM   2280  HB1 SER B  34      42.970  81.530  66.230  1.00  0.00      B0   H
ATOM   2281  HB2 SER B  34      43.330  80.370  67.320  1.00  0.00      B0   H
ATOM   2282  OG  SER B  34      44.390  82.020  67.500  1.00  0.00      B0   O
ATOM   2283  HG1 SER B  34      43.750  82.430  68.150  1.00  0.00      B0   H
ATOM   2284  C   SER B  34      45.290  81.530  64.900  1.00  0.00      B0   C
ATOM   2285  O   SER B  34      44.940  81.720  63.730  1.00  0.00      B0   O
ATOM   2286  N   ILE B  35      46.220  82.290  65.500  1.00  0.00      B0   N
ATOM   2287  HN  ILE B  35      46.530  82.050  66.420  1.00  0.00      B0   H
ATOM   2288  CA  ILE B  35      46.780  83.430  64.840  1.00  0.00      B0   C
ATOM   2289  HA  ILE B  35      45.970  83.970  64.580  1.00  0.00      B0   H
ATOM   2290  CB  ILE B  35      47.640  84.270  65.740  1.00  0.00      B0   C
ATOM   2291  HB  ILE B  35      47.180  84.430  66.610  1.00  0.00      B0   H
ATOM   2292  CG2 ILE B  35      48.930  83.480  66.050  1.00  0.00      B0   C
ATOM   2293 HG21 ILE B  35      49.520  84.030  66.650  1.00  0.00      B0   H
ATOM   2294 HG22 ILE B  35      48.700  82.620  66.500  1.00  0.00      B0   H
ATOM   2295 HG23 ILE B  35      49.420  83.290  65.200  1.00  0.00      B0   H
ATOM   2296  CG1 ILE B  35      47.880  85.650  65.120  1.00  0.00      B0   C
ATOM   2297 HG11 ILE B  35      48.550  85.560  64.380  1.00  0.00      B0   H
ATOM   2298 HG12 ILE B  35      47.020  85.990  64.750  1.00  0.00      B0   H
ATOM   2299  CD  ILE B  35      48.410  86.680  66.120  1.00  0.00      B0   C
ATOM   2300  HD1 ILE B  35      48.540  87.560  65.660  1.00  0.00      B0   H
ATOM   2301  HD2 ILE B  35      47.750  86.790  66.860  1.00  0.00      B0   H
ATOM   2302  HD3 ILE B  35      49.280  86.370  66.490  1.00  0.00      B0   H
ATOM   2303  C   ILE B  35      47.570  83.020  63.640  1.00  0.00      B0   C
ATOM   2304  O   ILE B  35      47.480  83.650  62.590  1.00  0.00      B0   O
ATOM   2305  N   LEU B  36      48.360  81.930  63.760  1.00  0.00      B0   N
ATOM   2306  HN  LEU B  36      48.350  81.420  64.620  1.00  0.00      B0   H
ATOM   2307  CA  LEU B  36      49.210  81.490  62.690  1.00  0.00      B0   C
ATOM   2308  HA  LEU B  36      49.750  82.310  62.500  1.00  0.00      B0   H
ATOM   2309  CB  LEU B  36      50.080  80.290  63.080  1.00  0.00      B0   C
ATOM   2310  HB1 LEU B  36      50.650  80.550  63.860  1.00  0.00      B0   H
ATOM   2311  HB2 LEU B  36      49.480  79.540  63.350  1.00  0.00      B0   H
ATOM   2312  CG  LEU B  36      51.000  79.800  61.950  1.00  0.00      B0   C
ATOM   2313  HG  LEU B  36      50.430  79.630  61.140  1.00  0.00      B0   H
ATOM   2314  CD1 LEU B  36      52.030  80.870  61.550  1.00  0.00      B0   C
ATOM   2315 HD11 LEU B  36      52.610  80.520  60.810  1.00  0.00      B0   H
ATOM   2316 HD12 LEU B  36      51.550  81.690  61.240  1.00  0.00      B0   H
ATOM   2317 HD13 LEU B  36      52.600  81.100  62.340  1.00  0.00      B0   H
ATOM   2318  CD2 LEU B  36      51.660  78.460  62.310  1.00  0.00      B0   C
ATOM   2319 HD21 LEU B  36      52.250  78.160  61.560  1.00  0.00      B0   H
ATOM   2320 HD22 LEU B  36      52.210  78.570  63.140  1.00  0.00      B0   H
ATOM   2321 HD23 LEU B  36      50.950  77.770  62.470  1.00  0.00      B0   H
ATOM   2322  C   LEU B  36      48.410  81.080  61.490  1.00  0.00      B0   C
ATOM   2323  O   LEU B  36      48.740  81.450  60.370  1.00  0.00      B0   O
ATOM   2324  N   ILE B  37      47.330  80.300  61.690  1.00  0.00      B0   N
ATOM   2325  HN  ILE B  37      47.060  80.070  62.630  1.00  0.00      B0   H
ATOM   2326  CA  ILE B  37      46.550  79.810  60.590  1.00  0.00      B0   C
ATOM   2327  HA  ILE B  37      47.230  79.380  59.990  1.00  0.00      B0   H
ATOM   2328  CB  ILE B  37      45.540  78.770  61.000  1.00  0.00      B0   C
ATOM   2329  HB  ILE B  37      45.040  78.460  60.190  1.00  0.00      B0   H
ATOM   2330  CG2 ILE B  37      46.340  77.610  61.630  1.00  0.00      B0   C
ATOM   2331 HG21 ILE B  37      45.710  76.890  61.920  1.00  0.00      B0   H
ATOM   2332 HG22 ILE B  37      46.980  77.240  60.950  1.00  0.00      B0   H
ATOM   2333 HG23 ILE B  37      46.850  77.950  62.420  1.00  0.00      B0   H
ATOM   2334  CG1 ILE B  37      44.450  79.300  61.950  1.00  0.00      B0   C
ATOM   2335 HG11 ILE B  37      44.070  78.530  62.460  1.00  0.00      B0   H
ATOM   2336 HG12 ILE B  37      44.870  79.950  62.580  1.00  0.00      B0   H
ATOM   2337  CD  ILE B  37      43.290  80.020  61.240  1.00  0.00      B0   C
ATOM   2338  HD1 ILE B  37      42.630  80.330  61.920  1.00  0.00      B0   H
ATOM   2339  HD2 ILE B  37      43.650  80.800  60.730  1.00  0.00      B0   H
ATOM   2340  HD3 ILE B  37      42.850  79.380  60.610  1.00  0.00      B0   H
ATOM   2341  C   ILE B  37      45.880  80.940  59.880  1.00  0.00      B0   C
ATOM   2342  O   ILE B  37      45.880  80.990  58.650  1.00  0.00      B0   O
ATOM   2343  N   VAL B  38      45.300  81.890  60.630  1.00  0.00      B0   N
ATOM   2344  HN  VAL B  38      45.390  81.860  61.620  1.00  0.00      B0   H
ATOM   2345  CA  VAL B  38      44.560  82.950  60.020  1.00  0.00      B0   C
ATOM   2346  HA  VAL B  38      43.860  82.470  59.480  1.00  0.00      B0   H
ATOM   2347  CB  VAL B  38      43.920  83.860  61.030  1.00  0.00      B0   C
ATOM   2348  HB  VAL B  38      44.610  84.300  61.600  1.00  0.00      B0   H
ATOM   2349  CG1 VAL B  38      43.180  84.980  60.270  1.00  0.00      B0   C
ATOM   2350 HG11 VAL B  38      42.750  85.600  60.930  1.00  0.00      B0   H
ATOM   2351 HG12 VAL B  38      43.830  85.500  59.720  1.00  0.00      B0   H
ATOM   2352 HG13 VAL B  38      42.480  84.580  59.680  1.00  0.00      B0   H
ATOM   2353  CG2 VAL B  38      43.020  83.020  61.950  1.00  0.00      B0   C
ATOM   2354 HG21 VAL B  38      42.580  83.620  62.620  1.00  0.00      B0   H
ATOM   2355 HG22 VAL B  38      42.310  82.570  61.400  1.00  0.00      B0   H
ATOM   2356 HG23 VAL B  38      43.570  82.330  62.410  1.00  0.00      B0   H
ATOM   2357  C   VAL B  38      45.450  83.800  59.170  1.00  0.00      B0   C
ATOM   2358  O   VAL B  38      45.140  84.080  58.020  1.00  0.00      B0   O
ATOM   2359  N   VAL B  39      46.600  84.230  59.730  1.00  0.00      B0   N
ATOM   2360  HN  VAL B  39      46.840  83.930  60.650  1.00  0.00      B0   H
ATOM   2361  CA  VAL B  39      47.480  85.120  59.030  1.00  0.00      B0   C
ATOM   2362  HA  VAL B  39      46.870  85.850  58.740  1.00  0.00      B0   H
ATOM   2363  CB  VAL B  39      48.580  85.650  59.910  1.00  0.00      B0   C
ATOM   2364  HB  VAL B  39      48.190  86.120  60.710  1.00  0.00      B0   H
ATOM   2365  CG1 VAL B  39      49.420  84.480  60.450  1.00  0.00      B0   C
ATOM   2366 HG11 VAL B  39      50.150  84.830  61.040  1.00  0.00      B0   H
ATOM   2367 HG12 VAL B  39      48.830  83.860  60.980  1.00  0.00      B0   H
ATOM   2368 HG13 VAL B  39      49.820  83.980  59.680  1.00  0.00      B0   H
ATOM   2369  CG2 VAL B  39      49.390  86.680  59.110  1.00  0.00      B0   C
ATOM   2370 HG21 VAL B  39      50.130  87.050  59.690  1.00  0.00      B0   H
ATOM   2371 HG22 VAL B  39      49.790  86.240  58.310  1.00  0.00      B0   H
ATOM   2372 HG23 VAL B  39      48.790  87.430  58.830  1.00  0.00      B0   H
ATOM   2373  C   VAL B  39      48.120  84.460  57.840  1.00  0.00      B0   C
ATOM   2374  O   VAL B  39      48.120  85.020  56.750  1.00  0.00      B0   O
ATOM   2375  N   GLY B  40      48.680  83.250  58.020  1.00  0.00      B0   N
ATOM   2376  HN  GLY B  40      48.590  82.780  58.900  1.00  0.00      B0   H
ATOM   2377  CA  GLY B  40      49.410  82.620  56.950  1.00  0.00      B0   C
ATOM   2378  HA1 GLY B  40      50.110  83.260  56.630  1.00  0.00      B0   H
ATOM   2379  HA2 GLY B  40      49.840  81.790  57.300  1.00  0.00      B0   H
ATOM   2380  C   GLY B  40      48.500  82.270  55.810  1.00  0.00      B0   C
ATOM   2381  O   GLY B  40      48.820  82.510  54.650  1.00  0.00      B0   O
ATOM   2382  N   GLY B  41      47.350  81.650  56.130  1.00  0.00      B0   N
ATOM   2383  HN  GLY B  41      47.150  81.480  57.090  1.00  0.00      B0   H
ATOM   2384  CA  GLY B  41      46.390  81.230  55.140  1.00  0.00      B0   C
ATOM   2385  HA1 GLY B  41      46.870  80.680  54.450  1.00  0.00      B0   H
ATOM   2386  HA2 GLY B  41      45.690  80.680  55.590  1.00  0.00      B0   H
ATOM   2387  C   GLY B  41      45.780  82.430  54.510  1.00  0.00      B0   C
ATOM   2388  O   GLY B  41      45.420  82.400  53.330  1.00  0.00      B0   O
ATOM   2389  N   SER B  42      45.580  83.510  55.290  1.00  0.00      B0   N
ATOM   2390  HN  SER B  42      45.890  83.500  56.240  1.00  0.00      B0   H
ATOM   2391  CA  SER B  42      44.920  84.660  54.760  1.00  0.00      B0   C
ATOM   2392  HA  SER B  42      44.030  84.300  54.470  1.00  0.00      B0   H
ATOM   2393  CB  SER B  42      44.740  85.790  55.790  1.00  0.00      B0   C
ATOM   2394  HB1 SER B  42      44.180  86.530  55.410  1.00  0.00      B0   H
ATOM   2395  HB2 SER B  42      44.300  85.450  56.620  1.00  0.00      B0   H
ATOM   2396  OG  SER B  42      45.990  86.340  56.150  1.00  0.00      B0   O
ATOM   2397  HG1 SER B  42      45.850  87.070  56.820  1.00  0.00      B0   H
ATOM   2398  C   SER B  42      45.700  85.200  53.610  1.00  0.00      B0   C
ATOM   2399  O   SER B  42      45.180  85.340  52.500  1.00  0.00      B0   O
ATOM   2400  N   ILE B  43      47.000  85.510  53.830  1.00  0.00      B0   N
ATOM   2401  HN  ILE B  43      47.400  85.320  54.730  1.00  0.00      B0   H
ATOM   2402  CA  ILE B  43      47.800  86.090  52.800  1.00  0.00      B0   C
ATOM   2403  HA  ILE B  43      47.310  86.910  52.520  1.00  0.00      B0   H
ATOM   2404  CB  ILE B  43      49.160  86.440  53.320  1.00  0.00      B0   C
ATOM   2405  HB  ILE B  43      49.630  85.610  53.650  1.00  0.00      B0   H
ATOM   2406  CG2 ILE B  43      49.990  87.000  52.150  1.00  0.00      B0   C
ATOM   2407 HG21 ILE B  43      50.910  87.240  52.480  1.00  0.00      B0   H
ATOM   2408 HG22 ILE B  43      50.060  86.320  51.430  1.00  0.00      B0   H
ATOM   2409 HG23 ILE B  43      49.550  87.820  51.800  1.00  0.00      B0   H
ATOM   2410  CG1 ILE B  43      49.030  87.390  54.520  1.00  0.00      B0   C
ATOM   2411 HG11 ILE B  43      48.820  88.310  54.180  1.00  0.00      B0   H
ATOM   2412 HG12 ILE B  43      48.280  87.070  55.100  1.00  0.00      B0   H
ATOM   2413  CD  ILE B  43      50.290  87.470  55.370  1.00  0.00      B0   C
ATOM   2414  HD1 ILE B  43      50.140  88.110  56.130  1.00  0.00      B0   H
ATOM   2415  HD2 ILE B  43      50.510  86.570  55.730  1.00  0.00      B0   H
ATOM   2416  HD3 ILE B  43      51.050  87.800  54.810  1.00  0.00      B0   H
ATOM   2417  C   ILE B  43      47.980  85.120  51.680  1.00  0.00      B0   C
ATOM   2418  O   ILE B  43      47.770  85.460  50.520  1.00  0.00      B0   O
ATOM   2419  N   PHE B  44      48.350  83.860  52.000  1.00  0.00      B0   N
ATOM   2420  HN  PHE B  44      48.430  83.600  52.970  1.00  0.00      B0   H
ATOM   2421  CA  PHE B  44      48.630  82.900  50.980  1.00  0.00      B0   C
ATOM   2422  HA  PHE B  44      49.280  83.410  50.420  1.00  0.00      B0   H
ATOM   2423  CB  PHE B  44      49.240  81.590  51.510  1.00  0.00      B0   C
ATOM   2424  HB1 PHE B  44      48.760  81.290  52.330  1.00  0.00      B0   H
ATOM   2425  HB2 PHE B  44      49.190  80.870  50.820  1.00  0.00      B0   H
ATOM   2426  CG  PHE B  44      50.670  81.870  51.840  1.00  0.00      B0   C
ATOM   2427  CD1 PHE B  44      51.020  82.500  53.010  1.00  0.00      B0   C
ATOM   2428  HD1 PHE B  44      50.300  82.770  53.660  1.00  0.00      B0   H
ATOM   2429  CE1 PHE B  44      52.330  82.750  53.310  1.00  0.00      B0   C
ATOM   2430  HE1 PHE B  44      52.570  83.210  54.160  1.00  0.00      B0   H
ATOM   2431  CZ  PHE B  44      53.320  82.380  52.430  1.00  0.00      B0   C
ATOM   2432  HZ  PHE B  44      54.280  82.570  52.640  1.00  0.00      B0   H
ATOM   2433  CD2 PHE B  44      51.660  81.510  50.960  1.00  0.00      B0   C
ATOM   2434  HD2 PHE B  44      51.420  81.050  50.100  1.00  0.00      B0   H
ATOM   2435  CE2 PHE B  44      52.980  81.760  51.250  1.00  0.00      B0   C
ATOM   2436  HE2 PHE B  44      53.700  81.490  50.600  1.00  0.00      B0   H
ATOM   2437  C   PHE B  44      47.420  82.570  50.160  1.00  0.00      B0   C
ATOM   2438  O   PHE B  44      47.460  82.640  48.930  1.00  0.00      B0   O
ATOM   2439  N   VAL B  45      46.300  82.220  50.810  1.00  0.00      B0   N
ATOM   2440  HN  VAL B  45      46.270  82.260  51.810  1.00  0.00      B0   H
ATOM   2441  CA  VAL B  45      45.140  81.770  50.090  1.00  0.00      B0   C
ATOM   2442  HA  VAL B  45      45.500  81.020  49.540  1.00  0.00      B0   H
ATOM   2443  CB  VAL B  45      44.050  81.300  51.000  1.00  0.00      B0   C
ATOM   2444  HB  VAL B  45      43.770  82.030  51.630  1.00  0.00      B0   H
ATOM   2445  CG1 VAL B  45      42.820  80.950  50.150  1.00  0.00      B0   C
ATOM   2446 HG11 VAL B  45      42.080  80.630  50.750  1.00  0.00      B0   H
ATOM   2447 HG12 VAL B  45      42.520  81.760  49.650  1.00  0.00      B0   H
ATOM   2448 HG13 VAL B  45      43.050  80.220  49.510  1.00  0.00      B0   H
ATOM   2449  CG2 VAL B  45      44.580  80.130  51.850  1.00  0.00      B0   C
ATOM   2450 HG21 VAL B  45      43.860  79.810  52.470  1.00  0.00      B0   H
ATOM   2451 HG22 VAL B  45      44.860  79.390  51.250  1.00  0.00      B0   H
ATOM   2452 HG23 VAL B  45      45.360  80.440  52.390  1.00  0.00      B0   H
ATOM   2453  C   VAL B  45      44.560  82.860  49.230  1.00  0.00      B0   C
ATOM   2454  O   VAL B  45      44.340  82.650  48.040  1.00  0.00      B0   O
ATOM   2455  N   VAL B  46      44.300  84.050  49.810  1.00  0.00      B0   N
ATOM   2456  HN  VAL B  46      44.570  84.220  50.760  1.00  0.00      B0   H
ATOM   2457  CA  VAL B  46      43.630  85.060  49.050  1.00  0.00      B0   C
ATOM   2458  HA  VAL B  46      42.840  84.540  48.700  1.00  0.00      B0   H
ATOM   2459  CB  VAL B  46      43.160  86.230  49.870  1.00  0.00      B0   C
ATOM   2460  HB  VAL B  46      42.620  85.910  50.650  1.00  0.00      B0   H
ATOM   2461  CG1 VAL B  46      44.370  86.970  50.460  1.00  0.00      B0   C
ATOM   2462 HG11 VAL B  46      44.050  87.750  51.000  1.00  0.00      B0   H
ATOM   2463 HG12 VAL B  46      44.890  86.350  51.040  1.00  0.00      B0   H
ATOM   2464 HG13 VAL B  46      44.950  87.300  49.710  1.00  0.00      B0   H
ATOM   2465  CG2 VAL B  46      42.260  87.100  48.980  1.00  0.00      B0   C
ATOM   2466 HG21 VAL B  46      41.940  87.890  49.500  1.00  0.00      B0   H
ATOM   2467 HG22 VAL B  46      42.790  87.420  48.190  1.00  0.00      B0   H
ATOM   2468 HG23 VAL B  46      41.480  86.570  48.660  1.00  0.00      B0   H
ATOM   2469  C   VAL B  46      44.460  85.580  47.910  1.00  0.00      B0   C
ATOM   2470  O   VAL B  46      44.000  85.630  46.780  1.00  0.00      B0   O
ATOM   2471  N   LEU B  47      45.720  85.970  48.190  1.00  0.00      B0   N
ATOM   2472  HN  LEU B  47      46.090  85.830  49.110  1.00  0.00      B0   H
ATOM   2473  CA  LEU B  47      46.530  86.590  47.180  1.00  0.00      B0   C
ATOM   2474  HA  LEU B  47      45.950  87.340  46.850  1.00  0.00      B0   H
ATOM   2475  CB  LEU B  47      47.870  87.100  47.750  1.00  0.00      B0   C
ATOM   2476  HB1 LEU B  47      48.360  86.320  48.130  1.00  0.00      B0   H
ATOM   2477  HB2 LEU B  47      48.400  87.490  47.000  1.00  0.00      B0   H
ATOM   2478  CG  LEU B  47      47.730  88.170  48.850  1.00  0.00      B0   C
ATOM   2479  HG  LEU B  47      47.250  87.750  49.620  1.00  0.00      B0   H
ATOM   2480  CD1 LEU B  47      49.100  88.630  49.360  1.00  0.00      B0   C
ATOM   2481 HD11 LEU B  47      48.980  89.320  50.070  1.00  0.00      B0   H
ATOM   2482 HD12 LEU B  47      49.590  87.840  49.740  1.00  0.00      B0   H
ATOM   2483 HD13 LEU B  47      49.620  89.020  48.600  1.00  0.00      B0   H
ATOM   2484  CD2 LEU B  47      46.850  89.340  48.380  1.00  0.00      B0   C
ATOM   2485 HD21 LEU B  47      46.770  90.010  49.120  1.00  0.00      B0   H
ATOM   2486 HD22 LEU B  47      47.260  89.770  47.580  1.00  0.00      B0   H
ATOM   2487 HD23 LEU B  47      45.940  89.000  48.150  1.00  0.00      B0   H
ATOM   2488  C   LEU B  47      46.860  85.620  46.090  1.00  0.00      B0   C
ATOM   2489  O   LEU B  47      46.680  85.920  44.910  1.00  0.00      B0   O
ATOM   2490  N   MET B  48      47.350  84.430  46.470  1.00  0.00      B0   N
ATOM   2491  HN  MET B  48      47.420  84.220  47.440  1.00  0.00      B0   H
ATOM   2492  CA  MET B  48      47.790  83.440  45.530  1.00  0.00      B0   C
ATOM   2493  HA  MET B  48      48.430  83.950  44.950  1.00  0.00      B0   H
ATOM   2494  CB  MET B  48      48.470  82.230  46.200  1.00  0.00      B0   C
ATOM   2495  HB1 MET B  48      47.850  81.870  46.900  1.00  0.00      B0   H
ATOM   2496  HB2 MET B  48      48.630  81.530  45.510  1.00  0.00      B0   H
ATOM   2497  CG  MET B  48      49.800  82.580  46.860  1.00  0.00      B0   C
ATOM   2498  HG1 MET B  48      49.580  83.310  47.510  1.00  0.00      B0   H
ATOM   2499  HG2 MET B  48      50.050  81.750  47.370  1.00  0.00      B0   H
ATOM   2500  SD  MET B  48      51.110  83.080  45.700  1.00  0.00      B0   S
ATOM   2501  CE  MET B  48      51.370  81.410  45.030  1.00  0.00      B0   C
ATOM   2502  HE1 MET B  48      52.080  81.430  44.330  1.00  0.00      B0   H
ATOM   2503  HE2 MET B  48      51.650  80.790  45.770  1.00  0.00      B0   H
ATOM   2504  HE3 MET B  48      50.510  81.070  44.630  1.00  0.00      B0   H
ATOM   2505  C   MET B  48      46.630  82.910  44.740  1.00  0.00      B0   C
ATOM   2506  O   MET B  48      46.770  82.640  43.550  1.00  0.00      B0   O
ATOM   2507  N   LYS B  49      45.480  82.710  45.390  1.00  0.00      B0   N
ATOM   2508  HN  LYS B  49      45.390  82.950  46.360  1.00  0.00      B0   H
ATOM   2509  CA  LYS B  49      44.360  82.130  44.690  1.00  0.00      B0   C
ATOM   2510  HA  LYS B  49      44.770  81.300  44.310  1.00  0.00      B0   H
ATOM   2511  CB  LYS B  49      43.170  81.820  45.610  1.00  0.00      B0   C
ATOM   2512  HB1 LYS B  49      43.480  81.190  46.330  1.00  0.00      B0   H
ATOM   2513  HB2 LYS B  49      42.860  82.670  46.030  1.00  0.00      B0   H
ATOM   2514  CG  LYS B  49      42.000  81.170  44.880  1.00  0.00      B0   C
ATOM   2515  HG1 LYS B  49      41.200  81.170  45.490  1.00  0.00      B0   H
ATOM   2516  HG2 LYS B  49      41.790  81.730  44.070  1.00  0.00      B0   H
ATOM   2517  CD  LYS B  49      42.250  79.740  44.420  1.00  0.00      B0   C
ATOM   2518  HD1 LYS B  49      43.060  79.730  43.820  1.00  0.00      B0   H
ATOM   2519  HD2 LYS B  49      42.430  79.170  45.230  1.00  0.00      B0   H
ATOM   2520  CE  LYS B  49      41.080  79.120  43.650  1.00  0.00      B0   C
ATOM   2521  HE1 LYS B  49      40.910  79.640  42.810  1.00  0.00      B0   H
ATOM   2522  HE2 LYS B  49      41.280  78.170  43.430  1.00  0.00      B0   H
ATOM   2523  NZ  LYS B  49      39.860  79.170  44.480  1.00  0.00      B0   N
ATOM   2524  HZ1 LYS B  49      39.100  78.760  43.980  1.00  0.00      B0   H
ATOM   2525  HZ2 LYS B  49      40.010  78.650  45.330  1.00  0.00      B0   H
ATOM   2526  HZ3 LYS B  49      39.640  80.120  44.710  1.00  0.00      B0   H
ATOM   2527  C   LYS B  49      43.860  83.050  43.630  1.00  0.00      B0   C
ATOM   2528  O   LYS B  49      43.690  82.640  42.480  1.00  0.00      B0   O
ATOM   2529  N   PHE B  50      43.600  84.330  43.980  1.00  0.00      B0   N
ATOM   2530  HN  PHE B  50      43.810  84.630  44.910  1.00  0.00      B0   H
ATOM   2531  CA  PHE B  50      43.030  85.270  43.060  1.00  0.00      B0   C
ATOM   2532  HA  PHE B  50      42.210  84.790  42.740  1.00  0.00      B0   H
ATOM   2533  CB  PHE B  50      42.720  86.620  43.730  1.00  0.00      B0   C
ATOM   2534  HB1 PHE B  50      41.990  86.510  44.400  1.00  0.00      B0   H
ATOM   2535  HB2 PHE B  50      43.540  86.970  44.190  1.00  0.00      B0   H
ATOM   2536  CG  PHE B  50      42.300  87.600  42.690  1.00  0.00      B0   C
ATOM   2537  CD1 PHE B  50      41.010  87.620  42.220  1.00  0.00      B0   C
ATOM   2538  HD1 PHE B  50      40.340  86.960  42.570  1.00  0.00      B0   H
ATOM   2539  CE1 PHE B  50      40.620  88.530  41.260  1.00  0.00      B0   C
ATOM   2540  HE1 PHE B  50      39.680  88.530  40.920  1.00  0.00      B0   H
ATOM   2541  CZ  PHE B  50      41.530  89.440  40.770  1.00  0.00      B0   C
ATOM   2542  HZ  PHE B  50      41.250  90.100  40.080  1.00  0.00      B0   H
ATOM   2543  CD2 PHE B  50      43.200  88.520  42.200  1.00  0.00      B0   C
ATOM   2544  HD2 PHE B  50      44.140  88.520  42.540  1.00  0.00      B0   H
ATOM   2545  CE2 PHE B  50      42.820  89.430  41.240  1.00  0.00      B0   C
ATOM   2546  HE2 PHE B  50      43.490  90.090  40.890  1.00  0.00      B0   H
ATOM   2547  C   PHE B  50      43.960  85.540  41.920  1.00  0.00      B0   C
ATOM   2548  O   PHE B  50      43.600  85.380  40.760  1.00  0.00      B0   O
ATOM   2549  N   THR B  51      45.200  85.950  42.240  1.00  0.00      B0   N
ATOM   2550  HN  THR B  51      45.480  85.990  43.200  1.00  0.00      B0   H
ATOM   2551  CA  THR B  51      46.130  86.330  41.220  1.00  0.00      B0   C
ATOM   2552  HA  THR B  51      45.600  86.990  40.670  1.00  0.00      B0   H
ATOM   2553  CB  THR B  51      47.370  86.990  41.760  1.00  0.00      B0   C
ATOM   2554  HB  THR B  51      47.120  87.800  42.290  1.00  0.00      B0   H
ATOM   2555  OG1 THR B  51      48.170  87.480  40.700  1.00  0.00      B0   O
ATOM   2556  HG1 THR B  51      48.990  87.910  41.070  1.00  0.00      B0   H
ATOM   2557  CG2 THR B  51      48.170  85.980  42.610  1.00  0.00      B0   C
ATOM   2558 HG21 THR B  51      48.990  86.420  42.960  1.00  0.00      B0   H
ATOM   2559 HG22 THR B  51      47.600  85.660  43.360  1.00  0.00      B0   H
ATOM   2560 HG23 THR B  51      48.430  85.200  42.030  1.00  0.00      B0   H
ATOM   2561  C   THR B  51      46.540  85.160  40.390  1.00  0.00      B0   C
ATOM   2562  O   THR B  51      46.560  85.240  39.160  1.00  0.00      B0   O
ATOM   2563  N   MET B  52      46.860  84.030  41.040  1.00  0.00      B0   N
ATOM   2564  HN  MET B  52      46.750  83.970  42.030  1.00  0.00      B0   H
ATOM   2565  CA  MET B  52      47.370  82.900  40.300  1.00  0.00      B0   C
ATOM   2566  HA  MET B  52      48.140  83.310  39.810  1.00  0.00      B0   H
ATOM   2567  CB  MET B  52      47.820  81.730  41.190  1.00  0.00      B0   C
ATOM   2568  HB1 MET B  52      48.540  82.060  41.800  1.00  0.00      B0   H
ATOM   2569  HB2 MET B  52      47.030  81.430  41.730  1.00  0.00      B0   H
ATOM   2570  CG  MET B  52      48.360  80.540  40.410  1.00  0.00      B0   C
ATOM   2571  HG1 MET B  52      48.410  79.800  41.090  1.00  0.00      B0   H
ATOM   2572  HG2 MET B  52      47.630  80.330  39.750  1.00  0.00      B0   H
ATOM   2573  SD  MET B  52      49.960  80.830  39.600  1.00  0.00      B0   S
ATOM   2574  CE  MET B  52      50.910  80.920  41.130  1.00  0.00      B0   C
ATOM   2575  HE1 MET B  52      51.880  81.080  40.920  1.00  0.00      B0   H
ATOM   2576  HE2 MET B  52      50.570  81.660  41.700  1.00  0.00      B0   H
ATOM   2577  HE3 MET B  52      50.830  80.050  41.630  1.00  0.00      B0   H
ATOM   2578  C   MET B  52      46.330  82.370  39.370  1.00  0.00      B0   C
ATOM   2579  O   MET B  52      46.650  82.020  38.230  1.00  0.00      B0   O
ATOM   2580  N   GLY B  53      45.070  82.270  39.820  1.00  0.00      B0   N
ATOM   2581  HN  GLY B  53      44.830  82.580  40.730  1.00  0.00      B0   H
ATOM   2582  CA  GLY B  53      44.080  81.690  38.950  1.00  0.00      B0   C
ATOM   2583  HA1 GLY B  53      44.400  80.790  38.660  1.00  0.00      B0   H
ATOM   2584  HA2 GLY B  53      43.230  81.590  39.470  1.00  0.00      B0   H
ATOM   2585  C   GLY B  53      43.860  82.560  37.760  1.00  0.00      B0   C
ATOM   2586  O   GLY B  53      43.860  82.080  36.630  1.00  0.00      B0   O
ATOM   2587  N   GLN B  54      43.660  83.880  37.980  1.00  0.00      B0   N
ATOM   2588  HN  GLN B  54      43.740  84.250  38.900  1.00  0.00      B0   H
ATOM   2589  CA  GLN B  54      43.340  84.740  36.880  1.00  0.00      B0   C
ATOM   2590  HA  GLN B  54      42.570  84.260  36.450  1.00  0.00      B0   H
ATOM   2591  CB  GLN B  54      42.970  86.160  37.340  1.00  0.00      B0   C
ATOM   2592  HB1 GLN B  54      42.190  86.100  37.960  1.00  0.00      B0   H
ATOM   2593  HB2 GLN B  54      43.750  86.540  37.830  1.00  0.00      B0   H
ATOM   2594  CG  GLN B  54      42.610  87.100  36.190  1.00  0.00      B0   C
ATOM   2595  HG1 GLN B  54      43.380  87.190  35.560  1.00  0.00      B0   H
ATOM   2596  HG2 GLN B  54      41.820  86.750  35.700  1.00  0.00      B0   H
ATOM   2597  CD  GLN B  54      42.280  88.460  36.800  1.00  0.00      B0   C
ATOM   2598  OE1 GLN B  54      42.650  88.760  37.930  1.00  0.00      B0   O
ATOM   2599  NE2 GLN B  54      41.550  89.310  36.020  1.00  0.00      B0   N
ATOM   2600 HE21 GLN B  54      41.260  89.030  35.110  1.00  0.00      B0   H
ATOM   2601 HE22 GLN B  54      41.300  90.210  36.370  1.00  0.00      B0   H
ATOM   2602  C   GLN B  54      44.500  84.860  35.940  1.00  0.00      B0   C
ATOM   2603  O   GLN B  54      44.350  84.650  34.730  1.00  0.00      B0   O
ATOM   2604  N   PHE B  55      45.690  85.210  36.460  1.00  0.00      B0   N
ATOM   2605  HN  PHE B  55      45.790  85.290  37.450  1.00  0.00      B0   H
ATOM   2606  CA  PHE B  55      46.810  85.450  35.600  1.00  0.00      B0   C
ATOM   2607  HA  PHE B  55      46.430  86.100  34.940  1.00  0.00      B0   H
ATOM   2608  CB  PHE B  55      48.020  86.040  36.350  1.00  0.00      B0   C
ATOM   2609  HB1 PHE B  55      48.230  85.480  37.150  1.00  0.00      B0   H
ATOM   2610  HB2 PHE B  55      48.820  86.080  35.750  1.00  0.00      B0   H
ATOM   2611  CG  PHE B  55      47.650  87.420  36.780  1.00  0.00      B0   C
ATOM   2612  CD1 PHE B  55      47.730  88.470  35.900  1.00  0.00      B0   C
ATOM   2613  HD1 PHE B  55      48.040  88.310  34.960  1.00  0.00      B0   H
ATOM   2614  CE1 PHE B  55      47.390  89.750  36.290  1.00  0.00      B0   C
ATOM   2615  HE1 PHE B  55      47.450  90.500  35.640  1.00  0.00      B0   H
ATOM   2616  CZ  PHE B  55      46.970  89.980  37.580  1.00  0.00      B0   C
ATOM   2617  HZ  PHE B  55      46.720  90.900  37.870  1.00  0.00      B0   H
ATOM   2618  CD2 PHE B  55      47.220  87.660  38.060  1.00  0.00      B0   C
ATOM   2619  HD2 PHE B  55      47.160  86.910  38.720  1.00  0.00      B0   H
ATOM   2620  CE2 PHE B  55      46.880  88.930  38.460  1.00  0.00      B0   C
ATOM   2621  HE2 PHE B  55      46.580  89.090  39.400  1.00  0.00      B0   H
ATOM   2622  C   PHE B  55      47.240  84.200  34.910  1.00  0.00      B0   C
ATOM   2623  O   PHE B  55      47.300  84.150  33.690  1.00  0.00      B0   O
ATOM   2624  N   PHE B  56      47.550  83.140  35.680  1.00  0.00      B0   N
ATOM   2625  HN  PHE B  56      47.460  83.160  36.670  1.00  0.00      B0   H
ATOM   2626  CA  PHE B  56      48.000  81.960  35.000  1.00  0.00      B0   C
ATOM   2627  HA  PHE B  56      47.920  82.190  34.030  1.00  0.00      B0   H
ATOM   2628  CB  PHE B  56      49.450  81.580  35.340  1.00  0.00      B0   C
ATOM   2629  HB1 PHE B  56      50.060  82.360  35.190  1.00  0.00      B0   H
ATOM   2630  HB2 PHE B  56      49.520  81.280  36.290  1.00  0.00      B0   H
ATOM   2631  CG  PHE B  56      49.840  80.460  34.440  1.00  0.00      B0   C
ATOM   2632  CD1 PHE B  56      50.250  80.720  33.150  1.00  0.00      B0   C
ATOM   2633  HD1 PHE B  56      50.280  81.660  32.820  1.00  0.00      B0   H
ATOM   2634  CE1 PHE B  56      50.610  79.690  32.310  1.00  0.00      B0   C
ATOM   2635  HE1 PHE B  56      50.900  79.890  31.380  1.00  0.00      B0   H
ATOM   2636  CZ  PHE B  56      50.570  78.400  32.760  1.00  0.00      B0   C
ATOM   2637  HZ  PHE B  56      50.840  77.650  32.150  1.00  0.00      B0   H
ATOM   2638  CD2 PHE B  56      49.810  79.160  34.880  1.00  0.00      B0   C
ATOM   2639  HD2 PHE B  56      49.510  78.960  35.820  1.00  0.00      B0   H
ATOM   2640  CE2 PHE B  56      50.170  78.130  34.040  1.00  0.00      B0   C
ATOM   2641  HE2 PHE B  56      50.140  77.180  34.370  1.00  0.00      B0   H
ATOM   2642  C   PHE B  56      47.130  80.830  35.410  1.00  0.00      B0   C
ATOM   2643  O   PHE B  56      47.440  80.090  36.350  1.00  0.00      B0   O
ATOM   2644  N   GLY B  57      46.040  80.620  34.670  1.00  0.00      B0   N
ATOM   2645  HN  GLY B  57      45.860  81.210  33.880  1.00  0.00      B0   H
ATOM   2646  CA  GLY B  57      45.120  79.570  34.990  1.00  0.00      B0   C
ATOM   2647  HA1 GLY B  57      45.630  78.730  35.160  1.00  0.00      B0   H
ATOM   2648  HA2 GLY B  57      44.590  79.820  35.800  1.00  0.00      B0   H
ATOM   2649  C   GLY B  57      44.240  79.420  33.800  1.00  0.00      B0   C
ATOM   2650  O   GLY B  57      44.540  79.930  32.720  1.00  0.00      B0   O
ATOM   2651  N   ALA B  58      43.100  78.720  33.960  1.00  0.00      B0   N
ATOM   2652  HN  ALA B  58      42.880  78.310  34.850  1.00  0.00      B0   H
ATOM   2653  CA  ALA B  58      42.220  78.550  32.840  1.00  0.00      B0   C
ATOM   2654  HA  ALA B  58      42.790  78.140  32.130  1.00  0.00      B0   H
ATOM   2655  CB  ALA B  58      41.020  77.650  33.140  1.00  0.00      B0   C
ATOM   2656  HB1 ALA B  58      40.450  77.570  32.320  1.00  0.00      B0   H
ATOM   2657  HB2 ALA B  58      41.340  76.740  33.400  1.00  0.00      B0   H
ATOM   2658  HB3 ALA B  58      40.480  78.040  33.880  1.00  0.00      B0   H
ATOM   2659  C   ALA B  58      41.710  79.900  32.490  1.00  0.00      B0   C
ATOM   2660  O   ALA B  58      41.520  80.750  33.360  1.00  0.00      B0   O
ATOM   2661  C   THR B  59      39.560  81.550  31.230  1.00  0.00      B0   C
ATOM   2662  OT1 THR B  59      39.280  82.440  32.070  1.00  0.00      B0   O
ATOM   2663  OT2 THR B  59      38.720  80.740  30.750  1.00  0.00      B0   O
ATOM   2664  N   THR B  59      41.490  80.140  31.190  1.00  0.00      B0   N
ATOM   2665  HN  THR B  59      41.660  79.430  30.510  1.00  0.00      B0   H
ATOM   2666  CA  THR B  59      41.010  81.420  30.770  1.00  0.00      B0   C
ATOM   2667  HA  THR B  59      41.640  82.080  31.180  1.00  0.00      B0   H
ATOM   2668  CB  THR B  59      41.040  81.610  29.280  1.00  0.00      B0   C
ATOM   2669  HB  THR B  59      40.640  82.490  29.030  1.00  0.00      B0   H
ATOM   2670  OG1 THR B  59      40.220  80.640  28.640  1.00  0.00      B0   O
ATOM   2671  HG1 THR B  59      40.250  80.780  27.650  1.00  0.00      B0   H
ATOM   2672  CG2 THR B  59      42.500  81.470  28.800  1.00  0.00      B0   C
ATOM   2673 HG21 THR B  59      42.530  81.590  27.810  1.00  0.00      B0   H
ATOM   2674 HG22 THR B  59      43.060  82.160  29.240  1.00  0.00      B0   H
ATOM   2675 HG23 THR B  59      42.840  80.560  29.040  1.00  0.00      B0   H
ATOM   2676  N   ARG B   1      59.140  77.310  34.430  1.00  0.00      B1   N
ATOM   2677  HT1 ARG B   1      58.660  76.940  33.630  1.00  0.00      B1   H
ATOM   2678  HT2 ARG B   1      58.490  77.820  35.000  1.00  0.00      B1   H
ATOM   2679  HT3 ARG B   1      59.860  77.930  34.120  1.00  0.00      B1   H
ATOM   2680  CA  ARG B   1      59.730  76.210  35.210  1.00  0.00      B1   C
ATOM   2681  HA  ARG B   1      58.980  75.620  35.520  1.00  0.00      B1   H
ATOM   2682  CB  ARG B   1      60.720  75.410  34.350  1.00  0.00      B1   C
ATOM   2683  HB1 ARG B   1      60.250  75.120  33.510  1.00  0.00      B1   H
ATOM   2684  HB2 ARG B   1      61.480  76.010  34.110  1.00  0.00      B1   H
ATOM   2685  CG  ARG B   1      61.280  74.180  35.050  1.00  0.00      B1   C
ATOM   2686  HG1 ARG B   1      61.790  74.470  35.850  1.00  0.00      B1   H
ATOM   2687  HG2 ARG B   1      60.510  73.600  35.330  1.00  0.00      B1   H
ATOM   2688  CD  ARG B   1      62.200  73.340  34.160  1.00  0.00      B1   C
ATOM   2689  HD1 ARG B   1      62.560  72.560  34.670  1.00  0.00      B1   H
ATOM   2690  HD2 ARG B   1      61.720  73.020  33.350  1.00  0.00      B1   H
ATOM   2691  NE  ARG B   1      63.330  74.230  33.750  1.00  0.00      B1   N
ATOM   2692  HE  ARG B   1      63.180  75.210  33.660  1.00  0.00      B1   H
ATOM   2693  CZ  ARG B   1      64.560  73.700  33.500  1.00  0.00      B1   C
ATOM   2694  NH1 ARG B   1      64.760  72.360  33.630  1.00  0.00      B1   N
ATOM   2695 HH11 ARG B   1      64.010  71.760  33.910  1.00  0.00      B1   H
ATOM   2696 HH12 ARG B   1      65.670  71.970  33.440  1.00  0.00      B1   H
ATOM   2697  NH2 ARG B   1      65.580  74.510  33.110  1.00  0.00      B1   N
ATOM   2698 HH21 ARG B   1      65.430  75.500  33.010  1.00  0.00      B1   H
ATOM   2699 HH22 ARG B   1      66.490  74.130  32.930  1.00  0.00      B1   H
ATOM   2700  C   ARG B   1      60.440  76.760  36.400  1.00  0.00      B1   C
ATOM   2701  O   ARG B   1      60.410  76.180  37.480  1.00  0.00      B1   O
ATOM   2702  N   ALA B   2      61.100  77.920  36.220  1.00  0.00      B1   N
ATOM   2703  HN  ALA B   2      61.120  78.350  35.310  1.00  0.00      B1   H
ATOM   2704  CA  ALA B   2      61.790  78.540  37.310  1.00  0.00      B1   C
ATOM   2705  HA  ALA B   2      62.460  77.860  37.620  1.00  0.00      B1   H
ATOM   2706  CB  ALA B   2      62.510  79.840  36.900  1.00  0.00      B1   C
ATOM   2707  HB1 ALA B   2      62.970  80.230  37.700  1.00  0.00      B1   H
ATOM   2708  HB2 ALA B   2      63.180  79.640  36.190  1.00  0.00      B1   H
ATOM   2709  HB3 ALA B   2      61.840  80.500  36.560  1.00  0.00      B1   H
ATOM   2710  C   ALA B   2      60.770  78.890  38.340  1.00  0.00      B1   C
ATOM   2711  O   ALA B   2      60.980  78.700  39.530  1.00  0.00      B1   O
ATOM   2712  N   PHE B   3      59.610  79.410  37.880  1.00  0.00      B1   N
ATOM   2713  HN  PHE B   3      59.490  79.520  36.900  1.00  0.00      B1   H
ATOM   2714  CA  PHE B   3      58.560  79.820  38.760  1.00  0.00      B1   C
ATOM   2715  HA  PHE B   3      58.980  80.460  39.400  1.00  0.00      B1   H
ATOM   2716  CB  PHE B   3      57.390  80.470  37.990  1.00  0.00      B1   C
ATOM   2717  HB1 PHE B   3      57.730  81.220  37.420  1.00  0.00      B1   H
ATOM   2718  HB2 PHE B   3      56.940  79.790  37.410  1.00  0.00      B1   H
ATOM   2719  CG  PHE B   3      56.390  81.000  38.960  1.00  0.00      B1   C
ATOM   2720  CD1 PHE B   3      56.550  82.250  39.510  1.00  0.00      B1   C
ATOM   2721  HD1 PHE B   3      57.350  82.800  39.260  1.00  0.00      B1   H
ATOM   2722  CE1 PHE B   3      55.640  82.760  40.400  1.00  0.00      B1   C
ATOM   2723  HE1 PHE B   3      55.770  83.670  40.790  1.00  0.00      B1   H
ATOM   2724  CZ  PHE B   3      54.540  82.010  40.750  1.00  0.00      B1   C
ATOM   2725  HZ  PHE B   3      53.870  82.370  41.400  1.00  0.00      B1   H
ATOM   2726  CD2 PHE B   3      55.290  80.260  39.310  1.00  0.00      B1   C
ATOM   2727  HD2 PHE B   3      55.150  79.360  38.910  1.00  0.00      B1   H
ATOM   2728  CE2 PHE B   3      54.360  80.760  40.200  1.00  0.00      B1   C
ATOM   2729  HE2 PHE B   3      53.560  80.210  40.450  1.00  0.00      B1   H
ATOM   2730  C   PHE B   3      58.030  78.600  39.460  1.00  0.00      B1   C
ATOM   2731  O   PHE B   3      57.810  78.610  40.670  1.00  0.00      B1   O
ATOM   2732  N   GLY B   4      57.830  77.510  38.690  1.00  0.00      B1   N
ATOM   2733  HN  GLY B   4      58.110  77.550  37.730  1.00  0.00      B1   H
ATOM   2734  CA  GLY B   4      57.250  76.290  39.170  1.00  0.00      B1   C
ATOM   2735  HA1 GLY B   4      56.350  76.510  39.550  1.00  0.00      B1   H
ATOM   2736  HA2 GLY B   4      57.140  75.670  38.400  1.00  0.00      B1   H
ATOM   2737  C   GLY B   4      58.100  75.650  40.220  1.00  0.00      B1   C
ATOM   2738  O   GLY B   4      57.580  74.950  41.090  1.00  0.00      B1   O
ATOM   2739  N   ASP B   5      59.440  75.720  40.080  1.00  0.00      B1   N
ATOM   2740  HN  ASP B   5      59.820  76.170  39.280  1.00  0.00      B1   H
ATOM   2741  CA  ASP B   5      60.320  75.170  41.070  1.00  0.00      B1   C
ATOM   2742  HA  ASP B   5      59.890  74.290  41.260  1.00  0.00      B1   H
ATOM   2743  CB  ASP B   5      61.760  75.020  40.550  1.00  0.00      B1   C
ATOM   2744  HB1 ASP B   5      61.760  74.520  39.680  1.00  0.00      B1   H
ATOM   2745  HB2 ASP B   5      62.170  75.920  40.410  1.00  0.00      B1   H
ATOM   2746  CG  ASP B   5      62.580  74.250  41.580  1.00  0.00      B1   C
ATOM   2747  OD1 ASP B   5      61.990  73.370  42.260  1.00  0.00      B1   O
ATOM   2748  OD2 ASP B   5      63.800  74.520  41.690  1.00  0.00      B1   O
ATOM   2749  C   ASP B   5      60.400  76.020  42.310  1.00  0.00      B1   C
ATOM   2750  O   ASP B   5      60.300  75.520  43.430  1.00  0.00      B1   O
ATOM   2751  N   VAL B   6      60.550  77.350  42.120  1.00  0.00      B1   N
ATOM   2752  HN  VAL B   6      60.460  77.700  41.190  1.00  0.00      B1   H
ATOM   2753  CA  VAL B   6      60.840  78.280  43.180  1.00  0.00      B1   C
ATOM   2754  HA  VAL B   6      61.650  77.860  43.590  1.00  0.00      B1   H
ATOM   2755  CB  VAL B   6      61.140  79.660  42.670  1.00  0.00      B1   C
ATOM   2756  HB  VAL B   6      60.370  80.020  42.130  1.00  0.00      B1   H
ATOM   2757  CG1 VAL B   6      61.340  80.600  43.870  1.00  0.00      B1   C
ATOM   2758 HG11 VAL B   6      61.540  81.520  43.540  1.00  0.00      B1   H
ATOM   2759 HG12 VAL B   6      60.510  80.610  44.420  1.00  0.00      B1   H
ATOM   2760 HG13 VAL B   6      62.100  80.270  44.420  1.00  0.00      B1   H
ATOM   2761  CG2 VAL B   6      62.360  79.590  41.730  1.00  0.00      B1   C
ATOM   2762 HG21 VAL B   6      62.570  80.500  41.380  1.00  0.00      B1   H
ATOM   2763 HG22 VAL B   6      63.140  79.240  42.240  1.00  0.00      B1   H
ATOM   2764 HG23 VAL B   6      62.150  78.980  40.970  1.00  0.00      B1   H
ATOM   2765  C   VAL B   6      59.750  78.420  44.190  1.00  0.00      B1   C
ATOM   2766  O   VAL B   6      60.030  78.440  45.390  1.00  0.00      B1   O
ATOM   2767  N   ALA B   7      58.480  78.540  43.760  1.00  0.00      B1   N
ATOM   2768  HN  ALA B   7      58.270  78.460  42.780  1.00  0.00      B1   H
ATOM   2769  CA  ALA B   7      57.420  78.780  44.700  1.00  0.00      B1   C
ATOM   2770  HA  ALA B   7      57.750  79.590  45.180  1.00  0.00      B1   H
ATOM   2771  CB  ALA B   7      56.060  79.050  44.020  1.00  0.00      B1   C
ATOM   2772  HB1 ALA B   7      55.360  79.200  44.720  1.00  0.00      B1   H
ATOM   2773  HB2 ALA B   7      56.130  79.850  43.440  1.00  0.00      B1   H
ATOM   2774  HB3 ALA B   7      55.800  78.250  43.470  1.00  0.00      B1   H
ATOM   2775  C   ALA B   7      57.250  77.620  45.650  1.00  0.00      B1   C
ATOM   2776  O   ALA B   7      57.130  77.850  46.850  1.00  0.00      B1   O
ATOM   2777  N   PRO B   8      57.220  76.390  45.190  1.00  0.00      B1   N
ATOM   2778  CD  PRO B   8      56.650  76.080  43.890  1.00  0.00      B1   C
ATOM   2779  HD1 PRO B   8      57.370  76.100  43.200  1.00  0.00      B1   H
ATOM   2780  HD2 PRO B   8      55.950  76.760  43.660  1.00  0.00      B1   H
ATOM   2781  CA  PRO B   8      57.060  75.300  46.110  1.00  0.00      B1   C
ATOM   2782  HA  PRO B   8      56.330  75.530  46.750  1.00  0.00      B1   H
ATOM   2783  CB  PRO B   8      56.730  74.080  45.260  1.00  0.00      B1   C
ATOM   2784  HB1 PRO B   8      57.560  73.590  45.000  1.00  0.00      B1   H
ATOM   2785  HB2 PRO B   8      56.120  73.450  45.750  1.00  0.00      B1   H
ATOM   2786  CG  PRO B   8      56.030  74.680  44.030  1.00  0.00      B1   C
ATOM   2787  HG1 PRO B   8      56.220  74.130  43.210  1.00  0.00      B1   H
ATOM   2788  HG2 PRO B   8      55.050  74.730  44.170  1.00  0.00      B1   H
ATOM   2789  C   PRO B   8      58.240  75.100  47.020  1.00  0.00      B1   C
ATOM   2790  O   PRO B   8      58.040  74.670  48.160  1.00  0.00      B1   O
ATOM   2791  N   ALA B   9      59.470  75.390  46.540  1.00  0.00      B1   N
ATOM   2792  HN  ALA B   9      59.540  75.740  45.610  1.00  0.00      B1   H
ATOM   2793  CA  ALA B   9      60.670  75.220  47.300  1.00  0.00      B1   C
ATOM   2794  HA  ALA B   9      60.620  74.270  47.610  1.00  0.00      B1   H
ATOM   2795  CB  ALA B   9      61.940  75.480  46.470  1.00  0.00      B1   C
ATOM   2796  HB1 ALA B   9      62.750  75.350  47.050  1.00  0.00      B1   H
ATOM   2797  HB2 ALA B   9      61.970  74.840  45.710  1.00  0.00      B1   H
ATOM   2798  HB3 ALA B   9      61.930  76.420  46.120  1.00  0.00      B1   H
ATOM   2799  C   ALA B   9      60.690  76.180  48.460  1.00  0.00      B1   C
ATOM   2800  O   ALA B   9      61.110  75.840  49.560  1.00  0.00      B1   O
ATOM   2801  N   MET B  10      60.250  77.430  48.210  1.00  0.00      B1   N
ATOM   2802  HN  MET B  10      59.920  77.650  47.290  1.00  0.00      B1   H
ATOM   2803  CA  MET B  10      60.230  78.450  49.220  1.00  0.00      B1   C
ATOM   2804  HA  MET B  10      61.170  78.510  49.550  1.00  0.00      B1   H
ATOM   2805  CB  MET B  10      59.750  79.810  48.680  1.00  0.00      B1   C
ATOM   2806  HB1 MET B  10      60.330  80.060  47.910  1.00  0.00      B1   H
ATOM   2807  HB2 MET B  10      58.800  79.710  48.380  1.00  0.00      B1   H
ATOM   2808  CG  MET B  10      59.810  80.940  49.710  1.00  0.00      B1   C
ATOM   2809  HG1 MET B  10      59.120  80.690  50.390  1.00  0.00      B1   H
ATOM   2810  HG2 MET B  10      60.720  80.850  50.120  1.00  0.00      B1   H
ATOM   2811  SD  MET B  10      59.530  82.600  49.020  1.00  0.00      B1   S
ATOM   2812  CE  MET B  10      57.790  82.310  48.600  1.00  0.00      B1   C
ATOM   2813  HE1 MET B  10      57.410  83.130  48.180  1.00  0.00      B1   H
ATOM   2814  HE2 MET B  10      57.720  81.550  47.950  1.00  0.00      B1   H
ATOM   2815  HE3 MET B  10      57.280  82.080  49.430  1.00  0.00      B1   H
ATOM   2816  C   MET B  10      59.280  78.000  50.280  1.00  0.00      B1   C
ATOM   2817  O   MET B  10      59.510  78.210  51.470  1.00  0.00      B1   O
ATOM   2818  N   GLY B  11      58.170  77.360  49.860  1.00  0.00      B1   N
ATOM   2819  HN  GLY B  11      58.040  77.210  48.880  1.00  0.00      B1   H
ATOM   2820  CA  GLY B  11      57.160  76.910  50.770  1.00  0.00      B1   C
ATOM   2821  HA1 GLY B  11      56.820  77.690  51.290  1.00  0.00      B1   H
ATOM   2822  HA2 GLY B  11      56.410  76.510  50.240  1.00  0.00      B1   H
ATOM   2823  C   GLY B  11      57.720  75.870  51.710  1.00  0.00      B1   C
ATOM   2824  O   GLY B  11      57.370  75.860  52.880  1.00  0.00      B1   O
ATOM   2825  N   MET B  12      58.580  74.950  51.210  1.00  0.00      B1   N
ATOM   2826  HN  MET B  12      58.850  75.000  50.250  1.00  0.00      B1   H
ATOM   2827  CA  MET B  12      59.090  73.910  52.060  1.00  0.00      B1   C
ATOM   2828  HA  MET B  12      58.240  73.530  52.440  1.00  0.00      B1   H
ATOM   2829  CB  MET B  12      59.910  72.850  51.290  1.00  0.00      B1   C
ATOM   2830  HB1 MET B  12      59.380  72.560  50.490  1.00  0.00      B1   H
ATOM   2831  HB2 MET B  12      60.770  73.260  51.000  1.00  0.00      B1   H
ATOM   2832  CG  MET B  12      60.220  71.610  52.140  1.00  0.00      B1   C
ATOM   2833  HG1 MET B  12      60.710  71.970  52.930  1.00  0.00      B1   H
ATOM   2834  HG2 MET B  12      59.320  71.280  52.430  1.00  0.00      B1   H
ATOM   2835  SD  MET B  12      61.160  70.320  51.290  1.00  0.00      B1   S
ATOM   2836  CE  MET B  12      62.730  71.220  51.280  1.00  0.00      B1   C
ATOM   2837  HE1 MET B  12      63.440  70.670  50.840  1.00  0.00      B1   H
ATOM   2838  HE2 MET B  12      62.620  72.080  50.780  1.00  0.00      B1   H
ATOM   2839  HE3 MET B  12      63.010  71.420  52.220  1.00  0.00      B1   H
ATOM   2840  C   MET B  12      59.970  74.450  53.150  1.00  0.00      B1   C
ATOM   2841  O   MET B  12      59.830  74.110  54.320  1.00  0.00      B1   O
ATOM   2842  N   ILE B  13      60.910  75.320  52.760  1.00  0.00      B1   N
ATOM   2843  HN  ILE B  13      60.900  75.600  51.800  1.00  0.00      B1   H
ATOM   2844  CA  ILE B  13      61.920  75.910  53.600  1.00  0.00      B1   C
ATOM   2845  HA  ILE B  13      62.400  75.140  54.030  1.00  0.00      B1   H
ATOM   2846  CB  ILE B  13      62.780  76.750  52.710  1.00  0.00      B1   C
ATOM   2847  HB  ILE B  13      62.260  77.080  51.910  1.00  0.00      B1   H
ATOM   2848  CG2 ILE B  13      63.150  78.010  53.460  1.00  0.00      B1   C
ATOM   2849 HG21 ILE B  13      63.720  78.590  52.870  1.00  0.00      B1   H
ATOM   2850 HG22 ILE B  13      62.320  78.510  53.700  1.00  0.00      B1   H
ATOM   2851 HG23 ILE B  13      63.650  77.770  54.290  1.00  0.00      B1   H
ATOM   2852  CG1 ILE B  13      63.880  75.920  52.020  1.00  0.00      B1   C
ATOM   2853 HG11 ILE B  13      64.480  76.540  51.530  1.00  0.00      B1   H
ATOM   2854 HG12 ILE B  13      64.390  75.430  52.730  1.00  0.00      B1   H
ATOM   2855  CD  ILE B  13      63.330  74.890  51.030  1.00  0.00      B1   C
ATOM   2856  HD1 ILE B  13      64.090  74.390  50.620  1.00  0.00      B1   H
ATOM   2857  HD2 ILE B  13      62.730  74.260  51.510  1.00  0.00      B1   H
ATOM   2858  HD3 ILE B  13      62.820  75.360  50.310  1.00  0.00      B1   H
ATOM   2859  C   ILE B  13      61.360  76.790  54.670  1.00  0.00      B1   C
ATOM   2860  O   ILE B  13      61.770  76.710  55.830  1.00  0.00      B1   O
ATOM   2861  N   GLY B  14      60.460  77.710  54.280  1.00  0.00      B1   N
ATOM   2862  HN  GLY B  14      60.230  77.720  53.310  1.00  0.00      B1   H
ATOM   2863  CA  GLY B  14      59.810  78.670  55.120  1.00  0.00      B1   C
ATOM   2864  HA1 GLY B  14      60.500  79.110  55.690  1.00  0.00      B1   H
ATOM   2865  HA2 GLY B  14      59.370  79.350  54.540  1.00  0.00      B1   H
ATOM   2866  C   GLY B  14      58.790  78.010  55.990  1.00  0.00      B1   C
ATOM   2867  O   GLY B  14      58.410  78.550  57.030  1.00  0.00      B1   O
ATOM   2868  N   THR B  15      58.190  76.900  55.520  1.00  0.00      B1   N
ATOM   2869  HN  THR B  15      58.410  76.550  54.610  1.00  0.00      B1   H
ATOM   2870  CA  THR B  15      57.240  76.210  56.350  1.00  0.00      B1   C
ATOM   2871  HA  THR B  15      56.600  76.920  56.630  1.00  0.00      B1   H
ATOM   2872  CB  THR B  15      56.460  75.130  55.640  1.00  0.00      B1   C
ATOM   2873  HB  THR B  15      56.100  75.470  54.780  1.00  0.00      B1   H
ATOM   2874  OG1 THR B  15      55.330  74.770  56.420  1.00  0.00      B1   O
ATOM   2875  HG1 THR B  15      54.810  74.060  55.950  1.00  0.00      B1   H
ATOM   2876  CG2 THR B  15      57.360  73.900  55.470  1.00  0.00      B1   C
ATOM   2877 HG21 THR B  15      56.850  73.170  55.000  1.00  0.00      B1   H
ATOM   2878 HG22 THR B  15      58.160  74.140  54.930  1.00  0.00      B1   H
ATOM   2879 HG23 THR B  15      57.650  73.570  56.370  1.00  0.00      B1   H
ATOM   2880  C   THR B  15      58.000  75.570  57.460  1.00  0.00      B1   C
ATOM   2881  O   THR B  15      57.470  75.390  58.560  1.00  0.00      B1   O
ATOM   2882  N   LEU B  16      59.250  75.160  57.180  1.00  0.00      B1   N
ATOM   2883  HN  LEU B  16      59.620  75.280  56.260  1.00  0.00      B1   H
ATOM   2884  CA  LEU B  16      60.060  74.540  58.190  1.00  0.00      B1   C
ATOM   2885  HA  LEU B  16      59.510  73.790  58.550  1.00  0.00      B1   H
ATOM   2886  CB  LEU B  16      61.380  73.940  57.640  1.00  0.00      B1   C
ATOM   2887  HB1 LEU B  16      61.160  73.400  56.830  1.00  0.00      B1   H
ATOM   2888  HB2 LEU B  16      61.980  74.700  57.370  1.00  0.00      B1   H
ATOM   2889  CG  LEU B  16      62.140  73.040  58.630  1.00  0.00      B1   C
ATOM   2890  HG  LEU B  16      61.500  72.350  58.960  1.00  0.00      B1   H
ATOM   2891  CD1 LEU B  16      63.310  72.310  57.940  1.00  0.00      B1   C
ATOM   2892 HD11 LEU B  16      63.780  71.740  58.610  1.00  0.00      B1   H
ATOM   2893 HD12 LEU B  16      62.950  71.740  57.200  1.00  0.00      B1   H
ATOM   2894 HD13 LEU B  16      63.940  72.990  57.560  1.00  0.00      B1   H
ATOM   2895  CD2 LEU B  16      62.610  73.810  59.880  1.00  0.00      B1   C
ATOM   2896 HD21 LEU B  16      63.100  73.190  60.490  1.00  0.00      B1   H
ATOM   2897 HD22 LEU B  16      63.220  74.550  59.600  1.00  0.00      B1   H
ATOM   2898 HD23 LEU B  16      61.820  74.190  60.350  1.00  0.00      B1   H
ATOM   2899  C   LEU B  16      60.340  75.560  59.240  1.00  0.00      B1   C
ATOM   2900  O   LEU B  16      60.300  75.250  60.430  1.00  0.00      B1   O
ATOM   2901  N   VAL B  17      60.610  76.820  58.850  1.00  0.00      B1   N
ATOM   2902  HN  VAL B  17      60.650  77.050  57.880  1.00  0.00      B1   H
ATOM   2903  CA  VAL B  17      60.850  77.820  59.850  1.00  0.00      B1   C
ATOM   2904  HA  VAL B  17      61.580  77.410  60.400  1.00  0.00      B1   H
ATOM   2905  CB  VAL B  17      61.370  79.140  59.320  1.00  0.00      B1   C
ATOM   2906  HB  VAL B  17      61.580  79.760  60.080  1.00  0.00      B1   H
ATOM   2907  CG1 VAL B  17      62.680  78.880  58.560  1.00  0.00      B1   C
ATOM   2908 HG11 VAL B  17      63.040  79.750  58.210  1.00  0.00      B1   H
ATOM   2909 HG12 VAL B  17      63.350  78.470  59.180  1.00  0.00      B1   H
ATOM   2910 HG13 VAL B  17      62.500  78.260  57.800  1.00  0.00      B1   H
ATOM   2911  CG2 VAL B  17      60.280  79.860  58.520  1.00  0.00      B1   C
ATOM   2912 HG21 VAL B  17      60.640  80.730  58.180  1.00  0.00      B1   H
ATOM   2913 HG22 VAL B  17      60.010  79.290  57.750  1.00  0.00      B1   H
ATOM   2914 HG23 VAL B  17      59.490  80.030  59.110  1.00  0.00      B1   H
ATOM   2915  C   VAL B  17      59.590  78.070  60.610  1.00  0.00      B1   C
ATOM   2916  O   VAL B  17      59.630  78.300  61.820  1.00  0.00      B1   O
ATOM   2917  N   GLY B  18      58.430  78.040  59.930  1.00  0.00      B1   N
ATOM   2918  HN  GLY B  18      58.430  77.800  58.960  1.00  0.00      B1   H
ATOM   2919  CA  GLY B  18      57.180  78.330  60.590  1.00  0.00      B1   C
ATOM   2920  HA1 GLY B  18      57.250  79.250  60.980  1.00  0.00      B1   H
ATOM   2921  HA2 GLY B  18      56.460  78.320  59.890  1.00  0.00      B1   H
ATOM   2922  C   GLY B  18      56.860  77.340  61.670  1.00  0.00      B1   C
ATOM   2923  O   GLY B  18      56.530  77.730  62.790  1.00  0.00      B1   O
ATOM   2924  N   LEU B  19      56.950  76.030  61.360  1.00  0.00      B1   N
ATOM   2925  HN  LEU B  19      57.270  75.760  60.460  1.00  0.00      B1   H
ATOM   2926  CA  LEU B  19      56.580  75.000  62.300  1.00  0.00      B1   C
ATOM   2927  HA  LEU B  19      55.670  75.270  62.620  1.00  0.00      B1   H
ATOM   2928  CB  LEU B  19      56.540  73.610  61.620  1.00  0.00      B1   C
ATOM   2929  HB1 LEU B  19      55.990  73.690  60.790  1.00  0.00      B1   H
ATOM   2930  HB2 LEU B  19      57.470  73.360  61.370  1.00  0.00      B1   H
ATOM   2931  CG  LEU B  19      55.950  72.430  62.440  1.00  0.00      B1   C
ATOM   2932  HG  LEU B  19      55.020  72.680  62.690  1.00  0.00      B1   H
ATOM   2933  CD1 LEU B  19      55.930  71.150  61.580  1.00  0.00      B1   C
ATOM   2934 HD11 LEU B  19      55.550  70.400  62.120  1.00  0.00      B1   H
ATOM   2935 HD12 LEU B  19      55.360  71.300  60.770  1.00  0.00      B1   H
ATOM   2936 HD13 LEU B  19      56.860  70.920  61.290  1.00  0.00      B1   H
ATOM   2937  CD2 LEU B  19      56.680  72.180  63.770  1.00  0.00      B1   C
ATOM   2938 HD21 LEU B  19      56.250  71.410  64.250  1.00  0.00      B1   H
ATOM   2939 HD22 LEU B  19      57.640  71.970  63.590  1.00  0.00      B1   H
ATOM   2940 HD23 LEU B  19      56.610  73.000  64.340  1.00  0.00      B1   H
ATOM   2941  C   LEU B  19      57.550  74.960  63.440  1.00  0.00      B1   C
ATOM   2942  O   LEU B  19      57.140  74.870  64.600  1.00  0.00      B1   O
ATOM   2943  N   VAL B  20      58.860  75.040  63.150  1.00  0.00      B1   N
ATOM   2944  HN  VAL B  20      59.140  75.200  62.200  1.00  0.00      B1   H
ATOM   2945  CA  VAL B  20      59.870  74.900  64.160  1.00  0.00      B1   C
ATOM   2946  HA  VAL B  20      59.680  74.000  64.560  1.00  0.00      B1   H
ATOM   2947  CB  VAL B  20      61.260  74.940  63.590  1.00  0.00      B1   C
ATOM   2948  HB  VAL B  20      61.420  75.790  63.100  1.00  0.00      B1   H
ATOM   2949  CG1 VAL B  20      62.270  74.870  64.750  1.00  0.00      B1   C
ATOM   2950 HG11 VAL B  20      63.200  74.900  64.380  1.00  0.00      B1   H
ATOM   2951 HG12 VAL B  20      62.130  75.660  65.360  1.00  0.00      B1   H
ATOM   2952 HG13 VAL B  20      62.140  74.020  65.260  1.00  0.00      B1   H
ATOM   2953  CG2 VAL B  20      61.400  73.790  62.580  1.00  0.00      B1   C
ATOM   2954 HG21 VAL B  20      62.320  73.800  62.190  1.00  0.00      B1   H
ATOM   2955 HG22 VAL B  20      61.240  72.910  63.040  1.00  0.00      B1   H
ATOM   2956 HG23 VAL B  20      60.730  73.900  61.850  1.00  0.00      B1   H
ATOM   2957  C   VAL B  20      59.770  76.000  65.160  1.00  0.00      B1   C
ATOM   2958  O   VAL B  20      59.830  75.750  66.360  1.00  0.00      B1   O
ATOM   2959  N   ALA B  21      59.640  77.260  64.690  1.00  0.00      B1   N
ATOM   2960  HN  ALA B  21      59.570  77.400  63.700  1.00  0.00      B1   H
ATOM   2961  CA  ALA B  21      59.590  78.380  65.570  1.00  0.00      B1   C
ATOM   2962  HA  ALA B  21      60.430  78.280  66.110  1.00  0.00      B1   H
ATOM   2963  CB  ALA B  21      59.550  79.720  64.820  1.00  0.00      B1   C
ATOM   2964  HB1 ALA B  21      59.520  80.480  65.470  1.00  0.00      B1   H
ATOM   2965  HB2 ALA B  21      60.370  79.810  64.250  1.00  0.00      B1   H
ATOM   2966  HB3 ALA B  21      58.740  79.760  64.230  1.00  0.00      B1   H
ATOM   2967  C   ALA B  21      58.360  78.320  66.430  1.00  0.00      B1   C
ATOM   2968  O   ALA B  21      58.420  78.580  67.630  1.00  0.00      B1   O
ATOM   2969  N   MET B  22      57.200  77.990  65.830  1.00  0.00      B1   N
ATOM   2970  HN  MET B  22      57.210  77.740  64.860  1.00  0.00      B1   H
ATOM   2971  CA  MET B  22      55.950  77.980  66.540  1.00  0.00      B1   C
ATOM   2972  HA  MET B  22      55.950  78.910  66.930  1.00  0.00      B1   H
ATOM   2973  CB  MET B  22      54.740  77.730  65.630  1.00  0.00      B1   C
ATOM   2974  HB1 MET B  22      54.940  76.940  65.050  1.00  0.00      B1   H
ATOM   2975  HB2 MET B  22      53.950  77.530  66.210  1.00  0.00      B1   H
ATOM   2976  CG  MET B  22      54.400  78.910  64.720  1.00  0.00      B1   C
ATOM   2977  HG1 MET B  22      55.240  79.100  64.230  1.00  0.00      B1   H
ATOM   2978  HG2 MET B  22      53.710  78.550  64.090  1.00  0.00      B1   H
ATOM   2979  SD  MET B  22      53.790  80.370  65.620  1.00  0.00      B1   S
ATOM   2980  CE  MET B  22      53.370  81.330  64.130  1.00  0.00      B1   C
ATOM   2981  HE1 MET B  22      53.000  82.220  64.400  1.00  0.00      B1   H
ATOM   2982  HE2 MET B  22      54.200  81.470  63.580  1.00  0.00      B1   H
ATOM   2983  HE3 MET B  22      52.690  80.830  63.600  1.00  0.00      B1   H
ATOM   2984  C   MET B  22      55.920  76.950  67.620  1.00  0.00      B1   C
ATOM   2985  O   MET B  22      55.510  77.250  68.750  1.00  0.00      B1   O
ATOM   2986  N   LEU B  23      56.370  75.720  67.330  1.00  0.00      B1   N
ATOM   2987  HN  LEU B  23      56.730  75.530  66.410  1.00  0.00      B1   H
ATOM   2988  CA  LEU B  23      56.320  74.670  68.310  1.00  0.00      B1   C
ATOM   2989  HA  LEU B  23      55.880  75.070  69.100  1.00  0.00      B1   H
ATOM   2990  CB  LEU B  23      55.550  73.420  67.830  1.00  0.00      B1   C
ATOM   2991  HB1 LEU B  23      55.980  73.090  66.980  1.00  0.00      B1   H
ATOM   2992  HB2 LEU B  23      55.620  72.720  68.530  1.00  0.00      B1   H
ATOM   2993  CG  LEU B  23      54.060  73.690  67.540  1.00  0.00      B1   C
ATOM   2994  HG  LEU B  23      54.000  74.350  66.790  1.00  0.00      B1   H
ATOM   2995  CD1 LEU B  23      53.350  72.410  67.060  1.00  0.00      B1   C
ATOM   2996 HD11 LEU B  23      52.390  72.620  66.890  1.00  0.00      B1   H
ATOM   2997 HD12 LEU B  23      53.780  72.090  66.220  1.00  0.00      B1   H
ATOM   2998 HD13 LEU B  23      53.420  71.710  67.770  1.00  0.00      B1   H
ATOM   2999  CD2 LEU B  23      53.370  74.330  68.750  1.00  0.00      B1   C
ATOM   3000 HD21 LEU B  23      52.400  74.490  68.530  1.00  0.00      B1   H
ATOM   3001 HD22 LEU B  23      53.440  73.720  69.540  1.00  0.00      B1   H
ATOM   3002 HD23 LEU B  23      53.810  75.200  68.960  1.00  0.00      B1   H
ATOM   3003  C   LEU B  23      57.730  74.240  68.550  1.00  0.00      B1   C
ATOM   3004  O   LEU B  23      58.470  73.940  67.610  1.00  0.00      B1   O
ATOM   3005  N   SER B  24      58.120  74.180  69.830  1.00  0.00      B1   N
ATOM   3006  HN  SER B  24      57.460  74.370  70.560  1.00  0.00      B1   H
ATOM   3007  CA  SER B  24      59.470  73.840  70.170  1.00  0.00      B1   C
ATOM   3008  HA  SER B  24      59.780  73.230  69.440  1.00  0.00      B1   H
ATOM   3009  CB  SER B  24      60.380  75.070  70.280  1.00  0.00      B1   C
ATOM   3010  HB1 SER B  24      60.010  75.730  70.940  1.00  0.00      B1   H
ATOM   3011  HB2 SER B  24      61.300  74.810  70.560  1.00  0.00      B1   H
ATOM   3012  OG  SER B  24      60.480  75.730  69.030  1.00  0.00      B1   O
ATOM   3013  HG1 SER B  24      61.080  76.530  69.120  1.00  0.00      B1   H
ATOM   3014  C   SER B  24      59.410  73.230  71.520  1.00  0.00      B1   C
ATOM   3015  O   SER B  24      59.220  72.020  71.660  1.00  0.00      B1   O
ATOM   3016  N   ASN B  25      59.630  74.060  72.550  1.00  0.00      B1   N
ATOM   3017  HN  ASN B  25      59.790  75.030  72.370  1.00  0.00      B1   H
ATOM   3018  CA  ASN B  25      59.620  73.590  73.900  1.00  0.00      B1   C
ATOM   3019  HA  ASN B  25      60.210  72.780  73.860  1.00  0.00      B1   H
ATOM   3020  CB  ASN B  25      60.170  74.610  74.920  1.00  0.00      B1   C
ATOM   3021  HB1 ASN B  25      60.190  74.210  75.830  1.00  0.00      B1   H
ATOM   3022  HB2 ASN B  25      61.090  74.900  74.650  1.00  0.00      B1   H
ATOM   3023  CG  ASN B  25      59.240  75.810  74.920  1.00  0.00      B1   C
ATOM   3024  OD1 ASN B  25      58.990  76.420  73.880  1.00  0.00      B1   O
ATOM   3025  ND2 ASN B  25      58.700  76.160  76.120  1.00  0.00      B1   N
ATOM   3026 HD21 ASN B  25      58.920  75.640  76.940  1.00  0.00      B1   H
ATOM   3027 HD22 ASN B  25      58.080  76.950  76.180  1.00  0.00      B1   H
ATOM   3028  C   ASN B  25      58.220  73.260  74.310  1.00  0.00      B1   C
ATOM   3029  O   ASN B  25      57.250  73.710  73.700  1.00  0.00      B1   O
ATOM   3030  N   MET B  26      58.100  72.410  75.350  1.00  0.00      B1   N
ATOM   3031  HN  MET B  26      58.930  72.060  75.790  1.00  0.00      B1   H
ATOM   3032  CA  MET B  26      56.820  71.980  75.850  1.00  0.00      B1   C
ATOM   3033  HA  MET B  26      56.220  72.760  75.650  1.00  0.00      B1   H
ATOM   3034  CB  MET B  26      56.290  70.700  75.190  1.00  0.00      B1   C
ATOM   3035  HB1 MET B  26      55.340  70.560  75.480  1.00  0.00      B1   H
ATOM   3036  HB2 MET B  26      56.320  70.820  74.190  1.00  0.00      B1   H
ATOM   3037  CG  MET B  26      57.090  69.440  75.540  1.00  0.00      B1   C
ATOM   3038  HG1 MET B  26      58.020  69.650  75.230  1.00  0.00      B1   H
ATOM   3039  HG2 MET B  26      57.070  69.410  76.540  1.00  0.00      B1   H
ATOM   3040  SD  MET B  26      56.440  67.920  74.800  1.00  0.00      B1   S
ATOM   3041  CE  MET B  26      54.970  67.850  75.860  1.00  0.00      B1   C
ATOM   3042  HE1 MET B  26      54.420  67.040  75.620  1.00  0.00      B1   H
ATOM   3043  HE2 MET B  26      55.250  67.790  76.810  1.00  0.00      B1   H
ATOM   3044  HE3 MET B  26      54.420  68.670  75.720  1.00  0.00      B1   H
ATOM   3045  C   MET B  26      56.980  71.680  77.310  1.00  0.00      B1   C
ATOM   3046  O   MET B  26      57.950  72.090  77.940  1.00  0.00      B1   O
ATOM   3047  N   ASP B  27      56.010  70.930  77.860  1.00  0.00      B1   N
ATOM   3048  HN  ASP B  27      55.250  70.630  77.280  1.00  0.00      B1   H
ATOM   3049  CA  ASP B  27      55.990  70.530  79.240  1.00  0.00      B1   C
ATOM   3050  HA  ASP B  27      55.130  70.020  79.310  1.00  0.00      B1   H
ATOM   3051  CB  ASP B  27      57.190  69.640  79.620  1.00  0.00      B1   C
ATOM   3052  HB1 ASP B  27      57.290  68.900  78.960  1.00  0.00      B1   H
ATOM   3053  HB2 ASP B  27      58.020  70.190  79.650  1.00  0.00      B1   H
ATOM   3054  CG  ASP B  27      56.920  69.050  81.000  1.00  0.00      B1   C
ATOM   3055  OD1 ASP B  27      55.870  69.420  81.610  1.00  0.00      B1   O
ATOM   3056  OD2 ASP B  27      57.750  68.230  81.470  1.00  0.00      B1   O
ATOM   3057  C   ASP B  27      55.990  71.730  80.130  1.00  0.00      B1   C
ATOM   3058  O   ASP B  27      56.710  71.790  81.120  1.00  0.00      B1   O
ATOM   3059  N   ASP B  28      55.170  72.740  79.780  1.00  0.00      B1   N
ATOM   3060  HN  ASP B  28      54.640  72.690  78.930  1.00  0.00      B1   H
ATOM   3061  CA  ASP B  28      55.040  73.900  80.620  1.00  0.00      B1   C
ATOM   3062  HA  ASP B  28      55.730  73.760  81.330  1.00  0.00      B1   H
ATOM   3063  CB  ASP B  28      55.300  75.230  79.900  1.00  0.00      B1   C
ATOM   3064  HB1 ASP B  28      54.790  75.260  79.040  1.00  0.00      B1   H
ATOM   3065  HB2 ASP B  28      55.010  76.000  80.480  1.00  0.00      B1   H
ATOM   3066  CG  ASP B  28      56.790  75.330  79.620  1.00  0.00      B1   C
ATOM   3067  OD1 ASP B  28      57.540  74.460  80.140  1.00  0.00      B1   O
ATOM   3068  OD2 ASP B  28      57.190  76.270  78.900  1.00  0.00      B1   O
ATOM   3069  C   ASP B  28      53.640  73.920  81.120  1.00  0.00      B1   C
ATOM   3070  O   ASP B  28      52.750  73.310  80.530  1.00  0.00      B1   O
ATOM   3071  N   PRO B  29      53.430  74.600  82.210  1.00  0.00      B1   N
ATOM   3072  CD  PRO B  29      54.430  74.640  83.270  1.00  0.00      B1   C
ATOM   3073  HD1 PRO B  29      55.010  75.440  83.150  1.00  0.00      B1   H
ATOM   3074  HD2 PRO B  29      55.000  73.810  83.230  1.00  0.00      B1   H
ATOM   3075  CA  PRO B  29      52.100  74.700  82.730  1.00  0.00      B1   C
ATOM   3076  HA  PRO B  29      51.630  73.810  82.720  1.00  0.00      B1   H
ATOM   3077  CB  PRO B  29      52.240  75.210  84.160  1.00  0.00      B1   C
ATOM   3078  HB1 PRO B  29      52.200  76.210  84.190  1.00  0.00      B1   H
ATOM   3079  HB2 PRO B  29      51.530  74.820  84.750  1.00  0.00      B1   H
ATOM   3080  CG  PRO B  29      53.640  74.710  84.580  1.00  0.00      B1   C
ATOM   3081  HG1 PRO B  29      54.060  75.340  85.220  1.00  0.00      B1   H
ATOM   3082  HG2 PRO B  29      53.570  73.800  85.010  1.00  0.00      B1   H
ATOM   3083  C   PRO B  29      51.320  75.600  81.830  1.00  0.00      B1   C
ATOM   3084  O   PRO B  29      51.880  76.550  81.300  1.00  0.00      B1   O
ATOM   3085  N   LYS B  30      50.020  75.300  81.630  1.00  0.00      B1   N
ATOM   3086  HN  LYS B  30      49.610  74.500  82.070  1.00  0.00      B1   H
ATOM   3087  CA  LYS B  30      49.240  76.140  80.790  1.00  0.00      B1   C
ATOM   3088  HA  LYS B  30      49.280  77.050  81.190  1.00  0.00      B1   H
ATOM   3089  CB  LYS B  30      49.750  76.210  79.330  1.00  0.00      B1   C
ATOM   3090  HB1 LYS B  30      50.740  76.390  79.360  1.00  0.00      B1   H
ATOM   3091  HB2 LYS B  30      49.590  75.320  78.900  1.00  0.00      B1   H
ATOM   3092  CG  LYS B  30      49.090  77.290  78.480  1.00  0.00      B1   C
ATOM   3093  HG1 LYS B  30      49.420  77.200  77.540  1.00  0.00      B1   H
ATOM   3094  HG2 LYS B  30      48.100  77.140  78.490  1.00  0.00      B1   H
ATOM   3095  CD  LYS B  30      49.370  78.710  78.950  1.00  0.00      B1   C
ATOM   3096  HD1 LYS B  30      49.060  78.800  79.900  1.00  0.00      B1   H
ATOM   3097  HD2 LYS B  30      50.360  78.870  78.910  1.00  0.00      B1   H
ATOM   3098  CE  LYS B  30      48.670  79.790  78.120  1.00  0.00      B1   C
ATOM   3099  HE1 LYS B  30      49.090  79.840  77.210  1.00  0.00      B1   H
ATOM   3100  HE2 LYS B  30      47.700  79.580  78.030  1.00  0.00      B1   H
ATOM   3101  NZ  LYS B  30      48.810  81.110  78.780  1.00  0.00      B1   N
ATOM   3102  HZ1 LYS B  30      48.360  81.810  78.230  1.00  0.00      B1   H
ATOM   3103  HZ2 LYS B  30      48.400  81.070  79.690  1.00  0.00      B1   H
ATOM   3104  HZ3 LYS B  30      49.780  81.330  78.870  1.00  0.00      B1   H
ATOM   3105  C   LYS B  30      47.860  75.570  80.800  1.00  0.00      B1   C
ATOM   3106  O   LYS B  30      47.560  74.680  81.590  1.00  0.00      B1   O
ATOM   3107  N   ALA B  31      46.990  76.060  79.900  1.00  0.00      B1   N
ATOM   3108  HN  ALA B  31      47.280  76.780  79.270  1.00  0.00      B1   H
ATOM   3109  CA  ALA B  31      45.650  75.580  79.850  1.00  0.00      B1   C
ATOM   3110  HA  ALA B  31      45.260  75.820  80.740  1.00  0.00      B1   H
ATOM   3111  CB  ALA B  31      44.810  76.210  78.720  1.00  0.00      B1   C
ATOM   3112  HB1 ALA B  31      43.880  75.830  78.740  1.00  0.00      B1   H
ATOM   3113  HB2 ALA B  31      44.760  77.200  78.850  1.00  0.00      B1   H
ATOM   3114  HB3 ALA B  31      45.230  76.010  77.840  1.00  0.00      B1   H
ATOM   3115  C   ALA B  31      45.720  74.110  79.590  1.00  0.00      B1   C
ATOM   3116  O   ALA B  31      46.720  73.600  79.090  1.00  0.00      B1   O
ATOM   3117  N   ILE B  32      44.650  73.400  79.970  1.00  0.00      B1   N
ATOM   3118  HN  ILE B  32      43.850  73.880  80.340  1.00  0.00      B1   H
ATOM   3119  CA  ILE B  32      44.590  71.980  79.850  1.00  0.00      B1   C
ATOM   3120  HA  ILE B  32      45.220  71.650  80.550  1.00  0.00      B1   H
ATOM   3121  CB  ILE B  32      43.210  71.430  80.090  1.00  0.00      B1   C
ATOM   3122  HB  ILE B  32      42.880  71.720  80.990  1.00  0.00      B1   H
ATOM   3123  CG2 ILE B  32      42.280  72.020  79.010  1.00  0.00      B1   C
ATOM   3124 HG21 ILE B  32      41.350  71.670  79.150  1.00  0.00      B1   H
ATOM   3125 HG22 ILE B  32      42.280  73.020  79.080  1.00  0.00      B1   H
ATOM   3126 HG23 ILE B  32      42.610  71.740  78.110  1.00  0.00      B1   H
ATOM   3127  CG1 ILE B  32      43.220  69.900  80.140  1.00  0.00      B1   C
ATOM   3128 HG11 ILE B  32      42.270  69.570  80.160  1.00  0.00      B1   H
ATOM   3129 HG12 ILE B  32      43.670  69.550  79.320  1.00  0.00      B1   H
ATOM   3130  CD  ILE B  32      43.940  69.330  81.360  1.00  0.00      B1   C
ATOM   3131  HD1 ILE B  32      43.910  68.330  81.330  1.00  0.00      B1   H
ATOM   3132  HD2 ILE B  32      44.900  69.630  81.350  1.00  0.00      B1   H
ATOM   3133  HD3 ILE B  32      43.500  69.650  82.190  1.00  0.00      B1   H
ATOM   3134  C   ILE B  32      44.990  71.570  78.470  1.00  0.00      B1   C
ATOM   3135  O   ILE B  32      44.550  72.140  77.470  1.00  0.00      B1   O
ATOM   3136  N   GLY B  33      45.880  70.570  78.410  1.00  0.00      B1   N
ATOM   3137  HN  GLY B  33      46.270  70.200  79.250  1.00  0.00      B1   H
ATOM   3138  CA  GLY B  33      46.290  70.000  77.160  1.00  0.00      B1   C
ATOM   3139  HA1 GLY B  33      46.190  69.010  77.210  1.00  0.00      B1   H
ATOM   3140  HA2 GLY B  33      45.700  70.370  76.440  1.00  0.00      B1   H
ATOM   3141  C   GLY B  33      47.710  70.360  76.880  1.00  0.00      B1   C
ATOM   3142  O   GLY B  33      48.040  71.430  76.370  1.00  0.00      B1   O
ATOM   3143  N   PRO B  34      48.550  69.430  77.250  1.00  0.00      B1   N
ATOM   3144  CD  PRO B  34      48.390  68.840  78.560  1.00  0.00      B1   C
ATOM   3145  HD1 PRO B  34      47.980  67.930  78.470  1.00  0.00      B1   H
ATOM   3146  HD2 PRO B  34      47.790  69.420  79.120  1.00  0.00      B1   H
ATOM   3147  CA  PRO B  34      49.930  69.520  76.870  1.00  0.00      B1   C
ATOM   3148  HA  PRO B  34      50.270  70.460  76.820  1.00  0.00      B1   H
ATOM   3149  CB  PRO B  34      50.720  68.750  77.920  1.00  0.00      B1   C
ATOM   3150  HB1 PRO B  34      50.890  67.810  77.610  1.00  0.00      B1   H
ATOM   3151  HB2 PRO B  34      51.590  69.200  78.110  1.00  0.00      B1   H
ATOM   3152  CG  PRO B  34      49.810  68.760  79.150  1.00  0.00      B1   C
ATOM   3153  HG1 PRO B  34      49.920  67.920  79.690  1.00  0.00      B1   H
ATOM   3154  HG2 PRO B  34      50.000  69.550  79.730  1.00  0.00      B1   H
ATOM   3155  C   PRO B  34      49.960  68.860  75.530  1.00  0.00      B1   C
ATOM   3156  O   PRO B  34      49.000  68.170  75.200  1.00  0.00      B1   O
ATOM   3157  N   ALA B  35      51.050  69.040  74.760  1.00  0.00      B1   N
ATOM   3158  HN  ALA B  35      51.760  69.670  75.070  1.00  0.00      B1   H
ATOM   3159  CA  ALA B  35      51.220  68.370  73.510  1.00  0.00      B1   C
ATOM   3160  HA  ALA B  35      51.930  68.960  73.100  1.00  0.00      B1   H
ATOM   3161  CB  ALA B  35      51.700  66.920  73.650  1.00  0.00      B1   C
ATOM   3162  HB1 ALA B  35      51.800  66.510  72.750  1.00  0.00      B1   H
ATOM   3163  HB2 ALA B  35      52.570  66.900  74.130  1.00  0.00      B1   H
ATOM   3164  HB3 ALA B  35      51.020  66.400  74.180  1.00  0.00      B1   H
ATOM   3165  C   ALA B  35      50.000  68.380  72.650  1.00  0.00      B1   C
ATOM   3166  O   ALA B  35      49.330  67.360  72.500  1.00  0.00      B1   O
ATOM   3167  N   MET B  36      49.650  69.550  72.080  1.00  0.00      B1   N
ATOM   3168  HN  MET B  36      50.140  70.390  72.320  1.00  0.00      B1   H
ATOM   3169  CA  MET B  36      48.580  69.610  71.130  1.00  0.00      B1   C
ATOM   3170  HA  MET B  36      48.160  68.700  71.130  1.00  0.00      B1   H
ATOM   3171  CB  MET B  36      47.500  70.650  71.460  1.00  0.00      B1   C
ATOM   3172  HB1 MET B  36      46.760  70.560  70.790  1.00  0.00      B1   H
ATOM   3173  HB2 MET B  36      47.150  70.470  72.370  1.00  0.00      B1   H
ATOM   3174  CG  MET B  36      48.000  72.100  71.420  1.00  0.00      B1   C
ATOM   3175  HG1 MET B  36      48.750  72.120  72.080  1.00  0.00      B1   H
ATOM   3176  HG2 MET B  36      48.360  72.210  70.490  1.00  0.00      B1   H
ATOM   3177  SD  MET B  36      46.710  73.330  71.800  1.00  0.00      B1   S
ATOM   3178  CE  MET B  36      45.820  73.120  70.230  1.00  0.00      B1   C
ATOM   3179  HE1 MET B  36      45.030  73.730  70.220  1.00  0.00      B1   H
ATOM   3180  HE2 MET B  36      46.430  73.350  69.470  1.00  0.00      B1   H
ATOM   3181  HE3 MET B  36      45.520  72.170  70.150  1.00  0.00      B1   H
ATOM   3182  C   MET B  36      49.240  70.010  69.850  1.00  0.00      B1   C
ATOM   3183  O   MET B  36      50.200  70.780  69.880  1.00  0.00      B1   O
ATOM   3184  N   ALA B  37      48.800  69.460  68.700  1.00  0.00      B1   N
ATOM   3185  HN  ALA B  37      48.030  68.820  68.680  1.00  0.00      B1   H
ATOM   3186  CA  ALA B  37      49.480  69.860  67.500  1.00  0.00      B1   C
ATOM   3187  HA  ALA B  37      49.890  70.730  67.770  1.00  0.00      B1   H
ATOM   3188  CB  ALA B  37      50.540  68.840  67.030  1.00  0.00      B1   C
ATOM   3189  HB1 ALA B  37      50.970  69.170  66.200  1.00  0.00      B1   H
ATOM   3190  HB2 ALA B  37      51.220  68.730  67.750  1.00  0.00      B1   H
ATOM   3191  HB3 ALA B  37      50.090  67.960  66.850  1.00  0.00      B1   H
ATOM   3192  C   ALA B  37      48.510  70.020  66.370  1.00  0.00      B1   C
ATOM   3193  O   ALA B  37      47.730  69.120  66.070  1.00  0.00      B1   O
ATOM   3194  N   VAL B  38      48.460  71.260  65.830  1.00  0.00      B1   N
ATOM   3195  HN  VAL B  38      48.970  71.960  66.320  1.00  0.00      B1   H
ATOM   3196  CA  VAL B  38      47.760  71.700  64.650  1.00  0.00      B1   C
ATOM   3197  HA  VAL B  38      47.010  71.040  64.590  1.00  0.00      B1   H
ATOM   3198  CB  VAL B  38      47.260  73.110  64.790  1.00  0.00      B1   C
ATOM   3199  HB  VAL B  38      46.800  73.400  63.950  1.00  0.00      B1   H
ATOM   3200  CG1 VAL B  38      46.220  73.150  65.920  1.00  0.00      B1   C
ATOM   3201 HG11 VAL B  38      45.880  74.080  66.020  1.00  0.00      B1   H
ATOM   3202 HG12 VAL B  38      45.460  72.530  65.700  1.00  0.00      B1   H
ATOM   3203 HG13 VAL B  38      46.650  72.850  66.780  1.00  0.00      B1   H
ATOM   3204  CG2 VAL B  38      48.470  74.040  65.010  1.00  0.00      B1   C
ATOM   3205 HG21 VAL B  38      48.150  74.980  65.100  1.00  0.00      B1   H
ATOM   3206 HG22 VAL B  38      48.950  73.760  65.840  1.00  0.00      B1   H
ATOM   3207 HG23 VAL B  38      49.090  73.970  64.230  1.00  0.00      B1   H
ATOM   3208  C   VAL B  38      48.630  71.670  63.420  1.00  0.00      B1   C
ATOM   3209  O   VAL B  38      48.120  71.640  62.300  1.00  0.00      B1   O
ATOM   3210  N   ALA B  39      49.960  71.710  63.610  1.00  0.00      B1   N
ATOM   3211  HN  ALA B  39      50.310  71.530  64.530  1.00  0.00      B1   H
ATOM   3212  CA  ALA B  39      50.910  71.980  62.560  1.00  0.00      B1   C
ATOM   3213  HA  ALA B  39      50.600  72.890  62.280  1.00  0.00      B1   H
ATOM   3214  CB  ALA B  39      52.370  71.960  63.070  1.00  0.00      B1   C
ATOM   3215  HB1 ALA B  39      52.990  72.150  62.310  1.00  0.00      B1   H
ATOM   3216  HB2 ALA B  39      52.480  72.650  63.780  1.00  0.00      B1   H
ATOM   3217  HB3 ALA B  39      52.570  71.050  63.440  1.00  0.00      B1   H
ATOM   3218  C   ALA B  39      50.840  71.040  61.400  1.00  0.00      B1   C
ATOM   3219  O   ALA B  39      50.910  71.490  60.250  1.00  0.00      B1   O
ATOM   3220  N   LEU B  40      50.720  69.720  61.630  1.00  0.00      B1   N
ATOM   3221  HN  LEU B  40      50.620  69.390  62.570  1.00  0.00      B1   H
ATOM   3222  CA  LEU B  40      50.710  68.790  60.540  1.00  0.00      B1   C
ATOM   3223  HA  LEU B  40      51.550  69.040  60.050  1.00  0.00      B1   H
ATOM   3224  CB  LEU B  40      50.750  67.320  60.980  1.00  0.00      B1   C
ATOM   3225  HB1 LEU B  40      50.790  66.750  60.160  1.00  0.00      B1   H
ATOM   3226  HB2 LEU B  40      51.580  67.180  61.530  1.00  0.00      B1   H
ATOM   3227  CG  LEU B  40      49.550  66.840  61.830  1.00  0.00      B1   C
ATOM   3228  HG  LEU B  40      48.730  66.930  61.260  1.00  0.00      B1   H
ATOM   3229  CD1 LEU B  40      49.700  65.360  62.200  1.00  0.00      B1   C
ATOM   3230 HD11 LEU B  40      48.910  65.070  62.750  1.00  0.00      B1   H
ATOM   3231 HD12 LEU B  40      49.750  64.810  61.370  1.00  0.00      B1   H
ATOM   3232 HD13 LEU B  40      50.530  65.230  62.740  1.00  0.00      B1   H
ATOM   3233  CD2 LEU B  40      49.330  67.730  63.060  1.00  0.00      B1   C
ATOM   3234 HD21 LEU B  40      48.540  67.390  63.580  1.00  0.00      B1   H
ATOM   3235 HD22 LEU B  40      50.140  67.700  63.640  1.00  0.00      B1   H
ATOM   3236 HD23 LEU B  40      49.150  68.670  62.770  1.00  0.00      B1   H
ATOM   3237  C   LEU B  40      49.520  69.010  59.660  1.00  0.00      B1   C
ATOM   3238  O   LEU B  40      49.630  68.950  58.430  1.00  0.00      B1   O
ATOM   3239  N   LEU B  41      48.340  69.280  60.250  1.00  0.00      B1   N
ATOM   3240  HN  LEU B  41      48.300  69.350  61.250  1.00  0.00      B1   H
ATOM   3241  CA  LEU B  41      47.140  69.460  59.480  1.00  0.00      B1   C
ATOM   3242  HA  LEU B  41      47.070  68.610  58.970  1.00  0.00      B1   H
ATOM   3243  CB  LEU B  41      45.900  69.720  60.350  1.00  0.00      B1   C
ATOM   3244  HB1 LEU B  41      46.100  70.470  60.980  1.00  0.00      B1   H
ATOM   3245  HB2 LEU B  41      45.140  69.980  59.750  1.00  0.00      B1   H
ATOM   3246  CG  LEU B  41      45.450  68.500  61.190  1.00  0.00      B1   C
ATOM   3247  HG  LEU B  41      45.350  67.720  60.570  1.00  0.00      B1   H
ATOM   3248  CD1 LEU B  41      46.520  68.100  62.210  1.00  0.00      B1   C
ATOM   3249 HD11 LEU B  41      46.210  67.310  62.730  1.00  0.00      B1   H
ATOM   3250 HD12 LEU B  41      47.370  67.870  61.730  1.00  0.00      B1   H
ATOM   3251 HD13 LEU B  41      46.690  68.860  62.830  1.00  0.00      B1   H
ATOM   3252  CD2 LEU B  41      44.080  68.740  61.830  1.00  0.00      B1   C
ATOM   3253 HD21 LEU B  41      43.820  67.930  62.360  1.00  0.00      B1   H
ATOM   3254 HD22 LEU B  41      44.120  69.530  62.430  1.00  0.00      B1   H
ATOM   3255 HD23 LEU B  41      43.400  68.900  61.110  1.00  0.00      B1   H
ATOM   3256  C   LEU B  41      47.300  70.660  58.600  1.00  0.00      B1   C
ATOM   3257  O   LEU B  41      46.900  70.630  57.440  1.00  0.00      B1   O
ATOM   3258  N   THR B  42      47.880  71.750  59.130  1.00  0.00      B1   N
ATOM   3259  HN  THR B  42      48.230  71.710  60.060  1.00  0.00      B1   H
ATOM   3260  CA  THR B  42      48.010  72.970  58.380  1.00  0.00      B1   C
ATOM   3261  HA  THR B  42      47.070  73.180  58.120  1.00  0.00      B1   H
ATOM   3262  CB  THR B  42      48.600  74.090  59.180  1.00  0.00      B1   C
ATOM   3263  HB  THR B  42      48.690  74.910  58.630  1.00  0.00      B1   H
ATOM   3264  OG1 THR B  42      49.940  73.770  59.560  1.00  0.00      B1   O
ATOM   3265  HG1 THR B  42      50.320  74.520  60.100  1.00  0.00      B1   H
ATOM   3266  CG2 THR B  42      47.740  74.300  60.440  1.00  0.00      B1   C
ATOM   3267 HG21 THR B  42      48.120  75.050  60.980  1.00  0.00      B1   H
ATOM   3268 HG22 THR B  42      46.800  74.540  60.160  1.00  0.00      B1   H
ATOM   3269 HG23 THR B  42      47.720  73.460  60.980  1.00  0.00      B1   H
ATOM   3270  C   THR B  42      48.920  72.760  57.200  1.00  0.00      B1   C
ATOM   3271  O   THR B  42      48.650  73.290  56.120  1.00  0.00      B1   O
ATOM   3272  N   THR B  43      50.020  72.020  57.380  1.00  0.00      B1   N
ATOM   3273  HN  THR B  43      50.170  71.590  58.270  1.00  0.00      B1   H
ATOM   3274  CA  THR B  43      51.000  71.820  56.350  1.00  0.00      B1   C
ATOM   3275  HA  THR B  43      51.230  72.760  56.100  1.00  0.00      B1   H
ATOM   3276  CB  THR B  43      52.210  71.070  56.830  1.00  0.00      B1   C
ATOM   3277  HB  THR B  43      51.930  70.180  57.210  1.00  0.00      B1   H
ATOM   3278  OG1 THR B  43      52.810  71.760  57.910  1.00  0.00      B1   O
ATOM   3279  HG1 THR B  43      53.610  71.250  58.230  1.00  0.00      B1   H
ATOM   3280  CG2 THR B  43      53.200  70.930  55.670  1.00  0.00      B1   C
ATOM   3281 HG21 THR B  43      54.010  70.430  55.980  1.00  0.00      B1   H
ATOM   3282 HG22 THR B  43      52.770  70.440  54.910  1.00  0.00      B1   H
ATOM   3283 HG23 THR B  43      53.470  71.840  55.350  1.00  0.00      B1   H
ATOM   3284  C   THR B  43      50.450  71.060  55.180  1.00  0.00      B1   C
ATOM   3285  O   THR B  43      50.630  71.470  54.040  1.00  0.00      B1   O
ATOM   3286  N   LEU B  44      49.770  69.920  55.430  1.00  0.00      B1   N
ATOM   3287  HN  LEU B  44      49.610  69.650  56.380  1.00  0.00      B1   H
ATOM   3288  CA  LEU B  44      49.250  69.090  54.370  1.00  0.00      B1   C
ATOM   3289  HA  LEU B  44      50.030  68.980  53.760  1.00  0.00      B1   H
ATOM   3290  CB  LEU B  44      48.770  67.710  54.880  1.00  0.00      B1   C
ATOM   3291  HB1 LEU B  44      48.410  67.200  54.100  1.00  0.00      B1   H
ATOM   3292  HB2 LEU B  44      49.570  67.230  55.250  1.00  0.00      B1   H
ATOM   3293  CG  LEU B  44      47.680  67.730  55.970  1.00  0.00      B1   C
ATOM   3294  HG  LEU B  44      47.930  68.430  56.640  1.00  0.00      B1   H
ATOM   3295  CD1 LEU B  44      46.310  68.150  55.410  1.00  0.00      B1   C
ATOM   3296 HD11 LEU B  44      45.640  68.150  56.150  1.00  0.00      B1   H
ATOM   3297 HD12 LEU B  44      46.380  69.070  55.020  1.00  0.00      B1   H
ATOM   3298 HD13 LEU B  44      46.030  67.500  54.700  1.00  0.00      B1   H
ATOM   3299  CD2 LEU B  44      47.630  66.390  56.720  1.00  0.00      B1   C
ATOM   3300 HD21 LEU B  44      46.920  66.430  57.420  1.00  0.00      B1   H
ATOM   3301 HD22 LEU B  44      47.430  65.650  56.080  1.00  0.00      B1   H
ATOM   3302 HD23 LEU B  44      48.510  66.220  57.160  1.00  0.00      B1   H
ATOM   3303  C   LEU B  44      48.140  69.780  53.650  1.00  0.00      B1   C
ATOM   3304  O   LEU B  44      47.970  69.600  52.440  1.00  0.00      B1   O
ATOM   3305  N   TYR B  45      47.330  70.570  54.380  1.00  0.00      B1   N
ATOM   3306  HN  TYR B  45      47.500  70.660  55.360  1.00  0.00      B1   H
ATOM   3307  CA  TYR B  45      46.220  71.280  53.810  1.00  0.00      B1   C
ATOM   3308  HA  TYR B  45      45.650  70.600  53.360  1.00  0.00      B1   H
ATOM   3309  CB  TYR B  45      45.420  72.040  54.880  1.00  0.00      B1   C
ATOM   3310  HB1 TYR B  45      45.120  71.410  55.600  1.00  0.00      B1   H
ATOM   3311  HB2 TYR B  45      45.980  72.760  55.290  1.00  0.00      B1   H
ATOM   3312  CG  TYR B  45      44.220  72.670  54.260  1.00  0.00      B1   C
ATOM   3313  CD1 TYR B  45      43.080  71.920  54.050  1.00  0.00      B1   C
ATOM   3314  HD1 TYR B  45      43.070  70.950  54.310  1.00  0.00      B1   H
ATOM   3315  CE1 TYR B  45      41.970  72.480  53.490  1.00  0.00      B1   C
ATOM   3316  HE1 TYR B  45      41.150  71.930  53.340  1.00  0.00      B1   H
ATOM   3317  CZ  TYR B  45      41.970  73.810  53.130  1.00  0.00      B1   C
ATOM   3318  OH  TYR B  45      40.820  74.390  52.550  1.00  0.00      B1   O
ATOM   3319  HH  TYR B  45      41.000  75.350  52.350  1.00  0.00      B1   H
ATOM   3320  CD2 TYR B  45      44.220  74.000  53.900  1.00  0.00      B1   C
ATOM   3321  HD2 TYR B  45      45.030  74.550  54.050  1.00  0.00      B1   H
ATOM   3322  CE2 TYR B  45      43.100  74.570  53.340  1.00  0.00      B1   C
ATOM   3323  HE2 TYR B  45      43.110  75.530  53.080  1.00  0.00      B1   H
ATOM   3324  C   TYR B  45      46.780  72.290  52.850  1.00  0.00      B1   C
ATOM   3325  O   TYR B  45      46.260  72.490  51.760  1.00  0.00      B1   O
ATOM   3326  N   GLY B  46      47.880  72.950  53.250  1.00  0.00      B1   N
ATOM   3327  HN  GLY B  46      48.290  72.740  54.140  1.00  0.00      B1   H
ATOM   3328  CA  GLY B  46      48.480  73.960  52.430  1.00  0.00      B1   C
ATOM   3329  HA1 GLY B  46      47.780  74.650  52.230  1.00  0.00      B1   H
ATOM   3330  HA2 GLY B  46      49.230  74.370  52.940  1.00  0.00      B1   H
ATOM   3331  C   GLY B  46      48.990  73.360  51.150  1.00  0.00      B1   C
ATOM   3332  O   GLY B  46      48.800  73.930  50.080  1.00  0.00      B1   O
ATOM   3333  N   ALA B  47      49.660  72.190  51.230  1.00  0.00      B1   N
ATOM   3334  HN  ALA B  47      49.750  71.740  52.110  1.00  0.00      B1   H
ATOM   3335  CA  ALA B  47      50.240  71.590  50.060  1.00  0.00      B1   C
ATOM   3336  HA  ALA B  47      50.820  72.320  49.700  1.00  0.00      B1   H
ATOM   3337  CB  ALA B  47      51.040  70.310  50.380  1.00  0.00      B1   C
ATOM   3338  HB1 ALA B  47      51.420  69.940  49.540  1.00  0.00      B1   H
ATOM   3339  HB2 ALA B  47      51.780  70.540  51.010  1.00  0.00      B1   H
ATOM   3340  HB3 ALA B  47      50.430  69.640  50.810  1.00  0.00      B1   H
ATOM   3341  C   ALA B  47      49.170  71.200  49.080  1.00  0.00      B1   C
ATOM   3342  O   ALA B  47      49.300  71.440  47.880  1.00  0.00      B1   O
ATOM   3343  N   ILE B  48      48.080  70.590  49.580  1.00  0.00      B1   N
ATOM   3344  HN  ILE B  48      47.980  70.490  50.570  1.00  0.00      B1   H
ATOM   3345  CA  ILE B  48      47.060  70.100  48.710  1.00  0.00      B1   C
ATOM   3346  HA  ILE B  48      47.550  69.520  48.070  1.00  0.00      B1   H
ATOM   3347  CB  ILE B  48      46.030  69.300  49.470  1.00  0.00      B1   C
ATOM   3348  HB  ILE B  48      46.480  68.540  49.940  1.00  0.00      B1   H
ATOM   3349  CG2 ILE B  48      45.390  70.190  50.540  1.00  0.00      B1   C
ATOM   3350 HG21 ILE B  48      44.710  69.660  51.050  1.00  0.00      B1   H
ATOM   3351 HG22 ILE B  48      46.100  70.510  51.170  1.00  0.00      B1   H
ATOM   3352 HG23 ILE B  48      44.950  70.970  50.100  1.00  0.00      B1   H
ATOM   3353  CG1 ILE B  48      45.030  68.650  48.520  1.00  0.00      B1   C
ATOM   3354 HG11 ILE B  48      44.440  69.370  48.140  1.00  0.00      B1   H
ATOM   3355 HG12 ILE B  48      45.530  68.210  47.770  1.00  0.00      B1   H
ATOM   3356  CD  ILE B  48      44.140  67.600  49.180  1.00  0.00      B1   C
ATOM   3357  HD1 ILE B  48      43.510  67.220  48.500  1.00  0.00      B1   H
ATOM   3358  HD2 ILE B  48      44.710  66.870  49.550  1.00  0.00      B1   H
ATOM   3359  HD3 ILE B  48      43.620  68.020  49.920  1.00  0.00      B1   H
ATOM   3360  C   ILE B  48      46.360  71.210  47.980  1.00  0.00      B1   C
ATOM   3361  O   ILE B  48      46.240  71.150  46.760  1.00  0.00      B1   O
ATOM   3362  N   LEU B  49      45.870  72.250  48.670  1.00  0.00      B1   N
ATOM   3363  HN  LEU B  49      46.000  72.310  49.660  1.00  0.00      B1   H
ATOM   3364  CA  LEU B  49      45.150  73.270  47.960  1.00  0.00      B1   C
ATOM   3365  HA  LEU B  49      44.550  72.690  47.410  1.00  0.00      B1   H
ATOM   3366  CB  LEU B  49      44.390  74.240  48.880  1.00  0.00      B1   C
ATOM   3367  HB1 LEU B  49      45.040  74.610  49.540  1.00  0.00      B1   H
ATOM   3368  HB2 LEU B  49      44.030  74.980  48.320  1.00  0.00      B1   H
ATOM   3369  CG  LEU B  49      43.230  73.600  49.660  1.00  0.00      B1   C
ATOM   3370  HG  LEU B  49      42.690  73.050  49.020  1.00  0.00      B1   H
ATOM   3371  CD1 LEU B  49      43.720  72.620  50.730  1.00  0.00      B1   C
ATOM   3372 HD11 LEU B  49      42.930  72.230  51.210  1.00  0.00      B1   H
ATOM   3373 HD12 LEU B  49      44.240  71.890  50.300  1.00  0.00      B1   H
ATOM   3374 HD13 LEU B  49      44.300  73.110  51.390  1.00  0.00      B1   H
ATOM   3375  CD2 LEU B  49      42.290  74.690  50.200  1.00  0.00      B1   C
ATOM   3376 HD21 LEU B  49      41.540  74.250  50.700  1.00  0.00      B1   H
ATOM   3377 HD22 LEU B  49      42.790  75.290  50.820  1.00  0.00      B1   H
ATOM   3378 HD23 LEU B  49      41.910  75.220  49.440  1.00  0.00      B1   H
ATOM   3379  C   LEU B  49      46.030  74.130  47.100  1.00  0.00      B1   C
ATOM   3380  O   LEU B  49      45.810  74.250  45.900  1.00  0.00      B1   O
ATOM   3381  N   SER B  50      47.070  74.730  47.720  1.00  0.00      B1   N
ATOM   3382  HN  SER B  50      47.270  74.490  48.660  1.00  0.00      B1   H
ATOM   3383  CA  SER B  50      47.890  75.710  47.050  1.00  0.00      B1   C
ATOM   3384  HA  SER B  50      47.220  76.360  46.700  1.00  0.00      B1   H
ATOM   3385  CB  SER B  50      48.900  76.360  48.010  1.00  0.00      B1   C
ATOM   3386  HB1 SER B  50      49.480  75.670  48.440  1.00  0.00      B1   H
ATOM   3387  HB2 SER B  50      49.470  77.020  47.530  1.00  0.00      B1   H
ATOM   3388  OG  SER B  50      48.220  77.050  49.050  1.00  0.00      B1   O
ATOM   3389  HG1 SER B  50      48.880  77.470  49.660  1.00  0.00      B1   H
ATOM   3390  C   SER B  50      48.670  75.090  45.940  1.00  0.00      B1   C
ATOM   3391  O   SER B  50      48.640  75.570  44.810  1.00  0.00      B1   O
ATOM   3392  N   ASN B  51      49.420  74.020  46.260  1.00  0.00      B1   N
ATOM   3393  HN  ASN B  51      49.380  73.680  47.190  1.00  0.00      B1   H
ATOM   3394  CA  ASN B  51      50.290  73.350  45.330  1.00  0.00      B1   C
ATOM   3395  HA  ASN B  51      50.760  74.120  44.900  1.00  0.00      B1   H
ATOM   3396  CB  ASN B  51      51.270  72.380  46.010  1.00  0.00      B1   C
ATOM   3397  HB1 ASN B  51      50.790  71.810  46.670  1.00  0.00      B1   H
ATOM   3398  HB2 ASN B  51      51.710  71.800  45.320  1.00  0.00      B1   H
ATOM   3399  CG  ASN B  51      52.330  73.220  46.720  1.00  0.00      B1   C
ATOM   3400  OD1 ASN B  51      53.180  72.690  47.430  1.00  0.00      B1   O
ATOM   3401  ND2 ASN B  51      52.270  74.560  46.520  1.00  0.00      B1   N
ATOM   3402 HD21 ASN B  51      51.560  74.950  45.940  1.00  0.00      B1   H
ATOM   3403 HD22 ASN B  51      52.940  75.160  46.960  1.00  0.00      B1   H
ATOM   3404  C   ASN B  51      49.510  72.580  44.320  1.00  0.00      B1   C
ATOM   3405  O   ASN B  51      50.000  72.370  43.210  1.00  0.00      B1   O
ATOM   3406  N   MET B  52      48.310  72.070  44.670  1.00  0.00      B1   N
ATOM   3407  HN  MET B  52      47.930  72.190  45.590  1.00  0.00      B1   H
ATOM   3408  CA  MET B  52      47.610  71.360  43.640  1.00  0.00      B1   C
ATOM   3409  HA  MET B  52      48.300  70.700  43.350  1.00  0.00      B1   H
ATOM   3410  CB  MET B  52      46.370  70.570  44.090  1.00  0.00      B1   C
ATOM   3411  HB1 MET B  52      45.830  71.130  44.700  1.00  0.00      B1   H
ATOM   3412  HB2 MET B  52      45.830  70.330  43.290  1.00  0.00      B1   H
ATOM   3413  CG  MET B  52      46.780  69.290  44.820  1.00  0.00      B1   C
ATOM   3414  HG1 MET B  52      47.310  69.610  45.600  1.00  0.00      B1   H
ATOM   3415  HG2 MET B  52      45.910  68.900  45.140  1.00  0.00      B1   H
ATOM   3416  SD  MET B  52      47.700  68.100  43.800  1.00  0.00      B1   S
ATOM   3417  CE  MET B  52      48.140  67.000  45.170  1.00  0.00      B1   C
ATOM   3418  HE1 MET B  52      48.680  66.230  44.820  1.00  0.00      B1   H
ATOM   3419  HE2 MET B  52      48.670  67.510  45.850  1.00  0.00      B1   H
ATOM   3420  HE3 MET B  52      47.300  66.650  45.600  1.00  0.00      B1   H
ATOM   3421  C   MET B  52      47.230  72.310  42.550  1.00  0.00      B1   C
ATOM   3422  O   MET B  52      47.250  71.930  41.380  1.00  0.00      B1   O
ATOM   3423  N   VAL B  53      46.840  73.550  42.900  1.00  0.00      B1   N
ATOM   3424  HN  VAL B  53      46.740  73.800  43.860  1.00  0.00      B1   H
ATOM   3425  CA  VAL B  53      46.550  74.500  41.860  1.00  0.00      B1   C
ATOM   3426  HA  VAL B  53      45.870  74.050  41.290  1.00  0.00      B1   H
ATOM   3427  CB  VAL B  53      45.990  75.790  42.380  1.00  0.00      B1   C
ATOM   3428  HB  VAL B  53      46.610  76.210  43.040  1.00  0.00      B1   H
ATOM   3429  CG1 VAL B  53      45.830  76.760  41.200  1.00  0.00      B1   C
ATOM   3430 HG11 VAL B  53      45.460  77.630  41.530  1.00  0.00      B1   H
ATOM   3431 HG12 VAL B  53      46.730  76.920  40.780  1.00  0.00      B1   H
ATOM   3432 HG13 VAL B  53      45.210  76.370  40.520  1.00  0.00      B1   H
ATOM   3433  CG2 VAL B  53      44.670  75.490  43.120  1.00  0.00      B1   C
ATOM   3434 HG21 VAL B  53      44.290  76.340  43.470  1.00  0.00      B1   H
ATOM   3435 HG22 VAL B  53      44.030  75.070  42.480  1.00  0.00      B1   H
ATOM   3436 HG23 VAL B  53      44.850  74.860  43.880  1.00  0.00      B1   H
ATOM   3437  C   VAL B  53      47.830  74.830  41.150  1.00  0.00      B1   C
ATOM   3438  O   VAL B  53      47.890  74.780  39.930  1.00  0.00      B1   O
ATOM   3439  N   PHE B  54      48.900  75.150  41.920  1.00  0.00      B1   N
ATOM   3440  HN  PHE B  54      48.840  75.150  42.910  1.00  0.00      B1   H
ATOM   3441  CA  PHE B  54      50.140  75.490  41.270  1.00  0.00      B1   C
ATOM   3442  HA  PHE B  54      49.860  75.730  40.340  1.00  0.00      B1   H
ATOM   3443  CB  PHE B  54      50.880  76.660  41.940  1.00  0.00      B1   C
ATOM   3444  HB1 PHE B  54      50.300  77.480  41.950  1.00  0.00      B1   H
ATOM   3445  HB2 PHE B  54      51.140  76.420  42.870  1.00  0.00      B1   H
ATOM   3446  CG  PHE B  54      52.110  76.940  41.140  1.00  0.00      B1   C
ATOM   3447  CD1 PHE B  54      52.010  77.570  39.920  1.00  0.00      B1   C
ATOM   3448  HD1 PHE B  54      51.110  77.830  39.560  1.00  0.00      B1   H
ATOM   3449  CE1 PHE B  54      53.140  77.830  39.180  1.00  0.00      B1   C
ATOM   3450  HE1 PHE B  54      53.060  78.280  38.290  1.00  0.00      B1   H
ATOM   3451  CZ  PHE B  54      54.380  77.480  39.650  1.00  0.00      B1   C
ATOM   3452  HZ  PHE B  54      55.200  77.670  39.110  1.00  0.00      B1   H
ATOM   3453  CD2 PHE B  54      53.350  76.600  41.610  1.00  0.00      B1   C
ATOM   3454  HD2 PHE B  54      53.430  76.150  42.510  1.00  0.00      B1   H
ATOM   3455  CE2 PHE B  54      54.480  76.860  40.880  1.00  0.00      B1   C
ATOM   3456  HE2 PHE B  54      55.380  76.600  41.230  1.00  0.00      B1   H
ATOM   3457  C   PHE B  54      51.040  74.290  41.290  1.00  0.00      B1   C
ATOM   3458  O   PHE B  54      52.030  74.230  42.030  1.00  0.00      B1   O
ATOM   3459  N   PHE B  55      50.680  73.290  40.470  1.00  0.00      B1   N
ATOM   3460  HN  PHE B  55      49.810  73.410  39.980  1.00  0.00      B1   H
ATOM   3461  CA  PHE B  55      51.390  72.080  40.210  1.00  0.00      B1   C
ATOM   3462  HA  PHE B  55      51.640  71.730  41.120  1.00  0.00      B1   H
ATOM   3463  CB  PHE B  55      50.510  71.090  39.430  1.00  0.00      B1   C
ATOM   3464  HB1 PHE B  55      49.590  71.080  39.820  1.00  0.00      B1   H
ATOM   3465  HB2 PHE B  55      50.450  71.380  38.470  1.00  0.00      B1   H
ATOM   3466  CG  PHE B  55      51.060  69.710  39.470  1.00  0.00      B1   C
ATOM   3467  CD1 PHE B  55      50.820  68.910  40.570  1.00  0.00      B1   C
ATOM   3468  HD1 PHE B  55      50.280  69.270  41.330  1.00  0.00      B1   H
ATOM   3469  CE1 PHE B  55      51.310  67.630  40.620  1.00  0.00      B1   C
ATOM   3470  HE1 PHE B  55      51.130  67.060  41.430  1.00  0.00      B1   H
ATOM   3471  CZ  PHE B  55      52.040  67.130  39.580  1.00  0.00      B1   C
ATOM   3472  HZ  PHE B  55      52.400  66.200  39.610  1.00  0.00      B1   H
ATOM   3473  CD2 PHE B  55      51.790  69.200  38.430  1.00  0.00      B1   C
ATOM   3474  HD2 PHE B  55      51.960  69.770  37.620  1.00  0.00      B1   H
ATOM   3475  CE2 PHE B  55      52.280  67.920  38.480  1.00  0.00      B1   C
ATOM   3476  HE2 PHE B  55      52.820  67.560  37.710  1.00  0.00      B1   H
ATOM   3477  C   PHE B  55      52.630  72.380  39.400  1.00  0.00      B1   C
ATOM   3478  O   PHE B  55      53.680  71.840  39.730  1.00  0.00      B1   O
ATOM   3479  N   PRO B  56      52.620  73.190  38.360  1.00  0.00      B1   N
ATOM   3480  CD  PRO B  56      53.880  73.700  37.830  1.00  0.00      B1   C
ATOM   3481  HD1 PRO B  56      54.480  72.930  37.600  1.00  0.00      B1   H
ATOM   3482  HD2 PRO B  56      54.330  74.270  38.520  1.00  0.00      B1   H
ATOM   3483  CA  PRO B  56      51.490  73.930  37.840  1.00  0.00      B1   C
ATOM   3484  HA  PRO B  56      50.990  74.300  38.620  1.00  0.00      B1   H
ATOM   3485  CB  PRO B  56      52.070  75.010  36.920  1.00  0.00      B1   C
ATOM   3486  HB1 PRO B  56      51.520  75.090  36.090  1.00  0.00      B1   H
ATOM   3487  HB2 PRO B  56      52.100  75.890  37.390  1.00  0.00      B1   H
ATOM   3488  CG  PRO B  56      53.490  74.510  36.590  1.00  0.00      B1   C
ATOM   3489  HG1 PRO B  56      53.490  73.930  35.770  1.00  0.00      B1   H
ATOM   3490  HG2 PRO B  56      54.120  75.280  36.460  1.00  0.00      B1   H
ATOM   3491  C   PRO B  56      50.490  73.080  37.140  1.00  0.00      B1   C
ATOM   3492  O   PRO B  56      50.830  71.980  36.680  1.00  0.00      B1   O
ATOM   3493  N   ILE B  57      49.230  73.560  37.050  1.00  0.00      B1   N
ATOM   3494  HN  ILE B  57      49.010  74.440  37.470  1.00  0.00      B1   H
ATOM   3495  CA  ILE B  57      48.210  72.840  36.350  1.00  0.00      B1   C
ATOM   3496  HA  ILE B  57      48.520  71.890  36.300  1.00  0.00      B1   H
ATOM   3497  CB  ILE B  57      46.870  72.850  37.030  1.00  0.00      B1   C
ATOM   3498  HB  ILE B  57      46.210  72.340  36.480  1.00  0.00      B1   H
ATOM   3499  CG2 ILE B  57      47.030  72.140  38.390  1.00  0.00      B1   C
ATOM   3500 HG21 ILE B  57      46.150  72.130  38.870  1.00  0.00      B1   H
ATOM   3501 HG22 ILE B  57      47.340  71.200  38.240  1.00  0.00      B1   H
ATOM   3502 HG23 ILE B  57      47.710  72.620  38.940  1.00  0.00      B1   H
ATOM   3503  CG1 ILE B  57      46.310  74.270  37.150  1.00  0.00      B1   C
ATOM   3504 HG11 ILE B  57      46.850  74.780  37.820  1.00  0.00      B1   H
ATOM   3505 HG12 ILE B  57      46.390  74.720  36.250  1.00  0.00      B1   H
ATOM   3506  CD  ILE B  57      44.850  74.310  37.570  1.00  0.00      B1   C
ATOM   3507  HD1 ILE B  57      44.540  75.260  37.630  1.00  0.00      B1   H
ATOM   3508  HD2 ILE B  57      44.290  73.820  36.900  1.00  0.00      B1   H
ATOM   3509  HD3 ILE B  57      44.750  73.880  38.470  1.00  0.00      B1   H
ATOM   3510  C   ILE B  57      48.070  73.530  35.030  1.00  0.00      B1   C
ATOM   3511  O   ILE B  57      47.900  74.750  34.960  1.00  0.00      B1   O
ATOM   3512  N   ALA B  58      48.180  72.760  33.930  1.00  0.00      B1   N
ATOM   3513  HN  ALA B  58      48.270  71.770  34.020  1.00  0.00      B1   H
ATOM   3514  CA  ALA B  58      48.160  73.350  32.620  1.00  0.00      B1   C
ATOM   3515  HA  ALA B  58      47.810  74.270  32.790  1.00  0.00      B1   H
ATOM   3516  CB  ALA B  58      49.540  73.400  31.950  1.00  0.00      B1   C
ATOM   3517  HB1 ALA B  58      49.460  73.820  31.050  1.00  0.00      B1   H
ATOM   3518  HB2 ALA B  58      50.170  73.940  32.510  1.00  0.00      B1   H
ATOM   3519  HB3 ALA B  58      49.900  72.470  31.860  1.00  0.00      B1   H
ATOM   3520  C   ALA B  58      47.270  72.530  31.740  1.00  0.00      B1   C
ATOM   3521  O   ALA B  58      46.760  71.490  32.140  1.00  0.00      B1   O
ATOM   3522  N   ASP B  59      47.080  73.030  30.500  1.00  0.00      B1   N
ATOM   3523  HN  ASP B  59      47.570  73.870  30.240  1.00  0.00      B1   H
ATOM   3524  CA  ASP B  59      46.210  72.430  29.530  1.00  0.00      B1   C
ATOM   3525  HA  ASP B  59      45.370  72.270  30.040  1.00  0.00      B1   H
ATOM   3526  CB  ASP B  59      45.960  73.340  28.310  1.00  0.00      B1   C
ATOM   3527  HB1 ASP B  59      45.760  74.270  28.610  1.00  0.00      B1   H
ATOM   3528  HB2 ASP B  59      46.770  73.340  27.720  1.00  0.00      B1   H
ATOM   3529  CG  ASP B  59      44.770  72.790  27.530  1.00  0.00      B1   C
ATOM   3530  OD1 ASP B  59      43.990  72.000  28.120  1.00  0.00      B1   O
ATOM   3531  OD2 ASP B  59      44.620  73.170  26.340  1.00  0.00      B1   O
ATOM   3532  C   ASP B  59      46.830  71.170  29.030  1.00  0.00      B1   C
ATOM   3533  O   ASP B  59      47.990  70.870  29.320  1.00  0.00      B1   O
ATOM   3534  N   LYS B  60      46.040  70.380  28.280  1.00  0.00      B1   N
ATOM   3535  HN  LYS B  60      45.120  70.700  28.060  1.00  0.00      B1   H
ATOM   3536  CA  LYS B  60      46.450  69.110  27.770  1.00  0.00      B1   C
ATOM   3537  HA  LYS B  60      46.680  68.580  28.590  1.00  0.00      B1   H
ATOM   3538  CB  LYS B  60      45.350  68.450  26.930  1.00  0.00      B1   C
ATOM   3539  HB1 LYS B  60      45.110  69.070  26.180  1.00  0.00      B1   H
ATOM   3540  HB2 LYS B  60      45.710  67.600  26.550  1.00  0.00      B1   H
ATOM   3541  CG  LYS B  60      44.070  68.120  27.700  1.00  0.00      B1   C
ATOM   3542  HG1 LYS B  60      43.770  68.950  28.170  1.00  0.00      B1   H
ATOM   3543  HG2 LYS B  60      43.370  67.830  27.050  1.00  0.00      B1   H
ATOM   3544  CD  LYS B  60      44.250  67.030  28.750  1.00  0.00      B1   C
ATOM   3545  HD1 LYS B  60      45.100  67.200  29.250  1.00  0.00      B1   H
ATOM   3546  HD2 LYS B  60      43.480  67.060  29.380  1.00  0.00      B1   H
ATOM   3547  CE  LYS B  60      44.320  65.630  28.130  1.00  0.00      B1   C
ATOM   3548  HE1 LYS B  60      43.470  65.430  27.640  1.00  0.00      B1   H
ATOM   3549  HE2 LYS B  60      45.100  65.570  27.500  1.00  0.00      B1   H
ATOM   3550  NZ  LYS B  60      44.500  64.610  29.190  1.00  0.00      B1   N
ATOM   3551  HZ1 LYS B  60      44.540  63.700  28.780  1.00  0.00      B1   H
ATOM   3552  HZ2 LYS B  60      45.340  64.790  29.690  1.00  0.00      B1   H
ATOM   3553  HZ3 LYS B  60      43.720  64.650  29.830  1.00  0.00      B1   H
ATOM   3554  C   LYS B  60      47.620  69.290  26.860  1.00  0.00      B1   C
ATOM   3555  O   LYS B  60      48.670  68.680  27.050  1.00  0.00      B1   O
ATOM   3556  N   LEU B  61      47.480  70.170  25.850  1.00  0.00      B1   N
ATOM   3557  HN  LEU B  61      46.630  70.690  25.760  1.00  0.00      B1   H
ATOM   3558  CA  LEU B  61      48.530  70.370  24.900  1.00  0.00      B1   C
ATOM   3559  HA  LEU B  61      48.130  70.990  24.230  1.00  0.00      B1   H
ATOM   3560  CB  LEU B  61      49.800  71.010  25.480  1.00  0.00      B1   C
ATOM   3561  HB1 LEU B  61      50.100  70.460  26.270  1.00  0.00      B1   H
ATOM   3562  HB2 LEU B  61      50.510  70.990  24.780  1.00  0.00      B1   H
ATOM   3563  CG  LEU B  61      49.620  72.460  25.950  1.00  0.00      B1   C
ATOM   3564  HG  LEU B  61      49.170  72.970  25.220  1.00  0.00      B1   H
ATOM   3565  CD1 LEU B  61      48.670  72.540  27.160  1.00  0.00      B1   C
ATOM   3566 HD11 LEU B  61      48.570  73.500  27.440  1.00  0.00      B1   H
ATOM   3567 HD12 LEU B  61      47.780  72.170  26.910  1.00  0.00      B1   H
ATOM   3568 HD13 LEU B  61      49.050  72.010  27.920  1.00  0.00      B1   H
ATOM   3569  CD2 LEU B  61      50.970  73.150  26.190  1.00  0.00      B1   C
ATOM   3570 HD21 LEU B  61      50.820  74.090  26.490  1.00  0.00      B1   H
ATOM   3571 HD22 LEU B  61      51.480  72.650  26.900  1.00  0.00      B1   H
ATOM   3572 HD23 LEU B  61      51.500  73.150  25.340  1.00  0.00      B1   H
ATOM   3573  C   LEU B  61      48.890  69.030  24.340  1.00  0.00      B1   C
ATOM   3574  O   LEU B  61      50.050  68.780  24.030  1.00  0.00      B1   O
ATOM   3575  C   SER B  62      48.370  66.980  22.160  1.00  0.00      B1   C
ATOM   3576  OT1 SER B  62      48.180  68.120  21.650  1.00  0.00      B1   O
ATOM   3577  OT2 SER B  62      48.700  65.960  21.500  1.00  0.00      B1   O
ATOM   3578  N   SER B  62      47.900  68.140  24.190  1.00  0.00      B1   N
ATOM   3579  HN  SER B  62      46.960  68.380  24.440  1.00  0.00      B1   H
ATOM   3580  CA  SER B  62      48.190  66.840  23.670  1.00  0.00      B1   C
ATOM   3581  HA  SER B  62      49.010  66.560  24.160  1.00  0.00      B1   H
ATOM   3582  CB  SER B  62      47.070  65.810  23.910  1.00  0.00      B1   C
ATOM   3583  HB1 SER B  62      46.200  66.150  23.570  1.00  0.00      B1   H
ATOM   3584  HB2 SER B  62      47.290  64.940  23.480  1.00  0.00      B1   H
ATOM   3585  OG  SER B  62      46.920  65.580  25.300  1.00  0.00      B1   O
ATOM   3586  HG1 SER B  62      46.190  64.910  25.450  1.00  0.00      B1   H
ATOM   3587  N   MET C   1      52.700  86.680  32.890  1.00  0.00      C0   N
ATOM   3588  HT1 MET C   1      52.660  86.930  31.920  1.00  0.00      C0   H
ATOM   3589  HT2 MET C   1      51.780  86.460  33.210  1.00  0.00      C0   H
ATOM   3590  HT3 MET C   1      53.070  87.440  33.420  1.00  0.00      C0   H
ATOM   3591  CA  MET C   1      53.570  85.490  33.050  1.00  0.00      C0   C
ATOM   3592  HA  MET C   1      53.170  84.740  32.520  1.00  0.00      C0   H
ATOM   3593  CB  MET C   1      55.000  85.810  32.580  1.00  0.00      C0   C
ATOM   3594  HB1 MET C   1      54.940  86.270  31.690  1.00  0.00      C0   H
ATOM   3595  HB2 MET C   1      55.420  86.430  33.250  1.00  0.00      C0   H
ATOM   3596  CG  MET C   1      55.900  84.590  32.420  1.00  0.00      C0   C
ATOM   3597  HG1 MET C   1      56.820  84.960  32.350  1.00  0.00      C0   H
ATOM   3598  HG2 MET C   1      55.810  84.100  33.300  1.00  0.00      C0   H
ATOM   3599  SD  MET C   1      55.470  83.530  31.010  1.00  0.00      C0   S
ATOM   3600  CE  MET C   1      55.900  84.770  29.750  1.00  0.00      C0   C
ATOM   3601  HE1 MET C   1      55.730  84.390  28.840  1.00  0.00      C0   H
ATOM   3602  HE2 MET C   1      55.330  85.580  29.880  1.00  0.00      C0   H
ATOM   3603  HE3 MET C   1      56.860  85.010  29.840  1.00  0.00      C0   H
ATOM   3604  C   MET C   1      53.620  85.120  34.490  1.00  0.00      C0   C
ATOM   3605  O   MET C   1      52.900  85.690  35.320  1.00  0.00      C0   O
ATOM   3606  N   ASP C   2      54.460  84.130  34.840  1.00  0.00      C0   N
ATOM   3607  HN  ASP C   2      55.010  83.670  34.140  1.00  0.00      C0   H
ATOM   3608  CA  ASP C   2      54.570  83.740  36.220  1.00  0.00      C0   C
ATOM   3609  HA  ASP C   2      53.640  83.790  36.580  1.00  0.00      C0   H
ATOM   3610  CB  ASP C   2      55.150  82.330  36.410  1.00  0.00      C0   C
ATOM   3611  HB1 ASP C   2      56.020  82.250  35.930  1.00  0.00      C0   H
ATOM   3612  HB2 ASP C   2      55.290  82.150  37.380  1.00  0.00      C0   H
ATOM   3613  CG  ASP C   2      54.160  81.320  35.840  1.00  0.00      C0   C
ATOM   3614  OD1 ASP C   2      52.940  81.490  36.070  1.00  0.00      C0   O
ATOM   3615  OD2 ASP C   2      54.630  80.360  35.170  1.00  0.00      C0   O
ATOM   3616  C   ASP C   2      55.540  84.700  36.820  1.00  0.00      C0   C
ATOM   3617  O   ASP C   2      56.730  84.670  36.490  1.00  0.00      C0   O
ATOM   3618  N   LEU C   3      55.070  85.580  37.710  1.00  0.00      C0   N
ATOM   3619  HN  LEU C   3      54.110  85.590  37.990  1.00  0.00      C0   H
ATOM   3620  CA  LEU C   3      56.010  86.520  38.240  1.00  0.00      C0   C
ATOM   3621  HA  LEU C   3      56.760  86.460  37.590  1.00  0.00      C0   H
ATOM   3622  CB  LEU C   3      55.500  87.980  38.290  1.00  0.00      C0   C
ATOM   3623  HB1 LEU C   3      56.060  88.480  38.950  1.00  0.00      C0   H
ATOM   3624  HB2 LEU C   3      55.640  88.380  37.380  1.00  0.00      C0   H
ATOM   3625  CG  LEU C   3      54.020  88.220  38.670  1.00  0.00      C0   C
ATOM   3626  HG  LEU C   3      53.860  89.200  38.630  1.00  0.00      C0   H
ATOM   3627  CD1 LEU C   3      53.070  87.580  37.650  1.00  0.00      C0   C
ATOM   3628 HD11 LEU C   3      52.120  87.750  37.920  1.00  0.00      C0   H
ATOM   3629 HD12 LEU C   3      53.230  87.980  36.740  1.00  0.00      C0   H
ATOM   3630 HD13 LEU C   3      53.230  86.590  37.610  1.00  0.00      C0   H
ATOM   3631  CD2 LEU C   3      53.700  87.840  40.120  1.00  0.00      C0   C
ATOM   3632 HD21 LEU C   3      52.730  88.020  40.300  1.00  0.00      C0   H
ATOM   3633 HD22 LEU C   3      53.900  86.870  40.270  1.00  0.00      C0   H
ATOM   3634 HD23 LEU C   3      54.260  88.390  40.740  1.00  0.00      C0   H
ATOM   3635  C   LEU C   3      56.460  86.080  39.590  1.00  0.00      C0   C
ATOM   3636  O   LEU C   3      55.700  86.040  40.560  1.00  0.00      C0   O
ATOM   3637  N   ALA C   4      57.750  85.680  39.670  1.00  0.00      C0   N
ATOM   3638  HN  ALA C   4      58.310  85.660  38.850  1.00  0.00      C0   H
ATOM   3639  CA  ALA C   4      58.320  85.280  40.920  1.00  0.00      C0   C
ATOM   3640  HA  ALA C   4      57.690  84.580  41.270  1.00  0.00      C0   H
ATOM   3641  CB  ALA C   4      59.740  84.720  40.780  1.00  0.00      C0   C
ATOM   3642  HB1 ALA C   4      60.090  84.460  41.680  1.00  0.00      C0   H
ATOM   3643  HB2 ALA C   4      59.720  83.920  40.180  1.00  0.00      C0   H
ATOM   3644  HB3 ALA C   4      60.340  85.420  40.380  1.00  0.00      C0   H
ATOM   3645  C   ALA C   4      58.400  86.490  41.800  1.00  0.00      C0   C
ATOM   3646  O   ALA C   4      58.090  86.430  42.990  1.00  0.00      C0   O
ATOM   3647  N   THR C   5      58.820  87.620  41.220  1.00  0.00      C0   N
ATOM   3648  HN  THR C   5      58.970  87.630  40.230  1.00  0.00      C0   H
ATOM   3649  CA  THR C   5      59.050  88.820  41.970  1.00  0.00      C0   C
ATOM   3650  HA  THR C   5      59.720  88.520  42.660  1.00  0.00      C0   H
ATOM   3651  CB  THR C   5      59.600  89.930  41.130  1.00  0.00      C0   C
ATOM   3652  HB  THR C   5      59.730  90.760  41.670  1.00  0.00      C0   H
ATOM   3653  OG1 THR C   5      58.660  90.300  40.130  1.00  0.00      C0   O
ATOM   3654  HG1 THR C   5      59.040  91.040  39.570  1.00  0.00      C0   H
ATOM   3655  CG2 THR C   5      60.910  89.450  40.470  1.00  0.00      C0   C
ATOM   3656 HG21 THR C   5      61.280  90.180  39.900  1.00  0.00      C0   H
ATOM   3657 HG22 THR C   5      61.570  89.200  41.180  1.00  0.00      C0   H
ATOM   3658 HG23 THR C   5      60.720  88.650  39.900  1.00  0.00      C0   H
ATOM   3659  C   THR C   5      57.800  89.330  42.600  1.00  0.00      C0   C
ATOM   3660  O   THR C   5      57.760  89.560  43.810  1.00  0.00      C0   O
ATOM   3661  N   LEU C   6      56.730  89.520  41.800  1.00  0.00      C0   N
ATOM   3662  HN  LEU C   6      56.760  89.230  40.850  1.00  0.00      C0   H
ATOM   3663  CA  LEU C   6      55.550  90.130  42.340  1.00  0.00      C0   C
ATOM   3664  HA  LEU C   6      55.890  90.960  42.770  1.00  0.00      C0   H
ATOM   3665  CB  LEU C   6      54.520  90.450  41.230  1.00  0.00      C0   C
ATOM   3666  HB1 LEU C   6      54.970  91.040  40.560  1.00  0.00      C0   H
ATOM   3667  HB2 LEU C   6      54.250  89.590  40.800  1.00  0.00      C0   H
ATOM   3668  CG  LEU C   6      53.220  91.160  41.690  1.00  0.00      C0   C
ATOM   3669  HG  LEU C   6      52.710  91.420  40.870  1.00  0.00      C0   H
ATOM   3670  CD1 LEU C   6      52.280  90.240  42.470  1.00  0.00      C0   C
ATOM   3671 HD11 LEU C   6      51.460  90.740  42.750  1.00  0.00      C0   H
ATOM   3672 HD12 LEU C   6      52.020  89.460  41.900  1.00  0.00      C0   H
ATOM   3673 HD13 LEU C   6      52.750  89.900  43.290  1.00  0.00      C0   H
ATOM   3674  CD2 LEU C   6      53.550  92.460  42.450  1.00  0.00      C0   C
ATOM   3675 HD21 LEU C   6      52.700  92.900  42.730  1.00  0.00      C0   H
ATOM   3676 HD22 LEU C   6      54.100  92.250  43.250  1.00  0.00      C0   H
ATOM   3677 HD23 LEU C   6      54.060  93.080  41.850  1.00  0.00      C0   H
ATOM   3678  C   LEU C   6      54.900  89.240  43.360  1.00  0.00      C0   C
ATOM   3679  O   LEU C   6      54.580  89.690  44.460  1.00  0.00      C0   O
ATOM   3680  N   LEU C   7      54.720  87.950  43.020  1.00  0.00      C0   N
ATOM   3681  HN  LEU C   7      55.070  87.610  42.150  1.00  0.00      C0   H
ATOM   3682  CA  LEU C   7      54.020  87.060  43.900  1.00  0.00      C0   C
ATOM   3683  HA  LEU C   7      53.150  87.550  44.060  1.00  0.00      C0   H
ATOM   3684  CB  LEU C   7      53.790  85.680  43.270  1.00  0.00      C0   C
ATOM   3685  HB1 LEU C   7      54.680  85.310  42.980  1.00  0.00      C0   H
ATOM   3686  HB2 LEU C   7      53.400  85.080  43.970  1.00  0.00      C0   H
ATOM   3687  CG  LEU C   7      52.850  85.690  42.050  1.00  0.00      C0   C
ATOM   3688  HG  LEU C   7      53.280  86.230  41.330  1.00  0.00      C0   H
ATOM   3689  CD1 LEU C   7      52.660  84.280  41.480  1.00  0.00      C0   C
ATOM   3690 HD11 LEU C   7      52.050  84.320  40.690  1.00  0.00      C0   H
ATOM   3691 HD12 LEU C   7      53.550  83.910  41.190  1.00  0.00      C0   H
ATOM   3692 HD13 LEU C   7      52.270  83.680  42.180  1.00  0.00      C0   H
ATOM   3693  CD2 LEU C   7      51.520  86.370  42.380  1.00  0.00      C0   C
ATOM   3694 HD21 LEU C   7      50.930  86.370  41.570  1.00  0.00      C0   H
ATOM   3695 HD22 LEU C   7      51.060  85.880  43.120  1.00  0.00      C0   H
ATOM   3696 HD23 LEU C   7      51.690  87.320  42.660  1.00  0.00      C0   H
ATOM   3697  C   LEU C   7      54.780  86.860  45.160  1.00  0.00      C0   C
ATOM   3698  O   LEU C   7      54.210  86.910  46.250  1.00  0.00      C0   O
ATOM   3699  N   GLY C   8      56.100  86.640  45.050  1.00  0.00      C0   N
ATOM   3700  HN  GLY C   8      56.530  86.680  44.150  1.00  0.00      C0   H
ATOM   3701  CA  GLY C   8      56.900  86.340  46.200  1.00  0.00      C0   C
ATOM   3702  HA1 GLY C   8      56.500  85.550  46.660  1.00  0.00      C0   H
ATOM   3703  HA2 GLY C   8      57.820  86.120  45.890  1.00  0.00      C0   H
ATOM   3704  C   GLY C   8      56.950  87.510  47.130  1.00  0.00      C0   C
ATOM   3705  O   GLY C   8      56.860  87.340  48.350  1.00  0.00      C0   O
ATOM   3706  N   LEU C   9      57.100  88.730  46.590  1.00  0.00      C0   N
ATOM   3707  HN  LEU C   9      57.090  88.840  45.590  1.00  0.00      C0   H
ATOM   3708  CA  LEU C   9      57.280  89.870  47.440  1.00  0.00      C0   C
ATOM   3709  HA  LEU C   9      58.070  89.600  47.980  1.00  0.00      C0   H
ATOM   3710  CB  LEU C   9      57.510  91.170  46.650  1.00  0.00      C0   C
ATOM   3711  HB1 LEU C   9      56.730  91.320  46.050  1.00  0.00      C0   H
ATOM   3712  HB2 LEU C   9      57.580  91.920  47.300  1.00  0.00      C0   H
ATOM   3713  CG  LEU C   9      58.790  91.150  45.790  1.00  0.00      C0   C
ATOM   3714  HG  LEU C   9      58.680  90.440  45.090  1.00  0.00      C0   H
ATOM   3715  CD1 LEU C   9      58.980  92.470  45.040  1.00  0.00      C0   C
ATOM   3716 HD11 LEU C   9      59.810  92.430  44.490  1.00  0.00      C0   H
ATOM   3717 HD12 LEU C   9      58.190  92.630  44.430  1.00  0.00      C0   H
ATOM   3718 HD13 LEU C   9      59.050  93.220  45.690  1.00  0.00      C0   H
ATOM   3719  CD2 LEU C   9      60.020  90.740  46.620  1.00  0.00      C0   C
ATOM   3720 HD21 LEU C   9      60.830  90.740  46.030  1.00  0.00      C0   H
ATOM   3721 HD22 LEU C   9      60.150  91.390  47.360  1.00  0.00      C0   H
ATOM   3722 HD23 LEU C   9      59.880  89.830  46.990  1.00  0.00      C0   H
ATOM   3723  C   LEU C   9      56.070  90.090  48.290  1.00  0.00      C0   C
ATOM   3724  O   LEU C   9      56.190  90.220  49.510  1.00  0.00      C0   O
ATOM   3725  N   ILE C  10      54.870  90.130  47.690  1.00  0.00      C0   N
ATOM   3726  HN  ILE C  10      54.790  89.930  46.710  1.00  0.00      C0   H
ATOM   3727  CA  ILE C  10      53.700  90.460  48.450  1.00  0.00      C0   C
ATOM   3728  HA  ILE C  10      53.980  91.320  48.890  1.00  0.00      C0   H
ATOM   3729  CB  ILE C  10      52.480  90.650  47.600  1.00  0.00      C0   C
ATOM   3730  HB  ILE C  10      52.330  89.840  47.040  1.00  0.00      C0   H
ATOM   3731  CG2 ILE C  10      51.280  90.840  48.540  1.00  0.00      C0   C
ATOM   3732 HG21 ILE C  10      50.450  90.970  48.000  1.00  0.00      C0   H
ATOM   3733 HG22 ILE C  10      51.180  90.030  49.120  1.00  0.00      C0   H
ATOM   3734 HG23 ILE C  10      51.430  91.640  49.120  1.00  0.00      C0   H
ATOM   3735  CG1 ILE C  10      52.680  91.820  46.610  1.00  0.00      C0   C
ATOM   3736 HG11 ILE C  10      52.690  92.670  47.130  1.00  0.00      C0   H
ATOM   3737 HG12 ILE C  10      53.560  91.700  46.150  1.00  0.00      C0   H
ATOM   3738  CD  ILE C  10      51.580  91.900  45.550  1.00  0.00      C0   C
ATOM   3739  HD1 ILE C  10      51.770  92.670  44.940  1.00  0.00      C0   H
ATOM   3740  HD2 ILE C  10      51.570  91.050  45.020  1.00  0.00      C0   H
ATOM   3741  HD3 ILE C  10      50.700  92.030  46.000  1.00  0.00      C0   H
ATOM   3742  C   ILE C  10      53.370  89.400  49.450  1.00  0.00      C0   C
ATOM   3743  O   ILE C  10      53.180  89.680  50.630  1.00  0.00      C0   O
ATOM   3744  N   GLY C  11      53.300  88.130  48.990  1.00  0.00      C0   N
ATOM   3745  HN  GLY C  11      53.580  87.920  48.060  1.00  0.00      C0   H
ATOM   3746  CA  GLY C  11      52.810  87.090  49.850  1.00  0.00      C0   C
ATOM   3747  HA1 GLY C  11      51.900  87.360  50.170  1.00  0.00      C0   H
ATOM   3748  HA2 GLY C  11      52.740  86.250  49.310  1.00  0.00      C0   H
ATOM   3749  C   GLY C  11      53.700  86.850  51.030  1.00  0.00      C0   C
ATOM   3750  O   GLY C  11      53.230  86.770  52.160  1.00  0.00      C0   O
ATOM   3751  N   GLY C  12      55.010  86.710  50.770  1.00  0.00      C0   N
ATOM   3752  HN  GLY C  12      55.310  86.810  49.820  1.00  0.00      C0   H
ATOM   3753  CA  GLY C  12      56.020  86.410  51.740  1.00  0.00      C0   C
ATOM   3754  HA1 GLY C  12      55.710  85.620  52.280  1.00  0.00      C0   H
ATOM   3755  HA2 GLY C  12      56.860  86.160  51.260  1.00  0.00      C0   H
ATOM   3756  C   GLY C  12      56.290  87.560  52.650  1.00  0.00      C0   C
ATOM   3757  O   GLY C  12      56.660  87.360  53.810  1.00  0.00      C0   O
ATOM   3758  N   PHE C  13      56.200  88.790  52.130  1.00  0.00      C0   N
ATOM   3759  HN  PHE C  13      55.930  88.920  51.180  1.00  0.00      C0   H
ATOM   3760  CA  PHE C  13      56.490  89.920  52.960  1.00  0.00      C0   C
ATOM   3761  HA  PHE C  13      57.430  89.780  53.270  1.00  0.00      C0   H
ATOM   3762  CB  PHE C  13      56.370  91.250  52.200  1.00  0.00      C0   C
ATOM   3763  HB1 PHE C  13      56.890  91.220  51.340  1.00  0.00      C0   H
ATOM   3764  HB2 PHE C  13      55.410  91.460  52.000  1.00  0.00      C0   H
ATOM   3765  CG  PHE C  13      56.930  92.320  53.070  1.00  0.00      C0   C
ATOM   3766  CD1 PHE C  13      58.290  92.530  53.110  1.00  0.00      C0   C
ATOM   3767  HD1 PHE C  13      58.890  91.970  52.550  1.00  0.00      C0   H
ATOM   3768  CE1 PHE C  13      58.820  93.510  53.920  1.00  0.00      C0   C
ATOM   3769  HE1 PHE C  13      59.810  93.660  53.930  1.00  0.00      C0   H
ATOM   3770  CZ  PHE C  13      58.000  94.290  54.690  1.00  0.00      C0   C
ATOM   3771  HZ  PHE C  13      58.380  95.000  55.280  1.00  0.00      C0   H
ATOM   3772  CD2 PHE C  13      56.110  93.100  53.850  1.00  0.00      C0   C
ATOM   3773  HD2 PHE C  13      55.120  92.950  53.830  1.00  0.00      C0   H
ATOM   3774  CE2 PHE C  13      56.640  94.080  54.660  1.00  0.00      C0   C
ATOM   3775  HE2 PHE C  13      56.030  94.640  55.220  1.00  0.00      C0   H
ATOM   3776  C   PHE C  13      55.500  89.940  54.070  1.00  0.00      C0   C
ATOM   3777  O   PHE C  13      55.860  90.110  55.240  1.00  0.00      C0   O
ATOM   3778  N   ALA C  14      54.210  89.750  53.730  1.00  0.00      C0   N
ATOM   3779  HN  ALA C  14      53.970  89.590  52.770  1.00  0.00      C0   H
ATOM   3780  CA  ALA C  14      53.160  89.780  54.710  1.00  0.00      C0   C
ATOM   3781  HA  ALA C  14      53.300  90.670  55.160  1.00  0.00      C0   H
ATOM   3782  CB  ALA C  14      51.760  89.680  54.090  1.00  0.00      C0   C
ATOM   3783  HB1 ALA C  14      51.070  89.710  54.810  1.00  0.00      C0   H
ATOM   3784  HB2 ALA C  14      51.620  90.450  53.460  1.00  0.00      C0   H
ATOM   3785  HB3 ALA C  14      51.680  88.830  53.580  1.00  0.00      C0   H
ATOM   3786  C   ALA C  14      53.320  88.650  55.680  1.00  0.00      C0   C
ATOM   3787  O   ALA C  14      53.190  88.830  56.890  1.00  0.00      C0   O
ATOM   3788  N   PHE C  15      53.610  87.430  55.170  1.00  0.00      C0   N
ATOM   3789  HN  PHE C  15      53.760  87.340  54.190  1.00  0.00      C0   H
ATOM   3790  CA  PHE C  15      53.720  86.270  56.010  1.00  0.00      C0   C
ATOM   3791  HA  PHE C  15      52.840  86.290  56.490  1.00  0.00      C0   H
ATOM   3792  CB  PHE C  15      53.930  84.970  55.220  1.00  0.00      C0   C
ATOM   3793  HB1 PHE C  15      53.150  84.790  54.620  1.00  0.00      C0   H
ATOM   3794  HB2 PHE C  15      54.770  85.020  54.680  1.00  0.00      C0   H
ATOM   3795  CG  PHE C  15      54.050  83.860  56.210  1.00  0.00      C0   C
ATOM   3796  CD1 PHE C  15      52.930  83.280  56.760  1.00  0.00      C0   C
ATOM   3797  HD1 PHE C  15      52.030  83.600  56.500  1.00  0.00      C0   H
ATOM   3798  CE1 PHE C  15      53.060  82.250  57.670  1.00  0.00      C0   C
ATOM   3799  HE1 PHE C  15      52.240  81.840  58.070  1.00  0.00      C0   H
ATOM   3800  CZ  PHE C  15      54.300  81.800  58.040  1.00  0.00      C0   C
ATOM   3801  HZ  PHE C  15      54.390  81.050  58.700  1.00  0.00      C0   H
ATOM   3802  CD2 PHE C  15      55.290  83.390  56.580  1.00  0.00      C0   C
ATOM   3803  HD2 PHE C  15      56.110  83.800  56.180  1.00  0.00      C0   H
ATOM   3804  CE2 PHE C  15      55.420  82.370  57.490  1.00  0.00      C0   C
ATOM   3805  HE2 PHE C  15      56.330  82.040  57.750  1.00  0.00      C0   H
ATOM   3806  C   PHE C  15      54.860  86.390  56.970  1.00  0.00      C0   C
ATOM   3807  O   PHE C  15      54.700  86.170  58.170  1.00  0.00      C0   O
ATOM   3808  N   VAL C  16      56.060  86.750  56.460  1.00  0.00      C0   N
ATOM   3809  HN  VAL C  16      56.130  86.990  55.490  1.00  0.00      C0   H
ATOM   3810  CA  VAL C  16      57.230  86.800  57.280  1.00  0.00      C0   C
ATOM   3811  HA  VAL C  16      57.270  85.880  57.670  1.00  0.00      C0   H
ATOM   3812  CB  VAL C  16      58.480  87.080  56.500  1.00  0.00      C0   C
ATOM   3813  HB  VAL C  16      59.270  87.160  57.100  1.00  0.00      C0   H
ATOM   3814  CG1 VAL C  16      58.730  85.900  55.540  1.00  0.00      C0   C
ATOM   3815 HG11 VAL C  16      59.560  86.070  55.010  1.00  0.00      C0   H
ATOM   3816 HG12 VAL C  16      58.840  85.060  56.080  1.00  0.00      C0   H
ATOM   3817 HG13 VAL C  16      57.950  85.800  54.930  1.00  0.00      C0   H
ATOM   3818  CG2 VAL C  16      58.320  88.430  55.770  1.00  0.00      C0   C
ATOM   3819 HG21 VAL C  16      59.150  88.620  55.250  1.00  0.00      C0   H
ATOM   3820 HG22 VAL C  16      57.540  88.380  55.150  1.00  0.00      C0   H
ATOM   3821 HG23 VAL C  16      58.180  89.150  56.450  1.00  0.00      C0   H
ATOM   3822  C   VAL C  16      57.110  87.840  58.350  1.00  0.00      C0   C
ATOM   3823  O   VAL C  16      57.380  87.570  59.520  1.00  0.00      C0   O
ATOM   3824  N   ILE C  17      56.690  89.070  57.990  1.00  0.00      C0   N
ATOM   3825  HN  ILE C  17      56.400  89.240  57.040  1.00  0.00      C0   H
ATOM   3826  CA  ILE C  17      56.650  90.120  58.950  1.00  0.00      C0   C
ATOM   3827  HA  ILE C  17      57.580  90.120  59.330  1.00  0.00      C0   H
ATOM   3828  CB  ILE C  17      56.340  91.460  58.340  1.00  0.00      C0   C
ATOM   3829  HB  ILE C  17      57.010  91.670  57.620  1.00  0.00      C0   H
ATOM   3830  CG2 ILE C  17      54.960  91.400  57.680  1.00  0.00      C0   C
ATOM   3831 HG21 ILE C  17      54.750  92.290  57.260  1.00  0.00      C0   H
ATOM   3832 HG22 ILE C  17      54.960  90.690  56.970  1.00  0.00      C0   H
ATOM   3833 HG23 ILE C  17      54.270  91.180  58.370  1.00  0.00      C0   H
ATOM   3834  CG1 ILE C  17      56.500  92.580  59.390  1.00  0.00      C0   C
ATOM   3835 HG11 ILE C  17      56.170  93.430  58.990  1.00  0.00      C0   H
ATOM   3836 HG12 ILE C  17      55.940  92.350  60.180  1.00  0.00      C0   H
ATOM   3837  CD  ILE C  17      57.940  92.790  59.850  1.00  0.00      C0   C
ATOM   3838  HD1 ILE C  17      57.970  93.520  60.530  1.00  0.00      C0   H
ATOM   3839  HD2 ILE C  17      58.280  91.940  60.270  1.00  0.00      C0   H
ATOM   3840  HD3 ILE C  17      58.510  93.030  59.070  1.00  0.00      C0   H
ATOM   3841  C   ILE C  17      55.630  89.830  60.020  1.00  0.00      C0   C
ATOM   3842  O   ILE C  17      55.930  89.960  61.210  1.00  0.00      C0   O
ATOM   3843  N   MET C  18      54.410  89.430  59.620  1.00  0.00      C0   N
ATOM   3844  HN  MET C  18      54.240  89.270  58.650  1.00  0.00      C0   H
ATOM   3845  CA  MET C  18      53.360  89.220  60.560  1.00  0.00      C0   C
ATOM   3846  HA  MET C  18      53.320  90.080  61.070  1.00  0.00      C0   H
ATOM   3847  CB  MET C  18      52.010  88.920  59.870  1.00  0.00      C0   C
ATOM   3848  HB1 MET C  18      51.910  89.530  59.090  1.00  0.00      C0   H
ATOM   3849  HB2 MET C  18      52.020  87.970  59.560  1.00  0.00      C0   H
ATOM   3850  CG  MET C  18      50.800  89.110  60.780  1.00  0.00      C0   C
ATOM   3851  HG1 MET C  18      50.890  90.050  61.110  1.00  0.00      C0   H
ATOM   3852  HG2 MET C  18      50.020  89.040  60.160  1.00  0.00      C0   H
ATOM   3853  SD  MET C  18      50.670  87.920  62.150  1.00  0.00      C0   S
ATOM   3854  CE  MET C  18      49.300  88.780  62.960  1.00  0.00      C0   C
ATOM   3855  HE1 MET C  18      49.030  88.290  63.790  1.00  0.00      C0   H
ATOM   3856  HE2 MET C  18      49.580  89.710  63.200  1.00  0.00      C0   H
ATOM   3857  HE3 MET C  18      48.510  88.830  62.340  1.00  0.00      C0   H
ATOM   3858  C   MET C  18      53.690  88.070  61.470  1.00  0.00      C0   C
ATOM   3859  O   MET C  18      53.480  88.150  62.680  1.00  0.00      C0   O
ATOM   3860  N   ALA C  19      54.230  86.980  60.900  1.00  0.00      C0   N
ATOM   3861  HN  ALA C  19      54.430  86.990  59.920  1.00  0.00      C0   H
ATOM   3862  CA  ALA C  19      54.520  85.790  61.660  1.00  0.00      C0   C
ATOM   3863  HA  ALA C  19      53.640  85.570  62.080  1.00  0.00      C0   H
ATOM   3864  CB  ALA C  19      55.030  84.640  60.780  1.00  0.00      C0   C
ATOM   3865  HB1 ALA C  19      55.220  83.840  61.350  1.00  0.00      C0   H
ATOM   3866  HB2 ALA C  19      54.330  84.400  60.100  1.00  0.00      C0   H
ATOM   3867  HB3 ALA C  19      55.870  84.920  60.310  1.00  0.00      C0   H
ATOM   3868  C   ALA C  19      55.580  86.070  62.680  1.00  0.00      C0   C
ATOM   3869  O   ALA C  19      55.490  85.610  63.820  1.00  0.00      C0   O
ATOM   3870  N   MET C  20      56.610  86.860  62.300  1.00  0.00      C0   N
ATOM   3871  HN  MET C  20      56.590  87.260  61.380  1.00  0.00      C0   H
ATOM   3872  CA  MET C  20      57.720  87.140  63.160  1.00  0.00      C0   C
ATOM   3873  HA  MET C  20      58.090  86.240  63.380  1.00  0.00      C0   H
ATOM   3874  CB  MET C  20      58.780  88.020  62.480  1.00  0.00      C0   C
ATOM   3875  HB1 MET C  20      58.330  88.850  62.140  1.00  0.00      C0   H
ATOM   3876  HB2 MET C  20      59.460  88.280  63.160  1.00  0.00      C0   H
ATOM   3877  CG  MET C  20      59.490  87.340  61.300  1.00  0.00      C0   C
ATOM   3878  HG1 MET C  20      58.740  86.980  60.750  1.00  0.00      C0   H
ATOM   3879  HG2 MET C  20      59.930  88.100  60.820  1.00  0.00      C0   H
ATOM   3880  SD  MET C  20      60.680  86.050  61.770  1.00  0.00      C0   S
ATOM   3881  CE  MET C  20      59.440  84.870  62.360  1.00  0.00      C0   C
ATOM   3882  HE1 MET C  20      59.890  84.040  62.680  1.00  0.00      C0   H
ATOM   3883  HE2 MET C  20      58.920  85.270  63.110  1.00  0.00      C0   H
ATOM   3884  HE3 MET C  20      58.820  84.640  61.610  1.00  0.00      C0   H
ATOM   3885  C   MET C  20      57.230  87.880  64.360  1.00  0.00      C0   C
ATOM   3886  O   MET C  20      57.710  87.640  65.480  1.00  0.00      C0   O
ATOM   3887  N   VAL C  21      56.250  88.780  64.170  1.00  0.00      C0   N
ATOM   3888  HN  VAL C  21      55.870  88.890  63.260  1.00  0.00      C0   H
ATOM   3889  CA  VAL C  21      55.730  89.580  65.240  1.00  0.00      C0   C
ATOM   3890  HA  VAL C  21      56.500  90.150  65.550  1.00  0.00      C0   H
ATOM   3891  CB  VAL C  21      54.590  90.460  64.820  1.00  0.00      C0   C
ATOM   3892  HB  VAL C  21      53.840  89.920  64.460  1.00  0.00      C0   H
ATOM   3893  CG1 VAL C  21      54.070  91.210  66.060  1.00  0.00      C0   C
ATOM   3894 HG11 VAL C  21      53.310  91.800  65.790  1.00  0.00      C0   H
ATOM   3895 HG12 VAL C  21      53.760  90.550  66.740  1.00  0.00      C0   H
ATOM   3896 HG13 VAL C  21      54.810  91.770  66.440  1.00  0.00      C0   H
ATOM   3897  CG2 VAL C  21      55.080  91.380  63.690  1.00  0.00      C0   C
ATOM   3898 HG21 VAL C  21      54.330  91.970  63.400  1.00  0.00      C0   H
ATOM   3899 HG22 VAL C  21      55.840  91.940  64.020  1.00  0.00      C0   H
ATOM   3900 HG23 VAL C  21      55.380  90.820  62.920  1.00  0.00      C0   H
ATOM   3901  C   VAL C  21      55.210  88.650  66.290  1.00  0.00      C0   C
ATOM   3902  O   VAL C  21      55.280  88.930  67.480  1.00  0.00      C0   O
ATOM   3903  N   LEU C  22      54.690  87.490  65.850  1.00  0.00      C0   N
ATOM   3904  HN  LEU C  22      54.700  87.310  64.860  1.00  0.00      C0   H
ATOM   3905  CA  LEU C  22      54.120  86.520  66.730  1.00  0.00      C0   C
ATOM   3906  HA  LEU C  22      53.380  87.020  67.170  1.00  0.00      C0   H
ATOM   3907  CB  LEU C  22      53.610  85.260  66.020  1.00  0.00      C0   C
ATOM   3908  HB1 LEU C  22      54.350  84.890  65.460  1.00  0.00      C0   H
ATOM   3909  HB2 LEU C  22      53.340  84.590  66.710  1.00  0.00      C0   H
ATOM   3910  CG  LEU C  22      52.410  85.510  65.090  1.00  0.00      C0   C
ATOM   3911  HG  LEU C  22      52.710  86.060  64.320  1.00  0.00      C0   H
ATOM   3912  CD1 LEU C  22      51.870  84.200  64.510  1.00  0.00      C0   C
ATOM   3913 HD11 LEU C  22      51.090  84.390  63.910  1.00  0.00      C0   H
ATOM   3914 HD12 LEU C  22      52.590  83.750  63.980  1.00  0.00      C0   H
ATOM   3915 HD13 LEU C  22      51.580  83.590  65.250  1.00  0.00      C0   H
ATOM   3916  CD2 LEU C  22      51.320  86.330  65.810  1.00  0.00      C0   C
ATOM   3917 HD21 LEU C  22      50.550  86.480  65.190  1.00  0.00      C0   H
ATOM   3918 HD22 LEU C  22      51.010  85.830  66.620  1.00  0.00      C0   H
ATOM   3919 HD23 LEU C  22      51.700  87.210  66.090  1.00  0.00      C0   H
ATOM   3920  C   LEU C  22      55.180  86.060  67.700  1.00  0.00      C0   C
ATOM   3921  O   LEU C  22      54.870  85.720  68.830  1.00  0.00      C0   O
ATOM   3922  N   GLY C  23      56.460  86.050  67.260  1.00  0.00      C0   N
ATOM   3923  HN  GLY C  23      56.640  86.380  66.330  1.00  0.00      C0   H
ATOM   3924  CA  GLY C  23      57.570  85.600  68.040  1.00  0.00      C0   C
ATOM   3925  HA1 GLY C  23      57.460  84.630  68.240  1.00  0.00      C0   H
ATOM   3926  HA2 GLY C  23      58.410  85.750  67.520  1.00  0.00      C0   H
ATOM   3927  C   GLY C  23      57.600  86.390  69.310  1.00  0.00      C0   C
ATOM   3928  O   GLY C  23      58.090  85.920  70.330  1.00  0.00      C0   O
ATOM   3929  N   GLY C  24      57.090  87.630  69.280  1.00  0.00      C0   N
ATOM   3930  HN  GLY C  24      56.730  88.010  68.420  1.00  0.00      C0   H
ATOM   3931  CA  GLY C  24      57.090  88.410  70.470  1.00  0.00      C0   C
ATOM   3932  HA1 GLY C  24      58.040  88.560  70.770  1.00  0.00      C0   H
ATOM   3933  HA2 GLY C  24      56.660  89.290  70.290  1.00  0.00      C0   H
ATOM   3934  C   GLY C  24      56.320  87.650  71.510  1.00  0.00      C0   C
ATOM   3935  O   GLY C  24      56.680  87.660  72.690  1.00  0.00      C0   O
ATOM   3936  N   SER C  25      55.230  86.980  71.100  1.00  0.00      C0   N
ATOM   3937  HN  SER C  25      54.970  86.990  70.140  1.00  0.00      C0   H
ATOM   3938  CA  SER C  25      54.440  86.250  72.050  1.00  0.00      C0   C
ATOM   3939  HA  SER C  25      54.130  86.950  72.690  1.00  0.00      C0   H
ATOM   3940  CB  SER C  25      53.240  85.530  71.400  1.00  0.00      C0   C
ATOM   3941  HB1 SER C  25      53.540  84.950  70.640  1.00  0.00      C0   H
ATOM   3942  HB2 SER C  25      52.750  84.980  72.070  1.00  0.00      C0   H
ATOM   3943  OG  SER C  25      52.330  86.480  70.870  1.00  0.00      C0   O
ATOM   3944  HG1 SER C  25      51.550  86.000  70.450  1.00  0.00      C0   H
ATOM   3945  C   SER C  25      55.280  85.200  72.700  1.00  0.00      C0   C
ATOM   3946  O   SER C  25      55.460  85.200  73.920  1.00  0.00      C0   O
ATOM   3947  N   ILE C  26      55.840  84.270  71.900  1.00  0.00      C0   N
ATOM   3948  HN  ILE C  26      55.700  84.320  70.910  1.00  0.00      C0   H
ATOM   3949  CA  ILE C  26      56.640  83.210  72.450  1.00  0.00      C0   C
ATOM   3950  HA  ILE C  26      56.880  83.520  73.370  1.00  0.00      C0   H
ATOM   3951  CB  ILE C  26      55.910  81.900  72.540  1.00  0.00      C0   C
ATOM   3952  HB  ILE C  26      55.050  82.010  73.040  1.00  0.00      C0   H
ATOM   3953  CG2 ILE C  26      55.570  81.440  71.110  1.00  0.00      C0   C
ATOM   3954 HG21 ILE C  26      55.090  80.560  71.150  1.00  0.00      C0   H
ATOM   3955 HG22 ILE C  26      54.990  82.120  70.670  1.00  0.00      C0   H
ATOM   3956 HG23 ILE C  26      56.420  81.320  70.590  1.00  0.00      C0   H
ATOM   3957  CG1 ILE C  26      56.740  80.880  73.350  1.00  0.00      C0   C
ATOM   3958 HG11 ILE C  26      57.530  80.610  72.800  1.00  0.00      C0   H
ATOM   3959 HG12 ILE C  26      57.050  81.330  74.190  1.00  0.00      C0   H
ATOM   3960  CD  ILE C  26      55.960  79.630  73.730  1.00  0.00      C0   C
ATOM   3961  HD1 ILE C  26      56.550  79.010  74.250  1.00  0.00      C0   H
ATOM   3962  HD2 ILE C  26      55.170  79.880  74.280  1.00  0.00      C0   H
ATOM   3963  HD3 ILE C  26      55.650  79.160  72.900  1.00  0.00      C0   H
ATOM   3964  C   ILE C  26      57.800  83.000  71.540  1.00  0.00      C0   C
ATOM   3965  O   ILE C  26      57.780  83.410  70.380  1.00  0.00      C0   O
ATOM   3966  N   GLY C  27      58.810  82.260  72.010  1.00  0.00      C0   N
ATOM   3967  HN  GLY C  27      58.730  81.790  72.890  1.00  0.00      C0   H
ATOM   3968  CA  GLY C  27      60.020  82.140  71.250  1.00  0.00      C0   C
ATOM   3969  HA1 GLY C  27      60.070  81.240  70.820  1.00  0.00      C0   H
ATOM   3970  HA2 GLY C  27      60.050  82.850  70.540  1.00  0.00      C0   H
ATOM   3971  C   GLY C  27      61.120  82.340  72.240  1.00  0.00      C0   C
ATOM   3972  O   GLY C  27      60.970  81.940  73.390  1.00  0.00      C0   O
ATOM   3973  N   MET C  28      62.280  82.840  71.810  1.00  0.00      C0   N
ATOM   3974  HN  MET C  28      62.420  83.070  70.840  1.00  0.00      C0   H
ATOM   3975  CA  MET C  28      63.330  83.050  72.770  1.00  0.00      C0   C
ATOM   3976  HA  MET C  28      62.870  83.110  73.650  1.00  0.00      C0   H
ATOM   3977  CB  MET C  28      64.370  81.930  72.760  1.00  0.00      C0   C
ATOM   3978  HB1 MET C  28      65.100  82.160  73.400  1.00  0.00      C0   H
ATOM   3979  HB2 MET C  28      63.930  81.080  73.050  1.00  0.00      C0   H
ATOM   3980  CG  MET C  28      64.980  81.710  71.370  1.00  0.00      C0   C
ATOM   3981  HG1 MET C  28      64.200  81.480  70.800  1.00  0.00      C0   H
ATOM   3982  HG2 MET C  28      65.320  82.620  71.120  1.00  0.00      C0   H
ATOM   3983  SD  MET C  28      66.280  80.460  71.280  1.00  0.00      C0   S
ATOM   3984  CE  MET C  28      67.630  81.600  71.700  1.00  0.00      C0   C
ATOM   3985  HE1 MET C  28      68.490  81.100  71.710  1.00  0.00      C0   H
ATOM   3986  HE2 MET C  28      67.670  82.330  71.020  1.00  0.00      C0   H
ATOM   3987  HE3 MET C  28      67.450  81.990  72.610  1.00  0.00      C0   H
ATOM   3988  C   MET C  28      64.050  84.290  72.370  1.00  0.00      C0   C
ATOM   3989  O   MET C  28      64.250  84.550  71.180  1.00  0.00      C0   O
ATOM   3990  N   PHE C  29      64.440  85.130  73.350  1.00  0.00      C0   N
ATOM   3991  HN  PHE C  29      64.240  84.950  74.310  1.00  0.00      C0   H
ATOM   3992  CA  PHE C  29      65.170  86.290  72.940  1.00  0.00      C0   C
ATOM   3993  HA  PHE C  29      65.210  86.220  71.940  1.00  0.00      C0   H
ATOM   3994  CB  PHE C  29      64.500  87.610  73.350  1.00  0.00      C0   C
ATOM   3995  HB1 PHE C  29      63.540  87.630  73.060  1.00  0.00      C0   H
ATOM   3996  HB2 PHE C  29      64.550  87.740  74.340  1.00  0.00      C0   H
ATOM   3997  CG  PHE C  29      65.240  88.710  72.670  1.00  0.00      C0   C
ATOM   3998  CD1 PHE C  29      66.410  89.200  73.200  1.00  0.00      C0   C
ATOM   3999  HD1 PHE C  29      66.770  88.820  74.050  1.00  0.00      C0   H
ATOM   4000  CE1 PHE C  29      67.100  90.210  72.560  1.00  0.00      C0   C
ATOM   4001  HE1 PHE C  29      67.950  90.550  72.960  1.00  0.00      C0   H
ATOM   4002  CZ  PHE C  29      66.620  90.730  71.390  1.00  0.00      C0   C
ATOM   4003  HZ  PHE C  29      67.120  91.470  70.930  1.00  0.00      C0   H
ATOM   4004  CD2 PHE C  29      64.770  89.240  71.490  1.00  0.00      C0   C
ATOM   4005  HD2 PHE C  29      63.920  88.890  71.090  1.00  0.00      C0   H
ATOM   4006  CE2 PHE C  29      65.450  90.250  70.850  1.00  0.00      C0   C
ATOM   4007  HE2 PHE C  29      65.100  90.630  70.000  1.00  0.00      C0   H
ATOM   4008  C   PHE C  29      66.510  86.240  73.590  1.00  0.00      C0   C
ATOM   4009  O   PHE C  29      66.730  86.830  74.650  1.00  0.00      C0   O
ATOM   4010  N   VAL C  30      67.440  85.500  72.970  1.00  0.00      C0   N
ATOM   4011  HN  VAL C  30      67.160  84.980  72.160  1.00  0.00      C0   H
ATOM   4012  CA  VAL C  30      68.800  85.420  73.390  1.00  0.00      C0   C
ATOM   4013  HA  VAL C  30      69.070  86.320  73.720  1.00  0.00      C0   H
ATOM   4014  CB  VAL C  30      69.060  84.450  74.520  1.00  0.00      C0   C
ATOM   4015  HB  VAL C  30      70.040  84.400  74.720  1.00  0.00      C0   H
ATOM   4016  CG1 VAL C  30      68.360  84.950  75.790  1.00  0.00      C0   C
ATOM   4017 HG11 VAL C  30      68.520  84.310  76.540  1.00  0.00      C0   H
ATOM   4018 HG12 VAL C  30      68.720  85.850  76.040  1.00  0.00      C0   H
ATOM   4019 HG13 VAL C  30      67.370  85.020  75.620  1.00  0.00      C0   H
ATOM   4020  CG2 VAL C  30      68.600  83.050  74.080  1.00  0.00      C0   C
ATOM   4021 HG21 VAL C  30      68.770  82.400  74.820  1.00  0.00      C0   H
ATOM   4022 HG22 VAL C  30      67.620  83.070  73.860  1.00  0.00      C0   H
ATOM   4023 HG23 VAL C  30      69.120  82.770  73.270  1.00  0.00      C0   H
ATOM   4024  C   VAL C  30      69.500  84.900  72.180  1.00  0.00      C0   C
ATOM   4025  O   VAL C  30      68.930  84.120  71.420  1.00  0.00      C0   O
ATOM   4026  N   ASP C  31      70.750  85.310  71.950  1.00  0.00      C0   N
ATOM   4027  HN  ASP C  31      71.220  85.920  72.590  1.00  0.00      C0   H
ATOM   4028  CA  ASP C  31      71.400  84.850  70.760  1.00  0.00      C0   C
ATOM   4029  HA  ASP C  31      70.650  84.520  70.190  1.00  0.00      C0   H
ATOM   4030  CB  ASP C  31      72.210  85.950  70.050  1.00  0.00      C0   C
ATOM   4031  HB1 ASP C  31      72.840  86.370  70.690  1.00  0.00      C0   H
ATOM   4032  HB2 ASP C  31      72.720  85.550  69.290  1.00  0.00      C0   H
ATOM   4033  CG  ASP C  31      71.240  86.990  69.520  1.00  0.00      C0   C
ATOM   4034  OD1 ASP C  31      70.010  86.710  69.480  1.00  0.00      C0   O
ATOM   4035  OD2 ASP C  31      71.720  88.100  69.150  1.00  0.00      C0   O
ATOM   4036  C   ASP C  31      72.370  83.790  71.160  1.00  0.00      C0   C
ATOM   4037  O   ASP C  31      73.200  83.990  72.040  1.00  0.00      C0   O
ATOM   4038  N   VAL C  32      72.280  82.610  70.510  1.00  0.00      C0   N
ATOM   4039  HN  VAL C  32      71.560  82.460  69.830  1.00  0.00      C0   H
ATOM   4040  CA  VAL C  32      73.220  81.580  70.820  1.00  0.00      C0   C
ATOM   4041  HA  VAL C  32      73.360  81.640  71.800  1.00  0.00      C0   H
ATOM   4042  CB  VAL C  32      72.730  80.180  70.530  1.00  0.00      C0   C
ATOM   4043  HB  VAL C  32      73.420  79.510  70.780  1.00  0.00      C0   H
ATOM   4044  CG1 VAL C  32      71.480  79.910  71.380  1.00  0.00      C0   C
ATOM   4045 HG11 VAL C  32      71.150  78.990  71.200  1.00  0.00      C0   H
ATOM   4046 HG12 VAL C  32      71.720  80.000  72.350  1.00  0.00      C0   H
ATOM   4047 HG13 VAL C  32      70.770  80.580  71.150  1.00  0.00      C0   H
ATOM   4048  CG2 VAL C  32      72.520  80.030  69.020  1.00  0.00      C0   C
ATOM   4049 HG21 VAL C  32      72.200  79.110  68.820  1.00  0.00      C0   H
ATOM   4050 HG22 VAL C  32      71.840  80.690  68.710  1.00  0.00      C0   H
ATOM   4051 HG23 VAL C  32      73.380  80.190  68.540  1.00  0.00      C0   H
ATOM   4052  C   VAL C  32      74.440  81.830  69.990  1.00  0.00      C0   C
ATOM   4053  O   VAL C  32      74.380  82.500  68.970  1.00  0.00      C0   O
ATOM   4054  N   THR C  33      75.590  81.300  70.450  1.00  0.00      C0   N
ATOM   4055  HN  THR C  33      75.550  80.740  71.270  1.00  0.00      C0   H
ATOM   4056  CA  THR C  33      76.870  81.490  69.820  1.00  0.00      C0   C
ATOM   4057  HA  THR C  33      76.980  82.490  69.810  1.00  0.00      C0   H
ATOM   4058  CB  THR C  33      77.980  80.840  70.590  1.00  0.00      C0   C
ATOM   4059  HB  THR C  33      77.800  79.870  70.710  1.00  0.00      C0   H
ATOM   4060  OG1 THR C  33      78.030  81.360  71.910  1.00  0.00      C0   O
ATOM   4061  HG1 THR C  33      78.780  80.920  72.410  1.00  0.00      C0   H
ATOM   4062  CG2 THR C  33      79.310  81.120  69.860  1.00  0.00      C0   C
ATOM   4063 HG21 THR C  33      80.060  80.690  70.360  1.00  0.00      C0   H
ATOM   4064 HG22 THR C  33      79.260  80.740  68.930  1.00  0.00      C0   H
ATOM   4065 HG23 THR C  33      79.460  82.110  69.800  1.00  0.00      C0   H
ATOM   4066  C   THR C  33      76.870  80.900  68.450  1.00  0.00      C0   C
ATOM   4067  O   THR C  33      77.460  81.460  67.530  1.00  0.00      C0   O
ATOM   4068  N   SER C  34      76.220  79.730  68.280  1.00  0.00      C0   N
ATOM   4069  HN  SER C  34      75.720  79.340  69.050  1.00  0.00      C0   H
ATOM   4070  CA  SER C  34      76.220  79.040  67.020  1.00  0.00      C0   C
ATOM   4071  HA  SER C  34      77.190  78.870  66.840  1.00  0.00      C0   H
ATOM   4072  CB  SER C  34      75.410  77.740  67.060  1.00  0.00      C0   C
ATOM   4073  HB1 SER C  34      75.450  77.260  66.190  1.00  0.00      C0   H
ATOM   4074  HB2 SER C  34      75.740  77.140  67.790  1.00  0.00      C0   H
ATOM   4075  OG  SER C  34      74.040  78.030  67.330  1.00  0.00      C0   O
ATOM   4076  HG1 SER C  34      73.520  77.170  67.360  1.00  0.00      C0   H
ATOM   4077  C   SER C  34      75.600  79.910  65.970  1.00  0.00      C0   C
ATOM   4078  O   SER C  34      76.080  79.970  64.840  1.00  0.00      C0   O
ATOM   4079  N   ILE C  35      74.510  80.620  66.320  1.00  0.00      C0   N
ATOM   4080  HN  ILE C  35      74.180  80.560  67.260  1.00  0.00      C0   H
ATOM   4081  CA  ILE C  35      73.810  81.450  65.380  1.00  0.00      C0   C
ATOM   4082  HA  ILE C  35      73.560  80.820  64.650  1.00  0.00      C0   H
ATOM   4083  CB  ILE C  35      72.600  82.110  65.960  1.00  0.00      C0   C
ATOM   4084  HB  ILE C  35      72.840  82.620  66.790  1.00  0.00      C0   H
ATOM   4085  CG2 ILE C  35      72.050  83.090  64.910  1.00  0.00      C0   C
ATOM   4086 HG21 ILE C  35      71.230  83.540  65.270  1.00  0.00      C0   H
ATOM   4087 HG22 ILE C  35      72.740  83.770  64.700  1.00  0.00      C0   H
ATOM   4088 HG23 ILE C  35      71.810  82.580  64.080  1.00  0.00      C0   H
ATOM   4089  CG1 ILE C  35      71.580  81.050  66.420  1.00  0.00      C0   C
ATOM   4090 HG11 ILE C  35      71.990  80.510  67.150  1.00  0.00      C0   H
ATOM   4091 HG12 ILE C  35      70.770  81.520  66.770  1.00  0.00      C0   H
ATOM   4092  CD  ILE C  35      71.140  80.110  65.300  1.00  0.00      C0   C
ATOM   4093  HD1 ILE C  35      70.480  79.450  65.670  1.00  0.00      C0   H
ATOM   4094  HD2 ILE C  35      70.720  80.630  64.570  1.00  0.00      C0   H
ATOM   4095  HD3 ILE C  35      71.940  79.620  64.950  1.00  0.00      C0   H
ATOM   4096  C   ILE C  35      74.720  82.560  64.940  1.00  0.00      C0   C
ATOM   4097  O   ILE C  35      74.760  82.900  63.760  1.00  0.00      C0   O
ATOM   4098  N   LEU C  36      75.470  83.150  65.890  1.00  0.00      C0   N
ATOM   4099  HN  LEU C  36      75.440  82.810  66.830  1.00  0.00      C0   H
ATOM   4100  CA  LEU C  36      76.310  84.270  65.580  1.00  0.00      C0   C
ATOM   4101  HA  LEU C  36      75.670  84.940  65.200  1.00  0.00      C0   H
ATOM   4102  CB  LEU C  36      77.050  84.820  66.800  1.00  0.00      C0   C
ATOM   4103  HB1 LEU C  36      77.590  84.080  67.200  1.00  0.00      C0   H
ATOM   4104  HB2 LEU C  36      77.660  85.550  66.500  1.00  0.00      C0   H
ATOM   4105  CG  LEU C  36      76.110  85.380  67.890  1.00  0.00      C0   C
ATOM   4106  HG  LEU C  36      75.550  84.630  68.240  1.00  0.00      C0   H
ATOM   4107  CD1 LEU C  36      76.910  85.920  69.090  1.00  0.00      C0   C
ATOM   4108 HD11 LEU C  36      76.270  86.280  69.770  1.00  0.00      C0   H
ATOM   4109 HD12 LEU C  36      77.450  85.190  69.490  1.00  0.00      C0   H
ATOM   4110 HD13 LEU C  36      77.510  86.660  68.780  1.00  0.00      C0   H
ATOM   4111  CD2 LEU C  36      75.130  86.410  67.300  1.00  0.00      C0   C
ATOM   4112 HD21 LEU C  36      74.540  86.750  68.030  1.00  0.00      C0   H
ATOM   4113 HD22 LEU C  36      75.650  87.170  66.900  1.00  0.00      C0   H
ATOM   4114 HD23 LEU C  36      74.580  85.970  66.600  1.00  0.00      C0   H
ATOM   4115  C   LEU C  36      77.350  83.860  64.580  1.00  0.00      C0   C
ATOM   4116  O   LEU C  36      77.600  84.580  63.610  1.00  0.00      C0   O
ATOM   4117  N   ILE C  37      77.970  82.680  64.780  1.00  0.00      C0   N
ATOM   4118  HN  ILE C  37      77.700  82.110  65.550  1.00  0.00      C0   H
ATOM   4119  CA  ILE C  37      79.010  82.240  63.890  1.00  0.00      C0   C
ATOM   4120  HA  ILE C  37      79.700  82.970  63.930  1.00  0.00      C0   H
ATOM   4121  CB  ILE C  37      79.610  80.940  64.330  1.00  0.00      C0   C
ATOM   4122  HB  ILE C  37      78.900  80.240  64.400  1.00  0.00      C0   H
ATOM   4123  CG2 ILE C  37      80.630  80.500  63.260  1.00  0.00      C0   C
ATOM   4124 HG21 ILE C  37      81.040  79.630  63.530  1.00  0.00      C0   H
ATOM   4125 HG22 ILE C  37      80.160  80.380  62.390  1.00  0.00      C0   H
ATOM   4126 HG23 ILE C  37      81.340  81.190  63.170  1.00  0.00      C0   H
ATOM   4127  CG1 ILE C  37      80.230  81.080  65.730  1.00  0.00      C0   C
ATOM   4128 HG11 ILE C  37      79.510  81.340  66.380  1.00  0.00      C0   H
ATOM   4129 HG12 ILE C  37      80.610  80.190  66.010  1.00  0.00      C0   H
ATOM   4130  CD  ILE C  37      81.340  82.130  65.810  1.00  0.00      C0   C
ATOM   4131  HD1 ILE C  37      81.690  82.170  66.740  1.00  0.00      C0   H
ATOM   4132  HD2 ILE C  37      82.070  81.880  65.180  1.00  0.00      C0   H
ATOM   4133  HD3 ILE C  37      80.970  83.020  65.550  1.00  0.00      C0   H
ATOM   4134  C   ILE C  37      78.440  82.030  62.530  1.00  0.00      C0   C
ATOM   4135  O   ILE C  37      79.020  82.450  61.530  1.00  0.00      C0   O
ATOM   4136  N   VAL C  38      77.260  81.370  62.450  1.00  0.00      C0   N
ATOM   4137  HN  VAL C  38      76.810  81.090  63.300  1.00  0.00      C0   H
ATOM   4138  CA  VAL C  38      76.640  81.060  61.190  1.00  0.00      C0   C
ATOM   4139  HA  VAL C  38      77.330  80.520  60.710  1.00  0.00      C0   H
ATOM   4140  CB  VAL C  38      75.370  80.270  61.360  1.00  0.00      C0   C
ATOM   4141  HB  VAL C  38      74.710  80.770  61.930  1.00  0.00      C0   H
ATOM   4142  CG1 VAL C  38      74.720  80.080  59.980  1.00  0.00      C0   C
ATOM   4143 HG11 VAL C  38      73.880  79.560  60.080  1.00  0.00      C0   H
ATOM   4144 HG12 VAL C  38      74.520  80.970  59.580  1.00  0.00      C0   H
ATOM   4145 HG13 VAL C  38      75.350  79.580  59.390  1.00  0.00      C0   H
ATOM   4146  CG2 VAL C  38      75.700  78.960  62.090  1.00  0.00      C0   C
ATOM   4147 HG21 VAL C  38      74.870  78.420  62.210  1.00  0.00      C0   H
ATOM   4148 HG22 VAL C  38      76.360  78.430  61.540  1.00  0.00      C0   H
ATOM   4149 HG23 VAL C  38      76.100  79.160  62.980  1.00  0.00      C0   H
ATOM   4150  C   VAL C  38      76.280  82.320  60.470  1.00  0.00      C0   C
ATOM   4151  O   VAL C  38      76.410  82.400  59.250  1.00  0.00      C0   O
ATOM   4152  N   VAL C  39      75.780  83.340  61.200  1.00  0.00      C0   N
ATOM   4153  HN  VAL C  39      75.670  83.250  62.190  1.00  0.00      C0   H
ATOM   4154  CA  VAL C  39      75.420  84.570  60.540  1.00  0.00      C0   C
ATOM   4155  HA  VAL C  39      74.690  84.330  59.900  1.00  0.00      C0   H
ATOM   4156  CB  VAL C  39      74.920  85.610  61.500  1.00  0.00      C0   C
ATOM   4157  HB  VAL C  39      75.610  85.820  62.190  1.00  0.00      C0   H
ATOM   4158  CG1 VAL C  39      74.640  86.900  60.710  1.00  0.00      C0   C
ATOM   4159 HG11 VAL C  39      74.310  87.610  61.330  1.00  0.00      C0   H
ATOM   4160 HG12 VAL C  39      75.490  87.210  60.280  1.00  0.00      C0   H
ATOM   4161 HG13 VAL C  39      73.950  86.720  60.000  1.00  0.00      C0   H
ATOM   4162  CG2 VAL C  39      73.690  85.050  62.240  1.00  0.00      C0   C
ATOM   4163 HG21 VAL C  39      73.340  85.740  62.870  1.00  0.00      C0   H
ATOM   4164 HG22 VAL C  39      72.970  84.830  61.570  1.00  0.00      C0   H
ATOM   4165 HG23 VAL C  39      73.940  84.230  62.740  1.00  0.00      C0   H
ATOM   4166  C   VAL C  39      76.650  85.100  59.910  1.00  0.00      C0   C
ATOM   4167  O   VAL C  39      76.670  85.360  58.700  1.00  0.00      C0   O
ATOM   4168  N   GLY C  40      77.730  85.270  60.700  1.00  0.00      C0   N
ATOM   4169  HN  GLY C  40      77.660  85.130  61.690  1.00  0.00      C0   H
ATOM   4170  CA  GLY C  40      78.970  85.640  60.090  1.00  0.00      C0   C
ATOM   4171  HA1 GLY C  40      78.860  86.510  59.600  1.00  0.00      C0   H
ATOM   4172  HA2 GLY C  40      79.670  85.750  60.790  1.00  0.00      C0   H
ATOM   4173  C   GLY C  40      79.290  84.520  59.160  1.00  0.00      C0   C
ATOM   4174  O   GLY C  40      78.710  83.450  59.220  1.00  0.00      C0   O
ATOM   4175  N   GLY C  41      80.230  84.670  58.250  1.00  0.00      C0   N
ATOM   4176  HN  GLY C  41      80.740  85.520  58.130  1.00  0.00      C0   H
ATOM   4177  CA  GLY C  41      80.460  83.500  57.450  1.00  0.00      C0   C
ATOM   4178  HA1 GLY C  41      81.390  83.540  57.080  1.00  0.00      C0   H
ATOM   4179  HA2 GLY C  41      80.360  82.690  58.030  1.00  0.00      C0   H
ATOM   4180  C   GLY C  41      79.450  83.500  56.340  1.00  0.00      C0   C
ATOM   4181  O   GLY C  41      79.780  83.270  55.190  1.00  0.00      C0   O
ATOM   4182  N   SER C  42      78.160  83.740  56.700  1.00  0.00      C0   N
ATOM   4183  HN  SER C  42      77.950  83.840  57.670  1.00  0.00      C0   H
ATOM   4184  CA  SER C  42      77.080  83.850  55.770  1.00  0.00      C0   C
ATOM   4185  HA  SER C  42      77.160  83.060  55.160  1.00  0.00      C0   H
ATOM   4186  CB  SER C  42      75.700  83.870  56.450  1.00  0.00      C0   C
ATOM   4187  HB1 SER C  42      75.540  83.030  56.960  1.00  0.00      C0   H
ATOM   4188  HB2 SER C  42      75.620  84.660  57.060  1.00  0.00      C0   H
ATOM   4189  OG  SER C  42      74.680  83.990  55.470  1.00  0.00      C0   O
ATOM   4190  HG1 SER C  42      73.790  84.000  55.920  1.00  0.00      C0   H
ATOM   4191  C   SER C  42      77.260  85.160  55.080  1.00  0.00      C0   C
ATOM   4192  O   SER C  42      77.150  85.270  53.860  1.00  0.00      C0   O
ATOM   4193  N   ILE C  43      77.540  86.200  55.880  1.00  0.00      C0   N
ATOM   4194  HN  ILE C  43      77.580  86.070  56.870  1.00  0.00      C0   H
ATOM   4195  CA  ILE C  43      77.780  87.500  55.330  1.00  0.00      C0   C
ATOM   4196  HA  ILE C  43      76.980  87.710  54.770  1.00  0.00      C0   H
ATOM   4197  CB  ILE C  43      77.900  88.580  56.380  1.00  0.00      C0   C
ATOM   4198  HB  ILE C  43      78.080  89.460  55.940  1.00  0.00      C0   H
ATOM   4199  CG2 ILE C  43      76.560  88.670  57.120  1.00  0.00      C0   C
ATOM   4200 HG21 ILE C  43      76.610  89.380  57.830  1.00  0.00      C0   H
ATOM   4201 HG22 ILE C  43      75.830  88.900  56.480  1.00  0.00      C0   H
ATOM   4202 HG23 ILE C  43      76.350  87.790  57.550  1.00  0.00      C0   H
ATOM   4203  CG1 ILE C  43      79.110  88.320  57.300  1.00  0.00      C0   C
ATOM   4204 HG11 ILE C  43      78.900  87.540  57.890  1.00  0.00      C0   H
ATOM   4205 HG12 ILE C  43      79.900  88.110  56.730  1.00  0.00      C0   H
ATOM   4206  CD  ILE C  43      79.450  89.520  58.190  1.00  0.00      C0   C
ATOM   4207  HD1 ILE C  43      80.240  89.290  58.760  1.00  0.00      C0   H
ATOM   4208  HD2 ILE C  43      79.670  90.310  57.610  1.00  0.00      C0   H
ATOM   4209  HD3 ILE C  43      78.670  89.740  58.770  1.00  0.00      C0   H
ATOM   4210  C   ILE C  43      79.050  87.430  54.570  1.00  0.00      C0   C
ATOM   4211  O   ILE C  43      79.160  87.970  53.470  1.00  0.00      C0   O
ATOM   4212  N   PHE C  44      80.050  86.720  55.120  1.00  0.00      C0   N
ATOM   4213  HN  PHE C  44      79.910  86.250  55.990  1.00  0.00      C0   H
ATOM   4214  CA  PHE C  44      81.320  86.640  54.460  1.00  0.00      C0   C
ATOM   4215  HA  PHE C  44      81.620  87.600  54.400  1.00  0.00      C0   H
ATOM   4216  CB  PHE C  44      82.350  85.780  55.220  1.00  0.00      C0   C
ATOM   4217  HB1 PHE C  44      82.530  86.170  56.130  1.00  0.00      C0   H
ATOM   4218  HB2 PHE C  44      82.020  84.840  55.320  1.00  0.00      C0   H
ATOM   4219  CG  PHE C  44      83.610  85.790  54.420  1.00  0.00      C0   C
ATOM   4220  CD1 PHE C  44      84.510  86.820  54.540  1.00  0.00      C0   C
ATOM   4221  HD1 PHE C  44      84.330  87.570  55.170  1.00  0.00      C0   H
ATOM   4222  CE1 PHE C  44      85.670  86.820  53.810  1.00  0.00      C0   C
ATOM   4223  HE1 PHE C  44      86.330  87.570  53.900  1.00  0.00      C0   H
ATOM   4224  CZ  PHE C  44      85.940  85.780  52.940  1.00  0.00      C0   C
ATOM   4225  HZ  PHE C  44      86.780  85.780  52.400  1.00  0.00      C0   H
ATOM   4226  CD2 PHE C  44      83.880  84.760  53.560  1.00  0.00      C0   C
ATOM   4227  HD2 PHE C  44      83.230  84.000  53.460  1.00  0.00      C0   H
ATOM   4228  CE2 PHE C  44      85.040  84.750  52.820  1.00  0.00      C0   C
ATOM   4229  HE2 PHE C  44      85.230  83.990  52.190  1.00  0.00      C0   H
ATOM   4230  C   PHE C  44      81.130  86.010  53.120  1.00  0.00      C0   C
ATOM   4231  O   PHE C  44      81.650  86.500  52.110  1.00  0.00      C0   O
ATOM   4232  N   VAL C  45      80.370  84.900  53.060  1.00  0.00      C0   N
ATOM   4233  HN  VAL C  45      79.950  84.540  53.880  1.00  0.00      C0   H
ATOM   4234  CA  VAL C  45      80.180  84.240  51.800  1.00  0.00      C0   C
ATOM   4235  HA  VAL C  45      81.120  84.070  51.480  1.00  0.00      C0   H
ATOM   4236  CB  VAL C  45      79.460  82.930  51.890  1.00  0.00      C0   C
ATOM   4237  HB  VAL C  45      79.400  82.490  50.990  1.00  0.00      C0   H
ATOM   4238  CG1 VAL C  45      80.270  81.990  52.800  1.00  0.00      C0   C
ATOM   4239 HG11 VAL C  45      79.800  81.110  52.870  1.00  0.00      C0   H
ATOM   4240 HG12 VAL C  45      81.180  81.850  52.410  1.00  0.00      C0   H
ATOM   4241 HG13 VAL C  45      80.350  82.400  53.710  1.00  0.00      C0   H
ATOM   4242  CG2 VAL C  45      78.010  83.170  52.330  1.00  0.00      C0   C
ATOM   4243 HG21 VAL C  45      77.530  82.290  52.390  1.00  0.00      C0   H
ATOM   4244 HG22 VAL C  45      78.000  83.610  53.230  1.00  0.00      C0   H
ATOM   4245 HG23 VAL C  45      77.550  83.750  51.670  1.00  0.00      C0   H
ATOM   4246  C   VAL C  45      79.410  85.140  50.890  1.00  0.00      C0   C
ATOM   4247  O   VAL C  45      79.560  85.050  49.670  1.00  0.00      C0   O
ATOM   4248  N   VAL C  46      78.500  85.970  51.440  1.00  0.00      C0   N
ATOM   4249  HN  VAL C  46      78.380  85.960  52.440  1.00  0.00      C0   H
ATOM   4250  CA  VAL C  46      77.700  86.870  50.650  1.00  0.00      C0   C
ATOM   4251  HA  VAL C  46      77.290  86.250  49.990  1.00  0.00      C0   H
ATOM   4252  CB  VAL C  46      76.650  87.580  51.450  1.00  0.00      C0   C
ATOM   4253  HB  VAL C  46      77.060  88.040  52.250  1.00  0.00      C0   H
ATOM   4254  CG1 VAL C  46      76.020  88.660  50.560  1.00  0.00      C0   C
ATOM   4255 HG11 VAL C  46      75.310  89.150  51.080  1.00  0.00      C0   H
ATOM   4256 HG12 VAL C  46      76.720  89.310  50.270  1.00  0.00      C0   H
ATOM   4257 HG13 VAL C  46      75.600  88.230  49.760  1.00  0.00      C0   H
ATOM   4258  CG2 VAL C  46      75.640  86.550  51.970  1.00  0.00      C0   C
ATOM   4259 HG21 VAL C  46      74.940  87.010  52.510  1.00  0.00      C0   H
ATOM   4260 HG22 VAL C  46      75.220  86.080  51.190  1.00  0.00      C0   H
ATOM   4261 HG23 VAL C  46      76.110  85.880  52.550  1.00  0.00      C0   H
ATOM   4262  C   VAL C  46      78.540  87.930  49.990  1.00  0.00      C0   C
ATOM   4263  O   VAL C  46      78.340  88.190  48.810  1.00  0.00      C0   O
ATOM   4264  N   LEU C  47      79.470  88.580  50.720  1.00  0.00      C0   N
ATOM   4265  HN  LEU C  47      79.600  88.360  51.690  1.00  0.00      C0   H
ATOM   4266  CA  LEU C  47      80.280  89.610  50.100  1.00  0.00      C0   C
ATOM   4267  HA  LEU C  47      79.610  90.250  49.730  1.00  0.00      C0   H
ATOM   4268  CB  LEU C  47      81.220  90.350  51.070  1.00  0.00      C0   C
ATOM   4269  HB1 LEU C  47      81.700  89.670  51.630  1.00  0.00      C0   H
ATOM   4270  HB2 LEU C  47      81.890  90.860  50.530  1.00  0.00      C0   H
ATOM   4271  CG  LEU C  47      80.520  91.350  52.010  1.00  0.00      C0   C
ATOM   4272  HG  LEU C  47      81.210  91.770  52.590  1.00  0.00      C0   H
ATOM   4273  CD1 LEU C  47      79.840  92.470  51.220  1.00  0.00      C0   C
ATOM   4274 HD11 LEU C  47      79.390  93.100  51.850  1.00  0.00      C0   H
ATOM   4275 HD12 LEU C  47      80.530  92.970  50.690  1.00  0.00      C0   H
ATOM   4276 HD13 LEU C  47      79.160  92.080  50.600  1.00  0.00      C0   H
ATOM   4277  CD2 LEU C  47      79.560  90.640  52.990  1.00  0.00      C0   C
ATOM   4278 HD21 LEU C  47      79.130  91.310  53.580  1.00  0.00      C0   H
ATOM   4279 HD22 LEU C  47      78.860  90.150  52.470  1.00  0.00      C0   H
ATOM   4280 HD23 LEU C  47      80.080  89.990  53.550  1.00  0.00      C0   H
ATOM   4281  C   LEU C  47      81.120  88.960  49.070  1.00  0.00      C0   C
ATOM   4282  O   LEU C  47      81.220  89.430  47.940  1.00  0.00      C0   O
ATOM   4283  N   MET C  48      81.730  87.820  49.430  1.00  0.00      C0   N
ATOM   4284  HN  MET C  48      81.700  87.500  50.380  1.00  0.00      C0   H
ATOM   4285  CA  MET C  48      82.430  87.080  48.430  1.00  0.00      C0   C
ATOM   4286  HA  MET C  48      83.030  87.710  47.960  1.00  0.00      C0   H
ATOM   4287  CB  MET C  48      83.300  85.940  48.980  1.00  0.00      C0   C
ATOM   4288  HB1 MET C  48      83.910  86.300  49.690  1.00  0.00      C0   H
ATOM   4289  HB2 MET C  48      82.710  85.240  49.380  1.00  0.00      C0   H
ATOM   4290  CG  MET C  48      84.160  85.280  47.900  1.00  0.00      C0   C
ATOM   4291  HG1 MET C  48      83.500  84.830  47.300  1.00  0.00      C0   H
ATOM   4292  HG2 MET C  48      84.580  86.050  47.420  1.00  0.00      C0   H
ATOM   4293  SD  MET C  48      85.400  84.110  48.530  1.00  0.00      C0   S
ATOM   4294  CE  MET C  48      86.520  85.390  49.150  1.00  0.00      C0   C
ATOM   4295  HE1 MET C  48      87.330  84.960  49.570  1.00  0.00      C0   H
ATOM   4296  HE2 MET C  48      86.810  85.980  48.400  1.00  0.00      C0   H
ATOM   4297  HE3 MET C  48      86.050  85.940  49.840  1.00  0.00      C0   H
ATOM   4298  C   MET C  48      81.320  86.490  47.630  1.00  0.00      C0   C
ATOM   4299  O   MET C  48      80.150  86.720  47.890  1.00  0.00      C0   O
ATOM   4300  N   LYS C  49      81.610  85.770  46.570  1.00  0.00      C0   N
ATOM   4301  HN  LYS C  49      82.560  85.590  46.320  1.00  0.00      C0   H
ATOM   4302  CA  LYS C  49      80.540  85.240  45.760  1.00  0.00      C0   C
ATOM   4303  HA  LYS C  49      81.040  84.600  45.170  1.00  0.00      C0   H
ATOM   4304  CB  LYS C  49      79.460  84.470  46.540  1.00  0.00      C0   C
ATOM   4305  HB1 LYS C  49      79.910  83.800  47.130  1.00  0.00      C0   H
ATOM   4306  HB2 LYS C  49      78.940  85.120  47.100  1.00  0.00      C0   H
ATOM   4307  CG  LYS C  49      78.470  83.710  45.650  1.00  0.00      C0   C
ATOM   4308  HG1 LYS C  49      77.920  84.380  45.150  1.00  0.00      C0   H
ATOM   4309  HG2 LYS C  49      78.980  83.150  45.010  1.00  0.00      C0   H
ATOM   4310  CD  LYS C  49      77.520  82.800  46.440  1.00  0.00      C0   C
ATOM   4311  HD1 LYS C  49      76.880  83.370  46.940  1.00  0.00      C0   H
ATOM   4312  HD2 LYS C  49      77.020  82.230  45.790  1.00  0.00      C0   H
ATOM   4313  CE  LYS C  49      78.230  81.880  47.440  1.00  0.00      C0   C
ATOM   4314  HE1 LYS C  49      78.800  82.420  48.050  1.00  0.00      C0   H
ATOM   4315  HE2 LYS C  49      77.560  81.370  47.970  1.00  0.00      C0   H
ATOM   4316  NZ  LYS C  49      79.090  80.920  46.710  1.00  0.00      C0   N
ATOM   4317  HZ1 LYS C  49      79.550  80.330  47.370  1.00  0.00      C0   H
ATOM   4318  HZ2 LYS C  49      78.530  80.370  46.090  1.00  0.00      C0   H
ATOM   4319  HZ3 LYS C  49      79.780  81.420  46.180  1.00  0.00      C0   H
ATOM   4320  C   LYS C  49      79.890  86.360  44.980  1.00  0.00      C0   C
ATOM   4321  O   LYS C  49      79.390  86.120  43.880  1.00  0.00      C0   O
ATOM   4322  N   PHE C  50      79.860  87.620  45.490  1.00  0.00      C0   N
ATOM   4323  HN  PHE C  50      80.150  87.780  46.440  1.00  0.00      C0   H
ATOM   4324  CA  PHE C  50      79.410  88.710  44.680  1.00  0.00      C0   C
ATOM   4325  HA  PHE C  50      78.530  88.390  44.320  1.00  0.00      C0   H
ATOM   4326  CB  PHE C  50      79.220  90.080  45.360  1.00  0.00      C0   C
ATOM   4327  HB1 PHE C  50      80.020  90.290  45.920  1.00  0.00      C0   H
ATOM   4328  HB2 PHE C  50      79.100  90.790  44.660  1.00  0.00      C0   H
ATOM   4329  CG  PHE C  50      78.030  90.120  46.250  1.00  0.00      C0   C
ATOM   4330  CD1 PHE C  50      76.780  89.760  45.780  1.00  0.00      C0   C
ATOM   4331  HD1 PHE C  50      76.680  89.470  44.830  1.00  0.00      C0   H
ATOM   4332  CE1 PHE C  50      75.690  89.810  46.610  1.00  0.00      C0   C
ATOM   4333  HE1 PHE C  50      74.790  89.530  46.260  1.00  0.00      C0   H
ATOM   4334  CZ  PHE C  50      75.820  90.250  47.900  1.00  0.00      C0   C
ATOM   4335  HZ  PHE C  50      75.020  90.280  48.510  1.00  0.00      C0   H
ATOM   4336  CD2 PHE C  50      78.140  90.590  47.530  1.00  0.00      C0   C
ATOM   4337  HD2 PHE C  50      79.030  90.900  47.870  1.00  0.00      C0   H
ATOM   4338  CE2 PHE C  50      77.050  90.640  48.370  1.00  0.00      C0   C
ATOM   4339  HE2 PHE C  50      77.150  90.970  49.310  1.00  0.00      C0   H
ATOM   4340  C   PHE C  50      80.540  88.950  43.750  1.00  0.00      C0   C
ATOM   4341  O   PHE C  50      80.370  89.120  42.550  1.00  0.00      C0   O
ATOM   4342  N   THR C  51      81.740  88.960  44.350  1.00  0.00      C0   N
ATOM   4343  HN  THR C  51      81.790  88.780  45.330  1.00  0.00      C0   H
ATOM   4344  CA  THR C  51      82.950  89.200  43.630  1.00  0.00      C0   C
ATOM   4345  HA  THR C  51      82.830  90.090  43.200  1.00  0.00      C0   H
ATOM   4346  CB  THR C  51      84.160  89.240  44.520  1.00  0.00      C0   C
ATOM   4347  HB  THR C  51      84.240  88.390  45.050  1.00  0.00      C0   H
ATOM   4348  OG1 THR C  51      84.030  90.260  45.500  1.00  0.00      C0   O
ATOM   4349  HG1 THR C  51      84.840  90.270  46.080  1.00  0.00      C0   H
ATOM   4350  CG2 THR C  51      85.400  89.510  43.640  1.00  0.00      C0   C
ATOM   4351 HG21 THR C  51      86.220  89.540  44.220  1.00  0.00      C0   H
ATOM   4352 HG22 THR C  51      85.490  88.780  42.960  1.00  0.00      C0   H
ATOM   4353 HG23 THR C  51      85.290  90.390  43.170  1.00  0.00      C0   H
ATOM   4354  C   THR C  51      83.140  88.080  42.670  1.00  0.00      C0   C
ATOM   4355  O   THR C  51      83.520  88.290  41.520  1.00  0.00      C0   O
ATOM   4356  N   MET C  52      82.840  86.850  43.130  1.00  0.00      C0   N
ATOM   4357  HN  MET C  52      82.490  86.710  44.050  1.00  0.00      C0   H
ATOM   4358  CA  MET C  52      83.050  85.730  42.260  1.00  0.00      C0   C
ATOM   4359  HA  MET C  52      84.020  85.780  42.020  1.00  0.00      C0   H
ATOM   4360  CB  MET C  52      82.710  84.380  42.920  1.00  0.00      C0   C
ATOM   4361  HB1 MET C  52      81.780  84.430  43.290  1.00  0.00      C0   H
ATOM   4362  HB2 MET C  52      82.760  83.660  42.230  1.00  0.00      C0   H
ATOM   4363  CG  MET C  52      83.660  84.000  44.060  1.00  0.00      C0   C
ATOM   4364  HG1 MET C  52      83.610  84.780  44.690  1.00  0.00      C0   H
ATOM   4365  HG2 MET C  52      83.220  83.200  44.490  1.00  0.00      C0   H
ATOM   4366  SD  MET C  52      85.360  83.650  43.540  1.00  0.00      C0   S
ATOM   4367  CE  MET C  52      84.970  82.060  42.780  1.00  0.00      C0   C
ATOM   4368  HE1 MET C  52      85.800  81.650  42.400  1.00  0.00      C0   H
ATOM   4369  HE2 MET C  52      84.580  81.440  43.470  1.00  0.00      C0   H
ATOM   4370  HE3 MET C  52      84.300  82.190  42.050  1.00  0.00      C0   H
ATOM   4371  C   MET C  52      82.150  85.880  41.070  1.00  0.00      C0   C
ATOM   4372  O   MET C  52      82.560  85.630  39.940  1.00  0.00      C0   O
ATOM   4373  N   GLY C  53      80.890  86.290  41.310  1.00  0.00      C0   N
ATOM   4374  HN  GLY C  53      80.600  86.500  42.240  1.00  0.00      C0   H
ATOM   4375  CA  GLY C  53      79.970  86.430  40.220  1.00  0.00      C0   C
ATOM   4376  HA1 GLY C  53      79.910  85.550  39.740  1.00  0.00      C0   H
ATOM   4377  HA2 GLY C  53      79.070  86.670  40.590  1.00  0.00      C0   H
ATOM   4378  C   GLY C  53      80.450  87.500  39.290  1.00  0.00      C0   C
ATOM   4379  O   GLY C  53      80.390  87.340  38.070  1.00  0.00      C0   O
ATOM   4380  N   GLN C  54      80.930  88.620  39.850  1.00  0.00      C0   N
ATOM   4381  HN  GLN C  54      80.980  88.700  40.850  1.00  0.00      C0   H
ATOM   4382  CA  GLN C  54      81.370  89.700  39.020  1.00  0.00      C0   C
ATOM   4383  HA  GLN C  54      80.570  89.890  38.450  1.00  0.00      C0   H
ATOM   4384  CB  GLN C  54      81.780  90.960  39.820  1.00  0.00      C0   C
ATOM   4385  HB1 GLN C  54      82.470  90.700  40.490  1.00  0.00      C0   H
ATOM   4386  HB2 GLN C  54      82.170  91.620  39.180  1.00  0.00      C0   H
ATOM   4387  CG  GLN C  54      80.610  91.620  40.550  1.00  0.00      C0   C
ATOM   4388  HG1 GLN C  54      79.910  91.890  39.900  1.00  0.00      C0   H
ATOM   4389  HG2 GLN C  54      80.220  90.970  41.210  1.00  0.00      C0   H
ATOM   4390  CD  GLN C  54      81.140  92.840  41.280  1.00  0.00      C0   C
ATOM   4391  OE1 GLN C  54      82.260  93.300  41.030  1.00  0.00      C0   O
ATOM   4392  NE2 GLN C  54      80.310  93.400  42.210  1.00  0.00      C0   N
ATOM   4393 HE21 GLN C  54      79.410  93.000  42.370  1.00  0.00      C0   H
ATOM   4394 HE22 GLN C  54      80.610  94.210  42.720  1.00  0.00      C0   H
ATOM   4395  C   GLN C  54      82.560  89.250  38.230  1.00  0.00      C0   C
ATOM   4396  O   GLN C  54      82.650  89.540  37.040  1.00  0.00      C0   O
ATOM   4397  N   PHE C  55      83.490  88.520  38.870  1.00  0.00      C0   N
ATOM   4398  HN  PHE C  55      83.380  88.270  39.830  1.00  0.00      C0   H
ATOM   4399  CA  PHE C  55      84.660  88.110  38.140  1.00  0.00      C0   C
ATOM   4400  HA  PHE C  55      85.090  88.960  37.860  1.00  0.00      C0   H
ATOM   4401  CB  PHE C  55      85.620  87.240  38.980  1.00  0.00      C0   C
ATOM   4402  HB1 PHE C  55      86.090  87.810  39.660  1.00  0.00      C0   H
ATOM   4403  HB2 PHE C  55      85.120  86.510  39.450  1.00  0.00      C0   H
ATOM   4404  CG  PHE C  55      86.610  86.640  38.050  1.00  0.00      C0   C
ATOM   4405  CD1 PHE C  55      87.740  87.340  37.680  1.00  0.00      C0   C
ATOM   4406  HD1 PHE C  55      87.900  88.250  38.050  1.00  0.00      C0   H
ATOM   4407  CE1 PHE C  55      88.660  86.780  36.820  1.00  0.00      C0   C
ATOM   4408  HE1 PHE C  55      89.480  87.290  36.560  1.00  0.00      C0   H
ATOM   4409  CZ  PHE C  55      88.450  85.520  36.310  1.00  0.00      C0   C
ATOM   4410  HZ  PHE C  55      89.110  85.110  35.680  1.00  0.00      C0   H
ATOM   4411  CD2 PHE C  55      86.410  85.390  37.530  1.00  0.00      C0   C
ATOM   4412  HD2 PHE C  55      85.580  84.880  37.780  1.00  0.00      C0   H
ATOM   4413  CE2 PHE C  55      87.320  84.820  36.660  1.00  0.00      C0   C
ATOM   4414  HE2 PHE C  55      87.160  83.900  36.300  1.00  0.00      C0   H
ATOM   4415  C   PHE C  55      84.210  87.280  36.990  1.00  0.00      C0   C
ATOM   4416  O   PHE C  55      84.560  87.580  35.840  1.00  0.00      C0   O
ATOM   4417  N   PHE C  56      83.430  86.220  37.240  1.00  0.00      C0   N
ATOM   4418  HN  PHE C  56      83.170  85.960  38.180  1.00  0.00      C0   H
ATOM   4419  CA  PHE C  56      82.980  85.470  36.110  1.00  0.00      C0   C
ATOM   4420  HA  PHE C  56      83.190  86.070  35.340  1.00  0.00      C0   H
ATOM   4421  CB  PHE C  56      83.690  84.120  35.910  1.00  0.00      C0   C
ATOM   4422  HB1 PHE C  56      84.680  84.220  36.020  1.00  0.00      C0   H
ATOM   4423  HB2 PHE C  56      83.350  83.440  36.550  1.00  0.00      C0   H
ATOM   4424  CG  PHE C  56      83.390  83.700  34.510  1.00  0.00      C0   C
ATOM   4425  CD1 PHE C  56      84.120  84.220  33.460  1.00  0.00      C0   C
ATOM   4426  HD1 PHE C  56      84.850  84.870  33.650  1.00  0.00      C0   H
ATOM   4427  CE1 PHE C  56      83.850  83.850  32.160  1.00  0.00      C0   C
ATOM   4428  HE1 PHE C  56      84.390  84.220  31.410  1.00  0.00      C0   H
ATOM   4429  CZ  PHE C  56      82.840  82.950  31.900  1.00  0.00      C0   C
ATOM   4430  HZ  PHE C  56      82.650  82.680  30.960  1.00  0.00      C0   H
ATOM   4431  CD2 PHE C  56      82.380  82.810  34.240  1.00  0.00      C0   C
ATOM   4432  HD2 PHE C  56      81.840  82.430  34.990  1.00  0.00      C0   H
ATOM   4433  CE2 PHE C  56      82.110  82.430  32.940  1.00  0.00      C0   C
ATOM   4434  HE2 PHE C  56      81.380  81.780  32.750  1.00  0.00      C0   H
ATOM   4435  C   PHE C  56      81.530  85.200  36.310  1.00  0.00      C0   C
ATOM   4436  O   PHE C  56      81.100  84.750  37.360  1.00  0.00      C0   O
ATOM   4437  N   GLY C  57      80.740  85.480  35.260  1.00  0.00      C0   N
ATOM   4438  HN  GLY C  57      81.150  85.830  34.420  1.00  0.00      C0   H
ATOM   4439  CA  GLY C  57      79.330  85.290  35.310  1.00  0.00      C0   C
ATOM   4440  HA1 GLY C  57      79.080  84.430  34.860  1.00  0.00      C0   H
ATOM   4441  HA2 GLY C  57      79.020  85.270  36.260  1.00  0.00      C0   H
ATOM   4442  C   GLY C  57      78.760  86.460  34.580  1.00  0.00      C0   C
ATOM   4443  O   GLY C  57      79.470  87.440  34.360  1.00  0.00      C0   O
ATOM   4444  N   ALA C  58      77.470  86.370  34.190  1.00  0.00      C0   N
ATOM   4445  HN  ALA C  58      76.960  85.540  34.400  1.00  0.00      C0   H
ATOM   4446  CA  ALA C  58      76.810  87.430  33.480  1.00  0.00      C0   C
ATOM   4447  HA  ALA C  58      75.980  87.000  33.140  1.00  0.00      C0   H
ATOM   4448  CB  ALA C  58      76.460  88.640  34.370  1.00  0.00      C0   C
ATOM   4449  HB1 ALA C  58      76.000  89.340  33.820  1.00  0.00      C0   H
ATOM   4450  HB2 ALA C  58      75.850  88.340  35.100  1.00  0.00      C0   H
ATOM   4451  HB3 ALA C  58      77.300  89.020  34.760  1.00  0.00      C0   H
ATOM   4452  C   ALA C  58      77.690  87.910  32.370  1.00  0.00      C0   C
ATOM   4453  O   ALA C  58      78.050  89.080  32.320  1.00  0.00      C0   O
ATOM   4454  C   THR C  59      78.230  88.410  29.540  1.00  0.00      C0   C
ATOM   4455  OT1 THR C  59      77.030  88.670  29.810  1.00  0.00      C0   O
ATOM   4456  OT2 THR C  59      78.860  88.930  28.580  1.00  0.00      C0   O
ATOM   4457  N   THR C  59      78.090  86.990  31.460  1.00  0.00      C0   N
ATOM   4458  HN  THR C  59      77.780  86.050  31.530  1.00  0.00      C0   H
ATOM   4459  CA  THR C  59      78.960  87.390  30.400  1.00  0.00      C0   C
ATOM   4460  HA  THR C  59      79.780  87.730  30.860  1.00  0.00      C0   H
ATOM   4461  CB  THR C  59      79.360  86.250  29.500  1.00  0.00      C0   C
ATOM   4462  HB  THR C  59      79.770  85.510  30.040  1.00  0.00      C0   H
ATOM   4463  OG1 THR C  59      80.400  86.660  28.630  1.00  0.00      C0   O
ATOM   4464  HG1 THR C  59      80.660  85.900  28.040  1.00  0.00      C0   H
ATOM   4465  CG2 THR C  59      78.130  85.810  28.690  1.00  0.00      C0   C
ATOM   4466 HG21 THR C  59      78.390  85.050  28.090  1.00  0.00      C0   H
ATOM   4467 HG22 THR C  59      77.410  85.510  29.320  1.00  0.00      C0   H
ATOM   4468 HG23 THR C  59      77.800  86.570  28.140  1.00  0.00      C0   H
ATOM   4469  N   ARG C   1      73.520  77.770  35.570  1.00  0.00      C1   N
ATOM   4470  HT1 ARG C   1      72.900  78.200  34.910  1.00  0.00      C1   H
ATOM   4471  HT2 ARG C   1      72.980  77.250  36.240  1.00  0.00      C1   H
ATOM   4472  HT3 ARG C   1      74.050  78.470  36.040  1.00  0.00      C1   H
ATOM   4473  CA  ARG C   1      74.430  76.850  34.860  1.00  0.00      C1   C
ATOM   4474  HA  ARG C   1      73.870  76.160  34.410  1.00  0.00      C1   H
ATOM   4475  CB  ARG C   1      75.300  77.630  33.860  1.00  0.00      C1   C
ATOM   4476  HB1 ARG C   1      75.830  78.310  34.370  1.00  0.00      C1   H
ATOM   4477  HB2 ARG C   1      75.910  76.990  33.400  1.00  0.00      C1   H
ATOM   4478  CG  ARG C   1      74.490  78.370  32.790  1.00  0.00      C1   C
ATOM   4479  HG1 ARG C   1      73.580  78.570  33.160  1.00  0.00      C1   H
ATOM   4480  HG2 ARG C   1      74.960  79.230  32.570  1.00  0.00      C1   H
ATOM   4481  CD  ARG C   1      74.310  77.580  31.490  1.00  0.00      C1   C
ATOM   4482  HD1 ARG C   1      74.000  78.190  30.760  1.00  0.00      C1   H
ATOM   4483  HD2 ARG C   1      75.170  77.150  31.230  1.00  0.00      C1   H
ATOM   4484  NE  ARG C   1      73.280  76.540  31.730  1.00  0.00      C1   N
ATOM   4485  HE  ARG C   1      72.990  76.320  32.670  1.00  0.00      C1   H
ATOM   4486  CZ  ARG C   1      72.730  75.870  30.680  1.00  0.00      C1   C
ATOM   4487  NH1 ARG C   1      73.120  76.180  29.410  1.00  0.00      C1   N
ATOM   4488 HH11 ARG C   1      73.810  76.890  29.250  1.00  0.00      C1   H
ATOM   4489 HH12 ARG C   1      72.720  75.690  28.630  1.00  0.00      C1   H
ATOM   4490  NH2 ARG C   1      71.790  74.910  30.890  1.00  0.00      C1   N
ATOM   4491 HH21 ARG C   1      71.510  74.680  31.820  1.00  0.00      C1   H
ATOM   4492 HH22 ARG C   1      71.390  74.420  30.120  1.00  0.00      C1   H
ATOM   4493  C   ARG C   1      75.350  76.220  35.850  1.00  0.00      C1   C
ATOM   4494  O   ARG C   1      74.910  75.680  36.870  1.00  0.00      C1   O
ATOM   4495  N   ALA C   2      76.660  76.260  35.560  1.00  0.00      C1   N
ATOM   4496  HN  ALA C   2      76.970  76.700  34.720  1.00  0.00      C1   H
ATOM   4497  CA  ALA C   2      77.620  75.670  36.450  1.00  0.00      C1   C
ATOM   4498  HA  ALA C   2      77.330  74.720  36.530  1.00  0.00      C1   H
ATOM   4499  CB  ALA C   2      79.060  75.770  35.930  1.00  0.00      C1   C
ATOM   4500  HB1 ALA C   2      79.680  75.350  36.590  1.00  0.00      C1   H
ATOM   4501  HB2 ALA C   2      79.130  75.290  35.050  1.00  0.00      C1   H
ATOM   4502  HB3 ALA C   2      79.300  76.730  35.810  1.00  0.00      C1   H
ATOM   4503  C   ALA C   2      77.550  76.420  37.740  1.00  0.00      C1   C
ATOM   4504  O   ALA C   2      77.570  75.820  38.820  1.00  0.00      C1   O
ATOM   4505  N   PHE C   3      77.460  77.760  37.660  1.00  0.00      C1   N
ATOM   4506  HN  PHE C   3      77.400  78.180  36.750  1.00  0.00      C1   H
ATOM   4507  CA  PHE C   3      77.430  78.600  38.810  1.00  0.00      C1   C
ATOM   4508  HA  PHE C   3      78.260  78.370  39.320  1.00  0.00      C1   H
ATOM   4509  CB  PHE C   3      77.410  80.090  38.430  1.00  0.00      C1   C
ATOM   4510  HB1 PHE C   3      78.200  80.310  37.850  1.00  0.00      C1   H
ATOM   4511  HB2 PHE C   3      76.570  80.320  37.940  1.00  0.00      C1   H
ATOM   4512  CG  PHE C   3      77.480  80.900  39.670  1.00  0.00      C1   C
ATOM   4513  CD1 PHE C   3      76.350  81.160  40.410  1.00  0.00      C1   C
ATOM   4514  HD1 PHE C   3      75.470  80.800  40.110  1.00  0.00      C1   H
ATOM   4515  CE1 PHE C   3      76.420  81.910  41.560  1.00  0.00      C1   C
ATOM   4516  HE1 PHE C   3      75.600  82.090  42.090  1.00  0.00      C1   H
ATOM   4517  CZ  PHE C   3      77.640  82.410  41.980  1.00  0.00      C1   C
ATOM   4518  HZ  PHE C   3      77.690  82.950  42.820  1.00  0.00      C1   H
ATOM   4519  CD2 PHE C   3      78.690  81.410  40.100  1.00  0.00      C1   C
ATOM   4520  HD2 PHE C   3      79.520  81.230  39.570  1.00  0.00      C1   H
ATOM   4521  CE2 PHE C   3      78.770  82.160  41.250  1.00  0.00      C1   C
ATOM   4522  HE2 PHE C   3      79.650  82.520  41.550  1.00  0.00      C1   H
ATOM   4523  C   PHE C   3      76.190  78.310  39.580  1.00  0.00      C1   C
ATOM   4524  O   PHE C   3      76.200  78.240  40.810  1.00  0.00      C1   O
ATOM   4525  N   GLY C   4      75.070  78.140  38.860  1.00  0.00      C1   N
ATOM   4526  HN  GLY C   4      75.130  78.170  37.860  1.00  0.00      C1   H
ATOM   4527  CA  GLY C   4      73.790  77.930  39.470  1.00  0.00      C1   C
ATOM   4528  HA1 GLY C   4      73.590  78.700  40.070  1.00  0.00      C1   H
ATOM   4529  HA2 GLY C   4      73.100  77.880  38.750  1.00  0.00      C1   H
ATOM   4530  C   GLY C   4      73.800  76.650  40.260  1.00  0.00      C1   C
ATOM   4531  O   GLY C   4      73.110  76.550  41.270  1.00  0.00      C1   O
ATOM   4532  N   ASP C   5      74.470  75.600  39.750  1.00  0.00      C1   N
ATOM   4533  HN  ASP C   5      74.910  75.690  38.860  1.00  0.00      C1   H
ATOM   4534  CA  ASP C   5      74.560  74.350  40.460  1.00  0.00      C1   C
ATOM   4535  HA  ASP C   5      73.620  74.240  40.790  1.00  0.00      C1   H
ATOM   4536  CB  ASP C   5      75.000  73.190  39.550  1.00  0.00      C1   C
ATOM   4537  HB1 ASP C   5      74.460  73.180  38.710  1.00  0.00      C1   H
ATOM   4538  HB2 ASP C   5      75.970  73.280  39.320  1.00  0.00      C1   H
ATOM   4539  CG  ASP C   5      74.780  71.880  40.300  1.00  0.00      C1   C
ATOM   4540  OD1 ASP C   5      73.700  71.740  40.940  1.00  0.00      C1   O
ATOM   4541  OD2 ASP C   5      75.690  71.010  40.250  1.00  0.00      C1   O
ATOM   4542  C   ASP C   5      75.540  74.410  41.590  1.00  0.00      C1   C
ATOM   4543  O   ASP C   5      75.260  73.940  42.700  1.00  0.00      C1   O
ATOM   4544  N   VAL C   6      76.720  75.010  41.340  1.00  0.00      C1   N
ATOM   4545  HN  VAL C   6      76.840  75.490  40.470  1.00  0.00      C1   H
ATOM   4546  CA  VAL C   6      77.830  74.990  42.260  1.00  0.00      C1   C
ATOM   4547  HA  VAL C   6      77.950  74.010  42.400  1.00  0.00      C1   H
ATOM   4548  CB  VAL C   6      79.070  75.620  41.690  1.00  0.00      C1   C
ATOM   4549  HB  VAL C   6      78.890  76.550  41.380  1.00  0.00      C1   H
ATOM   4550  CG1 VAL C   6      80.130  75.690  42.800  1.00  0.00      C1   C
ATOM   4551 HG11 VAL C   6      80.970  76.110  42.440  1.00  0.00      C1   H
ATOM   4552 HG12 VAL C   6      79.790  76.240  43.560  1.00  0.00      C1   H
ATOM   4553 HG13 VAL C   6      80.340  74.770  43.130  1.00  0.00      C1   H
ATOM   4554  CG2 VAL C   6      79.510  74.810  40.460  1.00  0.00      C1   C
ATOM   4555 HG21 VAL C   6      80.340  75.210  40.070  1.00  0.00      C1   H
ATOM   4556 HG22 VAL C   6      79.700  73.860  40.740  1.00  0.00      C1   H
ATOM   4557 HG23 VAL C   6      78.780  74.810  39.780  1.00  0.00      C1   H
ATOM   4558  C   VAL C   6      77.540  75.690  43.550  1.00  0.00      C1   C
ATOM   4559  O   VAL C   6      77.820  75.150  44.620  1.00  0.00      C1   O
ATOM   4560  N   ALA C   7      76.970  76.910  43.510  1.00  0.00      C1   N
ATOM   4561  HN  ALA C   7      76.670  77.300  42.640  1.00  0.00      C1   H
ATOM   4562  CA  ALA C   7      76.790  77.640  44.730  1.00  0.00      C1   C
ATOM   4563  HA  ALA C   7      77.720  77.630  45.100  1.00  0.00      C1   H
ATOM   4564  CB  ALA C   7      76.280  79.080  44.520  1.00  0.00      C1   C
ATOM   4565  HB1 ALA C   7      76.180  79.530  45.400  1.00  0.00      C1   H
ATOM   4566  HB2 ALA C   7      76.940  79.580  43.960  1.00  0.00      C1   H
ATOM   4567  HB3 ALA C   7      75.400  79.060  44.050  1.00  0.00      C1   H
ATOM   4568  C   ALA C   7      75.840  76.950  45.670  1.00  0.00      C1   C
ATOM   4569  O   ALA C   7      76.130  76.870  46.860  1.00  0.00      C1   O
ATOM   4570  N   PRO C   8      74.710  76.470  45.210  1.00  0.00      C1   N
ATOM   4571  CD  PRO C   8      73.990  77.140  44.140  1.00  0.00      C1   C
ATOM   4572  HD1 PRO C   8      74.240  76.730  43.270  1.00  0.00      C1   H
ATOM   4573  HD2 PRO C   8      74.230  78.110  44.140  1.00  0.00      C1   H
ATOM   4574  CA  PRO C   8      73.810  75.800  46.120  1.00  0.00      C1   C
ATOM   4575  HA  PRO C   8      73.790  76.360  46.950  1.00  0.00      C1   H
ATOM   4576  CB  PRO C   8      72.470  75.720  45.400  1.00  0.00      C1   C
ATOM   4577  HB1 PRO C   8      72.390  74.870  44.880  1.00  0.00      C1   H
ATOM   4578  HB2 PRO C   8      71.710  75.790  46.050  1.00  0.00      C1   H
ATOM   4579  CG  PRO C   8      72.500  76.930  44.450  1.00  0.00      C1   C
ATOM   4580  HG1 PRO C   8      71.990  76.740  43.610  1.00  0.00      C1   H
ATOM   4581  HG2 PRO C   8      72.110  77.740  44.900  1.00  0.00      C1   H
ATOM   4582  C   PRO C   8      74.290  74.480  46.660  1.00  0.00      C1   C
ATOM   4583  O   PRO C   8      73.960  74.170  47.800  1.00  0.00      C1   O
ATOM   4584  N   ALA C   9      75.030  73.690  45.860  1.00  0.00      C1   N
ATOM   4585  HN  ALA C   9      75.260  74.010  44.940  1.00  0.00      C1   H
ATOM   4586  CA  ALA C   9      75.510  72.400  46.290  1.00  0.00      C1   C
ATOM   4587  HA  ALA C   9      74.680  71.930  46.580  1.00  0.00      C1   H
ATOM   4588  CB  ALA C   9      76.230  71.630  45.170  1.00  0.00      C1   C
ATOM   4589  HB1 ALA C   9      76.530  70.750  45.520  1.00  0.00      C1   H
ATOM   4590  HB2 ALA C   9      75.600  71.480  44.410  1.00  0.00      C1   H
ATOM   4591  HB3 ALA C   9      77.020  72.160  44.860  1.00  0.00      C1   H
ATOM   4592  C   ALA C   9      76.490  72.600  47.400  1.00  0.00      C1   C
ATOM   4593  O   ALA C   9      76.460  71.890  48.400  1.00  0.00      C1   O
ATOM   4594  N   MET C  10      77.380  73.590  47.230  1.00  0.00      C1   N
ATOM   4595  HN  MET C  10      77.340  74.140  46.400  1.00  0.00      C1   H
ATOM   4596  CA  MET C  10      78.380  73.880  48.210  1.00  0.00      C1   C
ATOM   4597  HA  MET C  10      78.880  73.030  48.320  1.00  0.00      C1   H
ATOM   4598  CB  MET C  10      79.340  75.000  47.770  1.00  0.00      C1   C
ATOM   4599  HB1 MET C  10      78.810  75.770  47.430  1.00  0.00      C1   H
ATOM   4600  HB2 MET C  10      79.870  75.290  48.570  1.00  0.00      C1   H
ATOM   4601  CG  MET C  10      80.320  74.580  46.680  1.00  0.00      C1   C
ATOM   4602  HG1 MET C  10      79.740  74.220  45.950  1.00  0.00      C1   H
ATOM   4603  HG2 MET C  10      80.750  75.430  46.380  1.00  0.00      C1   H
ATOM   4604  SD  MET C  10      81.560  73.350  47.220  1.00  0.00      C1   S
ATOM   4605  CE  MET C  10      82.400  73.260  45.620  1.00  0.00      C1   C
ATOM   4606  HE1 MET C  10      83.160  72.610  45.680  1.00  0.00      C1   H
ATOM   4607  HE2 MET C  10      81.760  72.960  44.920  1.00  0.00      C1   H
ATOM   4608  HE3 MET C  10      82.760  74.170  45.370  1.00  0.00      C1   H
ATOM   4609  C   MET C  10      77.680  74.340  49.440  1.00  0.00      C1   C
ATOM   4610  O   MET C  10      78.120  74.050  50.550  1.00  0.00      C1   O
ATOM   4611  N   GLY C  11      76.560  75.060  49.270  1.00  0.00      C1   N
ATOM   4612  HN  GLY C  11      76.210  75.230  48.340  1.00  0.00      C1   H
ATOM   4613  CA  GLY C  11      75.860  75.600  50.390  1.00  0.00      C1   C
ATOM   4614  HA1 GLY C  11      76.480  76.210  50.880  1.00  0.00      C1   H
ATOM   4615  HA2 GLY C  11      75.080  76.120  50.050  1.00  0.00      C1   H
ATOM   4616  C   GLY C  11      75.380  74.500  51.310  1.00  0.00      C1   C
ATOM   4617  O   GLY C  11      75.550  74.600  52.520  1.00  0.00      C1   O
ATOM   4618  N   MET C  12      74.760  73.440  50.770  1.00  0.00      C1   N
ATOM   4619  HN  MET C  12      74.670  73.370  49.770  1.00  0.00      C1   H
ATOM   4620  CA  MET C  12      74.220  72.390  51.600  1.00  0.00      C1   C
ATOM   4621  HA  MET C  12      73.670  72.920  52.250  1.00  0.00      C1   H
ATOM   4622  CB  MET C  12      73.390  71.390  50.800  1.00  0.00      C1   C
ATOM   4623  HB1 MET C  12      72.950  70.760  51.430  1.00  0.00      C1   H
ATOM   4624  HB2 MET C  12      72.690  71.890  50.290  1.00  0.00      C1   H
ATOM   4625  CG  MET C  12      74.240  70.600  49.820  1.00  0.00      C1   C
ATOM   4626  HG1 MET C  12      74.810  71.280  49.360  1.00  0.00      C1   H
ATOM   4627  HG2 MET C  12      74.810  70.010  50.390  1.00  0.00      C1   H
ATOM   4628  SD  MET C  12      73.240  69.650  48.640  1.00  0.00      C1   S
ATOM   4629  CE  MET C  12      72.630  71.170  47.860  1.00  0.00      C1   C
ATOM   4630  HE1 MET C  12      72.000  70.930  47.120  1.00  0.00      C1   H
ATOM   4631  HE2 MET C  12      72.140  71.720  48.540  1.00  0.00      C1   H
ATOM   4632  HE3 MET C  12      73.390  71.700  47.500  1.00  0.00      C1   H
ATOM   4633  C   MET C  12      75.280  71.610  52.330  1.00  0.00      C1   C
ATOM   4634  O   MET C  12      75.170  71.380  53.530  1.00  0.00      C1   O
ATOM   4635  N   ILE C  13      76.330  71.170  51.620  1.00  0.00      C1   N
ATOM   4636  HN  ILE C  13      76.400  71.420  50.650  1.00  0.00      C1   H
ATOM   4637  CA  ILE C  13      77.380  70.350  52.180  1.00  0.00      C1   C
ATOM   4638  HA  ILE C  13      76.880  69.610  52.640  1.00  0.00      C1   H
ATOM   4639  CB  ILE C  13      78.310  69.800  51.140  1.00  0.00      C1   C
ATOM   4640  HB  ILE C  13      78.690  70.540  50.590  1.00  0.00      C1   H
ATOM   4641  CG2 ILE C  13      79.450  69.060  51.860  1.00  0.00      C1   C
ATOM   4642 HG21 ILE C  13      80.080  68.680  51.180  1.00  0.00      C1   H
ATOM   4643 HG22 ILE C  13      79.940  69.710  52.450  1.00  0.00      C1   H
ATOM   4644 HG23 ILE C  13      79.070  68.320  52.420  1.00  0.00      C1   H
ATOM   4645  CG1 ILE C  13      77.520  68.900  50.160  1.00  0.00      C1   C
ATOM   4646 HG11 ILE C  13      76.820  69.450  49.720  1.00  0.00      C1   H
ATOM   4647 HG12 ILE C  13      78.160  68.550  49.480  1.00  0.00      C1   H
ATOM   4648  CD  ILE C  13      76.840  67.710  50.840  1.00  0.00      C1   C
ATOM   4649  HD1 ILE C  13      76.350  67.170  50.150  1.00  0.00      C1   H
ATOM   4650  HD2 ILE C  13      77.530  67.140  51.280  1.00  0.00      C1   H
ATOM   4651  HD3 ILE C  13      76.190  68.040  51.520  1.00  0.00      C1   H
ATOM   4652  C   ILE C  13      78.210  71.140  53.140  1.00  0.00      C1   C
ATOM   4653  O   ILE C  13      78.780  70.580  54.080  1.00  0.00      C1   O
ATOM   4654  N   GLY C  14      78.400  72.440  52.840  1.00  0.00      C1   N
ATOM   4655  HN  GLY C  14      78.010  72.780  51.980  1.00  0.00      C1   H
ATOM   4656  CA  GLY C  14      79.130  73.370  53.650  1.00  0.00      C1   C
ATOM   4657  HA1 GLY C  14      80.030  72.980  53.860  1.00  0.00      C1   H
ATOM   4658  HA2 GLY C  14      79.240  74.220  53.140  1.00  0.00      C1   H
ATOM   4659  C   GLY C  14      78.360  73.630  54.920  1.00  0.00      C1   C
ATOM   4660  O   GLY C  14      78.950  73.980  55.940  1.00  0.00      C1   O
ATOM   4661  N   THR C  15      77.020  73.570  54.870  1.00  0.00      C1   N
ATOM   4662  HN  THR C  15      76.540  73.400  54.000  1.00  0.00      C1   H
ATOM   4663  CA  THR C  15      76.280  73.760  56.090  1.00  0.00      C1   C
ATOM   4664  HA  THR C  15      76.610  74.640  56.440  1.00  0.00      C1   H
ATOM   4665  CB  THR C  15      74.790  73.870  55.930  1.00  0.00      C1   C
ATOM   4666  HB  THR C  15      74.560  74.440  55.150  1.00  0.00      C1   H
ATOM   4667  OG1 THR C  15      74.240  74.510  57.070  1.00  0.00      C1   O
ATOM   4668  HG1 THR C  15      73.240  74.580  56.970  1.00  0.00      C1   H
ATOM   4669  CG2 THR C  15      74.190  72.460  55.830  1.00  0.00      C1   C
ATOM   4670 HG21 THR C  15      73.190  72.520  55.730  1.00  0.00      C1   H
ATOM   4671 HG22 THR C  15      74.570  71.990  55.040  1.00  0.00      C1   H
ATOM   4672 HG23 THR C  15      74.400  71.940  56.660  1.00  0.00      C1   H
ATOM   4673  C   THR C  15      76.570  72.580  56.940  1.00  0.00      C1   C
ATOM   4674  O   THR C  15      76.580  72.660  58.170  1.00  0.00      C1   O
ATOM   4675  N   LEU C  16      76.770  71.420  56.290  1.00  0.00      C1   N
ATOM   4676  HN  LEU C  16      76.700  71.420  55.290  1.00  0.00      C1   H
ATOM   4677  CA  LEU C  16      77.090  70.190  56.940  1.00  0.00      C1   C
ATOM   4678  HA  LEU C  16      76.330  70.000  57.570  1.00  0.00      C1   H
ATOM   4679  CB  LEU C  16      77.260  69.060  55.910  1.00  0.00      C1   C
ATOM   4680  HB1 LEU C  16      76.400  68.970  55.400  1.00  0.00      C1   H
ATOM   4681  HB2 LEU C  16      77.990  69.320  55.290  1.00  0.00      C1   H
ATOM   4682  CG  LEU C  16      77.600  67.680  56.490  1.00  0.00      C1   C
ATOM   4683  HG  LEU C  16      78.400  67.770  57.080  1.00  0.00      C1   H
ATOM   4684  CD1 LEU C  16      76.490  67.150  57.400  1.00  0.00      C1   C
ATOM   4685 HD11 LEU C  16      76.740  66.260  57.760  1.00  0.00      C1   H
ATOM   4686 HD12 LEU C  16      76.340  67.790  58.160  1.00  0.00      C1   H
ATOM   4687 HD13 LEU C  16      75.640  67.070  56.880  1.00  0.00      C1   H
ATOM   4688  CD2 LEU C  16      77.970  66.720  55.360  1.00  0.00      C1   C
ATOM   4689 HD21 LEU C  16      78.190  65.820  55.740  1.00  0.00      C1   H
ATOM   4690 HD22 LEU C  16      77.190  66.630  54.730  1.00  0.00      C1   H
ATOM   4691 HD23 LEU C  16      78.760  67.080  54.860  1.00  0.00      C1   H
ATOM   4692  C   LEU C  16      78.380  70.360  57.670  1.00  0.00      C1   C
ATOM   4693  O   LEU C  16      78.500  69.980  58.830  1.00  0.00      C1   O
ATOM   4694  N   VAL C  17      79.390  70.950  57.000  1.00  0.00      C1   N
ATOM   4695  HN  VAL C  17      79.250  71.270  56.060  1.00  0.00      C1   H
ATOM   4696  CA  VAL C  17      80.670  71.130  57.630  1.00  0.00      C1   C
ATOM   4697  HA  VAL C  17      80.870  70.200  57.950  1.00  0.00      C1   H
ATOM   4698  CB  VAL C  17      81.770  71.570  56.700  1.00  0.00      C1   C
ATOM   4699  HB  VAL C  17      82.640  71.650  57.200  1.00  0.00      C1   H
ATOM   4700  CG1 VAL C  17      81.940  70.490  55.620  1.00  0.00      C1   C
ATOM   4701 HG11 VAL C  17      82.670  70.760  54.990  1.00  0.00      C1   H
ATOM   4702 HG12 VAL C  17      82.180  69.620  56.050  1.00  0.00      C1   H
ATOM   4703 HG13 VAL C  17      81.080  70.380  55.110  1.00  0.00      C1   H
ATOM   4704  CG2 VAL C  17      81.480  72.970  56.160  1.00  0.00      C1   C
ATOM   4705 HG21 VAL C  17      82.220  73.250  55.550  1.00  0.00      C1   H
ATOM   4706 HG22 VAL C  17      80.610  72.960  55.660  1.00  0.00      C1   H
ATOM   4707 HG23 VAL C  17      81.410  73.620  56.920  1.00  0.00      C1   H
ATOM   4708  C   VAL C  17      80.570  72.110  58.760  1.00  0.00      C1   C
ATOM   4709  O   VAL C  17      81.180  71.910  59.810  1.00  0.00      C1   O
ATOM   4710  N   GLY C  18      79.790  73.200  58.580  1.00  0.00      C1   N
ATOM   4711  HN  GLY C  18      79.280  73.290  57.720  1.00  0.00      C1   H
ATOM   4712  CA  GLY C  18      79.680  74.230  59.570  1.00  0.00      C1   C
ATOM   4713  HA1 GLY C  18      80.600  74.570  59.770  1.00  0.00      C1   H
ATOM   4714  HA2 GLY C  18      79.130  74.970  59.180  1.00  0.00      C1   H
ATOM   4715  C   GLY C  18      79.040  73.720  60.830  1.00  0.00      C1   C
ATOM   4716  O   GLY C  18      79.480  74.060  61.920  1.00  0.00      C1   O
ATOM   4717  N   LEU C  19      77.960  72.930  60.700  1.00  0.00      C1   N
ATOM   4718  HN  LEU C  19      77.640  72.690  59.790  1.00  0.00      C1   H
ATOM   4719  CA  LEU C  19      77.240  72.430  61.840  1.00  0.00      C1   C
ATOM   4720  HA  LEU C  19      77.040  73.260  62.360  1.00  0.00      C1   H
ATOM   4721  CB  LEU C  19      75.960  71.670  61.440  1.00  0.00      C1   C
ATOM   4722  HB1 LEU C  19      75.370  72.300  60.940  1.00  0.00      C1   H
ATOM   4723  HB2 LEU C  19      76.220  70.910  60.850  1.00  0.00      C1   H
ATOM   4724  CG  LEU C  19      75.180  71.120  62.650  1.00  0.00      C1   C
ATOM   4725  HG  LEU C  19      75.800  70.560  63.190  1.00  0.00      C1   H
ATOM   4726  CD1 LEU C  19      74.700  72.260  63.570  1.00  0.00      C1   C
ATOM   4727 HD11 LEU C  19      74.200  71.880  64.340  1.00  0.00      C1   H
ATOM   4728 HD12 LEU C  19      75.500  72.770  63.900  1.00  0.00      C1   H
ATOM   4729 HD13 LEU C  19      74.110  72.870  63.050  1.00  0.00      C1   H
ATOM   4730  CD2 LEU C  19      74.040  70.200  62.210  1.00  0.00      C1   C
ATOM   4731 HD21 LEU C  19      73.550  69.860  63.010  1.00  0.00      C1   H
ATOM   4732 HD22 LEU C  19      73.400  70.710  61.620  1.00  0.00      C1   H
ATOM   4733 HD23 LEU C  19      74.410  69.430  61.690  1.00  0.00      C1   H
ATOM   4734  C   LEU C  19      78.090  71.470  62.610  1.00  0.00      C1   C
ATOM   4735  O   LEU C  19      78.140  71.520  63.840  1.00  0.00      C1   O
ATOM   4736  N   VAL C  20      78.800  70.580  61.900  1.00  0.00      C1   N
ATOM   4737  HN  VAL C  20      78.760  70.620  60.900  1.00  0.00      C1   H
ATOM   4738  CA  VAL C  20      79.600  69.570  62.520  1.00  0.00      C1   C
ATOM   4739  HA  VAL C  20      78.950  69.030  63.070  1.00  0.00      C1   H
ATOM   4740  CB  VAL C  20      80.280  68.680  61.510  1.00  0.00      C1   C
ATOM   4741  HB  VAL C  20      80.850  69.220  60.890  1.00  0.00      C1   H
ATOM   4742  CG1 VAL C  20      81.220  67.710  62.250  1.00  0.00      C1   C
ATOM   4743 HG11 VAL C  20      81.670  67.120  61.590  1.00  0.00      C1   H
ATOM   4744 HG12 VAL C  20      81.900  68.240  62.760  1.00  0.00      C1   H
ATOM   4745 HG13 VAL C  20      80.680  67.150  62.880  1.00  0.00      C1   H
ATOM   4746  CG2 VAL C  20      79.200  67.990  60.660  1.00  0.00      C1   C
ATOM   4747 HG21 VAL C  20      79.640  67.390  59.990  1.00  0.00      C1   H
ATOM   4748 HG22 VAL C  20      78.620  67.440  61.260  1.00  0.00      C1   H
ATOM   4749 HG23 VAL C  20      78.650  68.670  60.190  1.00  0.00      C1   H
ATOM   4750  C   VAL C  20      80.670  70.220  63.330  1.00  0.00      C1   C
ATOM   4751  O   VAL C  20      80.940  69.800  64.460  1.00  0.00      C1   O
ATOM   4752  N   ALA C  21      81.320  71.260  62.780  1.00  0.00      C1   N
ATOM   4753  HN  ALA C  21      81.060  71.560  61.860  1.00  0.00      C1   H
ATOM   4754  CA  ALA C  21      82.380  71.940  63.470  1.00  0.00      C1   C
ATOM   4755  HA  ALA C  21      83.000  71.190  63.700  1.00  0.00      C1   H
ATOM   4756  CB  ALA C  21      83.060  73.010  62.590  1.00  0.00      C1   C
ATOM   4757  HB1 ALA C  21      83.790  73.450  63.120  1.00  0.00      C1   H
ATOM   4758  HB2 ALA C  21      83.450  72.570  61.780  1.00  0.00      C1   H
ATOM   4759  HB3 ALA C  21      82.380  73.690  62.320  1.00  0.00      C1   H
ATOM   4760  C   ALA C  21      81.850  72.630  64.690  1.00  0.00      C1   C
ATOM   4761  O   ALA C  21      82.460  72.570  65.750  1.00  0.00      C1   O
ATOM   4762  N   MET C  22      80.690  73.310  64.550  1.00  0.00      C1   N
ATOM   4763  HN  MET C  22      80.200  73.240  63.680  1.00  0.00      C1   H
ATOM   4764  CA  MET C  22      80.140  74.120  65.590  1.00  0.00      C1   C
ATOM   4765  HA  MET C  22      80.890  74.750  65.790  1.00  0.00      C1   H
ATOM   4766  CB  MET C  22      78.860  74.840  65.150  1.00  0.00      C1   C
ATOM   4767  HB1 MET C  22      79.060  75.380  64.330  1.00  0.00      C1   H
ATOM   4768  HB2 MET C  22      78.160  74.150  64.930  1.00  0.00      C1   H
ATOM   4769  CG  MET C  22      78.280  75.790  66.210  1.00  0.00      C1   C
ATOM   4770  HG1 MET C  22      77.340  75.960  65.890  1.00  0.00      C1   H
ATOM   4771  HG2 MET C  22      78.250  75.230  67.040  1.00  0.00      C1   H
ATOM   4772  SD  MET C  22      79.210  77.330  66.450  1.00  0.00      C1   S
ATOM   4773  CE  MET C  22      80.650  76.530  67.220  1.00  0.00      C1   C
ATOM   4774  HE1 MET C  22      81.330  77.220  67.440  1.00  0.00      C1   H
ATOM   4775  HE2 MET C  22      80.370  76.060  68.050  1.00  0.00      C1   H
ATOM   4776  HE3 MET C  22      81.050  75.870  66.580  1.00  0.00      C1   H
ATOM   4777  C   MET C  22      79.790  73.310  66.800  1.00  0.00      C1   C
ATOM   4778  O   MET C  22      80.130  73.700  67.920  1.00  0.00      C1   O
ATOM   4779  N   LEU C  23      79.130  72.150  66.620  1.00  0.00      C1   N
ATOM   4780  HN  LEU C  23      78.940  71.820  65.690  1.00  0.00      C1   H
ATOM   4781  CA  LEU C  23      78.700  71.400  67.760  1.00  0.00      C1   C
ATOM   4782  HA  LEU C  23      78.680  72.100  68.470  1.00  0.00      C1   H
ATOM   4783  CB  LEU C  23      77.310  70.740  67.610  1.00  0.00      C1   C
ATOM   4784  HB1 LEU C  23      77.300  70.230  66.750  1.00  0.00      C1   H
ATOM   4785  HB2 LEU C  23      77.170  70.110  68.370  1.00  0.00      C1   H
ATOM   4786  CG  LEU C  23      76.140  71.740  67.590  1.00  0.00      C1   C
ATOM   4787  HG  LEU C  23      75.300  71.230  67.440  1.00  0.00      C1   H
ATOM   4788  CD1 LEU C  23      75.990  72.450  68.950  1.00  0.00      C1   C
ATOM   4789 HD11 LEU C  23      75.230  73.090  68.910  1.00  0.00      C1   H
ATOM   4790 HD12 LEU C  23      75.820  71.770  69.660  1.00  0.00      C1   H
ATOM   4791 HD13 LEU C  23      76.830  72.950  69.160  1.00  0.00      C1   H
ATOM   4792  CD2 LEU C  23      76.260  72.730  66.420  1.00  0.00      C1   C
ATOM   4793 HD21 LEU C  23      75.490  73.360  66.430  1.00  0.00      C1   H
ATOM   4794 HD22 LEU C  23      77.110  73.240  66.500  1.00  0.00      C1   H
ATOM   4795 HD23 LEU C  23      76.260  72.220  65.550  1.00  0.00      C1   H
ATOM   4796  C   LEU C  23      79.670  70.310  68.050  1.00  0.00      C1   C
ATOM   4797  O   LEU C  23      79.940  69.450  67.220  1.00  0.00      C1   O
ATOM   4798  N   SER C  24      80.250  70.370  69.270  1.00  0.00      C1   N
ATOM   4799  HN  SER C  24      80.030  71.130  69.870  1.00  0.00      C1   H
ATOM   4800  CA  SER C  24      81.170  69.370  69.730  1.00  0.00      C1   C
ATOM   4801  HA  SER C  24      80.600  68.580  69.980  1.00  0.00      C1   H
ATOM   4802  CB  SER C  24      82.210  68.940  68.690  1.00  0.00      C1   C
ATOM   4803  HB1 SER C  24      81.770  68.550  67.880  1.00  0.00      C1   H
ATOM   4804  HB2 SER C  24      82.780  69.720  68.410  1.00  0.00      C1   H
ATOM   4805  OG  SER C  24      83.080  67.950  69.230  1.00  0.00      C1   O
ATOM   4806  HG1 SER C  24      83.750  67.690  68.540  1.00  0.00      C1   H
ATOM   4807  C   SER C  24      81.900  69.990  70.870  1.00  0.00      C1   C
ATOM   4808  O   SER C  24      81.900  71.210  71.020  1.00  0.00      C1   O
ATOM   4809  N   ASN C  25      82.540  69.170  71.730  1.00  0.00      C1   N
ATOM   4810  HN  ASN C  25      82.490  68.170  71.630  1.00  0.00      C1   H
ATOM   4811  CA  ASN C  25      83.280  69.760  72.800  1.00  0.00      C1   C
ATOM   4812  HA  ASN C  25      83.190  70.750  72.640  1.00  0.00      C1   H
ATOM   4813  CB  ASN C  25      82.770  69.390  74.200  1.00  0.00      C1   C
ATOM   4814  HB1 ASN C  25      82.660  68.400  74.270  1.00  0.00      C1   H
ATOM   4815  HB2 ASN C  25      83.400  69.720  74.900  1.00  0.00      C1   H
ATOM   4816  CG  ASN C  25      81.410  70.060  74.390  1.00  0.00      C1   C
ATOM   4817  OD1 ASN C  25      81.000  70.890  73.570  1.00  0.00      C1   O
ATOM   4818  ND2 ASN C  25      80.710  69.710  75.490  1.00  0.00      C1   N
ATOM   4819 HD21 ASN C  25      81.080  69.040  76.130  1.00  0.00      C1   H
ATOM   4820 HD22 ASN C  25      79.810  70.120  75.660  1.00  0.00      C1   H
ATOM   4821  C   ASN C  25      84.690  69.270  72.700  1.00  0.00      C1   C
ATOM   4822  O   ASN C  25      84.970  68.100  72.980  1.00  0.00      C1   O
ATOM   4823  N   MET C  26      85.610  70.150  72.270  1.00  0.00      C1   N
ATOM   4824  HN  MET C  26      85.340  71.070  72.000  1.00  0.00      C1   H
ATOM   4825  CA  MET C  26      86.990  69.770  72.210  1.00  0.00      C1   C
ATOM   4826  HA  MET C  26      87.270  69.650  73.160  1.00  0.00      C1   H
ATOM   4827  CB  MET C  26      87.240  68.490  71.400  1.00  0.00      C1   C
ATOM   4828  HB1 MET C  26      86.710  67.750  71.820  1.00  0.00      C1   H
ATOM   4829  HB2 MET C  26      86.920  68.630  70.460  1.00  0.00      C1   H
ATOM   4830  CG  MET C  26      88.710  68.060  71.340  1.00  0.00      C1   C
ATOM   4831  HG1 MET C  26      88.750  67.400  70.590  1.00  0.00      C1   H
ATOM   4832  HG2 MET C  26      89.200  68.890  71.090  1.00  0.00      C1   H
ATOM   4833  SD  MET C  26      89.340  67.350  72.890  1.00  0.00      C1   S
ATOM   4834  CE  MET C  26      88.370  65.820  72.750  1.00  0.00      C1   C
ATOM   4835  HE1 MET C  26      88.560  65.230  73.530  1.00  0.00      C1   H
ATOM   4836  HE2 MET C  26      87.400  66.040  72.720  1.00  0.00      C1   H
ATOM   4837  HE3 MET C  26      88.630  65.350  71.900  1.00  0.00      C1   H
ATOM   4838  C   MET C  26      87.700  70.870  71.480  1.00  0.00      C1   C
ATOM   4839  O   MET C  26      87.320  71.220  70.360  1.00  0.00      C1   O
ATOM   4840  N   ASP C  27      88.750  71.420  72.110  1.00  0.00      C1   N
ATOM   4841  HN  ASP C  27      88.980  71.100  73.030  1.00  0.00      C1   H
ATOM   4842  CA  ASP C  27      89.530  72.450  71.510  1.00  0.00      C1   C
ATOM   4843  HA  ASP C  27      90.150  72.750  72.230  1.00  0.00      C1   H
ATOM   4844  CB  ASP C  27      90.340  71.960  70.290  1.00  0.00      C1   C
ATOM   4845  HB1 ASP C  27      90.810  71.120  70.520  1.00  0.00      C1   H
ATOM   4846  HB2 ASP C  27      89.720  71.800  69.520  1.00  0.00      C1   H
ATOM   4847  CG  ASP C  27      91.350  73.040  69.920  1.00  0.00      C1   C
ATOM   4848  OD1 ASP C  27      91.330  74.140  70.530  1.00  0.00      C1   O
ATOM   4849  OD2 ASP C  27      92.180  72.770  69.010  1.00  0.00      C1   O
ATOM   4850  C   ASP C  27      88.610  73.540  71.060  1.00  0.00      C1   C
ATOM   4851  O   ASP C  27      88.840  74.180  70.030  1.00  0.00      C1   O
ATOM   4852  N   ASP C  28      87.520  73.750  71.810  1.00  0.00      C1   N
ATOM   4853  HN  ASP C  28      87.350  73.190  72.620  1.00  0.00      C1   H
ATOM   4854  CA  ASP C  28      86.580  74.780  71.460  1.00  0.00      C1   C
ATOM   4855  HA  ASP C  28      87.140  75.530  71.100  1.00  0.00      C1   H
ATOM   4856  CB  ASP C  28      85.540  74.360  70.410  1.00  0.00      C1   C
ATOM   4857  HB1 ASP C  28      85.130  73.480  70.670  1.00  0.00      C1   H
ATOM   4858  HB2 ASP C  28      84.810  75.040  70.350  1.00  0.00      C1   H
ATOM   4859  CG  ASP C  28      86.230  74.220  69.060  1.00  0.00      C1   C
ATOM   4860  OD1 ASP C  28      86.950  75.170  68.660  1.00  0.00      C1   O
ATOM   4861  OD2 ASP C  28      86.030  73.170  68.400  1.00  0.00      C1   O
ATOM   4862  C   ASP C  28      85.830  75.110  72.700  1.00  0.00      C1   C
ATOM   4863  O   ASP C  28      85.890  74.380  73.690  1.00  0.00      C1   O
ATOM   4864  N   PRO C  29      85.140  76.220  72.690  1.00  0.00      C1   N
ATOM   4865  CD  PRO C  29      85.590  77.370  71.930  1.00  0.00      C1   C
ATOM   4866  HD1 PRO C  29      85.570  77.160  70.950  1.00  0.00      C1   H
ATOM   4867  HD2 PRO C  29      86.520  77.610  72.200  1.00  0.00      C1   H
ATOM   4868  CA  PRO C  29      84.380  76.600  73.840  1.00  0.00      C1   C
ATOM   4869  HA  PRO C  29      84.910  76.340  74.650  1.00  0.00      C1   H
ATOM   4870  CB  PRO C  29      84.170  78.120  73.740  1.00  0.00      C1   C
ATOM   4871  HB1 PRO C  29      83.210  78.350  73.890  1.00  0.00      C1   H
ATOM   4872  HB2 PRO C  29      84.740  78.600  74.400  1.00  0.00      C1   H
ATOM   4873  CG  PRO C  29      84.580  78.470  72.300  1.00  0.00      C1   C
ATOM   4874  HG1 PRO C  29      83.790  78.450  71.680  1.00  0.00      C1   H
ATOM   4875  HG2 PRO C  29      85.010  79.370  72.260  1.00  0.00      C1   H
ATOM   4876  C   PRO C  29      83.120  75.830  74.010  1.00  0.00      C1   C
ATOM   4877  O   PRO C  29      82.440  75.590  73.020  1.00  0.00      C1   O
ATOM   4878  N   LYS C  30      82.800  75.410  75.260  1.00  0.00      C1   N
ATOM   4879  HN  LYS C  30      83.450  75.560  76.010  1.00  0.00      C1   H
ATOM   4880  CA  LYS C  30      81.550  74.770  75.530  1.00  0.00      C1   C
ATOM   4881  HA  LYS C  30      80.920  75.550  75.490  1.00  0.00      C1   H
ATOM   4882  CB  LYS C  30      81.140  73.700  74.510  1.00  0.00      C1   C
ATOM   4883  HB1 LYS C  30      81.070  74.120  73.600  1.00  0.00      C1   H
ATOM   4884  HB2 LYS C  30      81.840  72.980  74.490  1.00  0.00      C1   H
ATOM   4885  CG  LYS C  30      79.790  73.050  74.840  1.00  0.00      C1   C
ATOM   4886  HG1 LYS C  30      79.590  72.370  74.140  1.00  0.00      C1   H
ATOM   4887  HG2 LYS C  30      79.880  72.590  75.730  1.00  0.00      C1   H
ATOM   4888  CD  LYS C  30      78.630  74.040  74.920  1.00  0.00      C1   C
ATOM   4889  HD1 LYS C  30      77.810  73.530  75.160  1.00  0.00      C1   H
ATOM   4890  HD2 LYS C  30      78.840  74.710  75.630  1.00  0.00      C1   H
ATOM   4891  CE  LYS C  30      78.360  74.790  73.610  1.00  0.00      C1   C
ATOM   4892  HE1 LYS C  30      79.180  75.270  73.310  1.00  0.00      C1   H
ATOM   4893  HE2 LYS C  30      78.060  74.150  72.900  1.00  0.00      C1   H
ATOM   4894  NZ  LYS C  30      77.290  75.790  73.830  1.00  0.00      C1   N
ATOM   4895  HZ1 LYS C  30      77.110  76.280  72.980  1.00  0.00      C1   H
ATOM   4896  HZ2 LYS C  30      76.450  75.330  74.130  1.00  0.00      C1   H
ATOM   4897  HZ3 LYS C  30      77.580  76.440  74.540  1.00  0.00      C1   H
ATOM   4898  C   LYS C  30      81.580  74.120  76.870  1.00  0.00      C1   C
ATOM   4899  O   LYS C  30      82.480  73.340  77.180  1.00  0.00      C1   O
ATOM   4900  N   ALA C  31      80.560  74.440  77.700  1.00  0.00      C1   N
ATOM   4901  HN  ALA C  31      79.900  75.130  77.390  1.00  0.00      C1   H
ATOM   4902  CA  ALA C  31      80.370  73.840  78.990  1.00  0.00      C1   C
ATOM   4903  HA  ALA C  31      81.290  73.650  79.330  1.00  0.00      C1   H
ATOM   4904  CB  ALA C  31      79.630  74.750  79.980  1.00  0.00      C1   C
ATOM   4905  HB1 ALA C  31      79.530  74.280  80.860  1.00  0.00      C1   H
ATOM   4906  HB2 ALA C  31      80.150  75.590  80.120  1.00  0.00      C1   H
ATOM   4907  HB3 ALA C  31      78.720  74.970  79.620  1.00  0.00      C1   H
ATOM   4908  C   ALA C  31      79.520  72.640  78.770  1.00  0.00      C1   C
ATOM   4909  O   ALA C  31      79.050  72.400  77.660  1.00  0.00      C1   O
ATOM   4910  N   ILE C  32      79.330  71.820  79.820  1.00  0.00      C1   N
ATOM   4911  HN  ILE C  32      79.750  72.020  80.700  1.00  0.00      C1   H
ATOM   4912  CA  ILE C  32      78.500  70.660  79.650  1.00  0.00      C1   C
ATOM   4913  HA  ILE C  32      78.840  70.230  78.810  1.00  0.00      C1   H
ATOM   4914  CB  ILE C  32      78.600  69.660  80.770  1.00  0.00      C1   C
ATOM   4915  HB  ILE C  32      79.560  69.420  80.930  1.00  0.00      C1   H
ATOM   4916  CG2 ILE C  32      78.050  70.300  82.050  1.00  0.00      C1   C
ATOM   4917 HG21 ILE C  32      78.110  69.650  82.800  1.00  0.00      C1   H
ATOM   4918 HG22 ILE C  32      78.590  71.110  82.270  1.00  0.00      C1   H
ATOM   4919 HG23 ILE C  32      77.100  70.560  81.910  1.00  0.00      C1   H
ATOM   4920  CG1 ILE C  32      77.900  68.350  80.360  1.00  0.00      C1   C
ATOM   4921 HG11 ILE C  32      76.910  68.500  80.360  1.00  0.00      C1   H
ATOM   4922 HG12 ILE C  32      78.200  68.100  79.440  1.00  0.00      C1   H
ATOM   4923  CD  ILE C  32      78.200  67.170  81.290  1.00  0.00      C1   C
ATOM   4924  HD1 ILE C  32      77.720  66.360  80.970  1.00  0.00      C1   H
ATOM   4925  HD2 ILE C  32      79.190  67.000  81.290  1.00  0.00      C1   H
ATOM   4926  HD3 ILE C  32      77.900  67.400  82.220  1.00  0.00      C1   H
ATOM   4927  C   ILE C  32      77.080  71.140  79.570  1.00  0.00      C1   C
ATOM   4928  O   ILE C  32      76.640  71.960  80.370  1.00  0.00      C1   O
ATOM   4929  N   GLY C  33      76.340  70.630  78.570  1.00  0.00      C1   N
ATOM   4930  HN  GLY C  33      76.760  69.970  77.950  1.00  0.00      C1   H
ATOM   4931  CA  GLY C  33      74.970  71.010  78.360  1.00  0.00      C1   C
ATOM   4932  HA1 GLY C  33      74.420  70.180  78.230  1.00  0.00      C1   H
ATOM   4933  HA2 GLY C  33      74.640  71.510  79.160  1.00  0.00      C1   H
ATOM   4934  C   GLY C  33      74.930  71.860  77.140  1.00  0.00      C1   C
ATOM   4935  O   GLY C  33      75.460  72.970  77.110  1.00  0.00      C1   O
ATOM   4936  N   PRO C  34      74.270  71.340  76.140  1.00  0.00      C1   N
ATOM   4937  CD  PRO C  34      73.180  70.400  76.360  1.00  0.00      C1   C
ATOM   4938  HD1 PRO C  34      72.700  70.640  77.200  1.00  0.00      C1   H
ATOM   4939  HD2 PRO C  34      73.550  69.470  76.440  1.00  0.00      C1   H
ATOM   4940  CA  PRO C  34      74.190  71.960  74.850  1.00  0.00      C1   C
ATOM   4941  HA  PRO C  34      75.130  71.990  74.510  1.00  0.00      C1   H
ATOM   4942  CB  PRO C  34      73.220  71.110  74.040  1.00  0.00      C1   C
ATOM   4943  HB1 PRO C  34      72.720  71.670  73.380  1.00  0.00      C1   H
ATOM   4944  HB2 PRO C  34      73.700  70.380  73.560  1.00  0.00      C1   H
ATOM   4945  CG  PRO C  34      72.280  70.540  75.120  1.00  0.00      C1   C
ATOM   4946  HG1 PRO C  34      71.520  71.170  75.300  1.00  0.00      C1   H
ATOM   4947  HG2 PRO C  34      71.920  69.650  74.840  1.00  0.00      C1   H
ATOM   4948  C   PRO C  34      73.770  73.410  74.850  1.00  0.00      C1   C
ATOM   4949  O   PRO C  34      74.590  74.230  74.440  1.00  0.00      C1   O
ATOM   4950  N   ALA C  35      72.530  73.710  75.300  1.00  0.00      C1   N
ATOM   4951  HN  ALA C  35      71.980  72.940  75.640  1.00  0.00      C1   H
ATOM   4952  CA  ALA C  35      71.910  75.010  75.330  1.00  0.00      C1   C
ATOM   4953  HA  ALA C  35      71.640  75.110  76.280  1.00  0.00      C1   H
ATOM   4954  CB  ALA C  35      72.800  76.220  74.960  1.00  0.00      C1   C
ATOM   4955  HB1 ALA C  35      72.270  77.060  75.020  1.00  0.00      C1   H
ATOM   4956  HB2 ALA C  35      73.570  76.270  75.600  1.00  0.00      C1   H
ATOM   4957  HB3 ALA C  35      73.150  76.110  74.030  1.00  0.00      C1   H
ATOM   4958  C   ALA C  35      70.790  74.970  74.330  1.00  0.00      C1   C
ATOM   4959  O   ALA C  35      70.630  73.990  73.620  1.00  0.00      C1   O
ATOM   4960  N   MET C  36      70.000  76.060  74.220  1.00  0.00      C1   N
ATOM   4961  HN  MET C  36      70.210  76.890  74.740  1.00  0.00      C1   H
ATOM   4962  CA  MET C  36      68.860  76.040  73.350  1.00  0.00      C1   C
ATOM   4963  HA  MET C  36      68.360  75.240  73.680  1.00  0.00      C1   H
ATOM   4964  CB  MET C  36      67.940  77.270  73.460  1.00  0.00      C1   C
ATOM   4965  HB1 MET C  36      67.830  77.510  74.420  1.00  0.00      C1   H
ATOM   4966  HB2 MET C  36      68.370  78.040  72.970  1.00  0.00      C1   H
ATOM   4967  CG  MET C  36      66.560  77.020  72.850  1.00  0.00      C1   C
ATOM   4968  HG1 MET C  36      66.720  77.030  71.860  1.00  0.00      C1   H
ATOM   4969  HG2 MET C  36      66.330  76.100  73.140  1.00  0.00      C1   H
ATOM   4970  SD  MET C  36      65.280  78.230  73.320  1.00  0.00      C1   S
ATOM   4971  CE  MET C  36      63.910  77.330  72.540  1.00  0.00      C1   C
ATOM   4972  HE1 MET C  36      63.060  77.830  72.680  1.00  0.00      C1   H
ATOM   4973  HE2 MET C  36      64.090  77.240  71.560  1.00  0.00      C1   H
ATOM   4974  HE3 MET C  36      63.830  76.420  72.950  1.00  0.00      C1   H
ATOM   4975  C   MET C  36      69.290  75.850  71.940  1.00  0.00      C1   C
ATOM   4976  O   MET C  36      70.470  75.620  71.690  1.00  0.00      C1   O
ATOM   4977  N   ALA C  37      68.340  75.810  70.990  1.00  0.00      C1   N
ATOM   4978  HN  ALA C  37      67.370  75.900  71.230  1.00  0.00      C1   H
ATOM   4979  CA  ALA C  37      68.750  75.640  69.630  1.00  0.00      C1   C
ATOM   4980  HA  ALA C  37      69.670  76.010  69.630  1.00  0.00      C1   H
ATOM   4981  CB  ALA C  37      68.740  74.170  69.160  1.00  0.00      C1   C
ATOM   4982  HB1 ALA C  37      69.030  74.130  68.200  1.00  0.00      C1   H
ATOM   4983  HB2 ALA C  37      69.360  73.640  69.720  1.00  0.00      C1   H
ATOM   4984  HB3 ALA C  37      67.810  73.800  69.240  1.00  0.00      C1   H
ATOM   4985  C   ALA C  37      67.820  76.380  68.720  1.00  0.00      C1   C
ATOM   4986  O   ALA C  37      66.600  76.310  68.870  1.00  0.00      C1   O
ATOM   4987  N   VAL C  38      68.400  77.130  67.770  1.00  0.00      C1   N
ATOM   4988  HN  VAL C  38      69.390  77.220  67.770  1.00  0.00      C1   H
ATOM   4989  CA  VAL C  38      67.650  77.800  66.750  1.00  0.00      C1   C
ATOM   4990  HA  VAL C  38      66.740  77.390  66.690  1.00  0.00      C1   H
ATOM   4991  CB  VAL C  38      67.470  79.270  67.070  1.00  0.00      C1   C
ATOM   4992  HB  VAL C  38      68.370  79.720  67.090  1.00  0.00      C1   H
ATOM   4993  CG1 VAL C  38      66.650  79.980  65.980  1.00  0.00      C1   C
ATOM   4994 HG11 VAL C  38      66.550  80.940  66.220  1.00  0.00      C1   H
ATOM   4995 HG12 VAL C  38      67.120  79.900  65.100  1.00  0.00      C1   H
ATOM   4996 HG13 VAL C  38      65.750  79.550  65.910  1.00  0.00      C1   H
ATOM   4997  CG2 VAL C  38      66.830  79.360  68.460  1.00  0.00      C1   C
ATOM   4998 HG21 VAL C  38      66.700  80.320  68.710  1.00  0.00      C1   H
ATOM   4999 HG22 VAL C  38      65.940  78.900  68.450  1.00  0.00      C1   H
ATOM   5000 HG23 VAL C  38      67.420  78.920  69.140  1.00  0.00      C1   H
ATOM   5001  C   VAL C  38      68.470  77.650  65.500  1.00  0.00      C1   C
ATOM   5002  O   VAL C  38      68.420  78.460  64.580  1.00  0.00      C1   O
ATOM   5003  N   ALA C  39      69.260  76.560  65.440  1.00  0.00      C1   N
ATOM   5004  HN  ALA C  39      69.260  75.930  66.220  1.00  0.00      C1   H
ATOM   5005  CA  ALA C  39      70.120  76.270  64.330  1.00  0.00      C1   C
ATOM   5006  HA  ALA C  39      70.650  77.110  64.200  1.00  0.00      C1   H
ATOM   5007  CB  ALA C  39      71.040  75.060  64.590  1.00  0.00      C1   C
ATOM   5008  HB1 ALA C  39      71.610  74.890  63.790  1.00  0.00      C1   H
ATOM   5009  HB2 ALA C  39      71.620  75.250  65.390  1.00  0.00      C1   H
ATOM   5010  HB3 ALA C  39      70.480  74.250  64.780  1.00  0.00      C1   H
ATOM   5011  C   ALA C  39      69.280  75.940  63.140  1.00  0.00      C1   C
ATOM   5012  O   ALA C  39      69.590  76.350  62.020  1.00  0.00      C1   O
ATOM   5013  N   LEU C  40      68.190  75.170  63.350  1.00  0.00      C1   N
ATOM   5014  HN  LEU C  40      67.980  74.900  64.290  1.00  0.00      C1   H
ATOM   5015  CA  LEU C  40      67.330  74.730  62.300  1.00  0.00      C1   C
ATOM   5016  HA  LEU C  40      67.950  74.260  61.680  1.00  0.00      C1   H
ATOM   5017  CB  LEU C  40      66.200  73.810  62.800  1.00  0.00      C1   C
ATOM   5018  HB1 LEU C  40      65.690  74.300  63.510  1.00  0.00      C1   H
ATOM   5019  HB2 LEU C  40      65.590  73.610  62.040  1.00  0.00      C1   H
ATOM   5020  CG  LEU C  40      66.690  72.480  63.390  1.00  0.00      C1   C
ATOM   5021  HG  LEU C  40      65.900  71.980  63.730  1.00  0.00      C1   H
ATOM   5022  CD1 LEU C  40      67.340  71.600  62.310  1.00  0.00      C1   C
ATOM   5023 HD11 LEU C  40      67.650  70.740  62.730  1.00  0.00      C1   H
ATOM   5024 HD12 LEU C  40      66.660  71.400  61.600  1.00  0.00      C1   H
ATOM   5025 HD13 LEU C  40      68.120  72.070  61.910  1.00  0.00      C1   H
ATOM   5026  CD2 LEU C  40      67.610  72.710  64.600  1.00  0.00      C1   C
ATOM   5027 HD21 LEU C  40      67.910  71.820  64.960  1.00  0.00      C1   H
ATOM   5028 HD22 LEU C  40      68.410  73.240  64.320  1.00  0.00      C1   H
ATOM   5029 HD23 LEU C  40      67.110  73.200  65.310  1.00  0.00      C1   H
ATOM   5030  C   LEU C  40      66.660  75.910  61.660  1.00  0.00      C1   C
ATOM   5031  O   LEU C  40      66.580  76.000  60.440  1.00  0.00      C1   O
ATOM   5032  N   LEU C  41      66.170  76.860  62.480  1.00  0.00      C1   N
ATOM   5033  HN  LEU C  41      66.310  76.780  63.460  1.00  0.00      C1   H
ATOM   5034  CA  LEU C  41      65.460  77.980  61.960  1.00  0.00      C1   C
ATOM   5035  HA  LEU C  41      64.690  77.580  61.450  1.00  0.00      C1   H
ATOM   5036  CB  LEU C  41      64.950  78.920  63.070  1.00  0.00      C1   C
ATOM   5037  HB1 LEU C  41      64.350  78.390  63.670  1.00  0.00      C1   H
ATOM   5038  HB2 LEU C  41      65.740  79.240  63.590  1.00  0.00      C1   H
ATOM   5039  CG  LEU C  41      64.170  80.140  62.550  1.00  0.00      C1   C
ATOM   5040  HG  LEU C  41      64.730  80.580  61.840  1.00  0.00      C1   H
ATOM   5041  CD1 LEU C  41      62.860  79.710  61.870  1.00  0.00      C1   C
ATOM   5042 HD11 LEU C  41      62.380  80.530  61.540  1.00  0.00      C1   H
ATOM   5043 HD12 LEU C  41      63.060  79.110  61.100  1.00  0.00      C1   H
ATOM   5044 HD13 LEU C  41      62.280  79.230  62.530  1.00  0.00      C1   H
ATOM   5045  CD2 LEU C  41      63.960  81.180  63.650  1.00  0.00      C1   C
ATOM   5046 HD21 LEU C  41      63.450  81.960  63.280  1.00  0.00      C1   H
ATOM   5047 HD22 LEU C  41      63.440  80.770  64.400  1.00  0.00      C1   H
ATOM   5048 HD23 LEU C  41      64.850  81.490  63.990  1.00  0.00      C1   H
ATOM   5049  C   LEU C  41      66.380  78.780  61.090  1.00  0.00      C1   C
ATOM   5050  O   LEU C  41      65.990  79.220  60.010  1.00  0.00      C1   O
ATOM   5051  N   THR C  42      67.630  78.960  61.540  1.00  0.00      C1   N
ATOM   5052  HN  THR C  42      67.920  78.530  62.400  1.00  0.00      C1   H
ATOM   5053  CA  THR C  42      68.560  79.770  60.810  1.00  0.00      C1   C
ATOM   5054  HA  THR C  42      68.070  80.640  60.740  1.00  0.00      C1   H
ATOM   5055  CB  THR C  42      69.870  79.970  61.510  1.00  0.00      C1   C
ATOM   5056  HB  THR C  42      70.500  80.490  60.940  1.00  0.00      C1   H
ATOM   5057  OG1 THR C  42      70.530  78.730  61.710  1.00  0.00      C1   O
ATOM   5058  HG1 THR C  42      71.400  78.890  62.180  1.00  0.00      C1   H
ATOM   5059  CG2 THR C  42      69.590  80.650  62.860  1.00  0.00      C1   C
ATOM   5060 HG21 THR C  42      70.450  80.800  63.350  1.00  0.00      C1   H
ATOM   5061 HG22 THR C  42      69.140  81.530  62.700  1.00  0.00      C1   H
ATOM   5062 HG23 THR C  42      68.990  80.070  63.410  1.00  0.00      C1   H
[truncated: 12,048,295 more chars]
